# Supplementary material for: Multi-omics analysis delineates molecular signatures of spinal ependymal tumor
Source: Cell Oncol (Dordr). 2025 Oct 29;48(6):1987–2000. doi: 10.1007/s13402-025-01122-0 (PMC12698791; doi:10.1007/s13402-025-01122-0)
Supplement: Supplementary file 5 — Supplementary Material 5 [file 13402_2025_1122_MOESM5_ESM.zip]

Archive with 78 entries (71 files):
- μû░σó₧ΘÖäΣ╗╢/
- μû░σó₧ΘÖäΣ╗╢/Supplementary Table CNV .xlsx
- __MACOSX/μû░σó₧ΘÖäΣ╗╢/._Supplementary Table CNV .xlsx
- μû░σó₧ΘÖäΣ╗╢/._Genes driving similiarity SGM-5 to SE.xlsx
- μû░σó₧ΘÖäΣ╗╢/Protein/
- μû░σó₧ΘÖäΣ╗╢/Supplemental GSEA/
- μû░σó₧ΘÖäΣ╗╢/Targeted gene panel sequencing/
- __MACOSX/μû░σó₧ΘÖäΣ╗╢/._Targeted gene panel sequencing
- μû░σó₧ΘÖäΣ╗╢/._Targeted gene panel sequencing
- μû░σó₧ΘÖäΣ╗╢/._Supplementary Table CNV .xlsx
- μû░σó₧ΘÖäΣ╗╢/Methods for SNP and CNV Analysis.docx
- μû░σó₧ΘÖäΣ╗╢/Genes driving similiarity SGM-5 to SE.xlsx
- __MACOSX/μû░σó₧ΘÖäΣ╗╢/._Genes driving similiarity SGM-5 to SE.xlsx
- μû░σó₧ΘÖäΣ╗╢/~$DIA_candidates_FC2_EPN_ref.xlsx
- __MACOSX/μû░σó₧ΘÖäΣ╗╢/._~$DIA_candidates_FC2_EPN_ref.xlsx
- μû░σó₧ΘÖäΣ╗╢/._~$DIA_candidates_FC2_EPN_ref.xlsx
- μû░σó₧ΘÖäΣ╗╢/~$Genes driving similiarity SGM-5 to SE.xlsx
- __MACOSX/μû░σó₧ΘÖäΣ╗╢/._~$Genes driving similiarity SGM-5 to SE.xlsx
- μû░σó₧ΘÖäΣ╗╢/._~$Genes driving similiarity SGM-5 to SE.xlsx
- μû░σó₧ΘÖäΣ╗╢/Protein/MPE vs EPN.log2FC1.Pvalue0.05.txt
- __MACOSX/μû░σó₧ΘÖäΣ╗╢/Protein/._MPE vs EPN.log2FC1.Pvalue0.05.txt
- μû░σó₧ΘÖäΣ╗╢/Protein/._MPE vs EPN.log2FC1.Pvalue0.05.txt
- μû░σó₧ΘÖäΣ╗╢/Protein/SE vs EPN.log2FC1.Pvalue0.05.txt
- __MACOSX/μû░σó₧ΘÖäΣ╗╢/Protein/._SE vs EPN.log2FC1.Pvalue0.05.txt
- μû░σó₧ΘÖäΣ╗╢/Protein/._SE vs EPN.log2FC1.Pvalue0.05.txt
- μû░σó₧ΘÖäΣ╗╢/Protein/SE vs MPE.log2FC1.Pvalue0.05.txt
- μû░σó₧ΘÖäΣ╗╢/Protein/DIA_candidates_FC2_EPN_ref.xlsx
- __MACOSX/μû░σó₧ΘÖäΣ╗╢/Protein/._DIA_candidates_FC2_EPN_ref.xlsx
- μû░σó₧ΘÖäΣ╗╢/Protein/._DIA_candidates_FC2_EPN_ref.xlsx
- μû░σó₧ΘÖäΣ╗╢/Protein/DIA_candidates_FC2_MPE_ref.xlsx
- __MACOSX/μû░σó₧ΘÖäΣ╗╢/Protein/._DIA_candidates_FC2_MPE_ref.xlsx
- μû░σó₧ΘÖäΣ╗╢/Protein/._DIA_candidates_FC2_MPE_ref.xlsx
- μû░σó₧ΘÖäΣ╗╢/Supplemental GSEA/SE vs EPN1-4/
- μû░σó₧ΘÖäΣ╗╢/Supplemental GSEA/MPE VS EPN1-4/
- μû░σó₧ΘÖäΣ╗╢/Supplemental GSEA/SE vs MPE/
- μû░σó₧ΘÖäΣ╗╢/Targeted gene panel sequencing/EPN3 EX146_176058-TB1060.report_chai.xlsx
- __MACOSX/μû░σó₧ΘÖäΣ╗╢/Targeted gene panel sequencing/._EPN3 EX146_176058-TB1060.report_chai.xlsx
- μû░σó₧ΘÖäΣ╗╢/Targeted gene panel sequencing/._EPN3 EX146_176058-TB1060.report_chai.xlsx
- μû░σó₧ΘÖäΣ╗╢/Targeted gene panel sequencing/~$Θ¥╢σÉæμ╡ïσ║Årna Φ¢ïτÖ╜.xlsx
- __MACOSX/μû░σó₧ΘÖäΣ╗╢/Targeted gene panel sequencing/._~$Θ¥╢σÉæμ╡ïσ║Årna Φ¢ïτÖ╜.xlsx
- μû░σó₧ΘÖäΣ╗╢/Targeted gene panel sequencing/._~$Θ¥╢σÉæμ╡ïσ║Årna Φ¢ïτÖ╜.xlsx
- μû░σó₧ΘÖäΣ╗╢/Targeted gene panel sequencing/MPE3 EX125_175251-TB0928.report_chai.xlsx
- __MACOSX/μû░σó₧ΘÖäΣ╗╢/Targeted gene panel sequencing/._MPE3 EX125_175251-TB0928.report_chai.xlsx
- μû░σó₧ΘÖäΣ╗╢/Targeted gene panel sequencing/._MPE3 EX125_175251-TB0928.report_chai.xlsx
- μû░σó₧ΘÖäΣ╗╢/Targeted gene panel sequencing/MPE2 EX045_171503-TB0455.report_chai.xlsx
- __MACOSX/μû░σó₧ΘÖäΣ╗╢/Targeted gene panel sequencing/._MPE2 EX045_171503-TB0455.report_chai.xlsx
- μû░σó₧ΘÖäΣ╗╢/Targeted gene panel sequencing/._MPE2 EX045_171503-TB0455.report_chai.xlsx
- μû░σó₧ΘÖäΣ╗╢/Targeted gene panel sequencing/EPN1 EX296_181839-TB1792.report_chai.xlsx
- __MACOSX/μû░σó₧ΘÖäΣ╗╢/Targeted gene panel sequencing/._EPN1 EX296_181839-TB1792.report_chai.xlsx
- μû░σó₧ΘÖäΣ╗╢/Targeted gene panel sequencing/._EPN1 EX296_181839-TB1792.report_chai.xlsx
- μû░σó₧ΘÖäΣ╗╢/Targeted gene panel sequencing/MPE4 EX278_181134-TB1681.report_chai.xlsx
- __MACOSX/μû░σó₧ΘÖäΣ╗╢/Targeted gene panel sequencing/._MPE4 EX278_181134-TB1681.report_chai.xlsx
- μû░σó₧ΘÖäΣ╗╢/Targeted gene panel sequencing/._MPE4 EX278_181134-TB1681.report_chai.xlsx
- μû░σó₧ΘÖäΣ╗╢/Targeted gene panel sequencing/SGM2 181709-1-report.pdf
- __MACOSX/μû░σó₧ΘÖäΣ╗╢/Targeted gene panel sequencing/._SGM2 181709-1-report.pdf
- μû░σó₧ΘÖäΣ╗╢/Targeted gene panel sequencing/._SGM2 181709-1-report.pdf
- μû░σó₧ΘÖäΣ╗╢/Targeted gene panel sequencing/EPN4 EX175_177283-TB1227.report_chai.xlsx
- __MACOSX/μû░σó₧ΘÖäΣ╗╢/Targeted gene panel sequencing/._EPN4 EX175_177283-TB1227.report_chai.xlsx
- μû░σó₧ΘÖäΣ╗╢/Targeted gene panel sequencing/._EPN4 EX175_177283-TB1227.report_chai.xlsx
- μû░σó₧ΘÖäΣ╗╢/Targeted gene panel sequencing/SGM8 504181_EX314_182591-TB1905.report_chai.xlsx
- __MACOSX/μû░σó₧ΘÖäΣ╗╢/Targeted gene panel sequencing/._SGM8 504181_EX314_182591-TB1905.report_chai.xlsx
- μû░σó₧ΘÖäΣ╗╢/Targeted gene panel sequencing/._SGM8 504181_EX314_182591-TB1905.report_chai.xlsx
- μû░σó₧ΘÖäΣ╗╢/Supplemental GSEA/SE vs EPN1-4/gsea_report_for_SE vs EPN1-4_pos_1663323730338.xls
- __MACOSX/μû░σó₧ΘÖäΣ╗╢/Supplemental GSEA/SE vs EPN1-4/._gsea_report_for_SE vs EPN1-4_pos_1663323730338.xls
- μû░σó₧ΘÖäΣ╗╢/Supplemental GSEA/SE vs EPN1-4/._gsea_report_for_SE vs EPN1-4_pos_1663323730338.xls
- μû░σó₧ΘÖäΣ╗╢/Supplemental GSEA/SE vs EPN1-4/gsea_report_for_SE vs EPN1-4_neg_1680516776592.xls
- __MACOSX/μû░σó₧ΘÖäΣ╗╢/Supplemental GSEA/SE vs EPN1-4/._gsea_report_for_SE vs EPN1-4_neg_1680516776592.xls
- μû░σó₧ΘÖäΣ╗╢/Supplemental GSEA/SE vs EPN1-4/._gsea_report_for_SE vs EPN1-4_neg_1680516776592.xls
- μû░σó₧ΘÖäΣ╗╢/Supplemental GSEA/MPE VS EPN1-4/._gsea_report_for_EPN1-4 vs MPE_pos_1663320003506.xls
- μû░σó₧ΘÖäΣ╗╢/Supplemental GSEA/MPE VS EPN1-4/._gsea_report_for_MPE vs EPN1-4_pos_1680511700220.xls
- μû░σó₧ΘÖäΣ╗╢/Supplemental GSEA/MPE VS EPN1-4/gsea_report_for_MPE vs EPN1-4_pos_1680511700220.xls
- __MACOSX/μû░σó₧ΘÖäΣ╗╢/Supplemental GSEA/MPE VS EPN1-4/._gsea_report_for_MPE vs EPN1-4_pos_1680511700220.xls
- μû░σó₧ΘÖäΣ╗╢/Supplemental GSEA/MPE VS EPN1-4/gsea_report_for_EPN1-4 vs MPE_pos_1663320003506.xls
- __MACOSX/μû░σó₧ΘÖäΣ╗╢/Supplemental GSEA/MPE VS EPN1-4/._gsea_report_for_EPN1-4 vs MPE_pos_1663320003506.xls
- μû░σó₧ΘÖäΣ╗╢/Supplemental GSEA/SE vs MPE/gsea_report_for_SE vs MPE_neg_1680516376519.xls
- __MACOSX/μû░σó₧ΘÖäΣ╗╢/Supplemental GSEA/SE vs MPE/._gsea_report_for_SE vs MPE_neg_1680516376519.xls
- μû░σó₧ΘÖäΣ╗╢/Supplemental GSEA/SE vs MPE/._gsea_report_for_SE vs MPE_neg_1680516376519.xls
- μû░σó₧ΘÖäΣ╗╢/Supplemental GSEA/SE vs MPE/gsea_report_for_SE vs MPE_pos_1680516376519.xls
