# Supplementary material for: Multi-omics analysis delineates molecular signatures of spinal ependymal tumor
Source: Cell Oncol (Dordr). 2025 Oct 29;48(6):1987–2000. doi: 10.1007/s13402-025-01122-0 (PMC12698791; doi:10.1007/s13402-025-01122-0)
Supplement: Supplementary file 5 — Supplementary Material 5 [file 13402_2025_1122_MOESM5_ESM.zip › μû░σó₧ΘÖäΣ╗╢/Supplementary Table CNV .xlsx]

## Sheet: MPE1
chromosome	start	end	gene	log2	cn	depth	p_ttest	probes	weight
chr1	10000	16529178	DDX11L1,WASH7P,WASH7P,MIR6859-1,MIR6859-2,MIR6859-3,MIR6859-4,WASH7P,MIR1302-2,MIR1302-9,MIR1302-10,MIR1302-11,FAM138A,FAM138F,FAM138C,FAM138A,FAM138F,FAM138C,OR4F5,LOC729737,DDX11L17,DDX11L17,MIR6859-1,MIR6859-2,MIR6859-3,MIR6859-4,MIR6859-1,MIR6859-2,MIR6859-3,MIR6859-4,FAM138D,OR4F3,OR4F16,OR4F29,LOC100132287,LOC100132062,LOC101928626,MIR12136,OR4F3,OR4F29,OR4F16,LOC100288069,FAM87B,LINC00115,…	-0.027155	2	55.4728	2.17e-07	3252	3151.05
chr1	16529178	16949165	LINC01783,MIR3675,NBPF1,CROCCP2,MST1P2,RNVU1-18,RNU1-3,RNU1-4,RNU1-2,RNU1-1,MIR3675,ESPNP,MST1L,MIR3675,LOC112267871,LOC105376805,RNVU1-18,RNU1-3,RNU1-4,RNU1-2,RNU1-1,CROCC	1.2897	5	126.786	6.54e-32	74	71.7031
chr1	16949165	17559178	CROCC,MFAP2,ATP13A2,SDHB,PADI2,LINC02783,PADI1,PADI1,PADI3,PADI3,PADI3,MIR3972,PADI4,PADI6,RCC2,RCC2,ARHGEF10L	-0.0971457	2	51.1314	1.45e-10	122	118.213
chr1	17559178	19484220	ARHGEF10L,ACTL8,LINC01654,IGSF21,KLHDC7A,PAX7,TAS1R2,ALDH4A1,ALDH4A1,MIR4695,ALDH4A1,MIR1290,IFFO2,UBR4,UBR4,EMC1-AS1,EMC1-AS1,EMC1,EMC1,EMC1,MRTO4,MRTO4,AKR7L,AKR7A3,LOC100506730,AKR7A2,AKR7A2,SLC66A1,SLC66A1,CAPZB	0.0424298	2	54.0799	2.51e-09	385	373.05
chr1	19484220	19884229	CAPZB,LOC105378614,LOC105378614,MICOS10,MICOS10-NBL1,MICOS10,MICOS10-NBL1,MICOS10,MICOS10-NBL1,RPS14P3,MICOS10-NBL1,MICOS10-NBL1,NBL1,HTR6,HTR6,TMCO4,TMCO4,RNF186,OTUD3	-0.0900789	2	44.5466	3.04e-06	80	77.5169
chr1	19884229	20544243	OTUD3,PLA2G2E,PLA2G2A,PLA2G5,PLA2G2D,PLA2G2F,PLA2G2F,LOC117779438,LOC117779438,LOC117779438,PLA2G2C,PLA2G2C,PLA2G2C,UBXN10,UBXN10,LINC01757,VWA5B1,VWA5B1,LINC01141,LINC01141,CAMK2N1,MUL1	0.0238061	2	48.2867	0.0708422	132	127.903
chr1	20544243	22074277	FAM43B,CDA,PINK1,MIR6084,PINK1,PINK1,PINK1-AS,PINK1,PINK1-AS,DDOST,DDOST,DDOST,KIF17,KIF17,SH2D5,HP1BP3,EIF4G3,EIF4G3,MIR1256,ECE1,ECE1,ECE1-AS1,NBPF3,ALPL,RAP1GAP,USP48,LDLRAD2,LDLRAD2,HSPG2,HSPG2,CELA3B,CELA3A,LINC01635,LINC01635,LINC00339,LINC00339,CDC42	-0.0918792	2	44.0068	3.25e-19	306	296.502
chr1	22074277	22924295	CDC42,WNT4,MIR4418,ZBTB40,EPHA8,MIR6127,C1QA,C1QA,C1QC,C1QC,C1QB,EPHB2,EPHB2,MIR4684,EPHB2,MIR4253	0.0338512	2	54.3712	0.00183062	170	164.723
chr1	22924295	24054320	LACTBL1,TEX46,KDM1A,KDM1A,MIR3115,KDM1A,LUZP1,LUZP1,HTR1D,LINC01355,HNRNPR,ZNF436,ZNF436,ZNF436-AS1,TCEA3,TCEA3,ASAP3,ASAP3,E2F2,E2F2,LOC101928163,ID3,MDS2,RPL11,ELOA,ELOA,ELOA-AS1,ELOA-AS1,ELOA-AS1,PITHD1,PITHD1,LYPLA2,LYPLA2,GALE,GALE,HMGCL,HMGCL,FUCA1,CNR2,MIR378F,PNRC2,SRSF10	-0.140787	2	40.8047	9.04e-26	226	218.985
chr1	24054320	24474329	MYOM3,IL22RA1,IFNLR1,LINC02800,GRHL3,GRHL3,STPG1,STPG1,STPG1,NIPAL3,NIPAL3	-0.003255	2	48.4067	0.651482	84	81.3928
chr1	24474329	29154431	RCAN3AS,RCAN3AS,RCAN3,RCAN3,RCAN3,NCMAP-DT,NCMAP-DT,NCMAP-DT,NCMAP,NCMAP,SRRM1,CLIC4,RUNX3,RUNX3,MIR6731,MIR4425,SYF2,RSRP1,RSRP1,RHD,RSRP1,TMEM50A,TMEM50A,TMEM50A,RHCE,RHCE,MACO1,LDLRAP1,MAN1C1,SELENON,MTFR1L,LOC646471,MTFR1L,MTFR1L,AUNIP,AUNIP,AUNIP,PAQR7,PAQR7,STMN1,STMN1,MIR3917,PAFAH2,EXTL1,EXTL1,SLC30A2,SLC30A2,TRIM63,PDIK1L,FAM110D,FAM110D,C1orf232,C1orf232,ZNF593,CNKSR1,CNKSR1,CATSPER4,CA…	-0.131593	2	43.6902	2.17e-86	936	906.948
chr1	29154431	31029472	SRSF4,MECR,PTPRU,LINC01756,LINC01648,MATN1,MATN1,MATN1-AS1,MATN1-AS1,LAPTM5,LAPTM5,MIR4420,LINC01778,SDC3,PUM1,PUM1,SNORD103A,SNORD103B,PUM1,SNORD103C	0.0546521	2	50.929	4.45e-12	375	363.361
chr1	31029472	31264477	PUM1,NKAIN1,SNRNP40	-0.288925	1	39.637	4.92e-16	47	45.5412
chr1	31264477	31809489	SNRNP40,SNRNP40,ZCCHC17,ZCCHC17,ZCCHC17,FABP3,FABP3,SERINC2,LDC1P,LINC01226,TINAGL1,HCRTR1,PEF1,COL16A1,ADGRB2,ADGRB2,MIR4254,SPOCD1	-0.0023751	2	49.7992	0.688847	109	105.617
chr1	31809489	32979515	SPOCD1,PTP4A2,KHDRBS1,TMEM39B,TMEM39B,MIR5585,KPNA6,TXLNA,CCDC28B,CCDC28B,IQCC,DCDC2B,DCDC2B,TMEM234,TMEM234,EIF3I,EIF3I,EIF3I,MTMR9LP,MTMR9LP,FAM167B,LCK,HDAC1,HDAC1,MARCKSL1,MARCKSL1,FAM229A,TSSK3,BSDC1,ZBTB8B,ZBTB8A,ZBTB8OS,ZBTB8OS,RBBP4,RBBP4,RBBP4,SYNC,SYNC,KIAA1522,KIAA1522,YARS1,YARS1,YARS1,S100PBP,S100PBP,FNDC5,HPCA,HPCA,TMEM54,TMEM54,RNF19B	-0.169373	2	41.5954	1.07e-34	234	226.737
chr1	32979515	35019559	AK2,AZIN2,TRIM62,ZNF362,A3GALT2,A3GALT2,PHC2,PHC2,PHC2,MIR3605,PHC2,PHC2-AS1,ZSCAN20,CSMD2,CSMD2,HMGB4,CSMD2,HMGB4,CSMD2-AS1,CSMD2,CSMD2-AS1,CSMD2,C1orf94,C1orf94,MIR552,GJB5,GJB4,GJB3,GJA4,SMIM12,DLGAP3,LOC653160,TMEM35B,TMEM35B,ZMYM6,ZMYM6	0.0559333	2	45.2694	9.96e-12	408	395.336
chr1	35019559	36514592	ZMYM6,ZMYM1,SFPQ,ZMYM4,ZMYM4,ZMYM4-AS1,KIAA0319L,KIAA0319L,NCDN,NCDN,TFAP2E,TFAP2E,PSMB2,PSMB2,C1orf216,CLSPN,AGO4,AGO1,AGO1,AGO3,AGO3,TEKT2,TEKT2,ADPRS,ADPRS,COL8A2,TRAPPC3,TRAPPC3,MAP7D1,MAP7D1,THRAP3,THRAP3,SH3D21,SH3D21,SH3D21,EVA1B,STK40,LSM10,OSCP1,SNORA63C,OSCP1,MRPS15,CSF3R	-0.108481	2	38.1387	7.21e-24	299	289.72
chr1	36514592	37419612	GRIK3,MIR4255	0.0687006	2	52.2417	6.7e-10	181	175.382
chr1	37419612	38049626	LINC01137,LINC01137,ZC3H12A,ZC3H12A,ZC3H12A,MIR6732,MEAF6,MEAF6,MIR5581,SNIP1,DNALI1,DNALI1,GNL2,GNL2,RSPO1,C1orf109,C1orf109,CDCA8,CDCA8,EPHA10,MANEAL,MANEAL,YRDC,YRDC,C1orf122,MTF1,MTF1,INPP5B,SF3A3,FHL3,UTP11,POU3F1,POU3F1,MIR3659HG	-0.107244	2	45.3131	1.35e-10	126	122.089
chr1	38049626	38899644	MIR3659HG,MIR3659HG,MIR3659,LINC01343,LINC01685,RRAGC,RRAGC,MYCBP,GJA9-MYCBP,MYCBP,GJA9-MYCBP,MYCBP,GJA9-MYCBP,LOC105378663,GJA9,GJA9-MYCBP,LOC105378663,GJA9,GJA9-MYCBP,GJA9,RHBDL2	0.0485006	2	44.6992	1.28e-05	170	164.723
chr1	38899644	46419808	RHBDL2,AKIRIN1,NDUFS5,MACF1,MACF1,KIAA0754,MACF1,KIAA0754,MACF1,BMP8A,BMP8A,OXCT2P1,BMP8A,PPIEL,PPIEL,PPIEL,PABPC4,PABPC4,PABPC4-AS1,SNORA55,PABPC4,PABPC4-AS1,PABPC4,HEYL,NT5C1A,HPCAL4,PPIE,PPIE,BMP8B,BMP8B,OXCT2,BMP8B,BMP8B,LOC101929536,LOC101929536,TRIT1,MYCL,MFSD2A,CAP1,CAP1,PPT1,PPT1,RLF,TMCO2,ZMPSTE24,COL9A2,SMAP2,ZFP69B,ZFP69,EXO5,ZNF684,RIMS3,NFYC-AS1,NFYC-AS1,NFYC,NFYC,NFYC,MIR30E,NFYC,MI…	-0.0551357	2	41.5114	8.83e-34	1504	1457.32
chr1	46419808	47254827	FAAHP1,FAAHP1,LINC01398,DMBX1,TMEM275,TMEM275,MKNK1-AS1,MKNK1-AS1,MKNK1-AS1,KNCN,MKNK1-AS1,MKNK1,MKNK1,MOB3C,ATPAF1,TEX38,EFCAB14-AS1,EFCAB14-AS1,EFCAB14,EFCAB14,CYP4B1,CYP4Z2P,CYP4A11,CYP4X1,CYP4Z1,CYP4A22,LINC00853,LINC00853,PDZK1IP1,PDZK1IP1,TAL1,STIL	-0.0007779	2	41.9541	0.707249	167	161.817
chr1	47254827	47459831	STIL,CMPK1,LINC01389,LINC01389,FOXE3,LINC01389,FOXD2-AS1,LINC01389,FOXD2,FOXD2	-0.135043	2	38.2169	5.01e-05	41	39.7274
chr1	47459831	48229848	TRABD2B,SKINT1L,SLC5A9	0.100379	2	49.4723	4.08e-18	154	149.22
chr1	48229848	50989908	SLC5A9,SPATA6,AGBL4,AGBL4,BEND5,AGBL4,AGBL4-AS1,AGBL4,AGBL4-IT1,ELAVL4,DMRTA2,FAF1,CDKN2C	0.00137638	2	31.0779	0.793576	552	534.867
chr1	50989908	53049953	MIR4421,MIR6500,C1orf185,LINC01562,LINC01562,RNF11,RNF11,TTC39A,TTC39A,TTC39A-AS1,EPS15,CALR4P,OSBPL9,OSBPL9,NRDC,NRDC,NRDC,MIR761,RAB3B,TXNDC12,TXNDC12,KTI12,TXNDC12,TXNDC12-AS1,TXNDC12,BTF3L4,BTF3L4,ZFYVE9,CC2D1B,ORC1,ORC1,PRPF38A,PRPF38A,PRPF38A,TUT4,TUT4,GPX7,SHISAL2A,COA7,ZYG11B,ZYG11A,ZYG11A,ECHDC2,ECHDC2,SCP2	-0.0823949	2	33.516	6.2e-24	412	399.212
chr1	53049953	54404983	SCP2,PODN,PODN,SLC1A7,SLC1A7,CPT2,CPT2,CZIB,CZIB,MAGOH,MAGOH,LOC100507564,LOC100507564,LRP8,LRP8,LRP8,LINC01771,LINC01771,SLC25A3P1,DMRTB1,GLIS1,NDC1,YIPF1,DIO1,HSPB11,HSPB11,LRRC42,LRRC42,LDLRAD1,TMEM59,TMEM59,TCEANC2,MIR4781,TCEANC2,CDCP2,CYB5RL,CYB5RL,MRPL37,MRPL37,MRPL37,SSBP3,SSBP3,SSBP3,SSBP3-AS1	0.0177464	2	49.5167	0.110045	271	262.589
chr1	54404983	54954995	SSBP3,ACOT11,ACOT11,ACOT11,FAM151A,MROH7,MROH7-TTC4,MROH7-TTC4,TTC4,PARS2,TTC22,LEXM,DHCR24	-0.0939463	2	47.4392	1.12e-07	110	106.586
chr1	54954995	61505138	TMEM61,BSND,PCSK9,USP24,USP24,LOC100507634,MIR4422HG,MIR4422HG,MIR4422HG,MIR4422,LINC01753,LINC01755,LINC01767,PLPP3,LOC101929935,LOC101929935,PRKAA2,PRKAA2,PRKAA2,FYB2,FYB2,C8A,C8B,DAB1,DAB1,DAB1-AS1,DAB1,OMA1,TACSTD2,MYSM1,JUN,LINC01135,LINC01358,HSD52,FGGY,FGGY,MIR4711,LOC101926944,HOOK1,CYP2J2,C1orf87,LINC01748,LOC101926964,NFIA-AS2,NFIA,NFIA,NFIA-AS1	0.0366463	2	33.9996	4.36e-17	1308	1267.4
chr1	61505138	62250154	MGC34796,TM2D1,PATJ,PATJ,MIR12132,PATJ,MIR3116-1,MIR3116-2,L1TD1,KANK4	-0.0807902	2	32.534	7.14e-08	149	144.375
chr1	62250154	68275286	KANK4,USP1,USP1,DOCK7,DOCK7,DOCK7,ANGPTL3,ATG4C,LINC01739,LINC00466,FOXD3-AS1,FOXD3,MIR6068,ALG6,ITGB3BP,ITGB3BP,EFCAB7,EFCAB7,EFCAB7,DLEU2L,PGM1,ROR1,ROR1,ROR1-AS1,UBE2U,CACHD1,CACHD1,MIR4794,RAVER2,RAVER2,JAK1,JAK1,JAK1,LINC01359,JAK1,MIR3671,MIR101-1,AK4,DNAJC6,LEPR,LEPROT,LEPR,PDE4B,PDE4B,PDE4B-AS1,SGIP1,SGIP1,MIR3117,SGIP1,TCTEX1D1,TCTEX1D1,INSL5,DNAI4,DNAI4,MIER1,MIER1,SLC35D1,C1orf141,IL23…	0.00632281	2	31.7702	0.485724	1204	1166.63
chr1	68275286	103591057	RPE65,DEPDC1,DEPDC1,DEPDC1-AS1,DEPDC1-AS1,LINC01707,LINC01758,LRRC7,LRRC7,PIN1P1,LRRC7,LRRC40,LRRC40,LRRC40,SRSF11,SRSF11,ANKRD13C,ANKRD13C,HHLA3,HHLA3,CTH,LINC01788,PTGER3,PTGER3,ZRANB2-AS1,ZRANB2-AS1,ZRANB2-AS1,ZRANB2,ZRANB2-AS1,ZRANB2,MIR186,ZRANB2,ZRANB2,ZRANB2-AS2,ZRANB2-AS2,NEGR1,NEGR1,NEGR1-IT1,-,LINC01360,LINC02238,LRRIQ3,LRRIQ3,FPGT,FPGT-TNNI3K,FPGT,FPGT-TNNI3K,FPGT-TNNI3K,FPGT-TNNI3K,TN…	-0.0362703	2	26.7207	1.27e-28	7028	6814.71
chr1	103591057	103761061	AMY2A,AMY1C,AMY1A,AMY1B	1.3601	6	63.3558	2.93e-20	34	32.9447
chr1	103761061	109701190	LOC100129138,LINC01676,LINC01677,LINC01661,PRMT6,NTNG1,VAV3,VAV3,MIR7852,VAV3,VAV3-AS1,VAV3-AS1,SLC25A24,NBPF4,NBPF6,FAM102B,HENMT1,PRPF38B,FNDC7,STXBP3,AKNAD1,AKNAD1,SPATA42,GPSM2,GPSM2,CLCC1,CLCC1,WDR47,TAF13,TMEM167B,TMEM167B,SCARNA2,C1orf194,C1orf194,ELAPOR1,ELAPOR1,SARS1,CELSR2,PSRC1,MYBPHL,MYBPHL,SORT1,SORT1,SORT1,PSMA5,PSMA5,SYPL2,SYPL2,ATXN7L2,ATXN7L2,ATXN7L2,CYB561D1,CYB561D1,AMIGO1,GPR6…	-0.0503784	2	26.7136	1.3e-20	1167	1130.78
chr1	109701190	112841259	GSTM5,GSTM3,EPS8L3,CSF1,AHCYL1,STRIP1,ALX3,LINC01397,UBL4B,SLC6A17,LINC02586,KCNC4,KCNC4,RBM15-AS1,RBM15-AS1,RBM15,RBM15,SLC16A4,LAMTOR5,LAMTOR5,LAMTOR5-AS1,LAMTOR5-AS1,PROK1,CYMP,CYMP,CYMP-AS1,KCNA10,KCNA2,KCNA3,CD53,LRIF1,DRAM2,DRAM2,CEPT1,CEPT1,CEPT1,DENND2D,DENND2D,CHI3L2,CHIAP2,CHIA,PIFO,PGBP,OVGP1,WDR77,WDR77,ATP5PB,ATP5PB,C1orf162,TMIGD3,TMIGD3,ADORA3,TMIGD3,RAP1A,RAP1A,RAP1A,LINC01160,RAP…	0.0258016	2	40.8742	0.00061202	628	608.508
chr1	112841259	113086264	LINC01356,MIR11399,SLC16A1,SLC16A1,AKR7A2P1,SLC16A1-AS1,LRIG2-DT,LRIG2-DT,LRIG2,LRIG2	-0.190838	2	36.0738	3.82e-09	49	47.4791
chr1	113086264	120841434	LRIG2,LOC643441,MAGI3,PHTF1,RSBN1,RSBN1,AP4B1-AS1,PTPN22,AP4B1-AS1,PTPN22,AP4B1-AS1,BCL2L15,AP4B1-AS1,AP4B1,AP4B1,DCLRE1B,DCLRE1B,HIPK1-AS1,HIPK1-AS1,HIPK1,HIPK1,HIPK1,OLFML3,OLFML3,SYT6,TRIM33,BCAS2,BCAS2,DENND2C,DENND2C,AMPD1,NRAS,NRAS,CSDE1,CSDE1,SIKE1,SYCP1,TSHB,TSPAN2,NGF-AS1,NGF,NGF-AS1,VANGL1,VANGL1,CASQ2,CASQ2,NHLH2,LINC01649,LINC01649,LOC101928977,LOC101928977,LOC101928977,SLC22A15,SLC22…	0.0126507	2	34.2523	0.0329371	1548	1499.95
chr1	120841434	121741453	NBPF26,RNVU1-19,PPIAL4A,LINC00623,LOC100996720,LINC00623,LINC00623,RNVU1-20,RNVU1-4,LOC105369199,PDE4DIPP4,H3P4,H3P4,FCGR1B,LOC100996318,H3P4,H2BP1,FAM72B,FAM72B,SRGAP2C,SRGAP2C,SRGAP2C,SRGAP2-AS1,SRGAP2-AS1,EMBP1,-	-0.317078	1	28.8508	2.08e-09	180	174.413
chr1	121741453	121776454	-	1.05769	5	82.4363	0.0906928	7	6.78273
chr1	121776454	122226340	-	-1.6492	0	13.6878	4.06e-32	80	77.5166
chr1	122226340	144134579	-,LSP1P5,RNVU1-17,RNVU1-18,RNU1-3,RNU1-4,RNU1-2,RNU1-1,LOC105369140,LINC02591,LOC644634,H2BP2,H2BP2,FCGR1CP,H2BP2,H3-2,FAM72C,FAM72C,SRGAP2D,SRGAP2D	0.286842	3	103.728	3.51e-10	781	756.753
chr1	144139579	144824573	LSP1P5,LOC101060524,DRD5P2,LOC101060524,DRD5P2,LOC101927429,LOC101927429,LOC105371215,PPIAL4F,PPIAL4E,PPIAL4D,RNVU1-15,NBPF15,RNVU1-2A,SRGAP2-AS1,SRGAP2-AS1,LOC105371215,SRGAP2-AS1,LOC101927429,SRGAP2-AS1,LOC101927429,LOC101060524,DRD5P2,SRGAP2-AS1,LSP1P5	-0.0029867	2	36.8444	0.779268	136	131.779
chr1	144829573	145594567	SRGAP2-AS1,SRGAP2-AS1,SRGAP2-AS1,SRGAP2B,SRGAP2B,SRGAP2B,FAM72D,SRGAP2B,FAM72D,FAM72C,FAM72D,FAM72C,LINC01145,LOC644634,LINC01145,LINC01145,LOC100996740,PPIAL4F,PPIAL4E,PPIAL4D,RNVU1-14,NBPF20,NBPF25P	0.154958	2	41.8336	1.46e-12	153	148.251
chr1	145594567	146049563	NBPF25P,NBPF25P,GPR89A,GPR89A,GPR89A,PDZK1,PDZK1,CD160,CD160,RNF115,RNF115,RNF115,POLR3C,POLR3C,NUDT17,PIAS3,PIAS3,MIR6736,PIAS3,ANKRD35,ITGA10,ITGA10,PEX11B,PEX11B,GNRHR2,GNRHR2,RBM8A,GNRHR2,RBM8A,LIX1L-AS1,LIX1L-AS1,LIX1L,LIX1L,LIX1L,ANKRD34A,ANKRD34A,ANKRD34A,POLR3GL,POLR3GL,TXNIP,HJV	-0.0878362	2	37.83	2.98e-09	91	88.1755
chr1	146049563	149589535	RNVU1-6,LINC01719,LINC01719,NBPF10,NOTCH2NLA,NOTCH2NLA,NUDT4P2,NUDT4B,PPIAL4H,RNVU1-18,RNU1-3,RNU1-4,RNU1-2,RNU1-1,HYDIN2,NBPF12,LOC728989,RNVU1-8,NBPF13P,PRKAB2,PRKAB2,CHD1L,CHD1L,PDIA3P1,CHD1L,PDIA3P1,FMO5,CHD1L,FMO5,CHD1L,LINC00624,BCL9,ACP6,GJA5,GJA8,GPR89B,GPR89B,PDZK1P1,PDZK1P1,RNVU1-7,PDE4DIPP1,NBPF11,LINC02805,LOC101927468,MIR5087,RNVU1-1,MIR6077,PDE4DIPP6,RNVU1-3,PDE4DIPP6,PDE4DIPP6,LINC…	0.0906998	2	37.5186	5.85e-22	708	686.025
chr1	149589535	151764517	LINC00869,LINC02591,LOC644634,H2BC18,FCGR1A,H2BC18,H2BC18,H3C13,H4C15,H4C14,H4C15,H4C15,H3C15,H3C14,H2AC18,H2AC19,H2BC20P,H2AC19,H2AC18,H3C14,H3C15,H4C15,H2BC21,H2BC21,H2AC20,H2AC21,BOLA1,SV2A,SV2A,SF3B4,SF3B4,MTMR11,MTMR11,MTMR11,OTUD7B,OTUD7B,VPS45,VPS45,PLEKHO1,PLEKHO1,PLEKHO1,LOC105371433,LOC105371433,ANP32E,CA14,CA14,SNORD13C,CA14,APH1A,C1orf54,C1orf54,CIART,CIART,MRPS21,PRPF3,RPRD2,TARS2,TA…	-0.136997	2	37.7215	2.83e-45	435	421.498
chr1	151764517	152584510	OAZ3,OAZ3,TDRKH,TDRKH,TDRKH,TDRKH-AS1,LINGO4,LINGO4,RORC,RORC,C2CD4D,C2CD4D-AS1,C2CD4D-AS1,THEM5,THEM4,S100A10,NBPF18P,S100A11,LOC100131107,LOC100131107,TCHHL1,TCHHL1,TCHH,RPTN,HRNR,FLG,FLG,FLG-AS1,FLG-AS1,FLG-AS1,FLG2,CRNN,LCE5A,CRCT1,CRCT1,LCE3E,LCE3D	0.00272292	2	37.966	0.973525	163	157.941
chr1	152584510	152614510	LCE3C,LCE3B	-1.60763	0	10.6714	7.41e-06	6	5.81377
chr1	152614510	153554502	LCE3A,LINC00302,LCE2D,LCE2C,LCE2B,LCE2A,LCE4A,C1orf68,KPRP,LCE1F,LCE1E,LCE1D,LCE1C,LCE1B,LCE1A,LCE6A,SMCP,IVL,SPRR4,SPRR1A,SPRR3,SPRR1B,SPRR2D,SPRR2A,SPRR2B,SPRR2E,SPRR2F,SPRR2C,SPRR2G,LOC101928009,LELP1,PRR9,LORICRIN,PGLYRP3,PGLYRP4,S100A9,S100A12,S100A8,S100A8,S100A7A,S100A7,S100A6,S100A5,S100A5,S100A4,S100A4,LOC101928034,S100A3,LOC101928034	0.0520085	2	38.7247	1.97e-05	188	182.165
chr1	153554502	154534494	S100A2,S100A16,S100A16,S100A14,S100A14,S100A13,S100A13,S100A13,S100A1,S100A13,S100A1,CHTOP,CHTOP,SNAPIN,SNAPIN,ILF2,ILF2,NPR1,NPR1,MIR8083,INTS3,INTS3,SLC27A3,SLC27A3,LOC343052,GATAD2B,DENND4B,DENND4B,CRTC2,CRTC2,CRTC2,SLC39A1,SLC39A1,MIR6737,SLC39A1,CREB3L4,CREB3L4,JTB,JTB,RAB13,RPS27,NUP210L,NUP210L,NUP210L,MIR5698,NUP210L,TPM3,TPM3,TPM3,MIR190B,C1orf189,C1orf189,C1orf43,C1orf43,C1orf43,UBAP2L,…	-0.186392	2	41.148	5.36e-35	196	189.916
chr1	154534494	154929491	TDRD10,TDRD10,UBE2Q1,UBE2Q1,UBE2Q1-AS1,CHRNB2,CHRNB2,ADAR,ADAR,KCNN3,PMVK	0.00697927	2	48.0234	0.800897	79	76.5479
chr1	154929491	161424439	PMVK,PMVK,PBXIP1,PBXIP1,PBXIP1,PYGO2,PYGO2,LOC101928120,SHC1,SHC1,CKS1B,MIR4258,FLAD1,FLAD1,LENEP,ZBTB7B,ZBTB7B,DCST2,DCST2,DCST2,DCST1,DCST1,DCST1,DCST1-AS1,DCST1,DCST1-AS1,ADAM15,DCST1-AS1,ADAM15,DCST1-AS1,ADAM15,EFNA4,EFNA4,EFNA3,EFNA1,EFNA1,SLC50A1,DPM3,KRTCAP2,KRTCAP2,TRIM46,TRIM46,TRIM46,MUC1,MIR92B,THBS3,THBS3,THBS3,MTX1,MTX1,GBAP1,GBAP1,GBA,GBA,FAM189B,FAM189B,FAM189B,SCAMP3,SCAMP3,CLK2,C…	-0.0575417	2	39.4512	1.17e-37	1298	1257.71
chr1	161424439	161474438	-	0.868655	4	125.837	0.00083187	10	9.68961
chr1	161474438	228558364	FCGR2A,HSPA6,FCGR3A,FCGR2C,HSPA7,FCGR3B,FCGR2B,RPL31P11,FCRLA,FCRLB,DUSP12,ATF6,OLFML2B,NOS1AP,NOS1AP,MIR4654,NOS1AP,MIR556,NOS1AP,SPATA46,SPATA46,C1orf226,C1orf226,SH2D1B,UHMK1,UAP1,DDR2,HSD17B7,CCDC190,RGS4,RGS5,RGS5,RGS5-AS1,RGS5,NUF2,NUF2,LOC100422212,PBX1,PBX1,PBX1-AS1,LMX1A,RXRG,LRRC52-AS1,LRRC52-AS1,LRRC52,MGST3,ALDH9A1,ALDH9A1,LOC440700,LOC440700,TMCO1,TMCO1,TMCO1-AS1,TMCO1-AS1,UCK2,UCK2,…	-0.012805	2	32.2887	1.05e-26	13326	12912.4
chr1	228608364	248946422	RNA5S1,RNA5S2,RNA5S3,RNA5S4,RNA5S5,RNA5S6,RNA5S7,RNA5S8,RNA5S10,RNA5S11,RNA5S12,RNA5S13,RNA5S14,RNA5S15,RNA5S16,RNA5S17,RNA5S1,RNA5S2,RNA5S3,RNA5S4,RNA5S5,RNA5S6,RNA5S7,RNA5S8,RNA5S10,RNA5S11,RNA5S12,RNA5S13,RNA5S14,RNA5S15,RNA5S16,RNA5S17,RNA5S9,RHOU,DUSP5P1,RNA5S1,RNA5S2,RNA5S3,RNA5S4,RNA5S5,RNA5S6,RNA5S7,RNA5S8,RNA5S10,RNA5S11,RNA5S12,RNA5S13,RNA5S14,RNA5S15,RNA5S16,RNA5S17,RHOU,DUSP5P1,RHOU,M…	0.0217012	2	35.6181	9.63e-09	4067	3940.76
chr2	10000	89330679	FAM110C,SH3YL1,SH3YL1,ACP1,ACP1,ACP1,ALKAL2,ALKAL2,LINC01865,LINC01874,LOC100996637,LINC01875,LOC105373352,TMEM18,LINC01115,LINC01939,SNTG2-AS1,SNTG2-AS1,SNTG2,SNTG2,TPO,LOC102723730,PXDN,MYT1L,MYT1L,MYT1L-AS1,LINC01250,EIPR1,EIPR1,TRAPPC12,TRAPPC12,ADI1,RNASEH1,RNASEH1,RNASEH1-AS1,RNASEH1-AS1,RPS7,COLEC11,ALLC,ALLC,DCDC2C,DCDC2C,LINC01304,LINC01304,LOC105373394,LOC105373394,LINC01249,LINC01248,L…	-0.0056043	2	33.841	1.64e-10	17813	17260.1
chr2	89530679	92718817	LOC107985911,LOC101927050,-,LSP1P4,GGT8P,ACTR3BP2	0.524963	3	60.5326	4.6e-34	413	400.181
chr2	92718817	94080544	-	-0.696324	1	18.8433	1.91e-53	272	263.563
chr2	94080544	94191376	-	-0.0130109	2	28.0597	0.860791	12	11.6301
chr2	94191376	94293015	BMS1P14	1.12261	5	72.3593	7.01e-13	20	19.3843
chr2	94496015	161274137	LOC100133920,LOC100133920,LOC100509620,LOC100509620,FAM95A,FAM95A,ANKRD20A8P,ANKRD20A8P,LOC442028,LOC442028,TEKT4,MAL,MRPS5,ZNF514,ZNF2,PROM2,KCNIP3,FAHD2A,TRIM43B,TRIM43,LINC00342,ANKRD36C,FAHD2CP,FAHD2CP,GPAT2,GPAT2,ADRA2B,ASTL,DUSP2,STARD7,STARD7,STARD7-AS1,STARD7-AS1,SNORA112,STARD7-AS1,TMEM127,TMEM127,CIAO1,CIAO1,SNRNP200,SNRNP200,ITPRIPL1,NCAPH,NEURL3,LOC105373496,ARID5A,KANSL3,FER1L5,LMAN2…	0.00269128	2	32.5999	0.754823	13308	12894.9
chr2	161274137	161284137	-	3.6551	26	670.139	0.178618	2	1.93792
chr2	161284137	167669089	PSMD14,TBR1,AHCTF1P1,SLC4A10,DPP4,DPP4,DPP4-DT,LOC101929532,LOC101929532,GCG,LOC101929532,FAP,FAP,IFIH1,IFIH1,GCA,GCA,KCNH7,KCNH7,KCNH7-AS1,FIGN,GRB14,COBLL1,COBLL1,SNORA70F,COBLL1,LOC101929633,LOC101929633,SLC38A11,SCN3A,SCN2A,CSRNP3,GALNT3,LOC100506124,LOC100506124,TTC21B,TTC21B,TTC21B,TTC21B-AS1,LOC102724058,LOC102724058,SCN1A,SCN1A,SCN1A,SCN1A-AS1,SCN1A-AS1,SCN1A-AS1,SCN9A,SCN9A,SCN7A,XIRP2,X…	-0.0317802	2	23.8498	5.29e-14	1272	1232.52
chr2	167669089	169259077	B3GALT1,B3GALT1,B3GALT1-AS1,B3GALT1-AS1,STK39,CERS6,CERS6,MIR4774,CERS6,CERS6-AS1,CERS6-AS1,CERS6-AS1,NOSTRIN,NOSTRIN,SPC25,G6PC2,ABCB11,DHRS9,LRP2	0.0403993	2	31.4575	6.89e-06	318	308.13
chr2	169259077	172184055	LRP2,BBS5,KLHL41,KLHL41,FASTKD1,FASTKD1,PPIG,CCDC173,CCDC173,PHOSPHO2,PHOSPHO2-KLHL23,PHOSPHO2,PHOSPHO2-KLHL23,PHOSPHO2-KLHL23,PHOSPHO2-KLHL23,KLHL23,SSB,SSB,METTL5,METTL5,SNORD3K,METTL5,METTL5,UBR3,UBR3,MYO3B,MYO3B,MYO3B-AS1,LOC101926913,LOC101926913,LINC01124,LOC101926913,LINC01124,SP5,LOC101926913,ERICH2,ERICH2,GAD1,GORASP2,TLK1,METTL8,METTL8,DCAF17,DCAF17,CYBRD1,DYNC1I2,SLC25A12,HAT1,METAP1D,…	-0.0473398	2	31.0455	2.36e-10	584	565.873
chr2	172184055	180028996	ITGA6,ITGA6,ITGA6-AS1,PDK1,RAPGEF4-AS1,RAPGEF4-AS1,RAPGEF4,RAPGEF4,MAP3K20,MAP3K20,MAP3K20-AS1,MAP3K20-AS1,CDCA7,SP3,LINC01960,OLA1,LINC01305,SP9,CIR1,CIR1,SCRN3,SCRN3,SCRN3,GPR155,GPR155,RNU6-9,RNU6-2,RNU6-1,RNU6-7,RNU6-8,WIPF1,H3P6,CHRNA1,CHN1,ATF2,ATF2,MIR933,ATP5MC3,LNPK,EVX2,HOXD13,HOXD12,HOXD11,HOXD10,HOXD10,HOXD9,HOXD9,HOXD8,HOXD-AS2,LOC401021,LOC401021,MIR10B,HOXD4,HOXD3,HOXD3,HAGLR,HAGLR…	0.0167737	2	31.347	0.00147353	1568	1519.33
chr2	180028996	187358941	SCHLAP1,UBE2E3,LINC01934,LINC01934,MIR4437,ITGA4,ITGA4,CERKL,CERKL,NEUROD1,ITPRID2,PPP1R1C,PDE1A,DNAJC10,FRZB,NCKAP1,NCKAP1,DUSP19,NUP35,MIR548AE1,ZNF804A,LOC105373782,FSIP2-AS2,FSIP2-AS2,FSIP2,FSIP2,FSIP2,FSIP2-AS1,LINC01473,ZC3H15,ITGAV,FAM171B,ZSWIM2,CALCRL	-0.0523574	2	23.4104	7.57e-31	1445	1400.15
chr2	187358941	193723893	CALCRL,TFPI,LINC01090,GULP1,GULP1,MIR561,DIRC1,COL3A1,MIR1245A,MIR1245B,COL3A1,COL3A1,MIR3606,COL5A2,COL5A2,MIR3129,WDR75,SLC40A1,ASDURF,ASNSD1,ASNSD1,ANKAR,ANKAR,OSGEPL1,OSGEPL1,OSGEPL1,OSGEPL1-AS1,ORMDL1,OSGEPL1-AS1,ORMDL1,ORMDL1,ORMDL1,PMS1,PMS1,MSTN,C2orf88,C2orf88,HIBCH,HIBCH,INPP1,MFSD6,NEMP2,NAB1,GLS,STAT1,LOC105373805,LOC105373805,STAT4,STAT4,MYO1B,NABP1,NABP1,NABP1-OT1,NABP1-OT1,LOC72925…	0.00377874	2	25.4161	0.903254	1252	1213.14
chr2	193723893	203388820	LINC01821,LINC01790,SLC39A10,SLC39A10,DNAH7,DNAH7,STK17B,HECW2,HECW2,HECW2-AS1,CCDC150,CCDC150,LOC100130452,GTF3C3,C2orf66,PGAP1,ANKRD44,ANKRD44,ANKRD44-AS1,ANKRD44,ANKRD44-IT1,SF3B1,COQ10B,HSPD1,SNORA105A,SNORA105B,HSPD1,HSPD1,HSPE1,HSPE1-MOB4,HSPE1-MOB4,HSPE1-MOB4,MOB4,RFTN2,MARS2,BOLL,PLCL1,LINC01923,SATB2,SATB2,SATB2-AS1,LINC01877,FTCDNL1,C2orf69,TYW5,TYW5,MAIP1,MAIP1,SPATS2L,KCTD18,SGO2,SGO2…	-0.0389303	2	28.6218	6.1e-26	1912	1852.65
chr2	203388820	206038801	ABI2,ABI2,RAPH1,RAPH1,CD28,CTLA4,ICOS,PARD3B,NRP2,INO80D	0.0248296	2	32.3476	0.00077381	529	512.58
chr2	206038801	206278799	INO80D,NDUFS1,GCSHP3,NDUFS1,NDUFS1,EEF1B2,SNORD51,SNORA41,GPR1,GPR1,GPR1-AS,GPR1-AS,ZDBF2	-0.144299	2	34.0242	2.65e-06	48	46.5101
chr2	206278799	207608789	ZDBF2,ADAM23,FAM237A,FAM237A,DYTN,DYTN,MDH1B,MDH1B,FASTKD2,FASTKD2,FASTKD2,MIR3130-1,MIR3130-2,CPO,KLF7,KLF7,MIR2355,KLF7,MIR7845,MYOSLID-AS1,MYOSLID-AS1,MYOSLID,LINC01802,LINC01802,MIR1302-4,CREB1,CREB1,METTL21A	0.0200372	2	31.7426	0.0652594	266	257.744
chr2	207608789	233558593	METTL21A,LINC01857,CCNYL1,CCNYL1,CCNYL1,MIR4775,FZD5,PLEKHM3,LOC100507443,CRYGD,LOC100507443,CRYGD,CRYGC,LOC100507443,CRYGC,LOC100507443,LOC100507443,CRYGB,CRYGA,C2orf80,IDH1,IDH1,IDH1-AS1,PIKFYVE,PTH2R,LOC101927960,MAP2,UNC80,UNC80,RPE,RPE,RPE,KANSL1L,KANSL1L,KANSL1L,KANSL1L-AS1,ACADL,MYL1,LANCL1-AS1,LANCL1-AS1,LANCL1,LANCL1,CPS1,CPS1,CPS1,CPS1-IT1,ERBB4,ERBB4,MIR548F2,LINC01878,MIR4776-1,MIR477…	-0.0146933	2	32.6919	3.14e-15	5176	5015.34
chr2	233558593	240773539	USP40,UGT1A8,UGT1A8,UGT1A10,UGT1A8,UGT1A10,UGT1A9,UGT1A8,UGT1A10,UGT1A9,UGT1A7,UGT1A8,UGT1A10,UGT1A9,UGT1A7,UGT1A6,UGT1A8,UGT1A10,UGT1A9,UGT1A7,UGT1A6,UGT1A5,UGT1A8,UGT1A10,UGT1A9,UGT1A7,UGT1A6,UGT1A5,UGT1A4,UGT1A8,UGT1A10,UGT1A9,UGT1A7,UGT1A6,UGT1A5,UGT1A4,UGT1A3,UGT1A8,UGT1A10,UGT1A9,UGT1A7,UGT1A6,UGT1A5,UGT1A4,UGT1A3,DNAJB3,UGT1A8,UGT1A10,UGT1A9,UGT1A7,UGT1A6,UGT1A5,UGT1A4,UGT1A3,LOC100286922,…	0.0445841	2	48.0869	1.63e-19	1443	1398.21
chr2	240773539	242183529	KIF1A,AGXT,MAB21L4,CROCC2,CROCC2,UICLM,SNED1,SNED1,MTERF4,MTERF4,PASK,PASK,PPP1R7,PPP1R7,ANO7,ANO7,HDLBP,HDLBP,HDLBP,LOC101927509,HDLBP,SEPTIN2,SEPTIN2,SEPTIN2,FARP2,FARP2,FARP2,MIR3133,FARP2,STK25,STK25,BOK-AS1,BOK-AS1,BOK,BOK,THAP4,THAP4,ATG4B,ATG4B,ATG4B,DTYMK,DTYMK,DTYMK,ING5,ING5,D2HGDH,GAL3ST2,NEU4,PDCD1,RTP5,LINC01237,LINC01237,FAM240C,LINC01237,LINC01238,LINC01237,LOC285097,LINC01237,LINC…	-0.0457958	2	52.0474	0.00196861	282	273.247
chr3	10000	75627048	LINC01986,CHL1-AS2,CHL1,CHL1,CHL1,CHL1-AS1,LINC01266,CNTN6,CNTN4,CNTN4,CNTN4-AS2,CNTN4,CNTN4-AS1,CNTN4-AS1,IL5RA,TRNT1,TRNT1,CRBN,CRBN,LOC100130207,LOC100130207,LRRN1,LRRN1,SETMAR,SUMF1,ITPR1-DT,ITPR1,ITPR1,ITPR1,EGOT,BHLHE40-AS1,BHLHE40-AS1,BHLHE40,BHLHE40,ARL8B,EDEM1,MIR4790,GRM7-AS3,GRM7,GRM7,GRM7-AS2,GRM7,GRM7-AS1,LOC101927394,LMCD1-AS1,LMCD1-AS1,LMCD1,LMCD1,LMCD1,LINC00312,SSUH2,CAV3,OXTR,RA…	-0.557961	1	23.5954	0	15116	14646.8
chr3	75627048	75757052	MIR1324,FRG2C,LINC00960,ZNF717,ZNF717,MIR4273	1.1447	5	137.839	7.11e-06	26	25.193
chr3	75757052	195615559	ZNF717,ROBO2,LINC02077,ROBO1,ROBO1,LOC101927374,ROBO1,MIR3923,LINC02050,LINC02027,GBE1,LINC02008,LINC00971,LINC02025,CADM2,CADM2,SNORA95,CADM2,MIR5688,CADM2,CADM2-AS2,LINC02070,VGLL3,LINC00506,MIR4795,CHMP2B,CHMP2B,POU1F1,HTR1F,CGGBP1,CGGBP1,ZNF654,CGGBP1,C3orf38,C3orf38,CSNKA2IP,EPHA3,PROS1,ARL13B,ARL13B,STX19,ARL13B,DHFR2,DHFR2,NSUN3,NSUN3,LINC00879,MTHFD2P1,MIR8060,EPHA6,EPHA6,ARL6,ARL6,CRYBG3…	-0.581032	1	19.9071	0	23772	23042.9
chr3	195615559	195725559	LOC105374297,SDHAP2,SDHAP2,MIR570HG,MIR570HG,MIR570HG,MIR570,MUC20	0.303644	3	66.8746	0.00067857	22	21.3171
chr3	195725559	195955559	MUC20,MUC4,LINC01983,TNK2,TNK2,MIR6829,TNK2,TNK2-AS1,TNK2-AS1	-0.58979	1	38.4611	3.47e-22	46	44.5722
chr3	195955559	195995559	SDHAP1	0.27337	3	61.7816	0.0196312	8	7.75169
chr3	195995559	198235559	TFRC,LINC00885,ZDHHC19,SLC51A,SLC51A,PCYT1A,PCYT1A,TCTEX1D2,TCTEX1D2,TM4SF19-TCTEX1D2,TM4SF19-AS1,TM4SF19-TCTEX1D2,TM4SF19-AS1,TM4SF19,TM4SF19-TCTEX1D2,TM4SF19,UBXN7,UBXN7,UBXN7-AS1,RNF168,SMCO1,WDR53,WDR53,FBXO45,FBXO45,LINC01063,NRROS,CEP19,CEP19,PIGX,PIGX,PIGX,PAK2,PAK2,SENP5,SENP5,SENP5,NCBP2,NCBP2,NCBP2-AS1,NCBP2,NCBP2-AS1,NCBP2AS2,PIGZ,MELTF,MELTF-AS1,MELTF,DLG1,DLG1,MIR4797,DLG1,DLG1-AS1,D…	-0.606563	1	27.1016	5.58e-183	448	434.095
chr4	10000	68516508	ZNF595,ZNF595,ZNF718,ZNF876P,ZNF732,ZNF141,ZNF141,MIR571,ABCA11P,ABCA11P,ZNF721,ZNF721,ZNF721,PIGG,PIGG,TMEM271,TMEM271,LOC105374338,LOC105374338,PDE6B,PDE6B,ATP5ME,MYL5,MYL5,MYL5,SLC49A3,SLC49A3,PCGF3,LOC100129917,LOC100129917,CPLX1,CPLX1,GAK,GAK,TMEM175,TMEM175,TMEM175,DGKQ,DGKQ,SLC26A1,SLC26A1,IDUA,IDUA,FGFRL1,RNF212,RNF212,LOC105374344,TMED11P,LOC105374344,TMED11P,LOC105374344,SPON2,SPON2,LOC…	0.398862	3	43.6576	0	13517	13099.4
chr4	68516508	68616509	UGT2B17	-7.88881	0	0.64629	9.22e-08	17	19.3792
chr4	68621509	190204555	UGT2B15,UGT2B10,UGT2A3,UGT2B7,LOC105377267,LOC105377267,UGT2B11,UGT2B28,UGT2B4,UGT2A2,UGT2A1,UGT2A1,SULT1B1,SULT1E1,CSN1S1,CSN2,STATH,HTN3,HTN1,CSN1S2AP,CSN1S2BP,PRR27,ODAM,FDCSP,CSN3,CABS1,SMR3A,SMR3B,OPRPN,MUC7,AMTN,AMBN,ENAM,JCHAIN,UTP3,RUFY3,GRSF1,MOB1B,DCK,SLC4A4,GC,NPFFR2,ADAMTS3,COX18,ANKRD17,ALB,AFP,AFM,LINC02499,RASSF6,CXCL8,CXCL6,PF4V1,CXCL1,PF4,PF4,PPBP,PPBP,CXCL5,CXCL3,PPBPP2,CXCL2,MT…	0.386091	3	35.7565	0	24121	23372.3
chr5	10000	17600548	PLEKHG4B,LRRC14B,LRRC14B,CCDC127,CCDC127,CCDC127,SDHA,SDHA,HRAT5,HRAT5,PDCD6,PDCD6-AHRR,PDCD6,PDCD6-AHRR,PDCD6-AHRR,PDCD6-AHRR,AHRR,EXOC3-AS1,EXOC3,EXOC3,SLC9A3,PP7080,SLC9A3-AS1,SLC9A3,SLC9A3-AS1,SLC9A3,MIR4456,LOC100996325,LOC100996325,CEP72,CEP72,CEP72,TPPP,TPPP,ZDHHC11B,ZDHHC11,BRD9,BRD9,TRIP13,TRIP13,LOC100506688,NKD2,SLC12A7,SLC12A7,MIR4635,CTD-3080P12.3,SLC6A19,SLC6A19,SLC6A18,SLC6A18,TERT…	0.0465095	2	38.6815	1.17e-33	3504	3395.24
chr5	17600548	21475595	-,H3Y1,LINC02223,CDH18,CDH18,CDH18-AS1,LINC02241,LINC02146,LINC02241,GUSBP1	-0.0076498	2	23.2393	0.0981521	766	742.225
chr5	21475595	21500595	GUSBP1	1.52761	6	137.301	0.0004032	5	4.84481
chr5	21500595	34175750	GUSBP1,CDH12,CDH12,SNORA105A,SNORA105B,CDH12,PMCHL1,PRDM9,C5orf17,CDH10,LINC02239,LINC02228,LINC02228,LINC02211,LINC02211,CDH9,PURPL,LINC02103,LSP1P3,LOC101929645,LINC02109,LINC02064,LOC105374704,CDH6,DROSHA,DROSHA,C5orf22,C5orf22,PDZD2,PDZD2,MIR4279,GOLPH3,MTMR12,ZFR,ZFR,MIR579,SUB1,NPR3,LINC02120,LINC02160,TARS1,ADAMTS12,RXFP3,SLC45A2,AMACR,C1QTNF3-AMACR,C1QTNF3-AMACR,C1QTNF3-AMACR,C1QTNF3,C1QT…	-0.0054618	2	25.3257	0.0182455	2496	2418.53
chr5	34175750	37330788	C1QTNF3,C1QTNF3,LOC646652,C1QTNF3,RAI14,TTC23L,RAD1,RAD1,BRIX1,BRIX1,BRIX1,DNAJC21,DNAJC21,AGXT2,AGXT2,PRLR,PRLR,SPEF2,IL7R,CAPSL,CAPSL,LOC100506406,UGT3A1,UGT3A2,LMBRD2,LMBRD2,MIR580,LMBRD2,SKP2,SKP2,NADK2,RANBP3L,SLC1A3,NIPBL-DT,NIPBL-DT,NIPBL,NIPBL,CPLANE1,CPLANE1,LOC105374727,NUP155	0.0362786	2	32.7726	0.00137306	631	611.415
chr5	37330788	37425790	NUP155,WDR70	-0.284382	1	31.579	1.44e-08	19	18.4103
chr5	37425790	39835819	WDR70,GDNF,GDNF,GDNF-AS1,GDNF-AS1,LINC02110,LINC02107,LINC02107,LINC02119,EGFLAM,EGFLAM,EGFLAM-AS4,EGFLAM,EGFLAM-AS2,LIFR,LIFR,LIFR-AS1,MIR3650,LIFR,LIFR-AS1,LIFR-AS1,OSMR-AS1,OSMR-AS1,LINC01265,OSMR-AS1,OSMR,OSMR,RICTOR,FYB1,C9,DAB2,LINC02104	0.0467316	2	32.2284	3.99e-10	482	467.039
chr5	39835819	46795780	LINC00603,PTGER4,TTC33,TTC33,PRKAA1,PRKAA1,RPL37,RPL37,SNORD72,CARD6,C7,MROH2B,C6,PLCXD3,OXCT1,OXCT1,OXCT1-AS1,OXCT1-AS1,C5orf51,C5orf51,FBXO4,FBXO4,LOC101926960,GHR,CCDC152,CCDC152,SELENOP,SELENOP,FLJ32255,LOC648987,LOC648987,ANXA2R,LOC648987,ANXA2R,LOC153684,LOC648987,LOC100132356,LOC648987,LOC100132356,LOC100506639,LOC100506639,ZNF131,NIM1K,HMGCS1,CCL28,TMEM267,C5orf34,PAIP1,NNT-AS1,NNT-AS1,NN…	-0.112902	2	25.7353	3.77e-36	1380	1337.17
chr5	46795780	47030689	-	0.487998	3	40.4815	1.26e-17	47	45.5409
chr5	47030689	47080670	-	-0.102934	2	26.8991	0.11028	10	9.68955
chr5	47080670	47150642	-	0.7746	4	47.9903	7.67e-06	14	13.5654
chr5	47150642	48752245	-	-0.246289	2	31.2103	1.7e-06	319	309.102
chr5	48752245	49671207	-	0.712788	4	142.681	3.35e-11	179	173.434
chr5	49671207	49955183	-	-0.0827301	2	30.5863	0.22475	57	55.2276
chr5	49955183	50144806	-	0.766209	4	56.6311	1.32e-06	28	27.1297
chr5	50144806	70764563	-,EMB,EMB,PARP8,LINC02106,LOC642366,LOC642366,ISL1,ISL1,LINC02118,PELO,ITGA1,ITGA1,ITGA2,ITGA2,MOCS2,MOCS2,LOC257396,FST,NDUFS4,LINC02105,ARL15,ARL15,MIR581,LINC01033,HSPB3,SNX18,LOC102467080,ESM1,LOC102467081,GZMK,GZMK,GZMA,GZMA,CDC20B,CDC20B,CDC20B,GPX8,CDC20B,MIR449A,MIR449B,MIR449C,MCIDAS,CCNO,DHX29,DHX29,MTREX,MTREX,MTREX,PLPP1,PLPP1,PLPP1,MIR5687,PLPP1,RNF138P1,SLC38A9,DDX4,IL31RA,IL6ST,IL6…	-0.055562	2	28.4664	7.39e-49	4111	3984.37
chr5	70764563	70789563	GUSBP16,GUSBP16,LOC101929599	0.748517	4	74.2475	0.00444756	5	4.84481
chr5	70789563	181478259	GUSBP16,SERF1B,SERF1A,SMN1,SMN2,NAIP,GTF2H2,GTF2H2C_2,OCLNP1,OCLNP1,SNORD13B-2,SNORD13B-1,GUSBP16,GUSBP16,GUSBP1,GUSBP16,GUSBP17,LINC02197,LINC02197,PMCHL2,BDP1,MCCC2,CARTPT,MAP1B,MAP1B,MIR4803,MRPS27,MRPS27,PTCD2,PTCD2,ZNF366,LOC102503427,LOC102503427,LINC02056,LINC02056,TNPO1,TNPO1,MIR4804,FCHO2,TMEM171,TMEM171,LOC105379030,LOC105379030,TMEM174,LOC340090,LINC02230,FOXD1,LINC01386,BTF3,ANKRA2,AN…	-0.0192582	2	32.194	5.09e-60	22046	21361.7
chr6	60000	294995	LINC00266-3,LOC285766,DUSP22	-0.640622	1	24.5993	6.3e-11	47	45.5412
chr6	294995	384993	DUSP22	1.37341	6	131.383	1.51e-14	18	17.4413
chr6	384993	58568900	IRF4,EXOC2,EXOC2,HUS1B,LOC101927691,LINC01622,FOXQ1,FOXF2,FOXF2,MIR6720,FOXCUT,FOXC1,FOXC1,GMDS,GMDS,GMDS-DT,GMDS-DT,LINC01600,LINC01600,LINC02521,LINC02521,MYLK4,MYLK4,WRNIP1,WRNIP1,SERPINB1,MIR4645,SERPINB9P1,SERPINB9P1,LOC101927730,LOC101927730,SERPINB9,SERPINB6,LINC01011,NQO2,NQO2,HTATSF1P2,HTATSF1P2,LOC101927759,LOC101927759,RIPK1,RIPK1,BPHL,BPHL,BPHL,TUBB2A,TUBB2A,LINC02525,TUBB2B,LOC100422…	-0.56225	1	24.2445	0	11601	11240.9
chr6	58568900	59829934	-	0.302232	3	41.0804	3.15e-19	252	244.181
chr6	60229934	170745979	-,KHDRBS2,KHDRBS2,MTRNR2L9,LGSN,PTP4A1,PHF3,PHF3,EYS,EYS,EYS,SCAT8,EYS,LOC441155,SLC25A51P1,LOC102723883,LINC02549,LOC101928307,ADGRB3,ADGRB3,LMBRD1,COL19A1,COL9A1,EVADR,FAM135A-AS1,FAM135A,FAM135A,SDHAF4,SMAP1,SMAP1,B3GAT2,B3GAT2,OGFRL1,MIR30C2,MIR30A,LINC00472,LINC00472,LINC01626,LINC01626,RIMS1,KCNQ5,KCNQ5,KCNQ5-IT1,KCNQ5,MIR4282,KCNQ5,KCNQ5-AS1,KHDC1L,KHDC1,DPPA5,KHDC3L,OOEP,DDX43,CGAS,MTO1,E…	-0.568856	1	19.7863	0	21937	21256.1
chr7	10000	209998	LOC102723672,LOC102723672,LOC100507642,LOC100507642,LOC105375115,FAM20C	0.0556718	2	58.2159	0.20031	40	38.7584
chr7	209998	1829989	FAM20C,FOXL3,FOXL3-OT1,LOC442497,LOC116435278,LOC112267991,LOC116435278,PDGFA,HRAT92,PRKAR1B,PRKAR1B,PRKAR1B-AS2,PRKAR1B,PRKAR1B-AS1,PRKAR1B,DNAAF5,DNAAF5,SUN1,GET4,GET4,ADAP1,ADAP1,COX19,COX19,C7orf50,C7orf50,CYP2W1,C7orf50,C7orf50,MIR339,C7orf50,GPR146,C7orf50,GPER1,ZFAND2A,ZFAND2A,ZFAND2A-DT,ZFAND2A-DT,UNCX,MICALL2,INTS1,MAFK,LOC100128653,MAFK,MAFK,TMEM184A,TMEM184A,PSMG3,PSMG3,PSMG3-AS1,PSMG3…	-0.13121	2	57.5812	3.47e-28	323	312.974
chr7	1829989	2229986	MAD1L1,MAD1L1,MIR4655,MAD1L1,SNORA114	0.0591284	2	65.0302	0.00020404	80	77.5169
chr7	2229986	3489979	MAD1L1,MRM2,MRM2,MRM2,NUDT1,NUDT1,NUDT1,SNX8,SNX8,MIR6836,SNX8,EIF3B,CHST12,GRIFIN,LFNG,LFNG,MIR4648,BRAT1,BRAT1,IQCE,IQCE,IQCE,TTYH3,AMZ1,AMZ1,GNA12,GNA12,CARD11,LOC100129603,SDK1	-0.104486	2	46.4326	8.29e-19	252	244.178
chr7	3489979	4259974	SDK1,SDK1,LOC105375131	0.083952	2	43.2906	3.76e-11	154	149.22
chr7	4259974	6674960	SDK1,FOXK1,AP5Z1,AP5Z1,MIR4656,RADIL,RADIL,SNORD165,RADIL,PAPOLB,MMD2,RNF216P1,RBAK,RBAK-RBAKDN,RBAK-RBAKDN,RBAKDN,ZNF890P,WIPI2,SLC29A4,SLC29A4,TNRC18,TNRC18,LOC100129484,FBXL18,FBXL18,MIR589,FBXL18,LOC221946,LOC221946,LOC221946,ACTB,ACTB,FSCN1,RNF216,RNF216,RNF216-IT1,RNF216,MIR6874,ZNF815P,OCM,CCZ1,CCZ1,RSPH10B2,RSPH10B,RSPH10B2,RSPH10B,RSPH10B2,RSPH10B,PMS2,PMS2,PMS2,AIMP2,AIMP2,AIMP2,SNORA80…	-0.196157	2	44.2162	2.67e-69	483	468.008
chr7	6674960	58119653	ZNF12,PMS2CL,PMS2CL,RSPH10B2,RSPH10B,RSPH10B2,RSPH10B,RSPH10B2,RSPH10B,CCZ1B,CCZ1B,MIR3683,LOC100131257,C1GALT1,LOC101927354,COL28A1,LOC101927391,LOC101927391,MIOS,MIOS,RPA3,RPA3,UMAD1,UMAD1,GLCCI1-DT,GLCCI1-DT,GLCCI1,GLCCI1,ICA1,ICA1,LOC100505938,LOC100505938,NXPH1,PER3P1,MGC4859,MGC4859,LOC100131472,NDUFA4,PHF14,THSD7A,TMEM106B,VWDE,LOC102725191,SCIN,ARL4A,ETV1,DGKB,AGMO,MEOX2,MEOX2,LOC10537516…	0.00554196	2	32.0196	0.191519	10257	9938.64
chr7	58169653	58194639	-	-0.947375	1	15.5976	0.0107763	5	4.84476
chr7	58194639	60828234	-	0.294079	3	39.2599	1.41e-28	527	510.638
chr7	60878234	60908204	-	-1.62476	0	9.17284	0.00296729	6	5.81367
chr7	60908204	61073040	-	0.649296	3	38.5304	2.02e-08	33	31.9752
chr7	61073040	62221410	-	-0.681222	1	16.8704	5.02e-47	200	193.787
chr7	62221410	62511778	-	0.577177	3	39.3261	1.85e-07	48	46.5113
chr7	62511778	65091747	-,ZNF733P,LOC102724738,LOC100287704,LOC100287834,LOC100287704,LOC100287834,LOC100287834,MIR4283-1,MIR4283-2,ZNF722P,ZNF722P,LINC01005,LINC01005,ZNF727,ZNF735,ZNF679,ZNF736,YWHAEP1,ZNF680,LOC100128885,LOC100128885,LOC641746,ZNF107,ZNF107,MIR6839,ZNF138,ZNF273,ZNF117,ERV3-1-ZNF117,ZNF117,ERV3-1-ZNF117,ERV3-1,ERV3-1-ZNF117,ERV3-1,CCT6P3,CCT6P3,SNORA22C,CCT6P3,SNORA15B-2,SNORA15B-1	-0.120894	2	32.9812	7.63e-22	515	499.015
chr7	65091747	65146747	INTS4P1	0.466022	3	41.7494	0.00023096	11	10.6586
chr7	65146747	65486743	INTS4P1,ZNF92	-0.0209368	2	33.9149	0.303112	67	64.9204
chr7	65486743	65681740	LOC101929322,LOC441242,INTS4P2	0.421622	3	38.8267	1.12e-06	38	36.8205
chr7	65681740	65781739	LOC441242,INTS4P2,LOC441242,LOC441242,CCT6P1,LOC441242,CCT6P1,SNORA22,LOC441242,CCT6P1,SNORA15B-2,SNORA15B-1	-0.126482	2	36.2393	0.0185675	20	19.3792
chr7	65781739	65821739	-	0.697218	3	64.5594	3.93e-05	8	7.75169
chr7	65821739	69741692	VKORC1L1,VKORC1L1,GUSB,GUSB,ASL,CRCP,TPST1,LINC00174,GS1-124K5.4,GS1-124K5.11,KCTD7,LOC100996437,RABGEF1,RABGEF1,RABGEF1,GTF2IRD1P1,GTF2IRD1P1,GTF2IP23,LINC02604,TMEM248,SBDS,TYW1,TYW1,MIR4650-1,MIR4650-2,PMS2P4,PMS2P4,SPDYE21,PMS2P4,STAG3L4,STAG3L4,LINC01372,LOC102723427,CT66,CT66,AUTS2,AUTS2	-0.0970549	2	38.0083	2.84e-51	784	759.666
chr7	69741692	70836678	AUTS2	0.0504988	2	35.8932	8.31e-07	219	212.202
chr7	70836678	77066604	GALNT17,GALNT17,MIR3914-1,MIR3914-2,CALN1,TYW1B,TYW1B,MIR4650-1,MIR4650-2,TYW1B,SBDSP1,SBDSP1,SPDYE7P,POM121,POM121,NSUN5P2,NSUN5P2,TRIM73,TRIM74,TRIM73,TRIM74,LOC541473,LOC100101148,LOC541473,LOC100101148,STAG3L3,STAG3L3,PMS2P7,PMS2P7,SPDYE8,SPDYE11,SPDYE15,SPDYE9,SPDYE13,SPDYE8,SPDYE11,SPDYE15,SPDYE9,SPDYE8,SPDYE11,SPDYE15,SPDYE9,SPDYE14,SPDYE13,SPDYE14,SPDYE14,SPDYE10P,SPDYE14,SPDYE10P,SPDYE14…	-0.25894	1	39.2803	2.95e-111	1246	1207.33
chr7	77066604	84211518	FAM185BP,FAM185BP,CCDC146,CCDC146,CCDC146,FGL2,GSAP,GSAP,LOC101927243,LOC101927243,PTPN12,APTR,APTR,RSBN1L,RSBN1L,TMEM60,TMEM60,PHTF2,PHTF2,MAGI2,MAGI2,RPL13AP17,MAGI2,MAGI2-AS2,MAGI2,MAGI2-AS3,MAGI2-AS3,GNAI1,LOC101927269,GNAT3,CD36,SEMA3C,LOC105369146,LOC100128317,HGF,CACNA2D1,CACNA2D1,CACNA2D1-AS1,PCLO,SEMA3E,SEMA3A	0.0017632	2	24.8043	0.751368	1420	1375.92
chr7	84211518	95241385	LOC101927378,SEMA3D,LINC00972,GRM3,ELAPOR2,LOC101927420,LOC101927420,DMTF1,DMTF1,DMTF1,TMEM243,TMEM243,TP53TG1,TP53TG1,CROT,CROT,ABCB4,ABCB1,ABCB1,RUNDC3B,RUNDC3B,RUNDC3B,SLC25A40,SLC25A40,DBF4,ADAM22,ADAM22,SRI,SRI,SRI,SRI-AS1,STEAP4,ZNF804B,ZNF804B,TEX47,STEAP2-AS1,STEAP2-AS1,DPY19L2P4,STEAP2-AS1,STEAP1,STEAP2-AS1,STEAP2,STEAP2,CFAP69,FAM237B,LOC101927446,GTPBP10,GTPBP10,LOC101409256,LOC1014092…	-0.0411765	2	24.7514	2.56e-34	2191	2122.99
chr7	95241385	97971352	PPP1R9A,PPP1R9A,PON1,PON1,PON3,PON2,ASB4,PDK4,DYNC1I1,SLC25A13,SLC25A13,MIR591,SEM1,DLX6-AS1,DLX6-AS1,DLX6,DLX5,SDHAF3,TAC1,ASNS,CZ1P-ASNS,CZ1P-ASNS,CZ1P-ASNS,MIR5692A1,MIR5692A2,MIR5692C2,CZ1P-ASNS,CCZ1P-OR7E38P	0.00716397	2	30.1754	0.577229	545	528.084
chr7	97971352	98881341	CZ1P-ASNS,CCZ1P-OR7E38P,OCM2,LMTK2,BHLHA15,TECPR1,TECPR1,BRI3,BRI3,BAIAP2L1,BAIAP2L1,NPTX2,TMEM130,TRRAP	-0.144845	2	44.0372	1.52e-27	182	176.351
chr7	98881341	99141338	TRRAP,MIR3609,SCARNA28,TRRAP,TRRAP,LOC101927550,LOC101927550,LOC101927550,SMURF1,SMURF1	0.0218936	2	41.9771	0.228217	52	50.386
chr7	99141338	99566333	SMURF1,KPNA7,MYH16,ARPC1A,ARPC1B,ARPC1B,PDAP1,PDAP1,PDAP1,BUD31,MIR12119,BUD31,BUD31,PTCD1,ATP5MF-PTCD1,PTCD1,ATP5MF-PTCD1,PTCD1,ATP5MF-PTCD1,CPSF4,ATP5MF-PTCD1,CPSF4,ATP5MF-PTCD1,CPSF4,ATP5MF,ATP5MF-PTCD1,ATP5MF,ZNF789,ZNF789,ZNF394,ZNF394,ZKSCAN5,FAM200A,ZNF655	-0.163758	2	45.6248	6.12e-15	85	82.3617
chr7	99566333	99986328	ZNF655,TMEM225B,ZSCAN25,ZSCAN25,CYP3A5,CYP3A5,CYP3A7-CYP3A51P,CYP3A7-CYP3A51P,CYP3A7,CYP3A4,CYP3A43,OR2AE1,TRIM4,GJC3,AZGP1,AZGP1P1	0.0475503	2	38.5199	0.0123054	84	81.3927
chr7	99986328	102481298	LOC105375423,LOC105375423,ZKSCAN1,ZKSCAN1,ZSCAN21,ZSCAN21,ZNF3,ZNF3,COPS6,COPS6,MCM7,MIR25,MIR93,MIR106B,MCM7,MCM7,AP4M1,AP4M1,TAF6,TAF6,TAF6,CNPY4,CNPY4,MBLAC1,LAMTOR4,LAMTOR4,MAP11,MAP11,MIR4658,GAL3ST4,GAL3ST4,GAL3ST4,GPC2,GPC2,GPC2,STAG3,STAG3,STAG3,CASTOR3,CASTOR3,PVRIG,CASTOR3,SPDYE3,SPDYE3,PMS2P1,PMS2P1,PMS2P1,STAG3L5P-PVRIG2P-PILRB,STAG3L5P,STAG3L5P-PVRIG2P-PILRB,STAG3L5P,STAG3L5P-PVRIG2P…	-0.192027	2	48.3555	2.67e-50	499	483.512
chr7	102481298	102676296	RASA4B,UPK3BL2,POLR2J3,POLR2J3,SPDYE2B,SPDYE2,POLR2J3,RASA4,POLR2J2,UPK3BL1,POLR2J2,SPDYE2B,SPDYE2,POLR2J2	0.590537	3	92.6624	1.51e-18	39	37.7895
chr7	102676296	105326264	RASA4DP,RASA4DP,FAM185A,FAM185A,FAM185A,FBXL13,FBXL13,FBXL13,LRRC17,FBXL13,NFE4,FBXL13,ARMC10,ARMC10,ARMC10,NAPEPLD,NAPEPLD,NAPEPLD,RPL19P12,DPY19L2P2,PMPCB,PMPCB,DNAJC2,DNAJC2,PSMC2,PSMC2,SLC26A5,SLC26A5,SLC26A5,LOC101927870,LOC101927870,LOC101927870,RELN,RELN,ORC5,LHFPL3,LHFPL3,LHFPL3-AS1,LHFPL3,LHFPL3-AS2,LHFPL3-AS2,LINC01004,KMT2E-AS1,KMT2E-AS1,KMT2E,KMT2E,SRPK2	0.00363313	2	30.3671	0.948737	530	513.549
chr7	105326264	105556261	SRPK2,PUS7,RINT1	-0.263444	1	33.3242	4.05e-11	46	44.5722
chr7	105556261	108691224	RINT1,RINT1,EFCAB10,EFCAB10,ATXN7L1,CDHR3,SYPL1,NAMPT,CCDC71L,PIK3CG,PRKAR2B,HBP1,HBP1,COG5,COG5,COG5,GPR22,COG5,DUS4L,DUS4L-BCAP29,DUS4L,DUS4L-BCAP29,DUS4L,DUS4L-BCAP29,BCAP29,DUS4L-BCAP29,BCAP29,SLC26A4-AS1,SLC26A4,SLC26A4,LOC101927974,CBLL1,CBLL1,CBLL1,SLC26A3,SLC26A3,DLD,LAMB1,LAMB4,NRCAM,PNPLA8,THAP5,THAP5,DNAJB9,DNAJB9	0.0186841	2	33.3699	0.0121912	627	607.539
chr7	108691224	127370999	C7orf66,EIF3IP1,IMMP2L,IMMP2L,LRRN3,DOCK4,DOCK4,DOCK4-AS1,DOCK4,ZNF277,ZNF277,IFRD1,IFRD1,LSMEM1,LSMEM1,LOC100996249,LOC101928012,TMEM168,BMT2,HRAT17,GPR85,SMIM30,PPP1R3A,FOXP2,FOXP2,MIR3666,MDFIC,LINC01393,LINC01393,LINC01392,LINC01392,SNORA25B,TFEC,TES,LOC102724434,CAV2,CAV1,CAV1,COMETT,COMETT,COMETT,MET,MET,CAPZA2,ST7-AS1,ST7,ST7-OT4,ST7,ST7-OT4,ST7,ST7,MIR6132,ST7,ST7-AS2,ST7,ST7-OT3,WNT2,ASZ…	-0.0376675	2	24.4097	2.37e-49	3707	3591.94
chr7	127370999	128345987	ZNF800,LOC100506682,GCC1,ARF5,ARF5,FSCN3,FSCN3,PAX4,SND1,SND1,SND1-IT1,SND1,LRRC4,SND1,MIR593,MIR129-1,LEP,RBM28	0.0214517	2	39.553	0.0779187	195	188.947
chr7	128345987	131740947	PRRT4,LOC107986845,LOC107986845,IMPDH1,IMPDH1,HILPDA,METTL2B,LINC01000,FAM71F2,FAM71F1,CALU,CALU,OPN1SW,CCDC136,FLNC,FLNC,FLNC-AS1,FLNC-AS1,ATP6V1F,ATP6V1FNB,KCP,IRF5,TNPO3,TNPO3,TPI1P2,TPI1P2,LOC407835,TSPAN33,SMO,AHCYL2,STRIP2,SMKR1,NRF1,MIR182,MIR96,MIR183,UBE2H,UBE2H,ZC3HC1,KLHDC10,LOC100128325,TMEM209,SSMEM1,CPA2,CPA4,CPA5,CPA5,LOC105375504,CPA1,CEP41,MEST,MESTIT1,MEST,MIR335,MEST,MEST,COPG2…	-0.075206	2	37.6351	2.17e-29	679	657.925
chr7	131740947	135020907	LOC101928782,PLXNA4,PLXNA4,LOC101928807,PLXNA4,FLJ40288,FLJ40288,LOC100506937,CHCHD3,CHCHD3,MIR3654,LOC105375512,EXOC4,EXOC4,MIR6133,EXOC4,LOC101928861,LRGUK,SLC35B4,AKR1B1,AKR1B10,AKR1B15,BPGM,CALD1,AGBL3	0.0462707	2	36.9037	1.26e-11	656	635.639
chr7	135020907	140655839	AGBL3,AGBL3,CYREN,CYREN,CYREN,TMEM140,WDR91,WDR91,MIR6509,STRA8,CNOT4,NUP205,STMP1,SLC13A4,SLC13A4,FAM180A,FAM180A,LUZP6,MTPN,CHRM2,CHRM2,LOC349160,CHRM2,LOC349160,MIR490,LOC349160,PTN,DGKI,CREB3L2,CREB3L2,CREB3L2-AS1,AKR1D1,MIR4468,TRIM24,SVOPL,ATP6V0A4,ATP6V0A4,TMEM213,TMEM213,KIAA1549,ZC3HAV1L,ZC3HAV1,MIR10399,ZC3HAV1,TTC26,UBN2,LUC7L2,FMC1,LUC7L2,FMC1,FMC1-LUC7L2,LUC7L2,FMC1-LUC7L2,LUC7L2,FMC…	-0.0439801	2	33.8275	1.91e-19	1127	1092.02
chr7	140655839	142065823	ADCK2,ADCK2,NDUFB2-AS1,NDUFB2-AS1,NDUFB2,NDUFB2,BRAF,MRPS33,TMEM178B,AGK,DENND11,DENND11,WEE2-AS1,WEE2-AS1,WEE2,WEE2-AS1,SSBP1,SSBP1,TAS2R3,TAS2R4,TAS2R5,PRSS37,OR9A4,CLEC5A,TAS2R38,MGAM	0.0133776	2	35.0332	0.256359	281	272.278
chr7	142065823	142095822	MGAM	-1.39537	0	14.1082	1.37e-05	6	5.81376
chr7	142095822	142525817	MGAM,MGAM2,MOXD2P,PRSS58,TRY2P,TCAF2,TCAF2,TCAF2,MIR11400	0.142603	2	40.0711	5.06e-08	86	83.3307
chr7	142525817	143600804	TCAF2,TCAF2,MTRNR2L6,TCAF2,PRSS1,TCAF2,PRSS2,TCAF2,EPHB6,TCAF2,EPHB6,TRPV6,TCAF2,TRPV6,TCAF2,TRPV5,TCAF2,LLCFC1,TCAF2,LLCFC1,KEL,TCAF2,KEL,TCAF2,OR9A2,TCAF2,OR6V1,TCAF2,OR6W1P,TCAF2,PIP,TCAF2,TAS2R39,TCAF2,TAS2R40,TCAF2,TMEM139-AS1,TCAF2,TMEM139-AS1,GSTK1,TCAF2,TMEM139-AS1,TMEM139,TCAF2,TMEM139-AS1,TMEM139,CASP2,TCAF2,CASP2,TCAF2,CLCN1,TCAF2,CLCN1,FAM131B,TCAF2,FAM131B,TCAF2,FAM131B,LOC100507507,…	0.00377178	2	37.5589	0.966701	215	208.327
chr7	143600804	143705804	TCAF2,TCAF2,TCAF2P1	-0.66151	1	23.5294	6.03e-06	11	10.6586
chr7	143705804	144180809	TCAF2,TCAF2,CTAGE6,TCAF2,TCAF2P1,TCAF2,TCAF2P1,LOC154761,TCAF2,LOC154761,TCAF1,OR2F2,OR2F1,OR6B1,OR2A5,OR2A25,OR2A12,OR2A2,OR2A14	0.011211	2	29.0015	0.743076	94	91.0824
chr7	144180809	159335973	CTAGE8,CTAGE4,CTAGE8,CTAGE4,ARHGEF35,ARHGEF35,ARHGEF35-AS1,OR2A1-AS1,ARHGEF35-AS1,OR2A1-AS1,ARHGEF35-AS1,OR2A1-AS1,OR2A42,ARHGEF35-AS1,OR2A1-AS1,OR2A9P,OR2A20P,ARHGEF35-AS1,OR2A1-AS1,OR2A7,ARHGEF34P,ARHGEF35-AS1,OR2A1-AS1,ARHGEF34P,ARHGEF35-AS1,OR2A1-AS1,ARHGEF34P,CTAGE4,CTAGE8,ARHGEF35-AS1,OR2A1-AS1,OR2A20P,OR2A9P,OR2A1-AS1,ARHGEF35-AS1,OR2A1-AS1,ARHGEF35-AS1,OR2A1,OR2A1-AS1,ARHGEF35-AS1,OR2A1,O…	0.0260808	2	40.1087	1.79e-09	3030	2935.95
chr8	60000	85639220	LOC101927506,OR4F21,RPL23AP53,RPL23AP53,ZNF596,ZNF596,FAM87A,FBXO25,TDRP,ERICH1,DLGAP2,LOC401442,DLGAP2,DLGAP2,LOC105377777,DLGAP2,LOC286083,DLGAP2,DLGAP2-AS1,LOC101927752,CLN8,CLN8,MIR3674,MIR596,ARHGEF10,LOC101928058,KBTBD11-OT1,KBTBD11,KBTBD11-OT1,KBTBD11,KBTBD11,MYOM2,MYOM2,MIR7160,LOC101927815,LOC101927815,LOC105377785,LOC105377785,LOC105377785,CSMD1,CSMD1,LOC100287015,MCPH1,MCPH1,MCPH1,ANGP…	-0.0158574	2	32.1797	4.84e-23	17034	16506.3
chr8	85639220	85829220	REXO1L2P	2.79329	14	339.16	1.13e-20	28	27.1309
chr8	85829220	130208782	PSKH2,ATP6V0D2,SLC7A13,WWP1,RMDN1,RMDN1,CPNE3,CPNE3,CNGB3,CNBD1,DCAF4L2,MMP16,LOC101929709,LOC101929709,RIPK2,RIPK2,OSGIN2,NBN,DECR1,CALB1,LINC00534,LINC01030,TMEM64,NECAB1,NECAB1,C8orf88,C8orf88,PIP4P2,OTUD6B-AS1,OTUD6B-AS1,OTUD6B,OTUD6B,LRRC69,LRRC69,MIR4661,LRRC69,SLC26A7,SLC26A7,RUNX1T1,LOC102724710,FLJ46284,TRIQK,MIR8084,C8orf87,LINC00535,LINC00535,CIBAR1,CIBAR1,CIBAR1,RBM12B,RBM12B,RBM12B,R…	-0.0152724	2	29.0345	1.73e-25	8826	8552.05
chr8	130208782	131038774	ASAP1,ASAP1,ASAP1-IT1,ADCY8	0.0569573	2	37.0926	1.48e-07	166	160.848
chr8	131038774	131743767	ADCY8	-0.0294966	2	27.5467	0.0109389	141	136.624
chr8	131743767	136293722	EFR3A,OC90,OC90,HHLA1,HHLA1,KCNQ3,HPYR1,LRRC6,TMEM71,TMEM71,PHF20L1,PHF20L1,TG,TG,SLA,TG,SLA,MIR7848,TG,SLA,PTCSC1,CCN4,NDRG1,ST3GAL1,LOC105375773,LOC101927798,LOC101927822,ZFAT,ZFAT,ZFAT-AS1,MIR30B,MIR30D,NCRNA00250,LOC101927845,LINC01591,KHDRBS3	0.0640947	2	39.0965	5.53e-38	910	881.755
chr8	136293722	137848707	LINC02055,LOC101927915,LOC401478	-0.0133336	2	26.2668	0.0568803	309	299.409
chr8	137848707	140418681	LOC401478,FAM135B,COL22A1,KCNK9,TRAPPC9,TRAPPC9,PEG13	0.0858883	2	44.4806	2.77e-39	514	498.046
chr8	140418681	140513681	TRAPPC9,CHRAC1	-0.234914	2	40.5754	3.94e-06	19	18.4103
chr8	140513681	142493661	CHRAC1,AGO2,PTK2,PTK2,MIR151A,DENND3,SLC45A4,SLC45A4,LOC105375787,LINC01300,GPR20,PTP4A3,MROH5,MIR1302-7,MIR4472-1,LINC00051,LINC00051,TSNARE1,TSNARE1,ADGRB1	0.0426108	2	57.0083	1.56e-07	395	382.74
chr8	142493661	145078636	ADGRB1,ARC,LOC101928087,JRK,JRK,PSCA,PSCA,LY6K,LNCOC1,LNCOC1,LNCOC1,THEM6,THEM6,SLURP1,LYPD2,SLURP2,LYNX1-SLURP2,SLURP2,LYNX1-SLURP2,LYNX1,LYNX1-SLURP2,LYNX1,LY6D,GML,CYP11B1,CYP11B2,LY6E-DT,LY6E-DT,CDC42P3,LY6E-DT,LY6E,LY6E,C8orf31,MIR1302-7,C8orf31,LY6L,LY6H,GPIHBP1,ZFP41,GLI4,MINCR,ZNF696,TOP1MT,RHPN1-AS1,RHPN1,MAFA-AS1,MAFA,ZC3H3,ZC3H3,SNORD149,GSDMD,GSDMD,LOC100310756,MROH6,NAPRT,EEF1D,EEF1D…	-0.0805014	2	55.9294	3.5e-20	514	498.046
chr9	10000	2875143	DDX11L5,WASHC1,WASHC1,MIR1302-2,MIR1302-9,MIR1302-10,MIR1302-11,FAM138A,FAM138F,FAM138C,FAM138A,FAM138F,FAM138C,PGM5P3-AS1,FOXD4,CBWD1,DOCK8-AS1,DOCK8,DOCK8,KANK1,DMRT1,DMRT3,LINC01230,DMRT2,SMARCA2,VLDLR-AS1,VLDLR-AS1,VLDLR,VLDLR,KCNV2,PUM3	0.0388446	2	34.6479	6.65e-07	573	555.215
chr9	2875143	6810341	LINC01231,RFX3,RFX3-AS1,GLIS3,GLIS3,GLIS3-AS1,SLC1A1,SLC1A1,SPATA6L,SPATA6L,SPATA6L,PLPP6,CDC37L1-DT,CDC37L1,CDC37L1,CDC37L1,AK3,AK3,RCL1,RCL1,MIR101-2,JAK2,INSL6,INSL4,RLN2,RLN1,PLGRKT,CD274,PDCD1LG2,RIC1,ERMP1,MLANA,KIAA2026,KIAA2026,MIR4665,RANBP6,IL33,TPD52L3,UHRF2,GLDC,GLDC,KDM4C	-0.019584	2	30.8287	0.00010075	785	760.635
chr9	6810341	8920446	KDM4C,DMAC1,PTPRD,PTPRD,PTPRD-AS1	0.00374853	2	29.133	0.938934	422	408.902
chr9	8920446	13655684	PTPRD,PTPRD,LOC105375972,PTPRD,PTPRD-AS2,PTPRD-AS2,TYRP1,TYRP1,LURAP1L-AS1,LURAP1L-AS1,LURAP1L-AS1,LURAP1L,LURAP1L,SNORD137,MPDZ,LINC01235	-0.0467593	2	22.4433	2.82e-18	935	905.98
chr9	13655684	19065955	LINC00583,NFIB,ZDHHC21,CER1,FREM1,LOC389705,TTC39B,SNAPC3,SNAPC3,PSIP1,PSIP1,CCDC171,C9orf92,BNC2,BNC2,BNC2-AS1,CNTLN,SH3GL2,ADAMTSL1,ADAMTSL1,MIR3152,SAXO1,SAXO1,RRAGA,RRAGA,HAUS6,HAUS6,HAUS6,SCARNA8	0.0105018	2	30.566	0.136953	1080	1046.48
chr9	19065955	27041355	HAUS6,PLIN2,DENND4C,DENND4C,DENND4C,RPS6,RPS6,ACER2,SLC24A2,MLLT3,MLLT3,MIR4473,MLLT3,MIR4474,FOCAD,FOCAD,FOCAD-AS1,FOCAD,MIR491,FOCAD,SNORA30B,HACD4,IFNB1,IFNW1,IFNA21,IFNA4,IFNA7,IFNA10,IFNA16,IFNA17,IFNA14,IFNA22P,IFNA5,KLHL9,IFNA6,IFNA13,IFNA2,IFNA8,IFNA1,MIR31HG,MIR31HG,IFNE,MIR31HG,MIR31,MTAP,CDKN2A-DT,CDKN2A,CDKN2A,CDKN2A,CDKN2B-AS1,CDKN2B-AS1,CDKN2B-AS1,CDKN2B,DMRTA1,LINC01239,LOC10192956…	-0.0424996	2	26.0016	1.6e-26	1590	1540.65
chr9	27041355	27781392	IFT74,TEK,LINC00032,LINC00032,EQTN,EQTN,MOB3B,MOB3B,IFNK,C9orf72	0.0639723	2	33.6521	2.2e-07	148	143.406
chr9	27781392	33606684	LINGO2,LINGO2,MIR876,LINGO2,MIR873,LINC01242,LINC01243,ACO1,ACO1,DDX58,DDX58,TOPORS,TOPORS,SMIM27,TOPORS,SMIM27,NDUFB6,SMIM27,NDUFB6,NDUFB6,TAF1L,TMEM215,APTX,APTX,DNAJA1,DNAJA1,SMU1,B4GALT1,B4GALT1,MIR12117,B4GALT1,B4GALT1-AS1,B4GALT1-AS1,SPINK4,BAG1,BAG1,CHMP5,CHMP5,NFX1,AQP7,AQP3,NOL6,NOL6,MIR6851,SUGT1P1,ANKRD18B	-0.0317647	2	26.1686	2.67e-12	1152	1116.24
chr9	33606684	33816695	ANXA2P2,PTENP1,PTENP1,PTENP1-AS,PTENP1-AS,LINC01251,PRSS3	0.0883193	2	36.6696	0.0497642	42	40.6964
chr9	33816695	36596834	UBE2R2,UBE2R2,UBAP2,UBAP2,UBAP2,SNORD121B,UBAP2,SNORD121A,DCAF12,UBAP1,UBAP1,KIF24,KIF24,KIF24,NUDT2,NUDT2,MYORG,MYORG,C9orf24,C9orf24,C9orf24,FAM219A,FAM219A,FAM219A,FAM219A,DNAI1,DNAI1,DNAI1,ENHO,ENHO,CNTFR,CNTFR,CNTFR-AS1,RPP25L,RPP25L,DCTN3,DCTN3,ARID3C,ARID3C,SIGMAR1,GALT,IL11RA,IL11RA,CCL27,LOC730098,CCL19,CCL21,FAM205A,FAM205BP,FAM205C,PHF24,PHF24,DNAJB5-DT,DNAJB5-DT,DNAJB5,DNAJB5,C9orf131…	-0.0896058	2	39.8772	4.05e-26	556	538.743
chr9	36596834	38806945	MELK,MIR4475,PAX5,PAX5,MIR4540,PAX5,MIR4476,EBLN3P,ZCCHC7,GRHPR,GRHPR,ZBTB5,ZBTB5,POLR1E,FBXO10,TOMM5,FRMPD1,TRMT10B,TRMT10B,EXOSC3,EXOSC3,DCAF10,SLC25A51,SHB,ALDH1B1,IGFBPL1,FAM95C,ANKRD18A,ANKRD18A,FAM201A,FAM201A	0.0120593	2	41.925	0.232627	442	428.281
chr9	38806945	38916951	-	-0.379833	1	26.6905	7.64e-07	22	21.3172
chr9	38916951	39156963	-,CNTNAP3	0.346723	3	40.6548	8.6e-08	47	45.5412
chr9	39156963	39461978	CNTNAP3,SPATA31A1,FAM74A1,ZNF658B	-0.878544	1	17.5605	1.2e-18	61	59.1067
chr9	39461978	39596985	ZNF658B	0.293637	3	41.7101	0.00175962	27	26.162
chr9	39596985	39786994	-	-0.597238	1	21.497	2.8e-10	38	36.8206
chr9	39786994	39826996	GLIDR,FGF7P3	0.349832	3	42.2784	0.143612	8	7.7517
chr9	39826996	40262018	FGF7P3,FGF7P3,FGF7P3,LOC102724238,LOC554249,-	-0.338852	1	22.9684	0.0020914	85	82.3618
chr9	40262018	40457028	FAM95B1,LOC105379252,GXYLT1P3	0.0891955	2	33.3624	0.118038	39	37.7895
chr9	40457028	40867048	AQP7P3,AQP7P3,LOC105379443,LOC101929583,LOC102724580,LOC105379443,LOC101929583,LOC102724580,LOC105379443,LOC101929583,LOC102724580,LOC102724580	-0.249092	2	26.3834	3.32e-05	81	78.4859
chr9	40867048	41122061	MIR1299,FRG1HP,FRG1HP,PGM5P2,FRG1HP,PGM5P2,PGM5P2,LOC440896	1.25148	5	88.5425	2.98e-19	51	49.4171
chr9	41122061	41212066	LOC440896,FOXD4L6,FOXD4L6,CBWD3,CBWD6,CBWD3,CBWD6,CBWD3,CBWD6,CBWD5	0.0148593	2	28.6565	0.864224	18	17.4413
chr9	41212066	41972104	MIR4477A,MIR4477B,LOC107984035,FAM27E2,FAM242F,CNTNAP3B	0.446384	3	46.2809	2.39e-15	149	144.375
chr9	41972104	42232117	CNTNAP3B,SPATA31A6,FAM74A7	-0.0758596	2	28.3264	0.104634	52	50.386
chr9	42232117	42512131	-	0.717413	4	53.8185	1.02e-19	56	54.2619
chr9	42512131	42692140	LOC103908605,LOC101927827	-0.0094535	2	32.3917	0.872888	36	34.8826
chr9	42692140	42727142	-	-5.94589	0	0.98938	0.0002802	7	6.78274
chr9	42727142	44917928	XLOC_007697,LOC102724904,-	0.448948	3	39.7985	1.37e-47	435	421.504
chr9	44917928	45518558	-	-0.145944	2	25.1374	0.00022136	120	116.277
chr9	60518558	60774384	-	0.462903	3	49.0682	0.00269387	41	39.7299
chr9	60774384	61137979	-,SPATA31A7,SPATA31A5,FAM74A1,FAM74A6	-0.840648	1	17.6964	2.75e-19	53	51.3506
chr9	61137979	61227019	SPATA31A7,SPATA31A5,FAM74A4,FAM74A1,FAM74A6,FAM74A4	0.0476818	2	33.8328	0.441572	18	17.4383
chr9	61227019	61664860	-	-0.994058	1	18.0231	6.6e-27	67	64.9292
chr9	61664860	61975040	FAM27C,LOC105379807,LOC102723709	0.108611	2	41.8358	0.0264473	52	50.3865
chr9	61975040	62334583	-	-0.342036	1	25.0451	1.14e-13	52	50.3846
chr9	62344565	62609085	LOC102724238,LOC102724238,LOC554249,FGF7P6,FGF7P6,LINC01189,LOC103908605,LOC103908604,LOC103908604	0.247356	3	37.3235	1.97e-05	53	51.3535
chr9	62609085	62748832	-	-0.574215	1	22.6483	7.24e-06	28	27.1301
chr9	62798832	62958371	LINC01410,LOC100132249,PTGER4P2-CDK2AP2P2,PTGER4P2-CDK2AP2P2,LERFS,LERFS,LERFS,LOC728673,LOC728673	1.01739	5	75.824	1.36e-07	32	31.0053
chr9	63008371	63272812	LOC101928381,LOC101929583,LOC101928195,LOC101929583,LOC101928195,LOC286297	-0.825552	1	17.2593	7.43e-20	42	40.6947
chr9	63272812	63367575	AQP7P3,AQP7P3,AQP7P1,AQP7P3,AQP7P1,LOC100996643,LOC105379443,LOC100996643,LOC105379443	0.0382839	2	35.6358	0.503367	19	18.4095
chr9	63367575	63492264	LOC100996643,LOC105379443,LOC100996643	-0.462693	1	24.7832	1.44e-05	24	23.2541
chr9	63542264	64135013	-,LINC00537,LINC00537,MIR4477A,MIR4477B,FRG1JP,FLJ43315	0.534685	3	46.6808	1.65e-13	106	102.718
chr9	64185013	64215162	-	-2.17019	0	5.40716	1.62e-07	6	5.81423
chr9	64315162	64559433	ANKRD20A4-ANKRD20A20P,ANKRD20A4-ANKRD20A20P,FAM95B1,LOC105379252	0.248873	3	34.4014	2.87e-05	49	47.4768
chr9	64559433	65325123	LOC100996643,LOC105379443,LOC101928195,LOC100996643,LOC105379443,LOC101928195,LOC101929583,LOC101928381,-,LOC105379443,LOC101929583,LOC105379443,FOXD4L5	-0.499974	1	21.7013	2.11e-25	133	128.874
chr9	65375123	65760375	CBWD5,FOXD4L4	0.131586	2	46.1483	0.0179708	67	64.9212
chr9	65760375	65915624	LOC101928381,LOC105379443,LOC101929583,LOC101928195,LOC105379443,LOC101929583,LOC101928195,LOC286297,LOC105379443,LOC101929583,LOC101928195,LOC286297,AQP7P3,AQP7P3	-0.743549	1	22.3182	3.12e-10	30	29.0696
chr9	65915624	66221114	GXYLT1P3,FAM95B1,LOC105379252,LOC642929	0.270719	3	36.6806	1.21e-07	61	59.1082
chr9	66221114	66776270	-	-0.164631	2	26.6684	0.00028226	69	66.8588
chr9	66776270	66881204	-	0.380897	3	42.5492	5.56e-06	21	20.348
chr9	66881204	67270960	ZNF658,FAM74A3,SPATA31A3,LOC105379450,CNTNAP3P2	-0.173871	2	27.3134	6.23e-05	78	75.5782
chr9	67275956	67375894	CNTNAP3P2	0.554696	3	44.4589	8.8e-11	20	19.379
chr9	67375894	67440853	-	-0.0129114	2	35.2044	0.829622	13	12.5964
chr9	67440853	67670708	-	-0.935025	1	21.2622	7.79e-15	46	44.5718
chr9	67670708	67715680	LOC102723709	-0.0186648	2	49.5358	0.766821	9	8.72057
chr9	67715680	67810621	FAM27E3,LOC105379807,FAM27B	0.582771	3	49.9378	5.3e-07	19	18.4101
chr9	67820614	138334717	ANKRD20A1,CBWD5,CBWD3,CBWD3,FOXD4L3,PGM5-AS1,PGM5-AS1,PGM5,PGM5,TMEM252,TMEM252,LINC01506,LINC01506,PIP5K1B,PIP5K1B,FAM122A,PIP5K1B,LOC101927069,PRKACG,FXN,TJP2,BANCR,FAM189A2,APBA1,PTAR1,C9orf135-DT,C9orf135-DT,C9orf135,C9orf135,MAMDC2,MAMDC2,MAMDC2-AS1,MAMDC2,SMC5-AS1,SMC5-AS1,SMC5-AS1,SMC5,SMC5,KLF9,TRPM3,TRPM3,MIR204,CEMIP2,ABHD17B,ABHD17B,C9orf85,C9orf85,C9orf57,GDA,LINC01504,ZFAND5,TMC1,LIN…	-0.019193	2	37.5413	1.17e-49	14024	13589.7
chr10	10000	5119987	LINC02564,LOC102723376,TUBB8,ZMYND11,DIP2C,DIP2C,LOC101930421,DIP2C,MIR5699,DIP2C,DIP2C-AS1,LARP4B,LARP4B,LOC101927762,LOC101927762,GTPBP4,GTPBP4,IDI2,IDI2,IDI2-AS1,IDI2-AS1,IDI2-AS1,IDI1,IDI1,IDI1,WDR37,WDR37,LINC00200,ADARB2,ADARB2,ADARB2-AS1,LINC00700,MIR6072,LINC00701,LINC02645,LOC101927824,LOC101927824,PFKP,PFKP,PFKP,SNORD142,PFKP,PITRM1,PITRM1,PITRM1-AS1,PITRM1,LOC105376353,LOC105376360,LOC…	0.0726982	2	40.262	1.44e-30	1020	988.341
chr10	5119987	10984973	AKR1C8P,AKR1C4,LINC02561,UCN3,TUBAL3,NET1,CALML5,CALML3-AS1,CALML3-AS1,CALML3,LASTR,ASB13,TASOR2,GDI2,ANKRD16,ANKRD16,FBH1,FBH1,IL15RA,IL2RA,RBM17,PFKFB3,PFKFB3,MIR3155A,MIR3155B,LINC02649,LINC02656,PRKCQ,PRKCQ,PRKCQ-AS1,PRKCQ-AS1,LINC02648,LINC02648,MIR4454,LINP1,LINC00706,LINC00706,LINC00707,LINC00707,SFMBT2,SFMBT2,SNORD129,ITIH5,ITIH2,KIN,KIN,ATP5F1C,ATP5F1C,TAF3,GATA3-AS1,GATA3,GATA3,LINC0070…	0.00385882	2	33.9055	0.888482	1169	1132.72
chr10	10984973	11349972	CELF2,CELF2,CELF2-AS2,CELF2,CELF2-AS1,CELF2-AS1	0.15312	2	41.8299	2.92e-12	73	70.7342
chr10	11349972	12129970	USP6NL,USP6NL,LOC107984208,ECHDC3,PROSER2,PROSER2,PROSER2-AS1,PROSER2-AS1,UPF2,UPF2,DHTKD1,SEC61A2	-0.0608176	2	39.5755	9.57e-06	156	151.158
chr10	12129970	12244970	SEC61A2,MIR548AK,SEC61A2,SEC61A2,NUDT5,NUDT5,NUDT5,CDC123,CDC123	-0.0055185	2	38.2048	0.742537	23	22.2861
chr10	12244970	35344914	CDC123,CAMK1D,CAMK1D,CAMK1D,MIR4480,CAMK1D,MIR4481,CAMK1D,MIR548Q,CCDC3,CCDC3,OPTN,OPTN,MCM10,RNU6-1,RNU6-7,RNU6-8,RNU6-9,RNU6-2,UCMA,PHYH,SEPHS1,BEND7,PRPF18,FRMD4A,FRMD4A,LOC101928453,MIR4293,MIR1265,FAM107B,CDNF,CDNF,LOC100421372,HSPA14,LOC100421372,HSPA14,HSPA14,SUV39H2,SUV39H2,DCLRE1C,DCLRE1C,MEIG1,DCLRE1CP1,ACBD7-DCLRE1CP1,ACBD7-DCLRE1CP1,OLAH,ACBD7-DCLRE1CP1,ACBD7,RPP38-DT,RPP38,RPP38,NMT2…	-0.0228355	2	33.087	8.97e-24	4617	4473.69
chr10	35344914	37189910	CCNY,GJD4,FZD8,FZD8,MIR4683,PCAT5,ANKRD30A,ANKRD30A	0.0461139	2	32.35	3.2e-06	369	357.547
chr10	37189910	38484907	ANKRD30A,LINC00993,MTRNR2L7,ZNF248,ZNF248,ZNF33BP1,ZNF25,ZNF33A,ZNF37A,CCNYL4,HSD17B7P2,SEPTIN7P9,LINC00999	-0.0298023	2	31.8884	0.00164244	257	249.023
chr10	38484907	38966474	-,ACTR3BP5	1.03106	5	91.2959	8.39e-13	87	84.2921
chr10	38966474	39001407	-	0.0132299	2	31.0543	0.927899	7	6.78252
chr10	39001407	40362333	-	-1.64686	0	21.7734	2.04e-23	260	252.901
chr10	40362333	41842017	-	0.0405858	2	42.9976	0.689378	276	267.432
chr10	41842017	42321224	-	1.67769	7	218.181	1.22e-10	66	63.949
chr10	42321224	43341064	LOC441666,CCNYL2,CCNYL2,LINC00839,LINC00839,ZNF37BP,ZNF33B,LINC01518,LOC283028,LOC105378269,LOC105378269,BMS1,LINC02623,LINC01264,MIR5100,RET,CSGALNACT2,RASGEF1A	0.0105414	2	42.4345	0.480795	204	197.668
chr10	43341064	43481042	FXYD4,HNRNPF,SNORD3J,ZNF487	-0.277738	1	41.7677	2.42e-08	28	27.1308
chr10	43481042	46560559	ZNF487,ZNF239,ZNF485,ZNF32-AS3,ZNF32-AS3,ZNF32,ZNF32-AS1,ZNF32-AS2,ZNF32-AS3,ZNF32,ZNF32-AS2,LINC02658,HNRNPA3P1,LINC00619,LINC00840,LINC00841,LINC02881,CXCL12,TMEM72-AS1,TMEM72-AS1,TMEM72,TMEM72-AS1,RASSF4,RASSF4,RASSF4,DEPP1,RASSF4,ZNF22-AS1,ZNF22,RSU1P2,RSU1P2,ANKRD30BP3,ANKRD30BP3,ANKRD30BP3,MIR3156-1,OR13A1,ALOX5,ALOX5,LOC102724323,LOC102724323,MARCHF8,MARCHF8,ZFAND4,AGAP10P,WASHC2C,FAM25E,A…	0.0592826	2	40.7064	4.55e-10	616	596.879
chr10	46560559	46675541	SYT15,SYT15,LOC101927699,LOC101927699,SHLD2P1	-0.0442904	2	40.4808	0.766086	23	22.2861
chr10	46675541	48055368	GLUD1P2,GLUD1P2,BMS1P1,BMS1P1,AGAP13P,FRMPD2B,PTPN20,GDF10,GDF2,RBP3,ZNF488,LOC107001062,LOC107001062,LOC105378292,ANXA8,FAM25C,FAM25G,BMS1P2-AGAP9,AGAP9,BMS1P2-AGAP9,BMS1P2-AGAP9,BMS1P2,BMS1P2-AGAP9,BMS1P2,CTSLP2,SHLD2P3,LOC102724593,LOC102724488,LOC102724593,LOC102724488,SYT15,LOC102724488,SYT15,NPY4R2,NPY4R,FAM25C,FAM25G,AGAP12P	0.153543	2	44.7958	8.7e-16	258	249.991
chr10	48055368	48175368	FRMPD2	-0.089825	2	29.4327	0.031456	24	23.2551
chr10	48175368	49720370	FRMPD2,MAPK8,ARHGAP22,ARHGAP22,ARHGAP22-IT1,WDFY4,WDFY4,LRRC18,MIR4294,VSTM4,FAM170B-AS1,FAM170B-AS1,FAM170B,FAM170B-AS1,TMEM273,TMEM273,C10orf71-AS1,C10orf71,C10orf71,DRGX,ERCC6,ERCC6,PGBD3,CHAT,SLC18A3,CHAT,C10orf53	0.0766223	2	44.4098	3.18e-18	309	299.409
chr10	49720370	61650383	OGDHL,PARG,PARG,TIMM23B,TIMM23B-AGAP6,TIMM23B,TIMM23B-AGAP6,TIMM23B,TIMM23B-AGAP6,SNORA74C-2,TIMM23B-AGAP6,TIMM23B-AGAP6,AGAP6,FAM21EP,FAM21EP,WASHC2A,WASHC2A,ASAH2,SGMS1,SGMS1,SGMS1-AS1,SGMS1-AS1,ASAH2B,A1CF,PRKG1,PRKG1,LOC102724719,PRKG1,MIR605,PRKG1,CSTF2T,PRKG1,PRKG1-AS1,PRKG1-AS1,PRKG1-AS1,DKK1,DKK1,LNCAROD,LOC105378305,MBL2,PCDH15,PCDH15,LOC105378311,PCDH15,LOC105378311,MIR548F1,PCDH15,MTRN…	-0.0241131	2	25.5182	7.79e-16	2372	2298.38
chr10	61650383	63030385	CABCOCO1,ARID5B,RTKN2,LOC283045,LOC283045,ZNF365,ZNF365,ADO,EGR2	0.0493093	2	32.1997	2.62e-06	276	267.433
chr10	63030385	69355392	NRBF2,JMJD1C,JMJD1C,MIR1296,JMJD1C,LOC105378330,JMJD1C,JMJD1C-AS1,JMJD1C,REEP3,REEP3,ANXA2P3,LINC02671,LINC01515,CTNNA3,CTNNA3,LOC101928961,CTNNA3,LOC101928961,LRRTM3,CTNNA3,LRRTM3,CTNNA3,MIR7151,DNAJC12,SIRT1,HERC4,HERC4,POU5F1P5,MYPN,ATOH7,PBLD,PBLD,HNRNPH3,HNRNPH3,HNRNPH3,RUFY2,RUFY2,DNA2,SLC25A16,TET1,CCAR1,CCAR1,SNORD98,STOX1,DDX50,DDX21,KIFBP,SRGN,SRGN,VPS26A,SUPV3L1,LOC101928994,LOC1019289…	-0.0552183	2	27.4049	2.23e-30	1258	1218.95
chr10	69355392	69665392	HK1,HK1,TACR2,TACR2,TSPAN15,NEUROG3,FAM241B	-0.0051357	2	49.6808	0.556919	62	60.0756
chr10	69665392	69980393	COL13A1	0.103452	2	57.4013	5.87e-11	63	61.0446
chr10	69980393	70640394	MACROH2A2,MACROH2A2,AIFM2,AIFM2,TYSND1,TYSND1,SAR1A,SAR1A,PPA1,NPFFR1,LRRC20,EIF4EBP2,NODAL,PALD1,PRF1	-0.0346641	2	45.4069	0.00696329	132	127.903
chr10	70640394	71850395	ADAMTS14,TBATA,SGPL1,SGPL1,PCBD1,PCBD1,LINC02622,UNC5B,UNC5B,UNC5B-AS1,SLC29A3,CDH23,CDH23,CDH23-AS1,CDH23,C10orf105,CDH23,VSIR,CDH23,MIR7152,CDH23,PSAP,PSAP	0.0675635	2	56.5866	6.5e-16	242	234.489
chr10	71850395	75590399	PSAP,CHST3,SPOCK2,ASCC1,ASCC1,ANAPC16,ANAPC16,DDIT4,DNAJB12,MICU1,MCU,MCU,MIR4676,OIT3,OIT3,PLA2G12B,PLA2G12B,P4HA1,NUDT13,NUDT13,SNORA11F,NUDT13,ECD,ECD,ECD,FAM149B1,FAM149B1,FAM149B1,DNAJC9,DNAJC9,DNAJC9-AS1,MRPS16,DNAJC9-AS1,MRPS16,CFAP70,DNAJC9-AS1,CFAP70,CFAP70,ANXA7,MSS51,PPP3CB,PPP3CB,PPP3CB-AS1,USP54,PPP3CB-AS1,USP54,USP54,MYOZ1,MYOZ1,SYNPO2L,SYNPO2L,AGAP5,BMS1P4-AGAP5,AGAP5,BMS1P4-AGAP5,…	-0.0901487	2	35.2144	3.56e-46	748	724.783
chr10	75590399	76480400	LRMDA,LRMDA,LOC105378367	0.0794957	2	36.6149	2.84e-13	178	172.475
chr10	76480400	76860401	LRMDA	-0.052193	2	27.8235	0.0103663	75	72.6721
chr10	76860401	77635401	KCNMA1,KCNMA1,KCNMA1-AS1,KCNMA1,KCNMA1-AS2,KCNMA1,KCNMA1-AS3	0.0918412	2	42.9804	9.19e-17	155	150.189
chr10	77635401	78085402	KCNMA1,DLG5,DLG5,DLG5-AS1,POLR3A,RPS24	-0.0418138	2	45.913	0.00756924	90	87.2065
chr10	78085402	79715404	LINC00856,LINC00595,ZMIZ1-AS1,ZMIZ1-AS1,ZMIZ1,ZMIZ1,PPIF,ZCCHC24,LOC729815,LOC729815,EIF5AL1,EIF5AL1,SFTPA2,SFTPA1,LINC02679,BEND3P3,NUTM2B-AS1,NUTM2B-AS1,NUTM2B	0.0797941	2	52.479	7.09e-21	325	314.912
chr10	79715404	86000411	NUTM2B-AS1,NUTM2B-AS1,NUTM2B-AS1,LOC642361,NUTM2E,NUTM2E,BMS1P21,BMS1P21,MBL1P,SFTPD,TMEM254-AS1,TMEM254-AS1,TMEM254,TMEM254,PLAC9,ANXA11,ANXA11,LINC00857,LINC00857,LOC100130698,MAT1A,DYDC1,DYDC1,DYDC2,DYDC2,PRXL2A,TSPAN14,LOC101929574,LOC101929574,SH2D4B,SH2D4B,SH2D4B,LINC02655,LINC02655,NRG3,NRG3,NRG3-AS1,LINC02650,GHITM,CERNA2,CERNA2,C10orf99,C10orf99,CDHR1,LRIT2,LRIT1,LRIT1,RGR,RGR,LINC00858,…	-0.0177713	2	30.9556	3.76e-05	1249	1210.23
chr10	86000411	86225411	GRID1	0.160198	2	54.7275	9.83e-15	45	43.6033
chr10	86225411	97735424	GRID1,GRID1,MIR346,WAPL,OPN4,OPN4,LDB3,LDB3,BMPR1A,MMRN2,MMRN2,SNCG,SNCG,ADIRF,AGAP11,AGAP11,FAM25A,GLUD1,GLUD1,SHLD2,SHLD2,NUTM2A,NUTM2A-AS1,NUTM2A-AS1,LINC00863,LINC00863,LINC00863,NUTM2D,NUTM2D,FAM245A,MIR4678,MINPP1,MINPP1,PAPSS2,ATAD1,ATAD1,CFL1P1,CFL1P1,KLLN,KLLN,PTEN,PTEN,RNLS,LIPJ,LIPF,LIPK,LIPN,LIPM,LIPM,ANKRD22,ANKRD22,STAMBPL1,ACTA2-AS1,ACTA2,ACTA2,ACTA2,FAS,FAS-AS1,FAS,MIR4679-2,MIR46…	-0.0280475	2	33.5609	8.06e-19	2302	2230.55
chr10	97735424	98645425	ZFYVE27,SFRP5,LINC00866,LINC00866,GOLGA7B,GOLGA7B,GOLGA7B,CRTAC1,CRTAC1,MIR3085,CRTAC1,R3HCC1L,LOXL4,PYROXD2,PYROXD2,MIR1287,HPS1,HPS1,MIR4685,HPS1,LOC101927278,LOC101927278,HPSE2	0.0463965	2	44.6401	8.32e-06	182	176.351
chr10	98645425	103535431	HPSE2,HPSE2,MIR6507,CNNM1,GOT1,LINC01475,LINC01475,NKX2-3,NKX2-3,SLC25A28,ENTPD7,ENTPD7,COX15,COX15,COX15,CUTC,CUTC,ABCC2,DNMBP,DNMBP,DNMBP-AS1,CPN1,ERLIN1,ERLIN1,CHUK,CHUK,CWF19L1,CWF19L1,SNORA12,BLOC1S2,BLOC1S2,PKD2L1,PKD2L1,SCD,OLMALINC,WNT8B,SEC31B,NDUFB8,HIF1AN,PAX2,SLF2,SEMA4G,MIR608,SEMA4G,MRPL43,SEMA4G,MRPL43,TWNK,TWNK,LZTS2,LZTS2,PDZD7,PDZD7,PDZD7,SFXN3,SFXN3,KAZALD1,TLX1NB,TLX1NB,TLX1,L…	-0.077295	2	39.2701	3.02e-46	978	947.644
chr10	103535431	110645439	NEURL1,NEURL1,SH3PXD2A,SH3PXD2A,SH3PXD2A,SH3PXD2A-AS1,STN1,SLK,COL17A1,COL17A1,MIR936,SFR1,SFR1,CFAP43,CFAP43,CFAP43,MIR609,GSTO1,GSTO1,MIR4482,GSTO2,GSTO2,ITPRIP,ITPRIP,ITPRIP-AS1,CFAP58-DT,CFAP58,CFAP58,LINC02620,SORCS3,SORCS3,SORCS3-AS1,LINC02627,LINC02624,SORCS1,LINC01435,XPNPEP1,ADD3-AS1,ADD3-AS1,ADD3,ADD3,LOC105378479,MXI1,SMNDC1,DUSP5,SMC3,RBM20	0.00195578	2	31.9388	0.760043	1421	1376.89
chr10	110645439	114980444	RBM20,PDCD4-AS1,PDCD4-AS1,PDCD4,PDCD4,PDCD4,MIR4680,BBIP1,BBIP1,BBIP1,SHOC2,SHOC2,SHOC2,RPL13AP6,SHOC2,MIR548E,ADRA2A,HEAT2,GPAM,TECTB,TECTB,MIR6715B,MIR6715A,GUCY2GP,ACSL5,ACSL5,ZDHHC6,ZDHHC6,ZDHHC6,VTI1A,VTI1A,VTI1A,MIR4295,VTI1A,LOC103344931,TCF7L2,TCF7L2,SNORA87,HABP2,HABP2,NRAP,NRAP,CASP7,PLEKHS1,PLEKHS1,MIR4483,DCLRE1A,DCLRE1A,NHLRC2,NHLRC2,ADRB1,CCDC186,CCDC186,MIR2110,TDRD1,VWA2,VWA2,AFAP…	0.0405182	2	36.9309	1.54e-12	867	840.09
chr10	114980444	115590445	LINC02626,ATRNL1	-0.0718691	2	23.7882	0.00018585	115	111.431
chr10	115590445	119065449	ATRNL1,GFRA1,GFRA1,SNORD158,CCDC172,PNLIPRP3,PNLIP,PNLIPRP1,PNLIPRP2,C10orf82,HSPA12A,HSPA12A,MIR9851,HSPA12A,ENO4,ENO4,ENO4,SHTN1,SHTN1,SHTN1,VAX1,VAX1,MIR3663HG,MIR3663HG,MIR3663,KCNK18,SLC18A2,SLC18A2,PDZD8,PDZD8,EMX2OS,EMX2OS,EMX2,EMX2,RAB11FIP2,RAB11FIP2,CASC2,CASC2,FAM204A,LINC00867,PRLHR,CACUL1,NANOS1,NANOS1,EIF3A,EIF3A,EIF3A,SNORA19	0.0489063	2	37.5093	2.09e-14	694	672.459
chr10	119065449	119240449	EIF3A,DENND10,SFXN4,SFXN4,PRDX3,PRDX3,GRK5	-0.236048	2	39.2785	2.09e-07	35	33.9136
chr10	119240449	119500449	GRK5,GRK5,MIR4681,RGS10	0.0465352	2	57.2863	0.0128968	52	50.386
chr10	119500449	119960450	RGS10,TIAL1,BAG3,INPP5F,INPP5F,MCMBP,MCMBP,SEC23IP,MIR4682	-0.0911412	2	37.189	1.31e-06	92	89.1444
chr10	119960450	121880452	RPL21,PLPP4,LINC01561,WDR11-AS1,WDR11-AS1,WDR11,WDR11,FGFR2,ATE1	0.0443497	2	37.9235	1.07e-08	384	372.081
chr10	121880452	122085452	ATE1,ATE1,ATE1-AS1,ATE1-AS1,NSMCE4A,TACC2	-0.123508	2	38.7819	7.49e-08	41	39.7274
chr10	122085452	122600453	TACC2,BTBD16,PLEKHA1,PLEKHA1,MIR3941,ARMS2,HTRA1,DMBT1	0.0591288	2	48.4236	3.05e-05	103	99.803
chr10	122600453	122615453	DMBT1	-2.10899	0	13.1168	0.0210365	3	2.90688
chr10	122615453	124765455	DMBT1,LOC112577516,C10orf120,DMBT1L1,FAM24B-CUZD1,CUZD1,FAM24B-CUZD1,CUZD1,FAM24B,FAM24B-CUZD1,FAM24B,FAM24B-CUZD1,FAM24B,C10orf88B,C10orf88B,FAM24A,C10orf88,PSTK,IKZF5,IKZF5,ACADSB,ACADSB,HMX3,HMX2,HMX2,BUB3,BUB3,GPR26,CPXM2,CHST15,OAT,NKX1-2,LHPP,FAM53B,FAM53B,FAM53B-AS1,EEF1AKMT2	0.0595506	2	47.9194	6.72e-11	430	416.653
chr10	124765455	124920455	EEF1AKMT2,ABRAXAS2	-0.204991	2	37.2558	1.32e-07	31	30.0378
chr10	124920455	131585463	ZRANB1,ZRANB1,CTBP2,CTBP2,CTBP2,MIR4296,TEX36-AS1,TEX36-AS1,TEX36,TEX36,TEX36,LOC283038,LOC283038,LOC283038,EDRF1-DT,EDRF1-DT,EDRF1-DT,EDRF1,EDRF1,EDRF1,EDRF1-AS1,MMP21,UROS,UROS,MIR4484,UROS,BCCIP,BCCIP,BCCIP,DHX32,DHX32,FANK1,FANK1,FANK1,FANK1-AS1,ADAM12,LINC00601,LINC00601,C10orf90,C10orf90,LOC728158,C10orf90,DOCK1,DOCK1,INSYN2A,NPS,FOXI2,CLRN3,PTPRE,PTPRE,AS-PTPRE,MKI67,LINC01163,LINC02667,MG…	0.0928295	2	45.4461	3.32e-74	1332	1290.66
chr10	131585463	133490465	LINC01164,PPP2R2D,BNIP3,JAKMIP3,DPYSL4,DPYSL4,STK32C,STK32C,STK32C,LRRC27,LRRC27,PWWP2B,LINC02870,LOC107984282,LOC107984282,INPP5A,INPP5A,INPP5A,NKX6-2,CFAP46,CFAP46,LINC01166,LINC01166,LINC01166,LINC01167,LINC01168,ADGRA1-AS1,ADGRA1-AS1,ADGRA1,ADGRA1,KNDC1,KNDC1,UTF1,UTF1,VENTX,MIR202HG,MIR202,ADAM8,ADAM8,TUBGCP2,TUBGCP2,TUBGCP2,ZNF511,CALY,PRAP1,PRAP1,FUOM,FUOM,ECHS1,ECHS1,MIR3944,PAOX,PAOX,MTG…	-0.0320391	2	58.3398	0.00306351	380	368.205
chr10	133490465	133787422	CYP2E1,SYCE1,SYCE1,SPRNP1,FRG2B,-	0.560405	3	250.836	0.00999246	41	39.7307
chr11	60000	180003	-,LINC01001	-0.523342	1	28.0642	0.00017047	24	23.2551
chr11	180003	3245084	SCGB1C1,ODF3,ODF3,BET1L,BET1L,RIC8A,MIR6743,RIC8A,RIC8A,SIRT3,SIRT3,SIRT3,PSMD13,PSMD13,NLRP6,NLRP6,PGGHG,PGGHG,PGGHG,IFITM5,IFITM2,IFITM1,IFITM1,IFITM3,IFITM3,B4GALNT4,PKP3,SIGIRR,SIGIRR,ANO9,ANO9,PTDSS2,PTDSS2,RNH1,RNH1,HRAS,HRAS,LRRC56,LRRC56,LRRC56,LMNTD2,LMNTD2,LMNTD2-AS1,LMNTD2,LMNTD2-AS1,RASSF7,MIR210HG,MIR210,LOC143666,LOC143666,PHRF1,PHRF1,PHRF1,IRF7,IRF7,CDHR5,CDHR5,SCT,DRD4,DRD4,DEAF1,…	0.333358	3	76.6893	2.21e-166	611	592.036
chr11	3245084	3340087	-	-0.50755	1	31.9355	2.76e-07	19	18.4103
chr11	3340087	4220110	ZNF195,TSSC2,TSSC2,OR7E12P,LOC105376526,LOC101927708,LOC115995503,TRPC2,TRPC2,ART5,ART5,ART1,CHRNA10,CHRNA10,NUP98,NUP98,NUP98,NUP98,PGAP2,PGAP2,PGAP2,RHOG,RHOG,STIM1,STIM1,MIR4687,STIM1,STIM1,RRM1,RRM1,LINC02749	0.350927	3	53.0804	6.89e-66	176	170.537
chr11	4220110	4310112	-	-0.131118	2	29.4297	0.0413239	18	17.4413
chr11	4310112	48661290	OR52B4,TRIM21,OR52K2,OR52K1,OR52M1,OR52I2,OR52I1,TRIM68,OR51D1,OR51D1,OR51E1,OR51E1,OR51E2,MMP26,MMP26,OR51F1,MMP26,OR52R1,MMP26,OR51F2,MMP26,OR51S1,MMP26,OR51H1,MMP26,OR51T1,MMP26,OR51A7,MMP26,OR51G2,MMP26,OR51G1,MMP26,OR51A4,MMP26,OR51A2,MMP26,OR51L1,OR51L1,OR52J3,OR52E2,OR52E1,OR52A5,OR52A1,OR52Z1,OR51V1,HBB,HBD,HBBP1,BGLT3,BGLT3,HBG1,HBG2,HBE1,OR51B4,OR51B2,OR51B5,OR51B5,OR51B6,OR51B5,OR51M1,…	0.389668	3	43.0745	0	8846	8571.44
chr11	48661290	48856295	-	-0.12884	2	24.5093	1.33e-05	39	37.7895
chr11	48856295	50461338	TRIM49B,TRIM64C,FOLH1,LOC440040,OR4C13,OR4C12,OR4C45,SEPTIN7P11,LOC646813	0.334297	3	34.6653	5.97e-101	319	309.099
chr11	50461338	50686344	-	-0.139969	2	23.2548	5.57e-09	45	43.6033
chr11	50686344	52108879	-	0.220832	3	38.2554	1.09e-11	233	225.77
chr11	52108879	52338998	-	-0.0270925	2	33.2113	0.673743	46	44.5726
chr11	52338998	54370045	-	-0.398436	1	25.5232	1.83e-52	406	393.402
chr11	54370045	54755082	OR4C46,OR4A5	0.230114	3	33.2052	2.74e-08	57	55.2309
chr11	54755082	55240101	-	-0.142317	2	24.2049	1.03e-07	97	93.9893
chr11	55240101	135076622	TRIM48,TRIM51HP,OR4A16,OR4A15,OR4C15,OR4C16,OR4C11,OR4P4,OR4S2,OR4C6,OR5D13,OR5D14,OR5L1,OR5D18,OR5L2,OR5D16,TRIM51,OR5W2,OR5I1,OR10AG1,OR7E5P,OR5F1,OR5AS1,OR8I2,OR8H2,OR8H3,OR8J3,OR8K5,OR5J2,OR5T2,OR5T3,OR5T1,OR8H1,OR8K3,OR8K1,OR8J1,OR8U8,OR8U1,OR5AL1,OR5R1,OR5M9,OR5M3,OR5M8,OR5M11,OR5M10,OR5M1,OR5AP2,OR5AR1,OR9G1,OR9G1,OR9G9,OR9G4,MIR6128,LINC02735,OR5AK2,OR5AK4P,LRRC55,APLNR,TNKS1BP1,SSRP1,SSR…	0.385585	3	47.4997	0	15914	15420
chr12	10000	64999	WASH8P,FAM138D	0.426883	3	71.8916	0.0413413	11	10.6586
chr12	64999	1764970	IQSEC3,IQSEC3,LOC574538,SLC6A12,SLC6A12,SLC6A12-AS1,SLC6A13,SLC6A13,LOC102723544,KDM5A,KDM5A,CCDC77,CCDC77,B4GALNT3,B4GALNT3,NINJ2,NINJ2,NINJ2,LOC105369595,NINJ2,NINJ2-AS1,WNK1,WNK1,RAD52,RAD52,RAD52,ERC1,ERC1,LINC00942,LOC107984507,FBXL14,WNT5B,MIR3649,ADIPOR2	-0.0405837	2	38.3291	1.14e-05	340	329.447
chr12	1764970	2789952	ADIPOR2,CACNA2D4,CACNA2D4,LRTM2,LINC00940,DCP1B,CACNA1C-IT2,CACNA1C,CACNA1C,CACNA1C-AS4,CACNA1C,CACNA1C-IT3,CACNA1C,CACNA1C-AS2,CACNA1C,CACNA1C-AS1,ITFG2-AS1	0.109534	2	51.0048	1.22e-16	205	198.637
chr12	2789952	3109947	ITFG2-AS1,ITFG2-AS1,FKBP4,ITFG2-AS1,ITFG2,ITFG2,ITFG2,NRIP2,ITFG2,TEX52,ITFG2,TEX52,FOXM1,FOXM1,FOXM1,RHNO1,RHNO1,TULP3,TEAD4,TSPAN9	-0.166339	2	46.427	2.8e-11	64	62.0135
chr12	3109947	6104895	TSPAN9,LOC100128253,LOC100128253,LINC02417,LINC02417,PRMT8,PRMT8,THCAT155,CRACR2A,PARP11,CCND2-AS1,CCND2-AS1,CCND2,CCND2,TIGAR,FGF23,FGF6,C12orf4,C12orf4,RAD51AP1,RAD51AP1,RAD51AP1,DYRK4,DYRK4,DYRK4,AKAP3,AKAP3,AKAP3,NDUFA9,NDUFA9,GAU1,GAU1,GALNT8,GALNT8,KCNA6,KCNA1,KCNA5,LINC02443,NTF3,ANO2,ANO2,VWF,VWF,VWF,SNORA120	0.0585093	2	43.4845	2.03e-20	599	580.408
chr12	6104895	8434856	VWF,CD9,PLEKHG6,PLEKHG6,TNFRSF1A,TNFRSF1A,SCNN1A,SCNN1A,LTBR,LTBR,CD27-AS1,CD27-AS1,CD27,CD27-AS1,CD27,TAPBPL,TAPBPL,TAPBPL,VAMP1,VAMP1,MRPL51,NCAPD2,NCAPD2,NCAPD2,SCARNA10,NCAPD2,GAPDH,GAPDH,IFFO1,IFFO1,IFFO1,NOP2,NOP2,CHD4,CHD4,SCARNA11,LPAR5,LPAR5,ACRBP,ACRBP,ING4,ZNF384,PIANP,COPS7A,MLF2,PTMS,PTMS,LAG3,LAG3,CD4,CD4,GPR162,GPR162,P3H3,P3H3,GNB3,CDCA3,CDCA3,USP5,USP5,USP5,TPI1,TPI1,SPSB2,LOC105…	-0.15683	2	40.8909	6.61e-09	466	451.536
chr12	8434856	9479838	CLEC6A,CLEC4D,CLEC4E,AICDA,MFAP5,RIMKLB,A2ML1,PHC1,PHC1,M6PR,M6PR,KLRG1,LINC00612,LINC00612,A2M-AS1,A2M,A2M,PZP,A2MP1,MIR1244-2,MIR1244-3,MIR1244-4,MIR1244-1,LINC00987,LOC642846,LINC02367,LINC02367,LOC101928030,LINC02367,LOC728715,LOC728715,DDX12P,DDX12P,LOC408186,LOC408186	-0.0094088	2	35.9899	0.403664	209	202.513
chr12	9479838	34889262	LOC408186,KLRB1,LOC374443,LOC374443,LOC105369728,CLEC2D,CLECL1,CD69,KLRF1,CLEC2B,KLRF2,KLRF2,CLEC2A,CLEC2A,LINC02470,CLEC12A-AS1,CLEC12A-AS1,CLEC12A,CLEC12A,CLEC1B,CLEC12B,CLEC12B,LOC102724020,LOC102724020,LOC102724020,CLEC9A,CLEC9A,CLEC9A,CLEC1A,CLEC1A,CLEC7A,OLR1,OLR1,TMEM52B,TMEM52B,GABARAPL1,KLRD1,LINC02617,KLRK1-AS1,KLRK1-AS1,KLRK1,KLRC4-KLRK1,KLRK1-AS1,KLRC4-KLRK1,KLRC4-KLRK1,KLRC4-KLRK1,KL…	-0.0306988	2	28.8537	9.62e-27	5057	4901
chr12	34889262	36114790	-	0.396541	3	42.7333	7.26e-15	245	237.397
chr12	36114790	133265309	ALG10B,CPNE8,KIF21A,ABCD2,C12orf40,C12orf40,SLC2A13,SLC2A13,LINC02471,LRRK2,MUC19,CNTN1,PDZRN4,LINC02400,GXYLT1,YAF2,ZCRB1,ZCRB1,MIR7851,ZCRB1,PPHLN1,PPHLN1,PRICKLE1,LINC02402,LINC02402,LINC02451,LINC02451,LINC02450,LINC02461,ADAMTS20,PUS7L,PUS7L,IRAK4,IRAK4,TWF1,TMEM117,NELL2,DBX2,RACGAP1P1,PLEKHA8P1,PLEKHA8P1,ANO6,ANO6,LINC00938,ARID2,ARID2,SCAF11,SLC38A1,SLC38A2,LOC100288798,SLC38A4,AMIGO2,PCE…	-0.0334225	2	33.4955	5.36e-145	19357	18756.2
chr13	16000000	114354328	-,FAM230C,LINC00417,ANKRD20A9P,LINC00408,LINC00442,LOC107984132,TUBA3C,TUBA3C,LOC101928697,LOC101928697,ANKRD26P3,ANKRD26P3,LINC00421,TPTE2,LINC00350,MPHOSPH8,MPHOSPH8,PSPC1,PSPC1,ZMYM5,ZMYM2,LINC01072,GJA3,GJB2,GJB6,CRYL1,CRYL1,MIR4499,IFT88,IL17D,EEF1AKMT1,EEF1AKMT1,XPO4,XPO4,LINC00367,LATS2,SAP18,SKA3,SKA3,MRPL57,MRPL57,LINC01046,LOC101928764,MIPEPP3,MIPEPP3,LINC00539,MIPEPP3,LINC00539,GRK6P1,…	-0.552455	1	20.2488	0	19385	18783.3
chr14	16000000	106883718	-,OR11H12,LINC02297,POTEM,POTEM,LOC100508046,DUXAP10,DUXAP9,DUXAP10,DUXAP9,BMS1P18,BMS1P17,BMS1P22,DUXAP10,DUXAP9,BMS1P22,DUXAP9,LNCRNA-ATB,LINC01297-DUXAP10-NBEAP6,LINC01297-DUXAP10-NBEAP6,DUXAP10,LINC01297-DUXAP10-NBEAP6,DUXAP10,BMS1P22,LINC01297-DUXAP10-NBEAP6,DUXAP10,BMS1P22,DUXAP9,BMS1P18,BMS1P17,LINC01297-DUXAP10-NBEAP6,DUXAP10,DUXAP9,LINC01297-DUXAP10-NBEAP6,LINC01297,POTEG,POTEG,POTEH-AS1…	-0.0326626	2	33.6042	6.22e-46	18036	17479.1
chr15	17000000	17095008	-	0.526275	3	47.6091	0.00603993	19	18.4103
chr15	17095008	18360126	-	-1.20194	0	12.171	2.4e-132	253	245.148
chr15	18360126	20824489	-,CHEK2P2,HERC2P3,HERC2P3,HERC2P3,HERC2P9,GOLGA6L6,GOLGA8CP,NBEAP1	0.427617	3	48.2279	1.82e-46	474	459.284
chr15	20824489	20934192	MIR3118-2,MIR3118-3,MIR3118-4,POTEB2,POTEB,NF1P2	-0.247065	2	22.9285	0.00088863	22	21.3162
chr15	20934192	21507789	MIR5701-2,MIR5701-3,MIR5701-1,LINC01193,LINC01193,FAM30C,LOC646214,LOC646214,CXADRP2,POTEB3,MIR3118-2,MIR3118-3,MIR3118-4,POTEB3,NF1P2	0.664153	3	60.1146	1.28e-24	104	100.772
chr15	21507789	22018399	MIR5701-2,MIR5701-3,MIR5701-1,LINC02203,LINC02203,OR4N4C,OR4N4C,IGHV1OR15-1,LOC102724760,IGHV1OR15-3,LOC642131,MIR3118-2,MIR3118-3,MIR3118-4,POTEB,POTEB2,POTEB,POTEB2,NF1P2,LOC101927079	0.00928086	2	30.8638	0.850595	92	89.1463
chr15	22018399	22218290	LOC101927079,LOC101927079,OR4M2,LOC101927079,OR4N4,OR4N3P,IGHV1OR15-1,LOC102724760,IGHV1OR15-3,LOC642131	-0.265047	1	27.9304	0.00011486	40	38.7581
chr15	22218290	22742636	MIR1268A,REREP3,GOLGA8EP,HERC2P7,HERC2P2,HERC2,HERC2P2,GOLGA8J,GOLGA8J,GOLGA8IP,WHAMMP3	0.620821	3	59.5525	4.28e-35	95	92.0493
chr15	22742636	22787565	LOC283683,LOC283683,GOLGA6L7,NIPA1	-0.672347	1	26.2568	0.00320673	9	8.72043
chr15	22787565	24426839	NIPA1,NIPA2,NIPA2,CYFIP1,CYFIP1,TUBGCP5,GOLGA6L1,GOLGA6L22,LOC102723623,GOLGA6L22,GOLGA6L22,GOLGA8DP,GOLGA6L22,GOLGA6L22,MIR4509-1,MIR4509-2,MIR4509-3,GOLGA6L22,GOLGA6L22,LOC102723534,GOLGA6L22,HERC2P11,GOLGA6L22,LOC102723623,GOLGA8S,GOLGA8H,HERC2P11,GOLGA6L2,MIR4508,MKRN3,MKRN3,MAGEL2,NDN,PWRN4,PWRN2	0.436983	3	48.4811	2.36e-95	318	308.127
chr15	24426839	24476838	PWRN3	-0.453421	1	21.1335	1.35e-05	10	9.68961
chr15	24476838	28541717	PWRN1,NPAP1,SNHG14,SNRPN,SNHG14,SNRPN,SNURF,SNHG14,SNORD107,PWARSN,PWAR5,SNORD64,SNHG14,PWAR5,SNORD108,SNHG14,SNHG14,PWAR6,SNHG14,SNORD109B,SNORD109A,SNHG14,SNORD116-1,SNHG14,SNORD116-2,SNHG14,SNORD116-3,SNORD116-9,SNORD116-4,SNHG14,SNORD116-5,SNORD116-7,SNORD116-2,SNORD116-6,SNHG14,SNORD116-5,SNORD116-7,SNORD116-8,SNHG14,SNORD116-3,SNORD116-9,SNORD116-10,SNORD116-11,SNHG14,SNORD116-12,SNORD116-1…	0.459448	3	49.9525	0	811	785.827
chr15	28541717	28716712	LOC100132202,HERC2P11,HERC2P9,GOLGA8M,GOLGA8M,LOC101928042	-0.0591038	2	41.1294	0.41026	35	33.9136
chr15	28716712	84205067	LOC101928042,WHAMMP2,LOC100289656,PDCD6IPP2,PDCD6IPP2,PDCD6IPP2,GOLGA6L7,APBA2,APBA2,FAM189A1,FAM189A1,FAM189A1,NSMCE3,LOC100130111,TJP1,GOLGA8J,ULK4P1,ULK4P2,ULK4P3,ULK4P1,ULK4P2,ULK4P3,LOC102725021,ULK4P1,ULK4P2,ULK4P3,LOC102725021,GOLGA8T,LOC102725021,GOLGA8T,LINC02249,CHRNA7,CHRFAM7A,CHRFAM7A,CHRFAM7A,DNM1P50,DNM1P50,GOLGA8R,GOLGA8R,LOC102725021,GOLGA8R,LOC100288203,LOC100288203,WHAMMP1,LOC10…	0.388464	3	47.9503	0	11086	10742.9
chr15	84205067	84385070	LOC440300,GOLGA2P7,LOC102724135,GOLGA2P7,LOC102724135,GOLGA6L4	-0.27978	1	31.6856	2.47e-05	26	25.193
chr15	84385070	101981189	LOC103171574,LOC102724034,LOC103171574,GOLGA6L4,GOLGA6L4,GOLGA6L4,LOC102724135,GOLGA6L4,DNM1P41,GOLGA6L4,DNM1P41,GOLGA6L5P,GOLGA6L4,GOLGA6L5P,UBE2Q2P1,UBE2Q2P1,LINC00933,LINC00933,ZSCAN2,SCAND2P,SCAND2P,WDR73,WDR73,NMB,SEC11A,ZNF592,ALPK3,SLC28A1,PDE8A,LOC101929479,GOLGA6L3,MIR7706,AKAP13,AKAP13,LINC02883,LINC02883,KLHL25,KLHL25,KLHL25,MIR1276,MIR548AP,AGBL1,AGBL1,LINC01584,AGBL1,AGBL1-AS1,AGBL1,…	0.411213	3	49.7599	0	3518	3408.81
chr16	10000	5065407	DDX11L10,MIR6859-1,MIR6859-2,MIR6859-3,MIR6859-4,WASIR2,POLR3K,POLR3K,SNRNP25,SNRNP25,RHBDF1,RHBDF1,MPG,MPG,NPRL3,NPRL3,HBZ,HBM,HBA2,HBA1,HBQ1,LUC7L,FAM234A,FAM234A,RGS11,RGS11,ARHGDIG,PDIA2,PDIA2,AXIN1,AXIN1,MRPL28,MRPL28,PGAP6,PGAP6,PGAP6,LOC100134368,LOC100134368,NME4,NME4,DECR2,DECR2,RAB11FIP3,LINC00235,CAPN15,CAPN15,CAPN15,MIR5587,CAPN15,MIR3176,PRR35,PRR35,NHLRC4,PIGQ,PIGQ,RAB40C,WFIKKN1,ME…	-0.101189	2	55.4135	9.56e-59	1009	977.683
chr16	5065407	8660697	C16orf89,ALG1,ALG1,EEF2KMT,EEF2KMT,LINC01570,MIR8065,RBFOX1,TMEM114,METTL22	0.0652183	2	39.2281	2.13e-28	719	696.684
chr16	8660697	9200741	ABAT,TMEM186,TMEM186,PMM2,PMM2,PMM2,LOC100130283,LOC100130283,CARHSP1,CARHSP1,USP7,C16orf72	-0.105535	2	44.839	1.79e-07	108	104.648
chr16	9200741	10250825	LINC02177,LINC01177,LINC01195,GRIN2A	0.0464993	2	39.2175	3.4e-05	210	203.482
chr16	10250825	10695861	ATF7IP2,ATF7IP2,LINC01290,LINC01290,EMP2,EMP2,TEKT5	-0.0822788	2	40.3486	1.43e-05	89	86.2377
chr16	10695861	10725864	-	0.545732	3	40.878	0.00369496	6	5.81378
chr16	10725864	12070972	NUBP1,NUBP1,TVP23A,TVP23A,CIITA,CIITA,DEXI,DEXI,CLEC16A,CLEC16A,SOCS1,TNP2,PRM3,PRM2,PRM2,PRM1,PRM1,MIR548H2,LOC105371083,RMI2,RMI2,LOC400499,LOC400499,LOC101927131,LOC400499,LITAF,SNN,SNN,TXNDC11,TXNDC11,ZC3H7A,BCAR4,RSL1D1,GSPT1,NPIPB2,NPIPB2,TNFRSF17,TNFRSF17,SNX29	-0.065293	2	47.7723	2.64e-10	269	260.651
chr16	12070972	14281150	SNX29,CPPED1,CPPED1,MIR4718,SHISA9,ERCC4,LINC02185,LINC02186,MRTFB	0.0530289	2	40.914	4.77e-13	442	428.281
chr16	14281150	14761189	MIR193BHG,MIR193B,MIR193BHG,MIR365A,MIR193BHG,LINC02130,PARN,BFAR,PLA2G10,PLA2G10,NPIPA2,NPIPA3	-0.178502	2	39.41	3.09e-10	96	93.0204
chr16	14761189	14896200	NPIPA2,NPIPA3,ABCC6P2,NOMO3,NOMO1	0.0364673	2	45.6618	0.415029	27	26.162
chr16	14896200	15386240	MIR3179-1,MIR3179-2,MIR3179-3,MIR3179-4,MIR3670-2,MIR3670-3,MIR3670-4,MIR3670-1,MIR3180-1,MIR3180-3,MIR3180-2,PKD1P3-NPIPA1,PKD1P3-NPIPA1,PKD1P3-NPIPA1,LOC100288162,MIR6511A1,MIR6511A3,MIR6511A4,MIR6511A2,PKD1P3-NPIPA1,LOC100288162,MIR6770-1,MIR6770-2,MIR6770-3,PKD1P3-NPIPA1,NPIPA1,PDXDC1,PDXDC1,MIR1972-1,MIR1972-2,PDXDC1,PDXDC1,NTAN1,PDXDC1,RRN3,PDXDC1,RRN3,LOC100505915,PDXDC1,LOC100505915,PDXDC…	0.304127	3	59.4008	1.49e-08	98	94.9583
chr16	15386240	16291313	LOC100190986,MPV17L,BMERB1,MARF1,MARF1,MIR6506,MARF1,MIR484,NDE1,NDE1,NDE1,MYH11,MYH11,CEP20,ABCC1,ABCC6,NOMO3,NOMO2	-0.126482	2	43.8277	2.87e-15	181	175.382
chr16	16291313	19786319	NOMO3,NOMO2,MIR3179-1,MIR3179-2,MIR3179-3,MIR3179-4,MIR3670-2,MIR3670-3,MIR3670-4,MIR3670-1,MIR3180-1,MIR3180-3,MIR3180-2,PKD1P4-NPIPA8,PKD1P4-NPIPA8,PKD1P1,PKD1P4-NPIPA8,PKD1P1,LOC100288162,MIR6511A1,MIR6511A3,MIR6511A4,MIR6511A2,PKD1P4-NPIPA8,PKD1P1,MIR6770-1,MIR6770-2,MIR6770-3,PKD1P4-NPIPA8,PKD1P1,NPIPA1,PKD1P4-NPIPA8,MIR6511A1,MIR6511A3,MIR6511A4,MIR6511A2,PKD1P4-NPIPA8,NPIPA8,PKD1P4-NPIPA8,…	0.002375	2	41.6432	0.917017	689	667.614
chr16	19786319	19801317	IQCK	-1.0292	1	15.6135	0.0149993	3	2.90688
chr16	19801317	21581088	IQCK,IQCK,GPRC5B,GPRC5B,GPR139,GP2,UMOD,PDILT,ACSM5,ACSM2A,ACSM2B,ACSM1,THUMPD1,ACSM3,ACSM3,ERI2,ERI2,ERI2,REXO5,REXO5,DCUN1D3,DCUN1D3,LYRM1,LYRM1,DNAH3,DNAH3,TMEM159,TMEM159,ZP2,ANKS4B,CRYM,CRYM,CRYM-AS1,CRYM-AS1,SNX29P1,NPIPB3,LOC100190986,SMG1P3,SMG1P3,RRN3P3,MIR3680-2,MIR3680-1,MIR3680-2,MIR3680-1,SLC7A5P2	0.0385689	2	41.3425	0.00057384	355	343.981
chr16	21581088	21731069	LOC101927814,LOC101927814,METTL9,METTL9,METTL9,IGSF6,OTOA,OTOA,OTOAP1	-0.0314514	2	39.9105	0.259107	30	29.0688
chr16	21731069	21921045	OTOA,OTOAP1,RRN3P1,RRN3,NPIPB3,NPIPB5,NPIPB4,LOC100190986	0.270072	3	47.1248	6.74e-08	38	36.8205
chr16	21921045	22450976	UQCRC2,UQCRC2,PDZD9,PDZD9,MOSMO,VWA3A,SDR42E2,EEF2K,POLR3E,CDR2,CDR2,LOC440346,LOC440346,MFSD13B,RRN3P3,RRN3P3,SMG1P1,SMG1P1	-0.0672651	2	40.6362	1.4e-05	106	102.71
chr16	22450976	22700944	SMG1P1,LOC100190986,NPIPB5,OTOAP1,OTOAP1	0.499699	3	55.3134	4.96e-18	50	48.448
chr16	22700944	25295611	HS3ST2,USP31,SCNN1G,SCNN1B,COG7,GGA2,EARS2,EARS2,UBFD1,UBFD1,NDUFAB1,PALB2,PALB2,DCTN5,DCTN5,DCTN5,PLK1,PLK1,PLK1,ERN2,ERN2,CHP2,PRKCB,PRKCB,MIR1273H,LINC02194,CACNG3,RBBP6,TNRC6A,TNRC6A,LINC01567,TNRC6A,SLC5A11,ARHGAP17,LOC554206,LINC02175,LCMT1-AS1,LCMT1-AS1,LCMT1,LCMT1,LCMT1,LCMT1-AS2,AQP8,ZKSCAN2	-0.0495837	2	40.0459	4.92e-12	519	502.89
chr16	25295611	28175242	HS3ST4,HS3ST4,MIR548W,C16orf82,KDM8,KDM8,NSMCE1,NSMCE1,NSMCE1,NSMCE1-DT,NSMCE1-DT,IL4R,IL21R,IL21R,IL21R-AS1,GTF3C1,GTF3C1,KATNIP,KATNIP,KATNIP,LOC100128079,GSG1L,XPO6	0.0235432	2	41.4809	0.00049771	576	558.121
chr16	28175242	29075126	XPO6,SBK1,NPIPB6,EIF3CL,EIF3C,EIF3CL,EIF3C,MIR6862-1,MIR6862-2,EIF3C,CLN3,CLN3,APOBR,APOBR,IL27,IL27,NUPR1,SGF29,SGF29,SULT1A2,SULT1A2,SULT1A1,NPIPB8,EIF3C,EIF3CL,EIF3C,EIF3CL,MIR6862-1,MIR6862-2,NPIPB9,ATXN2L,TUFM,MIR4721,TUFM,SH2B1,SH2B1,ATP2A1,ATP2A1-AS1,ATP2A1,ATP2A1,RABEP2,RABEP2,CD19,NFATC2IP,NFATC2IP,MIR4517,SPNS1,SPNS1,LAT,LAT,RRN3P2	-0.189232	2	46.7626	5.98e-22	180	174.413
chr16	29075126	29435080	RRN3P2,SNX29P2,NPIPB11,SMG1P6	0.0115077	2	52.2084	0.676338	72	69.7651
chr16	29435080	29570062	SMG1P6,SMG1P6,BOLA2-SMG1P6,SMG1P6,BOLA2-SMG1P6,LOC606724,BOLA2-SMG1P6,BOLA2,BOLA2B,SLX1B,SLX1A,SLX1B,SLX1A,SLX1A-SULT1A3,SLX1B-SULT1A4,SULT1A3,SULT1A4,SLX1A-SULT1A3,SLX1B-SULT1A4,SULT1A3,SULT1A4,LOC388242,LOC613038,LOC388242,LOC613038,NPIPB12,SMG1P2	0.247252	3	49.286	2.54e-05	27	26.1619
chr16	29570062	30189983	SMG1P2,SMG1P2,MIR3680-2,MIR3680-1,SPN,QPRT,C16orf54,ZG16,KIF22,KIF22,MAZ,MAZ,PRRT2,PRRT2,PAGR1,PAGR1,MVP,MVP,CDIPT,CDIPT,CDIPTOSP,CDIPTOSP,SEZ6L2,ASPHD1,ASPHD1,KCTD13,KCTD13,TMEM219,TMEM219,TAOK2,TAOK2,TAOK2,HIRIP3,HIRIP3,INO80E,INO80E,INO80E,DOC2A,DOC2A,C16orf92,TLCD3B,TLCD3B,LOC112694756,LOC112694756,ALDOA,PPP4C,PPP4C,TBX6,TBX6,YPEL3,YPEL3,LOC101928595,LOC101928595,GDPD3,GDPD3,MAPK3,MAPK3,CORO1…	-0.218989	2	47.514	6.29e-28	124	120.151
chr16	30189983	30299969	BOLA2,BOLA2B,SLX1B,SLX1A,SLX1A-SULT1A3,SLX1B-SULT1A4,SLX1B,SLX1A,SLX1A-SULT1A3,SLX1B-SULT1A4,SULT1A4,SULT1A3,SLX1A-SULT1A3,SLX1B-SULT1A4,SULT1A4,SULT1A3,LOC388242,LOC613038,LOC388242,LOC613038,NPIPB13,NPIPB12,SMG1P5	0.407965	3	57.3576	2.72e-07	22	21.3171
chr16	30299969	31479817	SMG1P5,CD2BP2,CD2BP2,TBC1D10B,TBC1D10B,TBC1D10B,MYLPF,MYLPF,SEPTIN1,ZNF48,SEPTIN1,ZNF48,ZNF48,ZNF771,ZNF771,SNORA80C,DCTPP1,SEPHS2,ITGAL,ITGAL,MIR4518,ITGAL,ZNF768,ZNF768,ZNF747,ZNF764,ZNF688,ZNF785,ZNF689,PRR14,PRR14,FBRS,FBRS,LOC730183,SRCAP,SRCAP,SRCAP,SNORA30,SRCAP,TMEM265,TMEM265,PHKG2,PHKG2,PHKG2,CCDC189,PHKG2,CCDC189,RNF40,RNF40,RNF40,ZNF629,ZNF629,BCL7C,BCL7C,MIR4519,MIR762HG,BCL7C,MIR762…	-0.19043	2	47.7636	4.5e-42	236	228.674
chr16	31479817	32029747	SLC5A2,SLC5A2,RUSF1,RUSF1,AHSP,LINC02190,FRG2KP,FRG2KP,YBX3P1,CLUHP3,ZNF720,VN1R3,ZNF267	0.00503014	2	36.832	0.895664	110	106.586
chr16	32029747	33164601	-,LOC102723753,LOC102723753,HERC2P4,TP53TG3D,LOC390705,LOC105369266,TP53TG3F,LOC102723655,TP53TG3,TP53TG3B,TP53TG3C,TP53TG3E,SLC6A10P	0.379045	3	45.1102	4.42e-28	226	218.985
chr16	33164601	33487513	TP53TG3,TP53TG3B,TP53TG3C,LOC102723655,TP53TG3E,TP53TG3F,LOC105369266,TP53TG3B,TP53TG3,TP53TG3C,LOC102723655,TP53TG3E,TP53TG3F	-0.384701	1	42.523	0.00162699	45	43.5967
chr16	33487513	34214158	LOC390705,ENPP7P13,MIR9901	0.613398	3	63.3946	5.54e-20	145	140.504
chr16	34214158	34521510	-,CCNYL3	-0.769429	1	19.2873	4.2e-13	51	49.4243
chr16	34571510	34596504	-	6.20301	148	2181.54	0.00034691	5	4.84479
chr16	34596504	34961428	-	0.0177778	2	24.9193	0.834986	73	70.7339
chr16	34961428	36091193	CCNYL3,UBE2MP1,LOC112268173,LINC01566,FRG2DP,TP53TG3HP,LINC02167	-0.170766	2	30.6354	3.55e-08	226	218.985
chr16	36091193	36126186	-	1.23912	5	64.6086	0.00015779	7	6.78271
chr16	36126186	38280682	-	-0.13292	2	27.9729	2.65e-18	420	406.957
chr16	46380682	46725663	-,ANKRD26P1,SHCBP1,VPS35,VPS35,ORC6,ORC6,MYLK3	0.549311	3	353.686	0.0191546	69	66.8583
chr16	46725663	47060645	MYLK3,C16orf87,GPT2,GPT2,SNORD148,DNAJA2	-0.129537	2	41.6208	6.43e-10	67	64.9204
chr16	47060645	49800499	NETO2,NETO2,ITFG1-AS1,ITFG1-AS1,ITFG1-AS1,ITFG1,ITFG1,ITFG1,PHKB,PHKB,LINC02192,LINC02192,LINC02133,LINC02133,LINC02134,ABCC12,ABCC11,ABCC11,LONP2,LONP2,LONP2,SIAH1,SIAH1,N4BP1,CBLN1,C16orf78,ZNF423,ZNF423,ADAM3B	0.0369527	2	39.6447	1.09e-06	548	530.99
chr16	49800499	50255475	ZNF423,CNEP1R1,HEATR3,TENT4B	-0.114262	2	40.4888	2.06e-08	91	88.1754
chr16	50255475	55765181	ADCY7,ADCY7,MIR6771,ADCY7,BRD7,BRD7,LINC02178,NKD1,SNX20,LOC101927272,SNX20,NOD2,CYLD,MIR3181,CYLD,LINC02168,MIR548AI,MIR548AI,LINC02127,MIR548AI,SALL1,LINC01571,LINC00919,LINC02180,LINC02180,CASC22,TOX3,CASC16,LOC105371267,LOC105371267,CHD9,CHD9,LOC643802,LOC643802,LOC102723373,LOC102723373,RBL2,RBL2,AKTIP,AKTIP,RPGRIP1L,RPGRIP1L,FTO,FTO,FTO,FTO-IT1,LINC02169,IRX3,LINC02140,LOC101927480,CRNDE,IR…	0.0354683	2	37.9213	1.57e-11	1101	1066.83
chr16	55765181	55785180	CES1P1	-5.43039	0	1.50098	0.0020779	4	3.87584
chr16	55785180	56850123	CES1,CES1,CES5A,LOC283856,LOC283856,GNAO1,DKFZP434H168,GNAO1,GNAO1,MIR3935,AMFR,AMFR,NUDT21,NUDT21,NUDT21,OGFOD1,OGFOD1,OGFOD1,BBS2,BBS2,MT4,MT3,MT2A,MT1L,MT1E,MT1M,MT1JP,MT1A,MT1DP,MT1B,MT1F,MT1G,MT1H,MT1H,MT1IP,MT1X,NUP93	0.0569681	2	43.1671	0.00226968	213	206.389
chr16	56850123	58835018	NUP93,MIR138-2,SLC12A3,SLC12A3,MIR6863,HERPUD1,CETP,NLRC5,CPNE2,PSME3IP1,PSME3IP1,RSPRY1,RSPRY1,ARL2BP,PLLP,CCL22,CX3CL1,CCL17,CIAPIN1,CIAPIN1,COQ9,COQ9,COQ9,POLR2C,POLR2C,POLR2C,DOK4,DOK4,CCDC102A,ADGRG5,ADGRG1,ADGRG1,ADGRG3,ADGRG3,DRC7,KATNB1,KATNB1,KIFC3,KIFC3,KIFC3,MIR6772,LOC388282,CNGB1,TEPP,ZNF319,ZNF319,USB1,USB1,MMP15,CFAP20,CSNK2A2,CCDC113,CCDC113,PRSS54,PRSS54,GINS3,NDRG4,SETD6,CNOT1,C…	-0.073743	2	46.3145	7.02e-18	397	384.677
chr16	58835018	66654601	APOOP5,LINC02141,MIR4426,CDH8,CDH11,LINC02126,LINC00922,CDH5,CDH5,LINC00920,LINC00920,BEAN1,BEAN1,BEAN1-AS1,TK2,TK2,CKLF,CKLF-CMTM1,CKLF,CKLF-CMTM1,CKLF,CKLF-CMTM1,CMTM1,CKLF-CMTM1,CMTM1,CKLF-CMTM1,CMTM1,CMTM2,CMTM2,CMTM3,CMTM4	0.0124092	2	28.7659	0.0218293	1558	1509.64
chr16	66654601	76519075	CMTM4,DYNC1LI2,DYNC1LI2,LOC106699570,LOC106699570,TERB1,TERB1,TERB1,NAE1,NAE1,CA7,PDP2,CDH16,RRAD,CIAO2B,CES2,CES2,CES3,CES4A,CBFB,C16orf70,C16orf70,B3GNT9,B3GNT9,TRADD,TRADD,TRADD,FBXL8,HSF4,HSF4,HSF4,NOL3,NOL3,KIAA0895L,KIAA0895L,EXOC3L1,EXOC3L1,EXOC3L1,E2F4,E2F4,ELMO3,ELMO3,MIR328,LRRC29,LRRC29,TMEM208,FHOD1,FHOD1,FHOD1,SLC9A5,SLC9A5,PLEKHG4,PLEKHG4,KCTD19,KCTD19,KCTD19,LRRC36,LRRC36,TPPP3,ZDH…	-0.0528599	2	39.891	1.29e-37	1970	1908.85
chr16	76519075	80798847	CNTNAP4,LINC02125,MIR4719,MON1B,MON1B,SYCE1L,SYCE1L,ADAMTS18,NUDT7,VAT1L,CLEC3A,WWOX,MAF,MAFTRR,MAFTRR,LINC01229,LINC01229,LOC102724084,LOC102724084,DYNLRB2,LINC01227,CDYL2	0.0758334	2	37.1316	2.2e-46	855	828.461
chr16	80798847	81843791	CDYL2,ARLNC1,CMC2,CMC2,CENPN,CENPN,ATMIN,C16orf46,GCSH,PKD1L2,BCO1,GAN,GAN,MIR4720,CMIP,CMIP,MIR7854,CMIP,MIR6504,CMIP,LOC100129617,PLCG2	-0.026306	2	45.9716	0.00951286	209	202.513
chr16	81843791	84098671	PLCG2,SDR42E1,HSD17B2,MPHOSPH6,CDH13,CDH13,MIR8058,CDH13,LOC101928446,CDH13,LOC101928417,CDH13,MIR3182,CDH13,LOC102724163,LOC102724163,HSBP1,HSBP1,MLYCD,OSGIN1,OSGIN1,NECAB2,NECAB2,SLC38A8,MBTPS1	0.0992306	2	41.7263	4.17e-46	451	437.001
chr16	84098671	85873577	MBTPS1,HSDL1,HSDL1,DNAAF1,DNAAF1,DNAAF1,TAF1C,TAF1C,ADAD2,LOC654780,KCNG4,WFDC1,ATP2C2,ATP2C2,ATP2C2-AS1,MEAK7,COTL1,KLHL36,USP10,CRISPLD2,ZDHHC7,KIAA0513,KIAA0513,CIBAR2,CIBAR2,LINC02139,MIR12128,LINC00311,MIR5093,GSE1,GSE1,GINS2,GINS2,C16orf74,C16orf74,MIR1910,EMC8,EMC8,LOC101928557,EMC8,COX4I1,COX4I1	-0.0387403	2	54.851	1.25e-08	355	343.981
chr16	85873577	87253503	IRF8,IRF8,MIR6774,LINC01082,LINC01081,LINC01081,LINC02135,LINC02135,LINC00917,FENDRR,FENDRR,FOXF1,FOXF1,MTHFSD,MTHFSD,FLJ30679,FOXC2-AS1,FOXC2,FOXC2,FOXL1,LINC02189,LINC02188,LINC02188,LINC02181,LOC101928708	0.0887019	2	54.0224	6.62e-20	276	267.433
chr16	87253503	90228345	LOC101928682,C16orf95,C16orf95,LOC101928659,FBXO31,FBXO31,MAP1LC3B,MAP1LC3B,MAP1LC3B,ZCCHC14,ZCCHC14,LOC101928737,JPH3,KLHDC4,KLHDC4,LOC102724467,LOC102724467,SLC7A5,SLC7A5,MIR6775,SLC7A5,MIR11401,CA5A,BANP,LOC400553,LINC02182,ZNF469,ZFPM1,ZFPM1,MIR5189,ZFPM1,LOC100128882,ZC3H18-AS1,ZC3H18,IL17C,CYBA,CYBA,CYBA,MVD,MVD,MVD,SNAI3-AS1,SNAI3-AS1,SNAI3-AS1,SNAI3,RNF166,RNF166,CTU2,CTU2,CTU2,PIEZO1,MIR…	-0.0603112	2	57.5408	3.32e-13	595	576.532
chr17	60000	114744	-	-1.06893	1	21.5807	2.68e-06	11	10.6578
chr17	114744	23223910	SCGB1C2,DOC2B,DOC2B,LINC02091,LINC02091,RPH3AL,RPH3AL,LOC100506388,LOC105371430,LOC105371430,C17orf97,RFLNB,VPS53,TLCD3A,GEMIN4,GEMIN4,DBIL5P,DBIL5P,GLOD4,GLOD4,MRM3,MRM3,NXN,NXN,LOC101927727,TIMM22,TIMM22,ABR,ABR,ABR,MIR3183,BHLHA9,TRARG1,YWHAE,CRK,MYO1C,INPP5K,INPP5K,PITPNA-AS1,PITPNA,PITPNA,SLC43A2,SCARF1,SCARF1,RILP,RILP,PRPF8,PRPF8,TLCD2,TLCD2,MIR22HG,MIR22,MIR22HG,WDR81,WDR81,SERPINF2,SERPI…	0.370512	3	58.3831	0	4584	4441.72
chr17	23223910	26565799	-	-1.30612	0	19.8892	3.93e-157	668	647.272
chr17	26565799	38221301	-,LOC105371703,MIR4522,WSB1,WSB1,TBC1D3P5,KSR1,KSR1,LGALS9,NOS2,LYRM9,LINC01992,NLK,PYY2,PPY2P,KRT18P55,TMEM97,TMEM97,IFT20,IFT20,TNFAIP1,TNFAIP1,TNFAIP1,POLDIP2,POLDIP2,POLDIP2,TMEM199,MIR4723,TMEM199,SEBOX,VTN,SARM1,SARM1,SLC46A1,SLC46A1,SLC13A2,FOXN1,UNC119,UNC119,PIGS,PIGS,PIGS,ALDOC,ALDOC,SPAG5,SPAG5,SPAG5,SPAG5-AS1,SPAG5-AS1,SPAG5-AS1,RSKR,SPAG5-AS1,RSKR,KIAA0100,SPAG5-AS1,KIAA0100,KIAA0100…	0.423654	3	59.3122	0	2321	2248.96
chr17	38221301	38261302	NPEPPSP1,LOC101929950,NPEPPSP1	-0.347084	1	31.7025	0.0149442	8	7.75169
chr17	38261302	39361334	MRPL45,MRPL45,GPR179,GPR179,SOCS7,ARHGAP23,SRCIN1,EPOP,LOC105371763,LOC105371763,MIR4734,MLLT6,MLLT6,MLLT6,MIR4726,MLLT6,CISD3,CISD3,PCGF2,PCGF2,PCGF2,LOC100287808,LOC100287808,PSMB3,PSMB3,PSMB3,PIP4K2B,PIP4K2B,PIP4K2B,CWC25,CWC25,CWC25,MIR4727,C17orf98,RPL23,RPL23,SNORA21B,SNORA21,LASP1,LASP1,MIR6779,LASP1,LINC00672,LINC00672,FBXO47,LINC02079,LRRC37A11P,LRRC37A11P,RDM1P5,RDM1P5,PLXDC1,PLXDC1,ARL…	0.224817	3	61.3883	4.44e-48	220	213.172
chr17	39361334	39511338	FBXL20,FBXL20,MED1,MED1,CDK12	0.0262637	2	43.659	0.507118	30	29.0689
chr17	39511338	46291531	CDK12,NEUROD2,PPP1R1B,PPP1R1B,STARD3,STARD3,STARD3,TCAP,TCAP,PNMT,PGAP3,PGAP3,PGAP3,ERBB2,ERBB2,ERBB2,MIR4728,MIEN1,GRB7,IKZF3,ZPBP2,GSDMB,GSDMB,ORMDL3,ORMDL3,LRRC3C,GSDMA,GSDMA,PSMD3,PSMD3,CSF3,CSF3,MED24,MED24,MIR6884,MED24,MIR6884,SNORD124,MED24,THRA,THRA,NR1D1,NR1D1,MSL1,MSL1,CASC3,CASC3,CASC3,MIR6866,RAPGEFL1,RAPGEFL1,MIR6867,WIPF2,WIPF2,CDC6,RARA,RARA,RARA-AS1,RARA,GJD3,GJD3,TOP2A,IGFBP4,TN…	0.311463	3	60.8009	0	1356	1313.91
chr17	46291531	46706543	ARL17B,LRRC37A,ARL17B,LRRC37A,ARL17A,ARL17B,ARL17A,NSFP1,ARL17A,ARL17A,LRRC37A2,ARL17A,LRRC37A2,ARL17B,ARL17A,ARL17B,NSF,NSFP1,NSF	-0.640982	1	22.0531	6.17e-24	83	80.4238
chr17	46706543	83207443	NSF,WNT3,WNT9B,GOSR2,MIR5089,RPRML,CDC27,MYL4,ITGB3,ITGB3,THCAT158,THCAT158,THCAT158,EFCAB13,EFCAB13,MRPL45P2,NPEPPS,NPEPPS,KPNB1,TBKBP1,TBX21,OSBPL7,OSBPL7,MRPL10,MRPL10,LRRC46,LRRC46,SCRN2,SP6,LOC102724532,LOC102724532,SP2,SP2,SP2-AS1,SP2-AS1,SP2-AS1,PNPO,PNPO,PRR15L,CDK5RAP3,COPZ2,COPZ2,MIR10226,COPZ2,MIR152,NFE2L1,CBX1,SNX11,SKAP1,SKAP1,MIR1203,SKAP1,THRA1/BTR,LOC101927166,HOXB1,HOXB2,HOXB-AS…	0.344539	3	53.836	0	7282	7055.98
chr17	83207443	83247441	RPL23AP87	-0.516899	1	32.5002	0.0210936	8	7.75168
chr18	10000	16230720	LINC02564,LOC102723376,TUBB8B,ROCK1P1,ROCK1P1,MIR8078,USP14,USP14,THOC1,THOC1,COLEC12,LINC01925,CETN1,CLUL1,CLUL1,TYMSOS,TYMSOS,TYMS,TYMS,TYMS,ENOSF1,ENOSF1,YES1,ADCYAP1,LINC01904,LINC00470,METTL4,METTL4,NDC80,NDC80,CBX3P2,CBX3P2,SMCHD1,SMCHD1,EMILIN2,EMILIN2,LPIN2,LPIN2,LPIN2,CHORDC1P4,MYOM1,MYL12A,MYL12A,LOC104968399,LOC104968399,MYL12B,MYL12B,LINC01895,TGIF1,GAPLINC,DLGAP1,DLGAP1,DLGAP1-AS1,DL…	0.0157331	2	38.162	0.00931209	3233	3132.65
chr18	16230720	46959912	-,ROCK1,GREB1L,ESCO1,SNRPD1,ABHD3,ABHD3,MIR320C1,MIB1,MIB1,MIR133A1HG,MIR133A1,MIB1,MIR133A1HG,MIR1-2,MIB1,MIR133A1HG,GATA6-AS1,GATA6,GATA6,CTAGE1,LOC101927571,RBBP8,MIR4741,RBBP8,CABLES1,TMEM241,RIOK3,RMC1,RMC1,NPC1,NPC1,ANKRD29,LAMA3,TTC39C,TTC39C-AS1,TTC39C,CABYR,CABYR,OSBPL1A,OSBPL1A,OSBPL1A,MIR320C2,IMPACT,HRH4,LINC01915,LOC105372028,LINC01894,ZNF521,SS18,PSMA8,TAF4B,LINC01543,KCTD1,KCTD1,MI…	-0.128004	2	28.2142	1.23e-145	6108	5918.41
chr18	46959912	76488469	KATNAL2,KATNAL2,ELOA2,KATNAL2,HDHD2,HDHD2,IER3IP1,IER3IP1,SKOR2,MIR4527HG,MIR4527HG,MIR4527,SMAD2,ZBTB7C,ZBTB7C,C18orf12,CTIF,CTIF,MIR4743,SMAD7,LOC100129878,LOC100129878,DYM,LOC100129878,DYM,MIR4744,DYM,C18orf32,C18orf32,RPL17-C18orf32,C18orf32,RPL17-C18orf32,MIR1539,RPL17,SNORD58C,RPL17-C18orf32,RPL17,SNORD58A,SNORD58B,LIPG,ACAA2,ACAA2,SCARNA17,SNHG22,SNHG22,SNHG22,MYO5B,MYO5B,MYO5B,MIR4320,CFA…	0.0236755	2	31.3566	6.83e-20	5876	5693.61
chr18	76488469	76863451	ZNF516,LOC101927989,ZNF516,LOC101927989,ZNF516-DT,LINC00908,LINC00683,LINC01927,LINC01927,LINC01879,ZNF236-DT,ZNF236-DT,ZNF236,ZNF236	-0.0533599	2	41.5948	0.0286744	75	72.672
chr18	76863451	79368328	ZNF236,MBP,GALR1,LINC01029,SALL3,ATP9B	0.121787	2	43.3652	2.36e-38	501	485.449
chr18	79368328	80263285	ATP9B,NFATC1,LOC284240,LOC284241,LOC284241,CTDP1,CTDP1,KCNG2,KCNG2,SLC66A2,SLC66A2,HSBP1L1,HSBP1L1,TXNL4A,TXNL4A,TXNL4A,RBFA,RBFA,RBFADN,ADNP2,PARD6G-AS1,PARD6G-AS1,PARD6G,PARD6G	-0.0055791	2	53.5678	0.626006	179	173.444
chr19	60000	114997	WASH5P,WASH5P,MIR1302-2,MIR1302-9,MIR1302-10,MIR1302-11,FAM138A,FAM138F,FAM138C,OR4F17	0.300253	3	42.9017	0.00061843	11	10.6586
chr19	114997	214993	LINC01002	-0.790219	1	19.4661	1.28e-07	20	19.3792
chr19	214993	8274656	PLPP2,MIER2,THEG,C2CD4C,SHC2,SHC2,ODF3L2,ODF3L2,MADCAM1,MADCAM1,TPGS1,TPGS1,CDC34,CDC34,GZMM,GZMM,BSG,HCN2,HCN2,POLRMT,POLRMT,FGF22,RNF126,FSTL3,PRSS57,PALM,MISP,PTBP1,PTBP1,MIR4745,PTBP1,PLPPR3,MIR3187,PLPPR3,AZU1,PRTN3,ELANE,ELANE,CFD,CFD,MED16,MED16,RNU6-1,RNU6-7,RNU6-8,RNU6-9,RNU6-2,R3HDM4,KISS1R,ARID3A,WDR18,GRIN3B,GRIN3B,TMEM259,TMEM259,TMEM259,RNU6-1,RNU6-7,RNU6-8,RNU6-9,RNU6-2,CNN2,ABCA7,…	0.151788	2	66.8406	6.85e-138	1611	1561
chr19	8274656	8299655	-	-1.0144	1	28.2454	0.00508777	5	4.8448
chr19	8299655	24909773	CD320,CD320,NDUFA7,NDUFA7,NDUFA7,RPS28,KANK3,KANK3,ANGPTL4,ANGPTL4,RAB11B-AS1,RAB11B-AS1,RAB11B-AS1,MIR4999,RAB11B-AS1,RAB11B,RAB11B,MARCHF2,HNRNPM,PRAM1,ZNF414,MYO1F,ADAMTS10,NFILZ,ACTL9,OR2Z1,-,ZNF558,MBD3L1,MUC16,OR1M1,OR7G2,OR7G1,OR7G3,ZNF317,OR7D2,OR7D4,OR7E24,ZNF699,ZNF559,ZNF559-ZNF177,ZNF559-ZNF177,ZNF559-ZNF177,ZNF177,ZNF266,ZNF560,ZNF426,ZNF426,ZNF426-DT,ZNF426-DT,ZNF121,ZNF561,ZNF561,Z…	0.235869	3	55.4259	0	3311	3208.23
chr19	24909773	26355470	-	-0.149351	2	33.1208	0.00375688	289	280.032
chr19	26355470	27400882	-	0.604962	3	54.9483	6.88e-18	199	192.825
chr19	27400882	27625895	-	-0.441308	1	18.3024	4.08e-20	45	43.6033
chr19	27625895	58607616	LINC00662,LINC00662,LOC101927151,LOC101927151,LOC100420587,LOC100420587,LOC102724908,LINC00906,LINC00906,LOC102724958,LINC01532,UQCRFS1,LOC284395,LOC284395,LOC284395,VSTM2B,VSTM2B,POP4,PLEKHF1,C19orf12,CCNE1,URI1,ZNF536,TSHZ3,TSHZ3,LINC01791,THEG5,LINC01533,LINC01782,ZNF507,ZNF507,LOC400684,LOC400684,LOC400684,DPY19L3,DPY19L3,PDCD5,ANKRD27,ANKRD27,ANKRD27,SNORA68B,ANKRD27,RGS9BP,RGS9BP,NUDT19,TDR…	0.29601	3	59.0748	0	6194	6001.75
chr20	60000	26386232	DEFB125,DEFB126,DEFB127,DEFB128,DEFB129,DEFB132,C20orf96,ZCCHC3,NRSN2-AS1,NRSN2-AS1,SOX12,SOX12,NRSN2,TRIB3,RBCK1,TBC1D20,CSNK2A1,TCF15,SRXN1,SCRT2,SLC52A3,FAM110A,ANGPT4,RSPO4,PSMF1,PSMF1,LOC105372493,TMEM74B,C20orf202,RAD21L1,SNPH,SNPH,SDCBP2,FKBP1A-SDCBP2,SDCBP2,FKBP1A-SDCBP2,SDCBP2,FKBP1A-SDCBP2,SDCBP2-AS1,FKBP1A-SDCBP2,SDCBP2-AS1,FKBP1A-SDCBP2,SDCBP2-AS1,FKBP1A,FKBP1A-SDCBP2,FKBP1A,FKBP1A-SD…	0.00145649	2	35.9636	0.478426	5262	5098.68
chr20	26436232	28649182	-,FRG1CP	0.729382	4	53.9269	6.6e-102	441	427.303
chr20	28649182	28778661	-	-0.0610838	2	26.1307	0.558565	26	25.1914
chr20	28778661	28961475	-	1.2483	5	72.0058	1.66e-09	32	31.0073
chr20	28961475	29051632	-	-0.171024	2	29.2648	0.295888	18	17.4418
chr20	29051632	29126762	FRG1DP	1.58727	7	85.8439	9.44e-08	15	14.5348
chr20	29126762	29201893	-	-2.77718	0	4.06693	2.47e-10	15	14.5348
chr20	29201893	29908121	FRG2EP,LOC105379477,FRG1EP,FAM242B,MIR4477A,MIR4477B	0.793433	4	66.3156	1.34e-22	141	136.627
chr20	29908121	30138613	-	-1.01704	1	14.6318	2.47e-10	36	34.8841
chr20	30138613	31076748	LINC01597,FRG1BP,FRG1BP,MLLT10P1,-	0.516097	3	67.4702	3.01e-11	161	156.01
chr20	31076748	64334167	DEFB115,DEFB116,DEFB118,DEFB119,DEFB121,DEFB122,DEFB123,DEFB124,DEFB124,REM1,REM1,REM1,LINC00028,LINC00028,HM13,HM13,HM13-AS1,HM13-AS1,ID1,MIR3193,COX4I2,BCL2L1,BCL2L1,ABALON,TPX2,MYLK2,FOXS1,DUSP15,DUSP15,TTLL9,TTLL9,TTLL9,PDRG1,PDRG1,XKR7,CCM2L,HCK,TM9SF4,TSPY26P,PLAGL2,PLAGL2,POFUT1,POFUT1,POFUT1,MIR1825,KIF3B,ASXL1,NOL4L,NOL4L,LOC101929698,NOL4L-DT,C20orf203,COMMD7,DNMT3B,MAPRE1,EFCAB8,SUN5,B…	-0.0114441	2	44.4372	6.83e-09	6637	6431
chr21	5010000	5166246	DNMT3L-AS1,LOC102723996,ICOSLG,ICOSLG,LINC01678,GATD3B,GATD3A,GATD3B,GATD3A,LOC102724159,PWP2,LOC102724159,PWP2	-0.746148	1	38.2691	6.31e-16	31	30.0416
chr21	5216246	5916593	-,LOC102724951,LOC102724219,LOC102724843,LOC102724951,LOC102724219,LOC102724843,LOC102723360	0.366499	3	44.8081	1.28e-07	100	96.897
chr21	5966593	6161371	H2BS1,LINC01669,LINC00313,LINC00319,SIK1B,SIK1	-0.966245	1	29.4674	4.46e-26	39	37.7888
chr21	6211371	6332016	LOC102723360,LOC102724219,LOC102724843,LOC102724951,LOC102724219,LOC102724843,LOC102724951	6.74e-05	2	33.9601	0.943762	24	23.2571
chr21	6332016	6377258	-	1.64	7	107.68	5.61e-05	9	8.7214
chr21	6427258	6580181	CBS,CBSL,CBSL,CBS,U2AF1L5,U2AF1,FRGCA,LOC106780825,CRYAA,CRYAA2	-1.36841	0	22.462	1.18e-17	31	30.0313
chr21	6630181	6814108	-	0.199714	2	39.2592	0.110112	27	26.1586
chr21	6814108	7099433	LOC110091777,LOC110091777,MIR8069-1,MIR8069-2,LOC102724219,LOC102724843,LOC102724951,LOC102724219,LOC102724843,LOC102724951,LOC102723360	-0.467815	1	26.6536	1.01e-07	47	45.5422
chr21	7099433	7654304	LOC102724219,LOC102724951,LOC102724843,LOC102724219,LOC102724951,LOC102724843,LOC102723360	0.434549	3	49.5929	1.17e-07	82	79.4387
chr21	7654304	7865746	LOC102723360,SMIM11B,SMIM11A,FAM243A,FAM243B,SMIM34A,KCNE1B	-0.775902	1	23.404	1.5e-12	32	31.0111
chr21	7915746	10814560	-,LOC100507412,LOC100507412,MIR6724-1,MIR6724-2,MIR6724-3,MIR6724-4,LOC100507412,RNA45SN2,RNA28SN2,RNA28SN5,LOC100507412,RNA28SN5,RNA28SN5,RNA28SN5,MIR6724-1,MIR6724-2,MIR6724-3,MIR6724-4,RNA28SN5,RNA28SN5,LOC100507412,RNA28SN5,LOC100507412,MIR6724-1,MIR6724-2,MIR6724-3,MIR6724-4,RNA45SN3,RNA28SN5,LOC100507412,RNA45SN3,RNA28SN3,LOC100507412,MIR3648-1,MIR3648-2,MIR10396B,MIR10396A,TEKT4P2,NCOR1P4,…	1.62792	7	231.568	2.01e-95	438	424.402
chr21	10864560	12210378	-	-1.1135	0	16.9882	1.01e-40	269	260.653
chr21	12210378	12280421	-	0.484697	3	46.835	0.0218567	14	13.5656
chr21	12280421	12505558	-	-0.672196	1	20.6431	5.74e-07	45	43.6037
chr21	12505558	12715686	-	-0.0059687	2	29.9641	0.895129	42	40.6968
chr21	12715686	13035811	-	0.411087	3	39.7739	1.07e-07	54	52.3243
chr21	13035811	13770852	ANKRD30BP2,MIR3156-3,LINC01674,POTED,POTED,MIR3118-1,LOC110091777,MIR8069-1,MIR8069-2,LOC110091777	-0.239799	2	24.3857	1.73e-09	147	142.437
chr21	13770852	34371978	CYP4F29P,LOC110091776,ANKRD20A11P,LIPI,RBM11,ABCC13,HSPA13,SAMSN1,SAMSN1,SAMSN1-AS1,SAMSN1-AS1,SAMSN1-AS1,LOC388813,LOC388813,LINC02246,NRIP1,USP25,MIR99AHG,MIR99AHG,SNORD74B,MIR99AHG,MIR99A,MIRLET7C,MIR99AHG,MIR125B2,LINC01549,CXADR,CXADR,BTG3,BTG3,BTG3,BTG3-AS1,C21orf91-OT1,C21orf91-OT1,C21orf91,C21orf91,CHODL-AS1,CHODL,CHODL,TMPRSS15,TMPRSS15,MIR548XHG,MIR548XHG,MIR548X,LINC01683,LINC02573,LIN…	0.00992724	2	27.9156	0.0104043	4080	3953.37
chr21	34371978	34496985	SMIM11B,SMIM11A,FAM243A,FAM243B,SMIM34A,KCNE1	-0.990188	1	21.3661	2.23e-18	25	24.2241
chr21	34496985	36027069	KCNE1,KCNE1,RCAN1,RCAN1,CLIC6,LINC00160,LINC01426,RUNX1,RUNX1,RUNX1-IT1,LOC100506403,MIR802,PPP1R2P2,LOC101928269,LOC101928269,LINC01436,LINC01436	0.0660526	2	38.2195	4e-13	306	296.502
chr21	36027069	36502095	SETD4,LOC100133286,CBR1,LOC100133286,LOC100133286,LOC105369306,CBR3-AS1,CBR3-AS1,CBR3,CBR3-AS1,DOP1B,DOP1B,MORC3,CHAF1B,CLDN14	-0.152562	2	40.9246	8.04e-16	95	92.0514
chr21	36502095	37627156	CLDN14,SIM2,SIM2,HLCS,HLCS,RIPPLY3,PIGP,PIGP,TTC3,TTC3,TTC3,TTC3-AS1,DSCR9,VPS26C,DYRK1A,KCNJ6	0.00132442	2	39.1276	0.866728	225	218.016
chr21	37627156	39132238	KCNJ6,DSCR4,DSCR4,DSCR8,DSCR8,DSCR10,KCNJ15,LINC01423,ERG,LINC00114,ETS2,LOC101928398,LOC400867,LINC01700	0.0933438	2	41.3296	3.21e-25	301	291.658
chr21	39132238	39627265	PSMG1,PSMG1,BRWD1,BRWD1,BRWD1,BRWD1-AS2,BRWD1-AS1,BRWD1-AS1,HMGN1,GET1,GET1-SH3BGR,GET1,GET1-SH3BGR,LCA5L,GET1-SH3BGR,LCA5L,GET1-SH3BGR,LCA5L,SH3BGR,MIR6508,GET1-SH3BGR,SH3BGR,B3GALT5-AS1,B3GALT5-AS1,B3GALT5,B3GALT5	-0.037704	2	34.5062	0.0268893	99	95.9273
chr21	39627265	42637430	B3GALT5,IGSF5,PCP4,DSCAM,DSCAM,MIR4760,DSCAM,DSCAM-AS1,DSCAM,DSCAM-IT1,LINC00323,MIR3197,BACE2,BACE2,PLAC4,BACE2,FAM3B,FAM3B,MX2,MX2,MX1,TMPRSS2,PCSEAT,LINC00111,LINC00479,LINC00479,LINC00112,LINC00112,RIPK4,RIPK4,MIR6814,PRDM15,C2CD2,C2CD2,SNORA91,ZBTB21,ZBTB21,ZNF295-AS1,ZNF295-AS1,UMODL1,UMODL1,UMODL1-AS1,ABCG1,TFF3,TFF2,TFF1,TMPRSS3,UBASH3A,RSPH1,RSPH1,LOC101930094,LOC101930094,SLC37A1,SLC37A…	0.0435603	2	44.5581	2.52e-10	602	583.315
chr21	42637430	43187460	PDE9A,LINC01668,WDR4,NDUFV3,NDUFV3,ERVH48-1,ERVH48-1,MIR5692B,PKNOX1,CBS,CBSL,CBSL,CBS,U2AF1L5,U2AF1,FRGCA,LOC106780825,CRYAA,CRYAA2	-0.286337	1	44.7287	1.99e-11	110	106.586
chr21	43187460	43382375	LINC00322,LINC01679	0.0178325	2	62.6994	0.665138	29	28.0996
chr21	43382375	46699983	SIK1B,SIK1,LINC00319,LINC01669,LINC00313,HSF2BP,HSF2BP,H2BS1,HSF2BP,HSF2BP,MIR6070,HSF2BP,RRP1B,RRP1B,PDXK,CSTB,RRP1,RRP1,AATBC,AATBC,AGPAT3,TRAPPC10,TRAPPC10,LOC102724159,PWP2,GATD3A,GATD3B,GATD3B,GATD3A,LINC01678,ICOSLG,ICOSLG,LOC102723996,DNMT3L,DNMT3L,DNMT3L-AS1,DNMT3L,AIRE,AIRE,PFKL,PFKL,PFKL,CFAP410,CFAP410,TRPM2,TRPM2,TRPM2-AS,LRRC3-DT,LRRC3-DT,LRRC3,LRRC3,LINC02575,TSPEAR,TSPEAR,TSPEAR-AS…	-0.156697	2	49.9838	6.18e-19	664	643.383
chr22	10510000	10784643	-	1.32388	6	82.3	4.44e-17	54	52.3228
chr22	10834643	10874572	-	-0.159956	2	34.3523	0.205504	8	7.75147
chr22	10924572	11068987	FRG1FP	1.65889	7	126.498	3.02e-12	18	17.4545
chr22	11118987	11256503	-	-1.12017	0	17.5793	2.7e-06	16	15.5108
chr22	11256503	12904788	LOC102723769	1.41741	6	126.398	1.21e-72	231	223.808
chr22	12954788	14349218	-	-0.955027	1	19.7869	1.88e-28	277	268.407
chr22	14349218	14419228	-	0.712808	4	54.476	0.00154464	14	13.5655
chr22	14419228	14654261	-	-0.598237	1	21.5416	1.21e-06	47	45.5413
chr22	14654261	15054318	-	0.24513	3	36.5891	0.00012885	80	77.5171
chr22	15154318	15524434	-	-0.503696	1	24.9777	3.16e-18	74	71.7035
chr22	15524434	15879546	OR11H1,POTEH,POTEH,POTEH-AS1,PSLNR,DUXAP8,DUXAP8,BMS1P18,BMS1P17,BMS1P22,DUXAP8,BMS1P22	0.528494	3	49.0061	9.72e-14	71	68.7966
chr22	15879546	16342869	-	-0.42665	1	22.9757	6.19e-14	88	85.2691
chr22	16342869	16362882	-	2.82173	15	225.536	0.00034921	4	3.87589
chr22	16362882	50808468	-,CCT8L2,TPTEP1,ANKRD62P1-PARP4P3,LINC01665,XKR3,HSFY1P1,GAB4,CECR7,IL17RA,IL17RA,TMEM121B,TMEM121B,LINC01664,LINC01664,HDHD5,HDHD5,HDHD5-AS1,ADA2,CECR3,CECR2,SLC25A18,SLC25A18,LOC101929372,SLC25A18,LOC101929372,ATP6V1E1,ATP6V1E1,BCL2L13,BID,BID,MIR3198-1,BID,LINC00528,LINC00528,MICAL3,MICAL3,MIR648,LINC01634,PEX26,TUBA8,USP18,USP18,FAM230D,FAM230D,FAM230J,FAM230A,FAM230A,GGTLC3,TMEM191B,PI4KAP1,…	-0.591725	1	32.4968	0	6841	6628.67
chrX	10000	49318400	PLCXD1,PLCXD1,GTPBP6,GTPBP6,GTPBP6,LINC00685,PPP2R3B,SHOX,CRLF2,CSF2RA,CSF2RA,MIR3690,IL3RA,SLC25A6,LINC00106,LINC00106,ASMTL-AS1,ASMTL,ASMTL-AS1,ASMTL,ASMTL,P2RY8,AKAP17A,AKAP17A,ASMT,ASMT,DHRSX,DHRSX,ZBED1,MIR6089,CD99P1,LINC00102,CD99P1,LINC00102,CD99P1,CD99,XG,XGY2,XG,XG,GYG2,ARSD,ARSD-AS1,ARSD,ARSL,ARSH,ARSF,LINC01546,MXRA5,SNORA48B,PRKX,PRKX,PRKX-AS1,LOC389906,FAM239B,FAM239A,FAM239B,LOC101…	-0.621413	1	21.1885	0	9749	9446.4
chrX	49318400	49603455	GAGE10,GAGE12D,GAGE12J,GAGE12G,GAGE12D,GAGE12J,GAGE12G,GAGE12D,GAGE12J,GAGE12G,GAGE2D,GAGE13,GAGE2E,GAGE8,GAGE12D,GAGE12G,GAGE2D,GAGE13,GAGE2E,GAGE8,GAGE12D,GAGE12G,GAGE2D,GAGE13,GAGE2E,GAGE8,GAGE12F,GAGE4,GAGE12B,GAGE6,GAGE7,GAGE5,GAGE12I,GAGE12D,GAGE12G,GAGE12F,GAGE4,GAGE12B,GAGE6,GAGE7,GAGE5,GAGE12I,GAGE12D,GAGE12G,GAGE12F,GAGE4,GAGE12B,GAGE6,GAGE7,GAGE5,GAGE12I,GAGE12H,GAGE12E,GAGE12C,GAGE12F…	0.514732	3	61.5131	5.57e-07	21	20.3484
chrX	49603455	56765229	GAGE1,PAGE1,PAGE4,USP27X-AS1,USP27X-AS1,USP27X,CLCN5,CLCN5,MIR532,MIR188,CLCN5,MIR500A,CLCN5,MIR362,MIR501,MIR500B,MIR660,CLCN5,MIR502,AKAP4,CCNB3,DGKK,SHROOM4,BMP15,LINC01284,NUDT10,EZHIP,NUDT11,LINC01496,CENPVL3,CENPVL2,CENPVL1,GSPT2,MAGED1,MAGED4,MAGED4B,SNORA11D,SNORA11E,MAGED4,MAGED4B,MIR8088,XAGE2,XAGE1B,XAGE1A,XAGE1A,XAGE1B,SSX8P,SSX7,SSX2B,SSX2,SSX2,SSX2B,SPANXN5,XAGE5,XAGE3,FAM156B,FAM15…	-0.568658	1	23.1914	0	1419	1374.96
chrX	56765229	56780232	NBDY	0.775413	4	113.317	0.10785	3	2.90689
chrX	56780232	115723972	NBDY,SPIN3,SPIN2B,SPIN2A,FAAH2,ZXDB,NLRP2B,ZXDA,-,SPIN4,LINC01278,ARHGEF9,ARHGEF9,ARHGEF9-IT1,ARHGEF9,MIR1468,AMER1,ASB12,MTMR8,ZC4H2,ZC3H12B,LAS1L,FRMD8P1,MSN,MIR223,VSIG4,VSIG4,HEPH,EDA2R,AR,OPHN1,YIPF6,STARD8,EFNB1,PJA1,LINC00269,FAM155B,EDA,EDA,MIR676,EDA,AWAT2,AWAT2,OTUD6A,IGBP1,DGAT2L6,AWAT1,P2RY4,ARR3,ARR3,RAB41,RAB41,PDZD11,PDZD11,KIF4A,KIF4A,GDPD2,DLG3,DLG3,DLG3-AS1,TEX11,TEX11,TEX11,SNO…	-0.637561	1	18.8649	0	11718	11354.3
chrX	115723972	115888867	DANT2,DANT1	0.747247	4	138.795	0.0089215	13	12.5962
chrX	115888867	156030895	DANT2,DANT1,DANT2,AGTR2,SLC6A14,SLC6A14,CT83,CT83,LOC100126447,KLHL13,WDR44,WDR44,MIR1277,DOCK11,IL13RA1,ZCCHC12,LINC01285,LONRF3,KIAA1210,PGRMC1,LOC101928336,SLC25A43,SLC25A5-AS1,SLC25A5,SLC25A5,CXorf56,UBE2A,NKRF,SEPTIN6,SEPTIN6,MIR766,SOWAHD,RPL39,SNORA69,RPL39,UPF3B,RNF113A,NDUFA1,NDUFA1,AKAP14,AKAP14,NKAP,NKAP,RHOXF1P1,RHOXF1-AS1,RHOXF1-AS1,RHOXF2,RHOXF2B,RHOXF1-AS1,RHOXF1,RHOXF1-AS1,RHOXF1,…	-0.591341	1	21.1236	0	7975	7727.46
chrY	10000	10613739	PLCXD1,PLCXD1,GTPBP6,GTPBP6,GTPBP6,LINC00685,PPP2R3B,SHOX,CRLF2,CSF2RA,CSF2RA,MIR3690,IL3RA,SLC25A6,LINC00106,LINC00106,ASMTL-AS1,ASMTL,ASMTL-AS1,ASMTL,ASMTL,P2RY8,AKAP17A,AKAP17A,ASMT,ASMT,DHRSX,DHRSX,ZBED1,MIR6089,CD99P1,CD99P1,LINC00102,CD99P1,CD99,XGY2,SRY,RPS4Y1,ZFY,ZFY,ZFY-AS1,ZFY-AS1,LINC00278,LINC00278,TGIF2LY,-,MIR9985,PCDH11Y,FAM197Y9,LINC00280,TTTY1,TTTY1B,TTTY1,TTTY1B,TTTY2,TTTY2B,TTT…	-4.90595	0	4.10921	2.34915e-315	1580	1938.88
chrY	10613739	11043736	-	1.56652	3	79.5422	7.74e-21	74	71.6956
chrY	11043736	11083676	-	-8.42579	0	0.170223	0.00010557	7	7.7515
chrY	11083676	11418167	-	1.94506	4	313.117	1.21e-11	67	64.9188
chrY	11418167	11592902	-	-1.47355	0	13.5678	0.00072556	35	33.9128
chrY	11642902	11752900	-	2.64708	7	210.187	7.35e-06	22	21.3171
chrY	11752900	56771509	-,GYG2P1,TTTY15,USP9Y,DDX3Y,UTY,UTY,MIR12120,TMSB4Y,VCY1B,VCY,VCY,VCY1B,NLGN4Y,NLGN4Y,NLGN4Y-AS1,FAM41AY1,FAM41AY2,FAM224B,FAM224A,XKRY,XKRY2,CDY2B,CDY2A,CDY2A,CDY2B,FAM224A,FAM224B,HSFY2,HSFY1,HSFY2,HSFY1,TTTY9A,TTTY9B,TTTY9A,TTTY9B,HSFY2,HSFY1,TTTY14,BCORP1,TXLNGY,KDM5D,TTTY10,EIF1AY,RPS4Y2,PRORY,RBMY2EP,RBMY1B,RBMY1D,RBMY1A1,RBMY1E,RBMY1B,RBMY1D,RBMY1A1,TTTY13,RBMY1E,RBMY1A1,RBMY1B,RBMY1D,RBMY…	-8.48154	0	0.251872	0	1587	2890.4
chrY	56821509	56886658	-	3.76157	14	302.083	3.67e-10	13	12.597
chrY	56886658	57217415	SPRY3,VAMP7,IL9R,WASIR1,DDX11L16	-0.489983	0	12.3973	5e-18	66	63.9538

## Sheet: MPE2
chromosome	start	end	gene	log2	cn	depth	p_ttest	probes	weight
chr1	10000	636030	DDX11L1,WASH7P,WASH7P,MIR6859-1,MIR6859-2,MIR6859-3,MIR6859-4,WASH7P,MIR1302-2,MIR1302-9,MIR1302-10,MIR1302-11,FAM138A,FAM138F,FAM138C,FAM138A,FAM138F,FAM138C,OR4F5,LOC729737,DDX11L17,DDX11L17,MIR6859-1,MIR6859-2,MIR6859-3,MIR6859-4,MIR6859-1,MIR6859-2,MIR6859-3,MIR6859-4,FAM138D,OR4F3,OR4F16,OR4F29,LOC100132287,LOC100132062,LOC101928626,MIR12136	0.41704	3	168.85	0.00107823	96	86.0136
chr1	636030	686072	OR4F3,OR4F29,OR4F16	-0.515943	1	21.7821	0.0452104	10	8.96451
chr1	686072	956301	OR4F3,OR4F29,OR4F16,LOC100288069,FAM87B,LINC00115,LINC01128,LINC01128,FAM41C,LINC02593,LOC107985728,LOC107985728,SAMD11,SAMD11,SAMD11,NOC2L,NOC2L	0.0218011	2	39.6443	0.700682	54	48.4084
chr1	956301	2647734	NOC2L,KLHL17,KLHL17,PLEKHN1,PLEKHN1,PERM1,PERM1,ISG15,AGRN,LOC100288175,LOC100288175,LOC105378948,LOC100288175,LOC105378948,RNF223,RNF223,C1orf159,LINC01342,MIR200B,MIR200A,MIR429,TTLL10,TNFRSF18,TNFRSF18,TNFRSF4,TNFRSF4,SDF4,SDF4,B3GALT6,C1QTNF12,UBE2J2,SCNN1D,SCNN1D,ACAP3,MIR6726,ACAP3,ACAP3,SNORD167,ACAP3,PUSL1,INTS11,PUSL1,INTS11,MIR6727,INTS11,INTS11,CPTP,CPTP,TAS1R3,TAS1R3,DVL1,DVL1,MIR6808…	-0.198976	2	40.1479	2.08269e-51	335	300.311
chr1	2647734	2697776	TTC34	1.83694	8	177.538	3.50062e-06	10	8.96451
chr1	2697776	6800533	TTC34,ACTRT2,PRDM16-DT,PRDM16,PRDM16,MIR4251,ARHGEF16,MEGF6,MEGF6,MIR551A,TPRG1L,TPRG1L,WRAP73,WRAP73,TP73,TP73,TP73-AS1,TP73-AS1,CCDC27,CCDC27,SMIM1,LRRC47,CEP104,CEP104,DFFB,DFFB,C1orf174,C1orf174,LINC01134,LINC01134,LINC01346,LINC01346,LINC01345,LINC01777,LINC01646,AJAP1,MIR4689,NPHP4,NPHP4,NPHP4,KCNAB2,KCNAB2,KCNAB2,KCNAB2,CHD5,CHD5,RPL22,RNF207-AS1,RNF207-AS1,RNF207,RNF207,RNF207,ICMT,ICMT,I…	-0.0574075	2	41.8811	1.96062e-18	811	726.978
chr1	6800533	7870333	CAMTA1,CAMTA1,CAMTA1-AS2,VAMP3,VAMP3,PER3,PER3,UTS2	-0.00327836	2	40.2568	0.520757	214	191.829
chr1	7870333	8355242	TNFRSF9,PARK7,ERRFI1,LINC01714,SLC45A1,RERE	-0.172266	2	35.9452	3.82317e-16	97	86.9506
chr1	8355242	8815156	RERE,RERE,RERE-AS1,RERE,SNORD128	0.0450552	2	34.7321	0.023044	92	82.4686
chr1	8815156	10239890	RERE,ENO1,ENO1,MIR6728,ENO1,ENO1-AS1,CA6,SLC2A7,SLC2A5,GPR157,MIR34AHG,MIR34AHG,MIR34A,MIR34AHG,LNCTAM34A,LNCTAM34A,H6PD,SPSB1,LINC02606,SLC25A33,SLC25A33,TMEM201,TMEM201,PIK3CD,PIK3CD-AS1,PIK3CD,PIK3CD,PIK3CD-AS2,PIK3CD,CLSTN1,CLSTN1,CTNNBIP1,LZIC,LZIC,NMNAT1,NMNAT1,NMNAT1,TMEM274P,NMNAT1,MIR5697,RBP7,UBE4B,KIF1B	-0.224254	2	36.9958	1.99104e-66	285	255.473
chr1	10239890	10349870	KIF1B,KIF1B,RNU6-1,RNU6-9,RNU6-7,RNU6-8,RNU6-2	0.133802	2	35.9376	0.00127943	22	19.7208
chr1	10349870	13224371	KIF1B,PGD,CENPS,CENPS-CORT,CENPS-CORT,CENPS-CORT,CORT,DFFA,PEX14,PEX14,CASZ1,C1orf127,TARDBP,TARDBP,MASP2,MASP2,SRM,EXOSC10,EXOSC10,EXOSC10-AS1,MTOR,MTOR,MTOR-AS1,MTOR,ANGPTL7,UBIAD1,DISP3,LINC01647,FBXO2,FBXO2,FBXO44,FBXO44,FBXO44,FBXO6,FBXO6,FBXO6,MAD2L2,MAD2L2,MAD2L2,DRAXIN,DRAXIN,AGTRAP,C1orf167,C1orf167,C1orf167-AS1,C1orf167,MTHFR,MTHFR,MTHFR,CLCN6,CLCN6,CLCN6,NPPA-AS1,NPPA-AS1,NPPA,NPPB,RNU…	-0.153076	2	38.2472	2.78605e-43	565	506.465
chr1	13224371	13249369	PRAMEF18,PRAMEF22	0.54164	3	62.764	0.0084468	5	4.48202
chr1	13249369	13324365	PRAMEF5,PRAMEF8,PRAMEF33,PRAMEF15	-0.0242489	2	41.2819	0.649674	15	13.4461
chr1	13324365	16509179	PRAMEF14,PRAMEF19,PRAMEF19,PRAMEF17,PRAMEF20,LRRC38,PDPN,PRDM2,KAZN-AS1,KAZN,KAZN,TMEM51-AS1,TMEM51-AS1,TMEM51-AS1,TMEM51,TMEM51,TMEM51,C1orf195,FHAD1,FHAD1,FHAD1-AS1,FHAD1,EFHD2,CTRC,CELA2A,CELA2B,CELA2B,CASP9,CASP9,CASP9,DNAJC16,DNAJC16,DNAJC16,SCARNA21B,DNAJC16,AGMAT,AGMAT,DDI2,DDI2,RSC1A1,PLEKHM2,PLEKHM2,SLC25A34,SLC25A34,SLC25A34-AS1,TMEM82,SLC25A34-AS1,TMEM82,SLC25A34-AS1,FBLIM1,UQCRHL,FLJ3…	-0.0886106	2	38.5184	2.06887e-29	637	571.009
chr1	16509179	16949165	RNVU1-18,RNU1-3,RNU1-4,RNU1-2,RNU1-1,LINC01783,MIR3675,NBPF1,CROCCP2,MST1P2,MST1P2,RNVU1-18,RNU1-3,RNU1-4,RNU1-2,RNU1-1,MIR3675,ESPNP,MST1L,MIR3675,LOC112267871,LOC105376805,RNVU1-18,RNU1-3,RNU1-4,RNU1-2,RNU1-1,CROCC	1.02281	5	93.8038	3.60032e-22	78	69.9196
chr1	16949165	17559178	CROCC,MFAP2,ATP13A2,SDHB,PADI2,LINC02783,PADI1,PADI1,PADI3,PADI3,PADI3,MIR3972,PADI4,PADI6,RCC2,RCC2,ARHGEF10L	-0.157925	2	39.4983	7.65667e-16	122	109.362
chr1	17559178	19204214	ARHGEF10L,ACTL8,LINC01654,IGSF21,KLHDC7A,PAX7,TAS1R2,ALDH4A1,ALDH4A1,MIR4695,ALDH4A1,MIR1290,IFFO2,UBR4	-0.00090529	2	43.2393	0.477708	329	294.918
chr1	19204214	20834250	UBR4,UBR4,EMC1-AS1,EMC1-AS1,EMC1,EMC1,EMC1,MRTO4,MRTO4,AKR7L,AKR7A3,LOC100506730,AKR7A2,AKR7A2,SLC66A1,SLC66A1,CAPZB,LOC105378614,LOC105378614,MICOS10,MICOS10-NBL1,MICOS10,MICOS10-NBL1,MICOS10,MICOS10-NBL1,RPS14P3,MICOS10-NBL1,MICOS10-NBL1,NBL1,HTR6,HTR6,TMCO4,TMCO4,RNF186,OTUD3,PLA2G2E,PLA2G2A,PLA2G5,PLA2G2D,PLA2G2F,PLA2G2F,LOC117779438,LOC117779438,LOC117779438,PLA2G2C,PLA2G2C,PLA2G2C,UBXN10,UB…	-0.081685	2	39.359	5.50875e-18	326	292.229
chr1	20834250	21154257	EIF4G3,EIF4G3,MIR1256	0.0900377	2	29.0672	0.00366016	64	57.3701
chr1	21154257	27949405	EIF4G3,ECE1,ECE1,ECE1-AS1,NBPF3,ALPL,RAP1GAP,USP48,USP48,LDLRAD2,LDLRAD2,HSPG2,HSPG2,CELA3B,CELA3A,LINC01635,LINC01635,LINC00339,LINC00339,CDC42,CDC42,WNT4,MIR4418,ZBTB40,EPHA8,MIR6127,C1QA,C1QA,C1QC,C1QC,C1QB,EPHB2,EPHB2,MIR4684,EPHB2,MIR4253,LACTBL1,TEX46,KDM1A,KDM1A,MIR3115,KDM1A,LUZP1,LUZP1,LUZP1,HTR1D,LINC01355,HNRNPR,ZNF436,ZNF436,ZNF436-AS1,TCEA3,TCEA3,ASAP3,ASAP3,E2F2,E2F2,LOC101928163,ID…	-0.1373	2	38.0742	5.92573e-118	1359	1218.22
chr1	27949405	28004406	SMPDL3B,XKR8,EYA3	-0.00319927	2	40.0093	0.863805	11	9.86049
chr1	28004406	28094408	EYA3	0.24921	3	31.8803	3.77109e-06	18	16.1354
chr1	28094408	36454591	PTAFR,DNAJC8,ATP5IF1,SESN2,MED18,PHACTR4,SNHG3,RCC1,SNORA73A,SNORA73B,SNHG3,RCC1,RCC1,TRNAU1AP,TRNAU1AP,SNHG12,SNORD99,SNHG12,SNORA61,SNORA44,SNORA16A,RAB42,TAF12,TAF12,LINC01715,LINC01715,RNU11,GMEB1,YTHDF2,OPRD1,EPB41,EPB41,EPB41,TMEM200B,SRSF4,MECR,PTPRU,LINC01756,LINC01648,MATN1,MATN1,MATN1-AS1,MATN1-AS1,LAPTM5,LAPTM5,MIR4420,LINC01778,SDC3,PUM1,PUM1,SNORD103A,SNORD103B,PUM1,SNORD103C,PUM1,NK…	-0.0804394	2	37.6992	4.88453e-48	1672	1498.79
chr1	36454591	37169606	MRPS15,CSF3R,GRIK3,MIR4255	0.0562973	2	44.4311	6.83264e-06	143	128.186
chr1	37169606	38049626	LINC01137,LINC01137,ZC3H12A,ZC3H12A,ZC3H12A,MIR6732,MEAF6,MEAF6,MIR5581,SNIP1,DNALI1,DNALI1,GNL2,GNL2,RSPO1,C1orf109,C1orf109,CDCA8,CDCA8,EPHA10,MANEAL,MANEAL,YRDC,YRDC,C1orf122,MTF1,MTF1,INPP5B,SF3A3,FHL3,UTP11,POU3F1,POU3F1,MIR3659HG	-0.129081	2	38.1733	2.55222e-15	176	157.768
chr1	38049626	38899644	MIR3659HG,MIR3659HG,MIR3659,LINC01343,LINC01685,RRAGC,RRAGC,MYCBP,GJA9-MYCBP,MYCBP,GJA9-MYCBP,MYCBP,GJA9-MYCBP,LOC105378663,GJA9,GJA9-MYCBP,LOC105378663,GJA9,GJA9-MYCBP,GJA9,RHBDL2	0.0154485	2	39.5558	0.420665	170	152.389
chr1	38899644	47179825	RHBDL2,AKIRIN1,NDUFS5,MACF1,MACF1,MACF1,KIAA0754,BMP8A,BMP8A,OXCT2P1,BMP8A,PPIEL,PPIEL,PPIEL,PABPC4,PABPC4,PABPC4-AS1,SNORA55,PABPC4,PABPC4-AS1,PABPC4,HEYL,NT5C1A,HPCAL4,PPIE,PPIE,BMP8B,BMP8B,OXCT2,BMP8B,BMP8B,LOC101929536,LOC101929536,TRIT1,MYCL,MFSD2A,CAP1,CAP1,PPT1,PPT1,RLF,TMCO2,ZMPSTE24,COL9A2,SMAP2,ZFP69B,ZFP69,EXO5,ZNF684,RIMS3,NFYC-AS1,NFYC-AS1,NFYC,NFYC,NFYC,MIR30E,NFYC,MIR30C1,KCNQ4,CIT…	-0.0823326	2	36.1209	9.4063e-52	1656	1484.45
chr1	47179825	48109845	LINC00853,PDZK1IP1,PDZK1IP1,TAL1,STIL,CMPK1,LINC01389,LINC01389,FOXE3,LINC01389,FOXD2-AS1,LINC01389,FOXD2,FOXD2,TRABD2B,SKINT1L	0.0199257	2	41.5401	0.246937	186	166.732
chr1	48109845	48174847	SKINT1L	-0.503486	1	19.4936	2.02029e-06	13	11.6533
chr1	48174847	48269849	SKINT1L,SLC5A9	0.0151953	2	35.8878	0.753074	19	17.0318
chr1	48269849	48399852	SPATA6	-0.524124	1	17.9452	2.72351e-05	26	23.3066
chr1	48399852	48769860	SPATA6,AGBL4,AGBL4,BEND5	0.0728865	2	37.4454	0.000736032	74	66.3342
chr1	48769860	49964886	AGBL4,BEND5,AGBL4,AGBL4,AGBL4,AGBL4-AS1,AGBL4,AGBL4-IT1	-0.333448	1	21.6829	2.90548e-24	239	214.242
chr1	49964886	50854905	AGBL4,ELAVL4,DMRTA2,FAF1	0.0132689	2	30.3121	0.65842	178	159.561
chr1	50854905	60790122	FAF1,FAF1,CDKN2C,MIR4421,MIR6500,C1orf185,LINC01562,LINC01562,RNF11,RNF11,TTC39A,TTC39A,TTC39A-AS1,EPS15,CALR4P,OSBPL9,OSBPL9,NRDC,NRDC,NRDC,MIR761,RAB3B,TXNDC12,TXNDC12,KTI12,TXNDC12,TXNDC12-AS1,TXNDC12,BTF3L4,BTF3L4,ZFYVE9,CC2D1B,ORC1,ORC1,PRPF38A,PRPF38A,PRPF38A,TUT4,TUT4,GPX7,SHISAL2A,COA7,ZYG11B,ZYG11A,ZYG11A,ECHDC2,ECHDC2,SCP2,PODN,PODN,SLC1A7,SLC1A7,CPT2,CPT2,CZIB,CZIB,MAGOH,MAGOH,LOC10050…	-0.0498297	2	32.9768	7.79061e-17	1986	1780.27
chr1	60790122	65435224	LOC101926964,NFIA-AS2,NFIA,NFIA,NFIA-AS1,MGC34796,TM2D1,PATJ,PATJ,MIR12132,PATJ,MIR3116-1,MIR3116-2,L1TD1,KANK4,USP1,USP1,DOCK7,DOCK7,DOCK7,ANGPTL3,ATG4C,LINC01739,LINC00466,FOXD3-AS1,FOXD3,MIR6068,ALG6,ITGB3BP,ITGB3BP,EFCAB7,EFCAB7,EFCAB7,DLEU2L,PGM1,ROR1,ROR1,ROR1-AS1,UBE2U,CACHD1,CACHD1,MIR4794,RAVER2,RAVER2,JAK1,JAK1,JAK1,LINC01359,JAK1,MIR3671,MIR101-1,AK4,DNAJC6,LEPR,LEPROT	0.0359184	2	32.1379	0.000185481	927	830.971
chr1	65435224	66585249	LEPR,LEPROT,LEPR,PDE4B,PDE4B,PDE4B-AS1,SGIP1	-0.227108	2	22.5582	2.0228e-12	230	206.174
chr1	66585249	68000280	SGIP1,SGIP1,MIR3117,SGIP1,TCTEX1D1,TCTEX1D1,INSL5,DNAI4,DNAI4,MIER1,MIER1,SLC35D1,C1orf141,IL23R,IL12RB2,SERBP1,GADD45A,GNG12,GNG12,GNG12-AS1,GNG12-AS1	0.0160009	2	30.3113	0.473736	283	253.684
chr1	68000280	68095282	GNG12-AS1,GNG12-AS1,DIRAS3	-0.505811	1	22.1054	3.43643e-05	19	17.0318
chr1	68095282	68430289	GNG12-AS1,WLS,GNG12-AS1,WLS,MIR1262,WLS,RPE65	0.0313059	2	32.2723	0.376305	67	60.0594
chr1	68430289	69985323	RPE65,DEPDC1,DEPDC1,DEPDC1-AS1,DEPDC1-AS1,LINC01707,LINC01758,LRRC7,LRRC7,PIN1P1	-0.292039	1	18.974	8.55262e-23	309	276.99
chr1	69985323	70545335	LRRC7,LRRC7,LRRC40,LRRC40,LRRC40,SRSF11,SRSF11,ANKRD13C,ANKRD13C,HHLA3,HHLA3,CTH	0.120642	2	26.0637	0.000318942	112	100.398
chr1	70545335	99700972	LINC01788,PTGER3,PTGER3,ZRANB2-AS1,ZRANB2-AS1,ZRANB2-AS1,ZRANB2,ZRANB2-AS1,ZRANB2,MIR186,ZRANB2,ZRANB2,ZRANB2-AS2,ZRANB2-AS2,NEGR1,NEGR1,NEGR1-IT1,-,LINC01360,LINC02238,LRRIQ3,LRRIQ3,FPGT,FPGT-TNNI3K,FPGT,FPGT-TNNI3K,FPGT-TNNI3K,FPGT-TNNI3K,TNNI3K,FPGT-TNNI3K,TNNI3K,LRRC53,ERICH3,ERICH3,ERICH3-AS1,CRYZ,CRYZ,TYW3,TYW3,LHX8,SLC44A5,ACADM,ACADM,DLSTP1,RABGGTB,SNORD45C,SNORD45A,SNORD45B,RABGGTB,MSH4,…	-0.145576	2	23.7829	2.53425e-86	5808	5209.03
chr1	99700972	100545990	MIR548N,FRRS1,FRRS1,AGL,SLC35A3,MFSD14A,MFSD14A,SASS6,SASS6,SASS6,TRMT13,TRMT13,TRMT13,LRRC39,LRRC39,DBT,RTCA-AS1,RTCA-AS1,RTCA,RTCA,RTCA,MIR553,CDC14A,GPR88	0.130501	2	29.3419	6.88634e-10	169	151.493
chr1	100545990	103596057	LINC01349,VCAM1,EXTL2,SLC30A7,DPH5,DPH5,LOC102606465,LOC102606465,LOC101928370,LOC101928370,S1PR1,S1PR1,LINC01307,OLFM3,OLFM3,DNAJA1P5,COL11A1,LOC101928436,LOC101928436,RNPC3,RNPC3,RNPC3,AMY2B,AMY2B,AMY2B,ACTG1P4	-0.177732	2	19.4152	5.82462e-16	601	538.741
chr1	103596057	103761061	AMY2A,AMY1C,AMY1A,AMY1B	0.864577	4	36.6315	7.64571e-21	33	29.5815
chr1	103761061	121631451	LOC100129138,LINC01676,LINC01677,-,LINC01661,PRMT6,NTNG1,VAV3,VAV3,MIR7852,VAV3,VAV3-AS1,VAV3-AS1,SLC25A24,NBPF4,NBPF6,FAM102B,HENMT1,PRPF38B,FNDC7,STXBP3,AKNAD1,AKNAD1,SPATA42,GPSM2,GPSM2,CLCC1,CLCC1,WDR47,TAF13,TMEM167B,TMEM167B,SCARNA2,C1orf194,C1orf194,ELAPOR1,ELAPOR1,SARS1,CELSR2,PSRC1,MYBPHL,MYBPHL,SORT1,SORT1,SORT1,PSMA5,PSMA5,SYPL2,SYPL2,ATXN7L2,ATXN7L2,ATXN7L2,CYB561D1,CYB561D1,AMIGO1,GP…	-0.0858704	2	29.2478	1.65266e-37	3550	3182.25
chr1	121631451	121646451	-	-0.0579093	2	41.3559	0.909008	3	2.68922
chr1	121646451	121741453	-	-3.14177	0	6.00227	1.13655e-08	19	17.0318
chr1	121741453	121776454	-	0.848418	4	78.0431	0.252468	7	6.27486
chr1	121776454	122226340	-	-2.83663	0	7.69394	2.05345e-29	80	71.7114
chr1	122226340	143534584	-,LSP1P5	0.234418	3	135.77	5.53854e-05	661	592.507
chr1	143534584	144079579	RNVU1-17,RNVU1-18,RNU1-3,RNU1-4,RNU1-2,RNU1-1,LOC105369140,LINC02591,LOC644634,H2BP2,H2BP2,FCGR1CP,H2BP2,H3-2,FAM72C,FAM72C,SRGAP2D,SRGAP2D	-0.0365823	2	35.3544	0.0589239	109	97.7083
chr1	144079579	144134579	-	0.955511	4	86.5362	0.000976395	11	9.86048
chr1	144139579	144624575	LSP1P5,LOC101060524,DRD5P2,LOC101060524,DRD5P2,LOC101927429,LOC101927429,LOC105371215,PPIAL4F,PPIAL4E,PPIAL4D,RNVU1-15,NBPF15,RNVU1-2A	-0.0320305	2	31.9324	0.353266	97	86.9515
chr1	144624575	145394569	SRGAP2-AS1,SRGAP2-AS1,LOC105371215,SRGAP2-AS1,LOC101927429,SRGAP2-AS1,LOC101927429,LOC101060524,DRD5P2,SRGAP2-AS1,LSP1P5,SRGAP2-AS1,SRGAP2B,SRGAP2B,SRGAP2B,FAM72D,SRGAP2B,FAM72D,FAM72C,FAM72D,FAM72C,LINC01145,LOC644634,LINC01145,LINC01145,LOC100996740,PPIAL4F,PPIAL4E,PPIAL4D,RNVU1-14,NBPF20	0.160424	2	39.54	1.97886e-08	152	136.254
chr1	145394569	159644453	NBPF20,NBPF25P,NBPF25P,GPR89A,GPR89A,GPR89A,PDZK1,PDZK1,CD160,CD160,RNF115,RNF115,RNF115,POLR3C,POLR3C,NUDT17,PIAS3,PIAS3,MIR6736,PIAS3,ANKRD35,ITGA10,ITGA10,PEX11B,PEX11B,GNRHR2,GNRHR2,RBM8A,GNRHR2,RBM8A,LIX1L-AS1,LIX1L-AS1,LIX1L,LIX1L,LIX1L,ANKRD34A,ANKRD34A,ANKRD34A,POLR3GL,POLR3GL,TXNIP,HJV,RNVU1-6,LINC01719,LINC01719,NBPF10,NOTCH2NLA,NUDT4P2,NUDT4B,PPIAL4H,RNVU1-18,RNU1-3,RNU1-4,RNU1-2,RNU1-…	-0.112057	2	33.9227	3.29161e-39	2846	2552.07
chr1	159644453	160469446	CRP,DUSP23,FCRL6,SLAMF8,SLAMF8,SNHG28,SNHG28,SNHG28,VSIG8,VSIG8,CFAP45,CFAP45,MIR4259,TAGLN2,TAGLN2,IGSF9,IGSF9,SLAMF9,LINC01133,PIGM,KCNJ10,KCNJ9,KCNJ9,IGSF8,IGSF8,ATP1A2,ATP1A4,CASQ1,CASQ1,LOC729867,LOC729867,PEA15,PEA15,PEA15,DCAF8,DCAF8,DCAF8,LOC100287049,PEX19,PEX19,COPA,COPA,COPA,SUMO1P3,COPA,NCSTN,NCSTN,NHLH1,VANGL2	-0.00613006	2	38.0072	0.483136	165	147.907
chr1	160469446	161439438	SLAMF6,CD84,SLAMF1,CD48,SLAMF7,LY9,CD244,ITLN1,LOC101928372,LOC101928372,ITLN2,ITLN2,F11R,TSTD1,USF1,USF1,USF1,ARHGAP30,ARHGAP30,ARHGAP30,NECTIN4,NECTIN4,KLHDC9,KLHDC9,PFDN2,PFDN2,PFDN2,NIT1,NIT1,DEDD,DEDD,LOC112543491,UFC1,USP21,USP21,PPOX,PPOX,B4GALT3,B4GALT3,ADAMTS4,ADAMTS4,NDUFS2,NDUFS2,FCER1G,APOA2,TOMM40L,MIR5187,TOMM40L,NR1I3,NR1I3,PCP4L1,MPZ,MPZ,SDHC,SDHC,SDHC,CFAP126	-0.142918	2	35.1515	5.50098e-14	194	173.903
chr1	161439438	161474438	-	1.66201	7	152.157	4.76669e-05	7	6.27485
chr1	161474438	163424422	FCGR2A,HSPA6,FCGR3A,FCGR2C,HSPA7,FCGR3B,FCGR2B,RPL31P11,FCRLA,FCRLB,DUSP12,ATF6,OLFML2B,NOS1AP,NOS1AP,MIR4654,NOS1AP,MIR556,NOS1AP,SPATA46,SPATA46,C1orf226,C1orf226,SH2D1B,UHMK1,UAP1,DDR2,HSD17B7,CCDC190,RGS4,RGS5,RGS5,RGS5-AS1,RGS5,NUF2,NUF2,LOC100422212	-0.00342875	2	31.5906	0.542007	390	349.599
chr1	163424422	164379415	-	-0.282264	1	20.7342	1.28744e-17	188	168.524
chr1	164379415	166209400	PBX1,PBX1,PBX1-AS1,LMX1A,RXRG,LRRC52-AS1,LRRC52-AS1,LRRC52,MGST3,ALDH9A1,ALDH9A1,LOC440700,LOC440700,TMCO1,TMCO1,TMCO1-AS1,TMCO1-AS1,UCK2,UCK2,MIR3658,FAM78B,FAM78B,MIR921	0.00032322	2	35.1845	0.757515	366	328.085
chr1	166209400	166809395	-,LINC01675,FMO9P	-0.273298	1	23.5408	3.93308e-08	119	106.672
chr1	166809395	168269383	POGK,POGK,TADA1,TADA1,ILDR2,ILDR2,MAEL,MAEL,GPA33,GPA33,STYXL2,STYXL2,LINC01363,POU2F1,CD247,CREG1,RCSD1,MPZL1,ADCY10,MPC2,MPC2,DCAF6,DCAF6,DCAF6,MIR1255B2,GPR161,TIPRL,SFT2D2,SFT2D2,ANKRD36BP1	0.0707916	2	34.8258	8.38352e-07	292	261.751
chr1	168269383	173744339	TBX19,MIR557,LOC100505918,LOC101928565,XCL2,XCL1,DPT,LINC00626,LINC00970,LOC101928596,LOC101928596,ATP1B1,ATP1B1,ATP1B1,NME7,NME7,NME7,BLZF1,BLZF1,BLZF1,CCDC181,CCDC181,CCDC181,SLC19A2,SLC19A2,F5,F5,SELP,SELP,SELL,SELE,METTL18,METTL18,C1orf112,C1orf112,C1orf112,SCYL3,SCYL3,KIFAP3,KIFAP3,METTL11B,METTL11B,MIR3119-1,MIR3119-2,LINC01681,LINC01142,GORAB-AS1,GORAB-AS1,GORAB,GORAB,PRRX1,MROH9,FMO3,FMO3…	-0.164223	2	25.52	5.76829e-40	1094	980.669
chr1	173744339	176229318	KLHL20,CENPL,CENPL,DARS2,DARS2,GAS5-AS1,GAS5,SNORD81,GAS5,SNORD47,SNORD80,SNORD79,SNORD78,SNORD44,SNORA103,SNORD77,SNORD76,SNORD75,SNORD74,ZBTB37,ZBTB37,ZBTB37,SERPINC1,SERPINC1,RC3H1,RABGAP1L-DT,RABGAP1L,RABGAP1L,GPR52,RABGAP1L,RABGAP1L-AS1,CACYBP,CACYBP,MRPS14,MRPS14,TNN,KIAA0040,TNR,LINC01657,COP1,COP1,MIR1843,SCARNA3	0.0332563	2	31.1961	0.0325607	497	445.514
chr1	176229318	176679315	PAPPA2	-0.309115	1	23.8251	1.6187e-11	90	80.6766
chr1	176679315	177354309	PAPPA2,ASTN1,ASTN1,MIR488,BRINP2,LINC01645	0.0510863	2	34.8227	0.00819874	135	121.015
chr1	177354309	177769306	LINC01645,LINC01741	-0.295491	1	24.4135	3.04609e-09	83	74.4018
chr1	177769306	181814273	SEC16B,CRYZL2P-SEC16B,CRYZL2P-SEC16B,CRYZL2P-SEC16B,CRYZL2P,RASAL2-AS1,RASAL2,RASAL2,TEX35,C1orf220,MIR4424,RALGPS2,RALGPS2,ANGPTL1,FAM20B,TOR3A,ABL2,SOAT1,AXDND1,AXDND1,NPHS2,NPHS2,TDRD5,FAM163A,FAM163A,MIR12116,TOR1AIP2,TOR1AIP1,CEP350,QSOX1,LHX4,LHX4,LHX4-AS1,ACBD6,ACBD6,MIR3121,OVAAL,XPR1,KIAA1614,KIAA1614,KIAA1614-AS1,KIAA1614-AS1,STX6,MR1,IER5,LINC01732,LINC01699,CACNA1E	0.0279637	2	32.965	0.0255907	808	724.297
chr1	181814273	181984272	-	-0.351535	1	23.5047	1.76538e-05	34	30.4778
chr1	181984272	186269237	ZNF648,LINC01344,GLUL,TEDDM1,LINC00272,RGSL1,RNASEL,RGS16,LINC01686,RGS8,LINC01688,NPL,NPL,LOC647070,LOC647070,LOC647070,DHX9,DHX9,SHCBP1L,LAMC1,LAMC1,LAMC1-AS1,LAMC2,LAMC2,NMNAT2,NMNAT2,SMG7-AS1,SMG7-AS1,SMG7,SMG7,NCF2,ARPC5,ARPC5,RGL1,RGL1,RGL1,APOBEC4,COLGALT2,TSEN15,C1orf21,EDEM3,NIBAN1,LINC01633,RNF2,TRMT1L,TRMT1L,SWT1,SWT1,IVNS1ABP,GS1-279B7.1,LINC01350,HMCN1	0.00243173	2	30.5705	0.838646	856	767.324
chr1	186269237	186494235	PRG4,PRG4,TPR,TPR,TPR,ODR4,ODR4,PDC-AS1,PDC-AS1,PDC	0.374615	3	24.7676	5.03962e-08	45	40.3383
chr1	186494235	219898964	PTGS2,PTGS2,PACERR,PLA2G4A,LINC01036,LINC01037,BRINP3,BRINP3,LINC01351,LINC01351,LINC01720,LINC01680,RGS18,RGS21,RGS1,RGS13,MIR4426,RGS2,RGS2-AS1,UCHL5,UCHL5,SCARNA18B,UCHL5,RO60,RO60,GLRX2,CDC73,CDC73,MIR1278,CDC73,B3GALT2,LINC01031,LINC01724,KCNT2,KCNT2,MIR4735,CFH,CFHR3,CFHR1,CFHR4,CFHR2,CFHR5,F13B,ASPM,ZBTB41,ZBTB41,CRB1,CRB1,DENND1B,C1orf53,LHX9,NEK7,ATP6V1G3,PTPRC,MIR181A1HG,MIR181A1HG,MIR1…	-0.0602627	2	27.397	8.83024e-32	6608	5923.46
chr1	219898964	220828957	SLC30A10,EPRS1,BPNT1,IARS2,IARS2,MIR215,MIR194-1,IARS2,RAB3GAP2,RAB3GAP2,RAB3GAP2,MIR664A,SNORA36B,RAB3GAP2,AURKAP1,MARK1,C1orf115,MTARC2,MTARC2,MTARC1,MTARC1,RNU6ATAC35P	0.106709	2	32.4242	4.23492e-08	186	166.732
chr1	220828957	222513943	LINC01352,HLX-AS1,HLX-AS1,HLX-AS1,HLX,HLX,LINC02817,DUSP10,LINC01655,LINC02257,LINC02257,LINC02474,LINC02474	-0.0735399	2	28.8859	1.08405e-05	336	301.193
chr1	222513943	224928782	HHIPL2,TAF1A,TAF1A,TAF1A-AS1,MIA3,MIA3,AIDA,AIDA,AIDA,BROX,BROX,BROX,FAM177B,FAM177B,DISP1,TLR5,SUSD4,CCDC185,CAPN8,CAPN2,TP53BP2,GTF2IP20,GTF2IP20,SEPTIN7P13,SEPTIN7P13,FBXO28,DEGS1,LOC101927143,LOC101927164,LOC101927164,NVL,NVL,NVL,MIR320B2,CNIH4,WDR26,WDR26,MIR4742,WDR26,CNIH3,CNIH3	0.0394678	2	35.9238	0.00101064	473	423.999
chr1	224928782	225223748	DNAH14	-0.366537	1	18.6532	2.26302e-07	59	52.8877
chr1	225223748	225648699	DNAH14,DNAH14,LBR,LBR,ENAH	0.0653871	2	29.7887	0.0329937	85	76.1941
chr1	225648699	226228632	ENAH,SRP9,EPHX1,EPHX1,TMEM63A,TMEM63A,LEFTY1,PYCR2,MIR6741,PYCR2,LEFTY2,SDE2,H3-3A,H3P6,LINC01703,ACBD3,ACBD3-AS1,ACBD3,MIXL1	-0.123065	2	37.7236	4.89511e-12	116	103.983
chr1	226228632	227003543	LIN9,PARP1,STUM,ITPKB,ITPKB,ITPKB-IT1,PSEN2,COQ8A,CDC42BPA	0.00774989	2	40.5518	0.807394	155	138.942
chr1	227003543	227313507	CDC42BPA	0.240742	3	25.4329	1.5205e-07	62	55.5769
chr1	227313507	228558364	CDC42BPA,ZNF678,ZNF847P,SNAP47,SNAP47,JMJD4,LOC105373289,PRSS38,WNT9A,WNT9A,MIR5008,LOC107985355,WNT3A,LINC02809,ARF1,ARF1,MIR3620,ARF1,C1orf35,MRPL55,GUK1,GUK1,GJC2,GJC2,IBA57-DT,IBA57,IBA57,OBSCN-AS1,OBSCN,OBSCN,TRIM11,MIR6742,TRIM11,TRIM11,TRIM17,TRIM17,H3-4,H2AW,H2BU1,H2BU1,MIR4666A,RNF187,BTNL10	-0.0496932	2	38.9411	0.000846735	249	223.204
chr1	228608364	235347720	RNA5S1,RNA5S2,RNA5S3,RNA5S4,RNA5S5,RNA5S6,RNA5S7,RNA5S8,RNA5S10,RNA5S11,RNA5S12,RNA5S13,RNA5S14,RNA5S15,RNA5S16,RNA5S17,RNA5S1,RNA5S2,RNA5S3,RNA5S4,RNA5S5,RNA5S6,RNA5S7,RNA5S8,RNA5S10,RNA5S11,RNA5S12,RNA5S13,RNA5S14,RNA5S15,RNA5S16,RNA5S17,RNA5S9,RHOU,DUSP5P1,RNA5S1,RNA5S2,RNA5S3,RNA5S4,RNA5S5,RNA5S6,RNA5S7,RNA5S8,RNA5S10,RNA5S11,RNA5S12,RNA5S13,RNA5S14,RNA5S15,RNA5S16,RNA5S17,RHOU,DUSP5P1,RHOU,M…	0.0674523	2	37.7009	8.48255e-19	1348	1208.35
chr1	235347720	235412714	TBCE	-0.477734	1	28.7935	2.11732e-08	13	11.6532
chr1	235412714	238847386	TBCE,TBCE,B3GALNT2,B3GALNT2,GNG4,LYST,LYST,MIR1537,NID1,GPR137B,ERO1B,EDARADD,LGALS8,LGALS8,LGALS8-AS1,LGALS8,HEATR1,HEATR1,ACTN2,MTR,MT1HL1,RYR2,RYR2,MIR4428,LOC100130331,LOC100130331,ZP4,LINC01139	0.0860581	2	31.8757	1.4381e-11	686	614.932
chr1	238847386	238917379	-	-0.540454	1	16.703	0.0175758	14	12.5496
chr1	238917379	247501559	CHRM3,CHRM3,CHRM3-AS2,CHRM3,CHRM3-AS1,RPS7P5,FMN2,GREM2,RGS7,RGS7,MIR3123,FH,KMO,KMO,OPN3,OPN3,OPN3,CHML,WDR64,EXO1,BECN2,MAP1LC3C,PLD5,LINC01347,CEP170,CEP170,SDCCAG8,SDCCAG8,SDCCAG8,MIR4677,SDCCAG8,AKT3,AKT3,LINC02774,LINC02774,ZBTB18,ZBTB18,C1orf100,ADSS2,CATSPERE,DESI2,COX20,HNRNPU,HNRNPU,SNORA100,LOC101928068,LOC101928068,EFCAB2,EFCAB2,KIF26B,KIF26B,KIF26B-AS1,SMYD3,LINC01743,TFB2M,TFB2M,CNS…	0.0447183	2	32.5439	1.35318e-09	1717	1539.12
chr1	247501559	248946422	GCSAML,GCSAML,GCSAML-AS1,GCSAML,GCSAML-AS1,OR2C3,GCSAML,OR2C3,OR2G2,OR2G3,OR13G1,OR6F1,OR14A2,OR14A2,OR14K1,OR1C1,OR14A16,OR11L1,TRIM58,OR2W3,OR2T8,OR2AJ1,OR2L13,OR2L13,OR2L8,OR2L13,OR2AK2,OR2L13,OR2L1P,OR2L13,OR2L5,OR2L13,OR2L2,OR2L13,OR2L3,OR2M1P,OR2M5,OR2M2,OR2M3,OR2M4,OR2T33,OR2T12,OR2M7,OR14C36,OR2T4,OR2T6,OR2T1,OR2T7,OR2T2,OR2T3,OR2T5,OR2G6,OR2T5,OR2T29,OR2T34,OR2T10,OR2T11,OR2T35,OR2T27,OR…	-0.148895	2	26.5082	5.274e-07	289	259.06
chr2	10000	1520011	FAM110C,SH3YL1,SH3YL1,ACP1,ACP1,ACP1,ALKAL2,ALKAL2,LINC01865,LINC01874,LOC100996637,LINC01875,LOC105373352,TMEM18,LINC01115,LINC01939,SNTG2-AS1,SNTG2-AS1,SNTG2,SNTG2,TPO	0.0589813	2	38.6746	2.74349e-05	302	270.715
chr2	1520011	1540011	TPO	-1.29021	0	19.8554	0.0187355	4	3.58563
chr2	1540011	8945067	TPO,LOC102723730,PXDN,MYT1L,MYT1L,MYT1L-AS1,LINC01250,EIPR1,EIPR1,TRAPPC12,TRAPPC12,ADI1,RNASEH1,RNASEH1,RNASEH1-AS1,RNASEH1-AS1,RPS7,COLEC11,ALLC,ALLC,DCDC2C,DCDC2C,LINC01304,LINC01304,LOC105373394,LOC105373394,LINC01249,LINC01248,LINC01248,SOX11,SOX11,LINC01810,SILC1,SILC1,MIR7158,SILC1,LOC400940,LOC400940,LINC01247,LINC01246,MIR7515HG,MIR7515HG,MIR7515,LINC00487,NRIR,NRIR,CMPK2,CMPK2,RSAD2,GRA…	0.0606738	2	35.7312	2.51955e-17	1479	1325.79
chr2	8945067	14885113	MBOAT2,ASAP2,ASAP2,ITGB1BP1,ITGB1BP1,ITGB1BP1,CPSF3,CPSF3,CPSF3,IAH1,IAH1,IAH1,ADAM17,ADAM17,YWHAQ,TAF1B,GRHL1,LOC101929882,KLF11,KLF11,CYS1,RRM2,RRM2,MIR4261,HPCAL1,ODC1,ODC1,SNORA80B,ODC1-DT,ODC1-DT,NOL10,NOL10,RN7SL832P,RN7SL832P,ATP6V1C2,ATP6V1C2,PDIA6,PDIA6,LINC01954,KCNF1,FLJ33534,FLJ33534,C2orf50,C2orf50,SLC66A3,SLC66A3,ROCK2,ROCK2,LINC00570,E2F6,GREB1,GREB1,MIR4429,NTSR2,LPIN1,LPIN1,MIR54…	-0.0506976	2	31.9319	8.14665e-08	1185	1062.24
chr2	14885113	16920128	NBAS,DDX1,LINC01804,MYCNUT,MYCNUT,MYCNOS,MYCNOS,MYCN,MYCN,GACAT3,CYRIA	0.0386025	2	35.0059	0.00301878	405	363.045
chr2	16920128	24620187	-,RAD51AP2,VSNL1,SMC6,SMC6,GEN1,GEN1,MSGN1,KCNS3,RDH14,NT5C1B-RDH14,RDH14,NT5C1B-RDH14,NT5C1B,NT5C1B-RDH14,NT5C1B,LINC01376,MIR4757,OSR1,LINC00954,TTC32,WDR35,LOC101928222,MATN3,MATN3,LAPTM4A,SDC1,PUM2,RHOB,LOC107985856,HS1BP3-IT1,HS1BP3,GDF7,LDAH,APOB,TDRD15,TDRD15,LINC01822,LINC01884,KLHL29,ATAD2B,UBXN2A,MFSD2B,MFSD2B,WDCP,WDCP,WDCP,FKBP1B,FKBP1B,SF3B6,SF3B6,FAM228B,TP53I3,FAM228B,TP53I3,FAM228…	-0.085032	2	29.5951	1.52931e-22	1537	1377.78
chr2	24620187	24760188	NCOA1	0.273466	3	25.4402	1.43148e-06	28	25.0994
chr2	24760188	25410193	NCOA1,PTRHD1,PTRHD1,CENPO,CENPO,CENPO,ADCY3,ADCY3,DNAJC27,DNAJC27,DNAJC27-AS1,DNAJC27-AS1,EFR3B,POMC,LINC01381,DNMT3A,DNMT3A,MIR1301,DTNB	-0.145633	2	38.4617	5.39064e-19	130	116.533
chr2	25410193	25855196	DTNB,ASXL2	0.0407263	2	33.0301	0.0788608	89	79.7803
chr2	25855196	27610209	ASXL2,KIF3C,RAB10,RAB10,GAREM2,HADHA,HADHA,HADHB,HADHB,ADGRF3,ADGRF3,SELENOI,SELENOI,DRC1,DRC1,OTOF,OTOF,FAM166C,CIB4,KCNK3,SLC35F6,CENPA,DPYSL5,MAPRE3,MAPRE3,MAPRE3-AS1,TMEM214,AGBL5-AS1,AGBL5-AS1,AGBL5,AGBL5,AGBL5,OST4,EMILIN1,EMILIN1,KHK,KHK,KHK,CGREF1,CGREF1,ABHD1,ABHD1,PREB,PRR30,TCF23,SLC5A6,SLC5A6,ATRAID,ATRAID,CAD,CAD,SLC30A3,SLC30A3,DNAJC5G,DNAJC5G,TRIM54,TRIM54,TRIM54,UCN,MPV17,MPV17,GT…	-0.0826526	2	38.3053	3.88085e-17	351	314.639
chr2	27610209	31435238	ZNF512,CCDC121,GPN1,GPN1,GPN1,SUPT7L,SUPT7L,SUPT7L,SLC4A1AP,SLC4A1AP,LINC01460,LINC01460,LOC105374378,LOC105374378,MRPL33,RBKS,RBKS,BABAM2,BABAM2-AS1,BABAM2,BABAM2,MIR4263,BABAM2,LOC100505736,BABAM2,LOC100505716,FLJ31356,FLJ31356,FOSL2,FOSL2,PLB1,LOC100505774,PPP1CB,SPDYA,SPDYA,TRMT61B,TRMT61B,WDR43,WDR43,SNORD92,WDR43,SNORD53,SNORD53B,TOGARAM2,PCARE,CLIP4,ALK,ALK,LOC105374389,YPEL5,SNORA10B,LBH,…	0.00995628	2	36.2842	0.454156	765	685.752
chr2	31435238	31760241	SRD5A2	-0.446597	1	22.3166	4.27794e-11	65	58.2665
chr2	31760241	34995265	LINC01946,MEMO1,MEMO1,DPY30,DPY30,SPAST,SLC30A6,SLC30A6,NLRC4,NLRC4,YIPF4,BIRC6,BIRC6,MIR558,BIRC6,BIRC6-AS2,TTC27,TTC27,MIR4765,LINC00486,LINC00486,LTBP1,LTBP1,MIR4430,RASGRP3,RASGRP3,RASGRP3-AS1,RASGRP3-AS1,FAM98A,LINC01317,LINC01317,MYADML,LINC01317,LINC01318,LINC01320	0.00820482	2	28.8526	0.788665	647	579.976
chr2	34995265	36120274	-,MIR548AD	-0.328729	1	18.0773	7.17515e-14	220	197.21
chr2	36120274	39805302	CRIM1-DT,CRIM1-DT,CRIM1,CRIM1,CRIM1,FEZ2,FEZ2,VIT,STRN,HEATR5B,HEATR5B,GPATCH11,GPATCH11,GPATCH11,EIF2AK2,EIF2AK2,SULT6B1,SULT6B1,CEBPZOS,CEBPZOS,CEBPZ,CEBPZ,CEBPZ,NDUFAF7,NDUFAF7,NDUFAF7,PRKD3,PRKD3,QPCT,CDC42EP3,LINC00211,RMDN2,RMDN2,RMDN2-AS1,RMDN2,CYP1B1,CYP1B1,CYP1B1-AS1,ATL2,LINC01883,LINC02613,HNRNPLL,GALM,SRSF7,GEMIN6,DHX57,DHX57,MORN2,MORN2,ARHGEF33,ARHGEF33,LOC375196,SOS1,CDKL4,MAP4K3,M…	0.0239045	2	31.6566	0.078539	736	659.756
chr2	39805302	53440406	SLC8A1-AS1,SLC8A1-AS1,SLC8A1,SLC8A1,LINC01913,LINC01914,C2orf91,PKDCC,EML4-AS1,EML4-AS1,EML4,EML4,COX7A2L,KCNG3,KCNG3,MTA3,MTA3,OXER1,HAAO,LINC01819,LINC02580,ZFP36L2,ZFP36L2,LINC01126,THADA,PLEKHH2,PLEKHH2,C1GALT1C1L,DYNC2LI1,DYNC2LI1,ABCG5,ABCG5,ABCG5,ABCG8,ABCG8,LRPPRC,PPM1B,SLC3A1,SLC3A1,PREPL,PREPL,PREPL,CAMKMT,CAMKMT,LINC01833,LINC01833,SIX3-AS1,SIX3-AS1,SIX3,SIX3,SIX2,LINC01121,SRBD1,PRKCE…	-0.126875	2	27.387	7.83433e-50	2721	2439.13
chr2	53440406	55735423	ASB3,GPR75-ASB3,ASB3,GPR75-ASB3,CHAC2,ASB3,GPR75-ASB3,ERLEC1,GPR75-ASB3,ERLEC1,GPR75-ASB3,GPR75-ASB3,MIR3682,GPR75-ASB3,GPR75,PSME4,PSME4,ACYP2,ACYP2,ACYP2,TSPYL6,C2orf73,SPTBN1,SPTBN1,RPL23AP32,EML6,EML6,RTN4,RTN4,CLHC1,CLHC1,RPS27A,MIR4426,RPS27A,MTIF2,MTIF2,PRORSD1P,CCDC88A,CCDC88A,CCDC88A,CFAP36,PPP4R3B,PNPT1	0.105107	2	32.6254	8.37191e-16	459	411.451
chr2	55735423	60210457	EFEMP1,MIR217HG,MIR217HG,MIR217,MIR217HG,MIR216A,MIR217HG,MIR216B,LINC01813,LOC100129434,LOC100129434,CCDC85A,CCDC85A,CCDC85A,VRK2,VRK2,FANCL,FANCL,LINC01795,LINC01122,LINC01793	-0.218599	2	21.6043	1.8946e-37	893	800.492
chr2	60210457	61395466	MIR4432HG,MIR4432HG,MIR4432,BCL11A,PAPOLG,LINC01185,LINC01185,REL,REL,PUS10,PUS10,PEX13,PEX13,KIAA1841,LOC339803,C2orf74,C2orf74,AHSA2P,AHSA2P,USP34,USP34,USP34	0.0711969	2	34.6176	5.43825e-06	237	212.449
chr2	61395466	63535482	USP34,USP34,SNORA70B,XPO1,FAM161A,CCT4,CCT4,COMMD1,COMMD1,B3GNT2,B3GNT2,MIR5192,TMEM17,EHBP1,EHBP1,LOC100132215,EHBP1,LOC100132215,OTX1,OTX1,DBIL5P2,WDPCP,WDPCP,WDPCP	-0.0859317	2	29.2566	5.27833e-08	427	382.766
chr2	63535482	66600506	WDPCP,WDPCP,MDH1,MDH1,UGP2,UGP2,VPS54,VPS54,PELI1,LINC00309,LOC100507006,MIR4433B,MIR4433A,LGALSL,LINC01805,LOC101927402,AFTPH,AFTPH,MIR4434,AFTPH,LINC02579,SERTAD2,LINC01800,LINC02245,SLC1A4,CEP68,CEP68,RAB1A,RAB1A,ACTR2,SPRED2,MIR4778,LINC01873,MEIS1-AS3,MEIS1-AS3,MEIS1,MEIS1,MEIS1-AS2,MEIS1,MEIS1,LINC01798,LINC01798	-0.000329284	2	32.7969	0.630137	613	549.498
chr2	66600506	75415573	LINC01798,LINC01798,LINC01797,LINC01797,LINC01799,LINC01799,LINC01628,LINC01828,LINC01828,LINC01829,LINC01828,LINC01829,LOC101927661,LINC01828,LOC101927661,LINC01828,ETAA1,LINC01812,C1D,WDR92,WDR92,PNO1,PNO1,PNO1,PPP3R1,PPP3R1,CNRIP1,PLEK,FBXO48,FBXO48,APLF,APLF,PROKR1,ARHGAP25,BMP10,GKN2,GKN1,ANTXR1,ANTXR1,MIR3126,GFPT1,NFU1,AAK1,AAK1,SNORA36C,AAK1,ANXA4,ANXA4,ANXA4,LOC107985770,ANXA4,GMCL1,GMCL…	-0.0541298	2	32.6016	1.41903e-16	1760	1577.68
chr2	75415573	75745575	EVA1A,EVA1A,LOC101927884,MRPL19,MRPL19,GCFC2,GCFC2	0.0290546	2	31.2342	0.495113	66	59.1629
chr2	75745575	85995653	LRRTM4,LRRTM4,LRRTM4-AS1,LOC101927967,LOC101927967,LINC01851,LOC101927967,SNAR-H,LOC101927967,LOC101927948,LOC105374820,REG3G,REG1B,REG1A,REG1CP,REG3A,CTNNA2-AS1,CTNNA2,CTNNA2,MIR4264,CTNNA2,MIR8080,CTNNA2,LRRTM1,LINC01815,DHFRP3,LINC01809,FUNDC2P2,SUCLG1,DNAH6,TRABD2A,TMSB10,KCMF1,LINC01964,TCF7L1,TCF7L1,TCF7L1-IT1,TCF7L1,LOC102724579,TGOLN2,RETSAT,RETSAT,ELMOD3,ELMOD3,ELMOD3,CAPG,CAPG,SH2D6,PAR…	-0.160651	2	22.7668	4.93313e-48	2029	1818.81
chr2	85995653	90402511	POLR1A,POLR1A,PTCD3,PTCD3,PTCD3,SNORD94,PTCD3,IMMT,IMMT,IMMT,MIR4779,IMMT,MRPL35,MRPL35,MRPL35,REEP1,REEP1,KDM3A,CHMP3,RNF103-CHMP3,RNF103-CHMP3,RNF103-CHMP3,RNF103,RNF103-CHMP3,RMND5A,RMND5A,CD8A,CD8B,CD8B,ANAPC1P1,ANAPC1P1,RGPD2,RGPD2,RGPD1,RGPD2,RGPD1,PLGLB1,PLGLB2,PLGLB1,PLGLB2,ANAPC1P2,MIR4771-1,MIR4771-2,CYTOR,MIR4435-1,MIR4435-2,ANAPC1P4,PLGLB2,PLGLB1,PLGLB2,PLGLB1,RGPD1,RGPD2,RGPD1,RGPD2,…	0.118695	2	39.5363	3.66257e-09	826	740.42
chr2	91402511	91417523	-	0.0657065	2	20.874	0.724274	3	2.68935
chr2	91417523	91897937	-,LSP1P4,GGT8P	0.743248	4	58.5667	1.05074e-22	96	86.0594
chr2	91897937	242183529	ACTR3BP2,-,BMS1P14,LOC100133920,LOC100133920,LOC100509620,LOC100509620,FAM95A,FAM95A,ANKRD20A8P,ANKRD20A8P,LOC442028,LOC442028,TEKT4,MAL,MRPS5,ZNF514,ZNF2,PROM2,KCNIP3,FAHD2A,TRIM43B,TRIM43,LINC00342,ANKRD36C,FAHD2CP,FAHD2CP,GPAT2,GPAT2,ADRA2B,ASTL,DUSP2,STARD7,STARD7,STARD7-AS1,STARD7-AS1,SNORA112,STARD7-AS1,TMEM127,TMEM127,CIAO1,CIAO1,SNRNP200,SNRNP200,ITPRIPL1,NCAPH,NEURL3,LOC105373496,ARID5A,…	-0.0659059	2	28.5219	1.96339e-170	29862	26768.5
chr3	10000	8410227	LINC01986,CHL1-AS2,CHL1,CHL1,CHL1,CHL1-AS1,LINC01266,CNTN6,CNTN4,CNTN4,CNTN4-AS2,CNTN4,CNTN4-AS1,CNTN4-AS1,IL5RA,TRNT1,TRNT1,CRBN,CRBN,LOC100130207,LOC100130207,LRRN1,LRRN1,SETMAR,SUMF1,ITPR1-DT,ITPR1,ITPR1,ITPR1,EGOT,BHLHE40-AS1,BHLHE40-AS1,BHLHE40,BHLHE40,ARL8B,EDEM1,MIR4790,GRM7-AS3,GRM7,GRM7,GRM7-AS2,GRM7,GRM7-AS1,LOC101927394,LMCD1-AS1	-0.139562	2	25.2574	4.01797e-45	1679	1505.07
chr3	8410227	9490256	LMCD1-AS1,LMCD1-AS1,LMCD1,LMCD1,LMCD1,LINC00312,SSUH2,CAV3,OXTR,RAD18,SRGAP3,SRGAP3,SRGAP3-AS2,SRGAP3,SRGAP3-AS3,SRGAP3,SRGAP3-AS4,SRGAP3-AS4,THUMPD3,THUMPD3,THUMPD3-AS1,THUMPD3-AS1,THUMPD3-AS1,SETD5,SETD5	0.0379873	2	38.2151	0.015233	216	193.624
chr3	9490256	10275278	LHFPL4,MTMR14,MTMR14,CPNE9,CPNE9,BRPF1,BRPF1,OGG1,OGG1,OGG1,CAMK1,TADA3,TADA3,ARPC4,ARPC4-TTLL3,ARPC4,ARPC4-TTLL3,ARPC4,ARPC4-TTLL3,TTLL3,ARPC4-TTLL3,TTLL3,ARPC4-TTLL3,TTLL3,RPUSD3,RPUSD3,CIDEC,JAGN1,IL17RE,IL17RE,IL17RC,IL17RC,IL17RC,CRELD1,CRELD1,CRELD1,PRRT3,PRRT3-AS1,PRRT3,PRRT3-AS1,EMC3,EMC3,EMC3-AS1,CIDECP1,CIDECP1,FANCD2,FANCD2,FANCD2,FANCD2OS,FANCD2OS,BRK1,VHL,IRAK2,TATDN2	-0.167775	2	37.5257	4.83934e-25	157	140.736
chr3	10275278	11710317	TATDN2,TATDN2,MIR12127,GHRLOS,LINC00852,GHRLOS,LINC00852,GHRL,GHRLOS,GHRL,SEC13,SEC13,ATP2B2,ATP2B2,MIR378B,ATP2B2,ATP2B2,MIR885,ATP2B2-IT2,LINC00606,SLC6A11,SLC6A1,SLC6A1,SLC6A1-AS1,HRH1,ATG7,ATG7,VGLL4,VGLL4	0.0348153	2	41.6223	0.00120014	287	257.269
chr3	11710317	12125328	VGLL4,TAMM41,SYN2	-0.151449	2	32.2346	1.46132e-06	83	74.4019
chr3	12125328	12630341	SYN2,SYN2,TIMP4,PPARG,TSEN2,TSEN2,MKRN2OS,MKRN2OS,MKRN2OS,MKRN2,MKRN2,MKRN2,RAF1,RAF1	0.0886654	2	35.8368	2.2863e-05	101	90.5373
chr3	12630341	14080381	RAF1,TMEM40,CAND2,CAND2,RPL32,RPL32,SNORA7A,LINC02022,IQSEC1,NUP210,HDAC11-AS1,HDAC11,HDAC11,FBLN2,FBLN2,SNORA93,LINC00620,WNT7A,FGD5P1,FGD5P1,TPRXL,TPRXL	-0.0937104	2	40.5544	3.10316e-11	290	259.959
chr3	14080381	17885484	CHCHD4,CHCHD4,TMEM43,TMEM43,TMEM43,XPC,XPC,XPC,LSM3,LSM3,LINC01267,SLC6A6,SLC6A6,GRIP2,GRIP2,CCDC174,CCDC174,C3orf20,C3orf20,LINC02011,FGD5,FGD5-AS1,FGD5-AS1,NR2C2,NR2C2,NR2C2,MRPS25,MRPS25,RBSN,COL6A4P1,COL6A4P1,CAPN7,CAPN7,CAPN7,SH3BP5-AS1,SH3BP5,SH3BP5-AS1,SH3BP5,SH3BP5,METTL6,METTL6,EAF1,EAF1,COLQ,COLQ,MIR4270,HACL1,HACL1,BTD,BTD,BTD,ANKRD28,BTD,ANKRD28,MIR3134,ANKRD28,MIR563,GALNT15,DPH3,DPH…	0.011198	2	34.0306	0.522795	760	681.271
chr3	17885484	19865538	LOC339862,SATB1,SATB1,SATB1-AS1,SATB1-AS1,KCNH8,KCNH8,MIR4791	-0.298259	1	20.3663	9.31146e-32	395	354.081
chr3	19865538	20205547	EFHB,EFHB,RAB5A,RAB5A,RAB5A,PP2D1,PP2D1,KAT2B,KAT2B,MIR3135A,SGO1,SGO1,SGO1-AS1	0.103039	2	32.0654	0.000440619	68	60.9558
chr3	20205547	27280738	LOC101927829,VENTXP7,ZNF385D,ZNF385D,ZNF385D-AS1,ZNF385D-AS2,UBE2E2-AS1,UBE2E2-AS1,UBE2E2,UBE2E2,UBE2E1-AS1,UBE2E1-AS1,UBE2E1,UBE2E1,UBE2E1,NKIRAS1,NKIRAS1,NKIRAS1,RPL15,NKIRAS1,NR1D2,NR1D2,LINC00691,THRB,THRB,THRB-AS2,THRB,THRB-AS1,RARB,RARB,RARB-AS1,RARB,TOP2B,TOP2B,TOP2B,MIR4442,NGLY1,NGLY1,OXSM,OXSM,LINC00692,LRRC3B,NEK10	-0.198216	2	23.3287	2.19322e-61	1415	1268.42
chr3	27280738	27460743	NEK10,SLC4A7	0.301406	3	28.6652	2.39725e-07	36	32.2707
chr3	27460743	30485825	SLC4A7,EOMES,LINC01980,LINC01980,LINC01981,CMC1,CMC1,CMC1,AZI2,AZI2,AZI2,AZI2,ZCWPW2,ZCWPW2,LINC00693,RBMS3-AS3,RBMS3-AS3,RBMS3,RBMS3,RBMS3,RBMS3-AS1	-0.226727	2	22.1853	5.01692e-30	605	542.327
chr3	30485825	30820834	LINC01985,TGFBR2,GADL1	0.0436391	2	28.9769	0.222798	67	60.0594
chr3	30820834	30890836	GADL1	-0.556137	1	17.5338	0.000723607	14	12.5497
chr3	30890836	34070922	GADL1,MIR466,STT3B,OSBPL10,OSBPL10,OSBPL10-AS1,OSBPL10,ZNF860,ZNF860,GPD1L,CMTM8,CMTM7,CMTM6,MIR548AY,DYNC1LI1,CNOT10,TRIM71,CCR4,GLB1,GLB1,TMPPE,CRTAP,CRTAP,SUSD5,SUSD5,FBXL2,FBXL2,UBP1,UBP1,CLASP2,PDCD6IP	0.00803155	2	32.8179	0.707658	636	570.116
chr3	34070922	50376364	LOC101928135,ARPP21,ARPP21,MIR128-2,STAC,DCLK3,LINC02033,TRANK1,EPM2AIP1,EPM2AIP1,MLH1,MLH1,LRRFIP2,LRRFIP2,UBE2FP1,LOC152048,GOLGA4,GOLGA4,C3orf35,ITGA9,ITGA9,ITGA9-AS1,ITGA9-AS1,ITGA9-AS1,CTDSPL,CTDSPL,CTDSPL,MIR26A1,VILL,VILL,PLCD1,PLCD1,DLEC1,DLEC1,ACAA1,ACAA1,ACAA1,MYD88,MYD88,OXSR1,SLC22A13,SLC22A14,XYLB,ACVR2B-AS1,ACVR2B-AS1,ACVR2B,ACVR2B,EXOG,SCN5A,SCN10A,SCN11A,SCN11A,WDR48,WDR48,WDR48,G…	-0.0965946	2	33.2759	2.38594e-63	3257	2919.6
chr3	50376364	50766375	CACNA2D2,C3orf18,C3orf18,HEMK1,HEMK1,CISH,CISH,MAPKAPK3,MAPKAPK3,DOCK3,MIR4787,DOCK3	-0.00599167	2	42.1295	0.493517	78	69.9199
chr3	50766375	68876866	DOCK3,DOCK3,DOCK3,MANF,MANF,RBM15B,RBM15B,DCAF1,DCAF1,RAD54L2,RAD54L2,TEX264,TEX264,GRM2,IQCF6,IQCF4P,IQCF3,IQCF2,IQCF5-AS1,IQCF5,IQCF1,RRP9,RRP9,PARP3,PARP3,GPR62,GPR62,PCBP4,PCBP4,PCBP4,ABHD14B,ABHD14B,ABHD14A,ABHD14A-ACY1,ABHD14A,ABHD14A-ACY1,ABHD14A-ACY1,ACY1,RPL29,DUSP7,LINC00696,POC1A,ALAS1,TLR9,TWF2,TWF2,LOC101929054,PPM1M,WDR82,WDR82,MIRLET7G,GLYCTK,GLYCTK-AS1,GLYCTK,MIR135A1,DNAH1,DNAH1,…	-0.0533097	2	31.7871	6.23014e-33	3622	3246.79
chr3	68876866	70141900	TAFA4,EOGT,TMF1,TMF1,MIR3136,TMF1,UBA3,UBA3,ARL6IP5,ARL6IP5,LMOD3,LMOD3,FRMD4B,MITF,SAMMSON	0.0167223	2	30.8272	0.501662	253	226.791
chr3	70141900	70906921	MDFIC2	-0.265213	1	21.2302	5.34594e-11	153	137.151
chr3	70906921	73801999	FOXP1,FOXP1,FOXP1-AS1,FOXP1,MIR1284,EIF4E3,EIF4E3,GPR27,PROK2,LINC00877,LINC00870,RYBP,LOC105377162,SHQ1,GXYLT2,PPP4R2,PPP4R2,EBLN2,PDZRN3,PDZRN3,LOC101927296,PDZRN3,PDZRN3-AS1,PDZRN3-AS1	0.0387551	2	36.2002	4.11855e-05	579	519.021
chr3	73801999	75627048	LINC02005,CNTN3,MIR4444-1,MIR4444-2,FAM86DP,FAM86DP,LINC02018,LINC02018	-0.158718	2	25.0133	7.14872e-13	365	327.189
chr3	75627048	75792053	MIR1324,FRG2C,LINC00960,ZNF717,ZNF717,MIR4273	0.96455	4	97.8942	5.14835e-07	33	29.5815
chr3	75792053	122255569	ROBO2,LINC02077,ROBO1,ROBO1,LOC101927374,ROBO1,MIR3923,LINC02050,LINC02027,GBE1,LINC02008,LINC00971,LINC02025,CADM2,CADM2,SNORA95,CADM2,MIR5688,CADM2,CADM2-AS2,LINC02070,VGLL3,LINC00506,MIR4795,CHMP2B,CHMP2B,POU1F1,HTR1F,CGGBP1,CGGBP1,ZNF654,CGGBP1,C3orf38,C3orf38,CSNKA2IP,EPHA3,-,PROS1,ARL13B,ARL13B,STX19,ARL13B,DHFR2,DHFR2,NSUN3,NSUN3,LINC00879,MTHFD2P1,MIR8060,EPHA6,EPHA6,ARL6,ARL6,CRYBG3,CRYB…	-0.231843	2	21.2231	3.60069e-280	9175	8224.54
chr3	122255569	128560568	CASR,CSTA,CCDC58,CCDC58,FAM162A,FAM162A,FAM162A,WDR5B,WDR5B,LOC102723582,LOC102723582,KPNA1,KPNA1,PARP9,PARP9,DTX3L,DTX3L,PARP15,PARP14,HSPBAP1,HSPBAP1,SLC49A4,SLC49A4,LINC02035,SEMA5B,PDIA5,PDIA5,MIR7110,SEC22A,ADCY5,HACD2,HACD2,MYLK-AS1,MYLK-AS1,MYLK-AS1,MYLK,MYLK,MYLK,MYLK-AS2,CCDC14,ROPN1,KALRN,KALRN,MIR5002,KALRN,MIR6083,KALRN,UMPS,UMPS,MIR544B,UMPS,ITGB5,ITGB5,MUC13,MUC13,HEG1,SLC12A8,SLC12…	0.0177907	2	38.2925	0.0215116	1261	1130.37
chr3	128560568	129375568	LINC01565,RPN1,RAB7A,MIR12124,LOC653712,ACAD9,ACAD9,CFAP92,CFAP92,CFAP92,EFCC1,EFCC1,GP9,RAB43,ISY1-RAB43,ISY1-RAB43,ISY1,CNBP,COPG1,COPG1,MIR6826,COPG1,HMCES,HMCES,H1-10,H1-10,H1-10-AS1,H1-10-AS1	-0.143439	2	38.4879	3.22679e-21	163	146.114
chr3	129375568	130045568	RPL32P3,RPL32P3,SNORA7B,EFCAB12,MBD4,MBD4,IFT122,IFT122,RHO,H1-8,H1-8,PLXND1,PLXND1,TMCC1,TMCC1,TMCC1-AS1,TMCC1-AS1,TRH	0.00757183	2	38.1199	0.842828	134	120.119
chr3	130045568	133590568	-,ALG1L2,ALG1L2,LINC02014,ALG1L2,FAM86HP,FAM86HP,FAM86HP,LINC02021,LINC02021,COL6A4P2,COL6A5,COL6A6,COL6A6,PIK3R4,PIK3R4,ATP2C1,ATP2C1,ASTE1,ASTE1,ASTE1,NEK11,NEK11,NEK11,LOC339874,LOC339874,LOC339874,NUDT16P1,LOC339874,NUDT16,NUDT16,MRPL3,MRPL3,SNORA58,CPNE4,CPNE4,MIR5704,ACP3,DNAJC13,ACAD11,NPHP3-ACAD11,ACAD11,NPHP3-ACAD11,ACKR4,ACAD11,NPHP3-ACAD11,UBA5,NPHP3-ACAD11,UBA5,NPHP3-ACAD11,NPHP3,NPHP…	-0.135208	2	27.1236	5.20551e-23	709	635.553
chr3	133590568	135390568	TOPBP1,TOPBP1,TF,TF,TF,SRPRB,SRPRB,SRPRB,RAB6B,RAB6B,C3orf36,SLCO2A1,LINC02000,RYK,LINC02004,AMOTL2,AMOTL2,MIR6827,MIR4788,ANAPC13,ANAPC13,CEP63,CEP63,KY,EPHB1	0.0268183	2	37.3007	0.0494372	360	322.707
chr3	135390568	138000567	PPP2R3A,PPP2R3A,MSL2,MSL2,PCCB,STAG1,SLC35G2,SLC35G2,NCK1-DT,NCK1-DT,NCK1,NCK1,IL20RB,-,SOX14,LINC01210,CLDN18	-0.163207	2	28.0673	1.16581e-26	522	467.925
chr3	138000567	138770567	CLDN18,DZIP1L,A4GNT,DBR1,ARMC8,ARMC8,NME9,NME9,MRAS,ESYT3,CEP70,FAIM,PIK3CB	0.0445199	2	34.6441	0.0208044	154	138.047
chr3	138770567	142330567	PIK3CB,LINC01391,LINC01391,FOXL2,FOXL2,FOXL2NB,FOXL2NB,PRR23A,PRR23B,PRR23C,BPESC1,PISRT1,MRPS22,MRPS22,COPB2,COPB2,COPB2,LOC100507291,LOC100507291,LOC100507291,RBP2,LOC100507291,RBP1,LOC100507291,NMNAT3,NMNAT3,CLSTN2,CLSTN2,CLSTN2-AS1,TRIM42,SLC25A36,SPSB4,PXYLP1,ZBTB38,RASA2,LINC02618,RNF7,GRK7,ATP1B3,TFDP2,GK5,XRN1	-0.0399607	2	33.7846	4.63914e-05	711	637.346
chr3	142330567	142940566	XRN1,XRN1,ATR,ATR,PLS1,TRPC1,PCOLCE2,LOC100507389	0.192299	2	29.1973	1.17232e-11	122	109.362
chr3	142940566	195615559	LOC100507389,PAQR9,PAQR9,PAQR9-AS1,PAQR9-AS1,PAQR9-AS1,LOC100289361,U2SURP,U2SURP,CHST2,SLC9A9,SLC9A9,SLC9A9-AS1,DIPK2A,LNCSRLR,PLOD2,PLOD2,PLSCR4,PLSCR2,PLSCR1,PLSCR5,LINC02010,ZIC4,ZIC4,ZIC1,ZIC1,LOC440982,LINC02032,LINC02046,AGTR1,CPB1,CPB1,CPA3,GYG1,GYG1,HLTF,HLTF,HLTF,HLTF-AS1,HLTF-AS1,HPS3,HPS3,CP,CP,TM4SF18,TM4SF1,TM4SF1,TM4SF1-AS1,TM4SF1-AS1,TM4SF4,WWTR1,WWTR1,WWTR1-AS1,COMMD2,ANKUB1,RNF1…	-0.100743	2	25.6559	1.47092e-74	10454	9380.9
chr3	195615559	195725559	LOC105374297,SDHAP2,SDHAP2,MIR570HG,MIR570HG,MIR570HG,MIR570,MUC20	0.933083	4	84.8332	4.08621e-14	22	19.721
chr3	195725559	195965559	MUC20,MUC4,LINC01983,TNK2,TNK2,MIR6829,TNK2,TNK2-AS1,TNK2-AS1,SDHAP1	-0.113559	2	42.0917	0.00721091	48	43.0275
chr3	195965559	195995559	SDHAP1	0.61739	3	67.0317	0.000291733	6	5.37844
chr3	195995559	196075559	TFRC	-0.0124304	2	36.1698	0.622674	16	14.3425
chr3	196075559	196705559	TFRC,LINC00885,ZDHHC19,SLC51A,SLC51A,PCYT1A,PCYT1A,TCTEX1D2,TCTEX1D2,TM4SF19-TCTEX1D2,TM4SF19-AS1,TM4SF19-TCTEX1D2,TM4SF19-AS1,TM4SF19,TM4SF19-TCTEX1D2,TM4SF19,UBXN7,UBXN7,UBXN7-AS1,RNF168,SMCO1,WDR53,WDR53,FBXO45,FBXO45,LINC01063,NRROS	-0.205784	2	35.1241	9.24188e-24	126	112.947
chr3	196705559	198235559	CEP19,CEP19,PIGX,PIGX,PIGX,PAK2,PAK2,SENP5,SENP5,NCBP2,NCBP2,NCBP2-AS1,NCBP2,NCBP2-AS1,NCBP2AS2,PIGZ,MELTF,MELTF-AS1,MELTF,DLG1,DLG1,MIR4797,DLG1,DLG1-AS1,DLG1-AS1,LINC02012,LINC02012,BDH1,BDH1,LOC220729,RUBCN,RUBCN,MIR922,RUBCN,FYTTD1,FYTTD1,LRCH3,LRCH3,IQCG,IQCG,IQCG,RPL35A,IQCG,RPL35A,LMLN,LMLN,LMLN,LMLN-AS1,ANKRD18DP,FAM157A	0.0403685	2	36.0526	0.0359914	306	274.301
chr4	10000	550300	ZNF595,ZNF595,ZNF718,ZNF876P,ZNF732,ZNF141,ZNF141,MIR571,ABCA11P,ABCA11P,ZNF721,ZNF721,ZNF721,PIGG,PIGG	0.270111	3	46.7299	0.000578265	108	96.8151
chr4	550300	9207710	TMEM271,TMEM271,LOC105374338,LOC105374338,PDE6B,PDE6B,ATP5ME,MYL5,MYL5,MYL5,SLC49A3,SLC49A3,PCGF3,LOC100129917,LOC100129917,CPLX1,CPLX1,GAK,GAK,TMEM175,TMEM175,TMEM175,DGKQ,DGKQ,SLC26A1,SLC26A1,IDUA,IDUA,FGFRL1,RNF212,RNF212,LOC105374344,TMED11P,LOC105374344,TMED11P,LOC105374344,SPON2,SPON2,LOC100130872,SPON2,LOC100130872,CTBP1-AS,CTBP1-AS,CTBP1,CTBP1,CTBP1,CTBP1-DT,CTBP1-DT,MAEA,UVSSA,NKX1-1,FAM…	-0.130895	2	40.4366	1.19769e-14	1724	1546.33
chr4	9207710	9372919	USP17L10,USP17L20,USP17L18,USP17L11,USP17L21,USP17L12,USP17L13,USP17L15,USP17L17,USP17L18,USP17L11,USP17L19,USP17L22,USP17L20,USP17L11,USP17L21,USP17L12,USP17L21,USP17L12,USP17L22,USP17L20,USP17L22,USP17L20,USP17L28,USP17L5,USP17L30,USP17L26,USP17L29,USP17L27,USP17L25,USP17L24,USP17L25,USP17L28,USP17L30,USP17L29,USP17L26,USP17L5,USP17L27,USP17L24,USP17L5,USP17L25,USP17L29,USP17L26,USP17L27,USP17L…	1.1199	5	110.607	7.8593e-05	23	20.6195
chr4	9372919	47367173	DEFB131A,MIR548I2,DRD5,SLC2A9,WDR1,WDR1,MIR3138,ZNF518B,CLNK,MIR572,HS3ST1,LINC02360,MIR12113,LINC02270,RAB28,LINC01097,NKX3-2,NKX3-2,LINC01096,BOD1L1,BOD1L1,MIR5091,LINC01182,LINC01085,LINC00504,CPEB2-DT,CPEB2-DT,CPEB2,CPEB2,C1QTNF7-AS1,C1QTNF7-AS1,C1QTNF7-AS1,C1QTNF7,C1QTNF7,CC2D2A,FBXL5,FAM200B,BST1,CD38,FGFBP1,FGFBP2,PROM1,TAPT1,TAPT1,TAPT1-AS1,TAPT1-AS1,LDB2,LINC02493,SNORA75B,QDPR,CLRN2,LAP…	-0.107022	2	25.1292	1.29858e-97	7551	6768.77
chr4	47367173	49091955	GABRB1,COMMD8,ATP10D,ATP10D,CORIN,CORIN,CORIN,MIR8053,CORIN,LOC101927179,LOC101927179,LOC101927179,NFXL1,NFXL1,NFXL1,LOC101927157,LOC101927157,LOC101927157,CNGA1,CNGA1,CNGA1,NIPAL1,NIPAL1,TXK,TXK,TEC,TEC,SLAIN2,SLC10A4,SLC10A4,ZAR1,ZAR1,FRYL,OCIAD1,OCIAD1,OCIAD1-AS1,OCIAD2,CWH43	0.018768	2	27.8405	0.43165	344	308.362
chr4	49091955	49658100	-	2.16328	9	281.846	2.66897e-23	83	74.4136
chr4	49713102	107587026	-,DCUN1D4,LRRC66,LRRC66,SGCB,SGCB,LINC02480,SPATA18,USP46,USP46,USP46-DT,DANCR,MIR4449,SNORA26,DANCR,ERVMER34-1,LINC01618,RASL11B,SCFD2,FIP1L1,FIP1L1,LNX1,LNX1,LNX1,LNX1-AS1,LNX1,LNX1-AS2,LNX1-AS2,LOC100506444,RPL21P44,CHIC2,GSX2,PDGFRA,LINC02283,LINC02260,KIT,KDR,SRD5A3,SRD5A3,SRD5A3-AS1,SRD5A3-AS1,TMEM165,TMEM165,CLOCK,CLOCK,PDCL2,NMU,EXOC1L,EXOC1,CEP135,CRACD,AASDH,PPAT,PPAT,PAICS,PAICS,PAICS,…	-0.174156	2	22.6913	7.04306e-257	11461	10273.7
chr4	107587026	110317062	PAPSS1,SGMS2,SGMS2,CYP2U1-AS1,CYP2U1-AS1,CYP2U1-AS1,CYP2U1,CYP2U1,HADH,LEF1,LEF1,LEF1-AS1,LEF1-AS1,RPL34-DT,RPL34-DT,LOC101929621,RPL34-DT,RPL34,RPL34,OSTC,ETNPPL,COL25A1,COL25A1,COL25A1-DT,COL25A1-DT,SEC24B-AS1,SEC24B-AS1,SEC24B,SEC24B,SEC24B,MIR576,MCUB,MCUB,CASP6,CASP6,PLA2G12A,PLA2G12A,CFI,CFI,GAR1,RRH,LRIT3,EGF,ELOVL6	0.0259633	2	29.705	0.0971484	546	489.439
chr4	110317062	147472555	ENPEP,PANCR,PITX2,MIR297,-,FAM241A,AP1AR,AP1AR,TIFA,TIFA,ALPK1,NEUROG2,NEUROG2-AS1,NEUROG2-AS1,NEUROG2-AS1,ZGRF1,ZGRF1,ZGRF1,LARP7,LARP7,LARP7,MIR302CHG,LARP7,MIR302CHG,MIR367,MIR302D,MIR302A,MIR302C,MIR302B,ANK2,ANK2,MIR1243,ANK2,MIR8082,CAMK2D,ARSJ,UGT8,UGT8,MIR577,NDST4,MIR1973,TRAM1L1,LINC02262,LINC02262,LINC02263,LINC02263,LINC01378,LINC01378,LINC02264,NDST3,NDST3,SNHG8,SNORA24,PRSS12,PRSS12…	-0.107158	2	22.1146	8.67497e-79	7333	6573.36
chr4	147472555	148742572	EDNRA,TMEM184C,PRMT9,ARHGAP10,NR3C2	0.0205123	2	29.3837	0.393155	252	225.895
chr4	148742572	149987588	LOC105377480,LINC02355,IQCM	-0.294196	1	19.3073	1.44982e-18	248	222.309
chr4	149987588	190204555	DCLK2,LRBA,LRBA,LOC729558,MAB21L2,LRBA,MAB21L2,RPS3A,SNORD73B,RPS3A,SNORD73A,SH3D19,SH3D19,PRSS48,FAM160A1,FAM160A1,GATB,GATB,LINC02273,FBXW7,FBXW7,FBXW7-AS1,FBXW7,MIR3140,FBXW7,MIR4453HG,MIR4453,MIR4453HG,TMEM154,TIGD4,TIGD4,ARFIP1,ARFIP1,LOC729870,FHDC1,FHDC1,TRIM2,TRIM2,ANXA2P1,MND1,TMEM131L,LOC100419170,TLR2,RNF175,SFRP2,DCHS2,PLRG1,FGB,FGA,FGG,LRAT,RBM46,NPY2R,MAP9,MAP9,LOC102724776,GUCY1A1,…	0.00415515	2	26.6905	0.947389	7987	7159.62
chr5	10000	23890624	PLEKHG4B,LRRC14B,LRRC14B,CCDC127,CCDC127,CCDC127,SDHA,SDHA,HRAT5,HRAT5,PDCD6,PDCD6-AHRR,PDCD6,PDCD6-AHRR,PDCD6-AHRR,PDCD6-AHRR,AHRR,EXOC3-AS1,EXOC3,EXOC3,SLC9A3,PP7080,SLC9A3-AS1,SLC9A3,SLC9A3-AS1,SLC9A3,MIR4456,LOC100996325,LOC100996325,CEP72,CEP72,CEP72,TPPP,TPPP,ZDHHC11B,ZDHHC11,ZDHHC11,BRD9,BRD9,TRIP13,TRIP13,LOC100506688,NKD2,SLC12A7,SLC12A7,MIR4635,CTD-3080P12.3,SLC6A19,SLC6A19,SLC6A18,SLC6…	0.389284	3	39.9696	0	4748	4256.15
chr5	23890624	23905625	-	-2.25279	0	4.04645	0.00343193	3	2.68923
chr5	23905625	45910893	C5orf17,CDH10,LINC02239,LINC02228,LINC02228,LINC02211,LINC02211,CDH9,PURPL,LINC02103,LSP1P3,LOC101929645,LINC02109,LINC02064,LOC105374704,CDH6,DROSHA,DROSHA,C5orf22,C5orf22,PDZD2,PDZD2,MIR4279,GOLPH3,MTMR12,ZFR,ZFR,MIR579,SUB1,NPR3,LINC02120,LINC02160,TARS1,ADAMTS12,RXFP3,SLC45A2,AMACR,C1QTNF3-AMACR,C1QTNF3-AMACR,C1QTNF3-AMACR,C1QTNF3,C1QTNF3,C1QTNF3,C1QTNF3,LOC646652,C1QTNF3,RAI14,TTC23L,RAD1,RA…	0.285568	3	31.5635	8.03126e-295	4365	3912.82
chr5	45910893	49302687	-	-0.727912	1	24.1145	1.22078e-44	667	597.917
chr5	49302687	49671207	-	1.30981	5	235.762	2.00835e-09	69	61.8148
chr5	49671207	50259805	-	-1.37584	0	12.1825	9.74912e-40	108	96.7974
chr5	50259805	150823620	EMB,PARP8,LINC02106,LOC642366,LOC642366,ISL1,ISL1,LINC02118,PELO,ITGA1,ITGA1,ITGA2,ITGA2,MOCS2,MOCS2,LOC257396,FST,NDUFS4,LINC02105,ARL15,ARL15,MIR581,LINC01033,HSPB3,SNX18,LOC102467080,ESM1,LOC102467081,GZMK,GZMK,GZMA,GZMA,CDC20B,CDC20B,CDC20B,GPX8,CDC20B,MIR449A,MIR449B,MIR449C,MCIDAS,CCNO,DHX29,DHX29,MTREX,MTREX,MTREX,PLPP1,PLPP1,PLPP1,MIR5687,PLPP1,RNF138P1,SLC38A9,DDX4,IL31RA,IL6ST,IL6ST,FLJ…	0.255159	3	34.2223	0	20010	17938
chr5	150823620	150843619	-	-9.86118	0	0.0169028	0.0264377	2	3.58562
chr5	150843619	152153604	IRGM,IRGM,ZNF300,ZNF300,ZNF300P1,GPX3,GPX3,TNIP1,TNIP1,ANXA6,CCDC69,CCDC69,LOC105378230,GM2A,SLC36A3,SLC36A2,SLC36A1,FAT2,FAT2,MIR6499,SPARC,SPARC,CLMAT3,ATOX1,LOC100652758,G3BP1,G3BP1,GLRA1,LINC01933	0.316629	3	46.0178	1.56354e-44	262	234.859
chr5	152153604	153433589	LINC01933,NMUR2,LINC01470	-0.0035933	2	27.5389	0.773812	255	228.584
chr5	153433589	155473565	GRIA1,LINC01861,FAM114A2,FAM114A2,MFAP3,MFAP3,GALNT10,GALNT10,MIR1294,GALNT10,SAP30L-AS1,SAP30L-AS1,SAP30L-AS1,SAP30L,SAP30L,HAND1,MIR3141,LARP1,LARP1,MIR1303,LARP1,FAXDC2,FAXDC2,FAXDC2,MIR378H,CNOT8,GEMIN5,MRPL22,KIF4B	0.293265	3	43.9884	5.05969e-75	408	365.734
chr5	155473565	155498565	-	-1.01975	1	11.3136	0.0048495	5	4.48204
chr5	155498565	170898383	SGCD,PPP1R2B,TIMD4,HAVCR1,HAVCR2,MED7,FAM71B,ITK,CYFIP2,CYFIP2,FNDC9,CYFIP2,LOC102724404,LOC102724404,LOC102724404,NIPAL4,NIPAL4,NIPAL4,ADAM19,ADAM19,SOX30,SOX30,C5orf52,C5orf52,THG1L,LSM11,CLINT1,LINC02227,EBF1,EBF1,LINC02202,LINC02202,RNF145,LINC01932,UBLCP1,IL12B,IL12B,LOC285626,LOC285626,LINC01845,LINC01847,ADRA1B,TTC1,PWWP2A,FABP6,CCNJL,C1QTNF2,ZBED8,ZBED8,SLU7,SLU7,SLU7,PTTG1,PTTG1,MIR3142H…	0.306737	3	37.0298	0	3079	2760.04
chr5	170898383	171113381	RANBP17	0.0253056	2	23.0823	0.788139	43	38.5455
chr5	171113381	180948265	RANBP17,TLX3,SNORA70J,MIR3912,NPM1,NPM1,FGF18,SMIM23,FBXW11,FBXW11,STK10,EFCAB9,UBTD2,UBTD2,LOC100288254,LOC100288254,SH3PXD2B,LINC01944,NEURL1B,NEURL1B,MIR5003,LOC101928093,DUSP1,ERGIC1,ERGIC1,MIR10523,LOC100268168,LOC100268168,RPL26L1,RPL26L1,ATP6V0E1,ATP6V0E1,SNORA74B,CREBRF,BNIP1,NKX2-5,MIR12118,STC2,MIR8056,LOC285593,BOD1,LINC01942,LINC01942,LINC01484,LINC01484,LINC01485,CPEB4,C5orf47,NSG2,L…	0.292862	3	48.8836	0	1967	1763.23
chr5	180948265	181018264	BTNL8,BTNL3	-0.803121	1	19.8254	1.08179e-07	14	12.5497
chr5	181018264	181478259	BTNL9,BTNL9,MIR8089,OR2V1,OR2V2,LINC01962,TRIM7,MIR4638,TRIM41,TRIM41,RACK1,RACK1,SNORD96A,RACK1,SNORD95,CTC-338M12.4,CTC-338M12.4,CTC-338M12.4,TRIM52,TRIM52,TRIM52-AS1,TRIM52-AS1,LOC100132287,LOC100132062,OR4F16,OR4F29,OR4F3	0.137868	2	45.3319	0.0119499	92	82.4694
chr6	60000	254996	LINC00266-3,LOC285766	-0.131376	2	30.583	0.0629103	39	34.9598
chr6	254996	15009715	DUSP22,IRF4,EXOC2,EXOC2,HUS1B,LOC101927691,LINC01622,FOXQ1,FOXF2,FOXF2,MIR6720,FOXCUT,FOXC1,FOXC1,GMDS,GMDS,GMDS-DT,GMDS-DT,LINC01600,LINC01600,LINC02521,LINC02521,MYLK4,MYLK4,WRNIP1,WRNIP1,SERPINB1,MIR4645,SERPINB9P1,SERPINB9P1,LOC101927730,LOC101927730,SERPINB9,SERPINB6,LINC01011,NQO2,NQO2,HTATSF1P2,HTATSF1P2,LOC101927759,LOC101927759,RIPK1,RIPK1,BPHL,BPHL,BPHL,TUBB2A,TUBB2A,LINC02525,TUBB2B,LO…	0.0422308	2	35.4784	1.42456e-13	2950	2644.4
chr6	15009715	15249710	JARID2,JARID2-AS1	-0.267264	1	34.3931	1.12015e-15	48	43.0275
chr6	15249710	18544647	JARID2,JARID2,DTNBP1,DTNBP1,MYLIP,MYLIP,MIR4639,GMPR,GMPR,ATXN1,ATXN1,ATXN1,ATXN1-AS1,ATXN1-AS1,STMND1,RBM24,CAP2,CAP2,LOC101928491,FAM8A1,NUP153,NUP153,LOC105374952,LOC105374952,KIF13A,NHLRC1,TPMT,TPMT,KDM1B,KDM1B,KDM1B,DEK,DEK,RNF144B,MIR548A1HG	0.025505	2	34.9234	0.00520031	659	590.732
chr6	18544647	26764491	MIR548A1HG,MIR548A1HG,MIR548A1,LOC101928519,LOC105374960,LNC-LBCS,ID4,MBOAT1,E2F3,CDKAL1,LINC00581,SOX4,CASC15,CASC15,NBAT1,PRL,HDGFL1,LOC105374972,NRSN1,DCDC2,DCDC2,KAAG1,MRS2,MRS2,GPLD1,GPLD1,ALDH5A1,KIAA0319,TDP2,TDP2,ACOT13,ACOT13,ACOT13,C6orf62,C6orf62,GMNN,ARMH2,RIPOR2,CMAHP,LOC101928663,CARMIL1,SCGN,H2AC1,H2BC1,H2AC2P,SLC17A4,SLC17A4,SLC17A1,SLC17A1,SLC17A3,SLC17A2,TRIM38,H1-1,H3C1,H4C1,H4…	-0.0411281	2	28.9953	2.67365e-07	1642	1471.9
chr6	26764491	29054447	GUSBP2,GUSBP2,LINC00240,LINC00240,LINC00240,LOC100270746,H2BC11,H2AC11,H2BC12,H4C9,H2BC12,H2AC12,MIR3143,PRSS16,POM121L2,VN1R10P,ZNF204P,ZNF204P,ZNF391,ZNF391,ZNF391,ZNF184,ZNF184,LINC01012,LOC100131289,H2BC13,H2AC13,H3C10,H2AC14,H2AC14,H2BC14,H4C11,H4C12,H2AC15,H2BC15,H2AC16,H1-5,H3C11,H4C13,H3C12,H2AC17,H2BC17,OR2B2,OR2B6,OR1F12,ZNF165,ZNF165,ZSCAN12P1,ZSCAN12P1,ZSCAN16-AS1,ZSCAN16-AS1,ZSCAN16,…	-0.00141687	2	31.8194	0.646611	458	410.554
chr6	29054447	46149122	LOC100129636,OR2B3,OR2J1,OR2J3,OR2J2,LOC101929006,OR14J1,OR5V1,OR12D3,OR12D2,OR12D1,OR11A1,OR10C1,OR2H1,MAS1L,LINC01015,UBD,SNORD32B,OR2H2,GABBR1,MOG,MOG,ZFP57,ZFP57,HLA-F,HLA-F,HLA-F-AS1,HLA-F-AS1,IFITM4P,HCG4,HLA-V,HLA-V,HLA-G,HCP5B,HLA-H,HCG4B,HLA-A,HCG9,ZNRD1ASP,ZNRD1ASP,HLA-J,ZNRD1ASP,POLR1H,POLR1H,PPP1R11,PPP1R11,RNF39,RNF39,TRIM31,TRIM31,TRIM31-AS1,TRIM31-AS1,TRIM40,TRIM10,TRIM10,TRIM15,TR…	-0.071292	2	36.317	4.44422e-66	3416	3062.12
chr6	46149122	47809090	ENPP5,RCAN2,RCAN2,LOC101926915,RCAN2,LOC101926898,LOC101926898,CYP39A1,CYP39A1,SLC25A27,SLC25A27,SLC25A27,LOC101926934,LOC101926934,TDRD6,TDRD6,TDRD6,PLA2G7,PLA2G7,ANKRD66,MEP1A,ADGRF5,ADGRF5,ADGRF5-AS1,ADGRF1,TNFRSF21,CD2AP,ADGRF2,ADGRF2,ADGRF4,ADGRF4,OPN5	0.00374633	2	29.1976	0.963163	332	297.607
chr6	47809090	51994011	OPN5,PTCHD4,MMUT,MMUT,CENPQ,CENPQ,GLYATL3,C6orf141,RHAG,CRISP2,CRISP3,PGK2,LOC101927020,LOC101927020,LOC101927048,LOC101927048,CRISP1,DEFB133,DEFB114,DEFB113,DEFB113,DEFB110,DEFB112,TFAP2D,TFAP2B,PKHD1,PKHD1,LOC101927082	-0.30496	1	19.2408	4.86839e-50	831	744.914
chr6	51994011	54153969	PKHD1,MIR206,LINCMD1,MIR133B,LINCMD1,MIR133B,IL17A,IL17F,MCM3,PAQR8,EFHC1,EFHC1,TRAM2,TRAM2,TRAM2,TRAM2-AS1,TRAM2-AS1,LOC730101,LOC730101,TMEM14A,TMEM14A,GSTA7P,GSTA2,GSTA1,GSTA5,GSTA3,GSTA4,GSTA4,RN7SK,CILK1,FBXO9,GCM1,ELOVL5,ELOVL5,MIR5685,ELOVL5,RPS16P5,GCLC,LOC101927136,LINC01564,KLHL31,LRRC1,LOC101927189,LOC101927189,MLIP-IT1,MLIP-IT1,MLIP,MLIP,MLIP-AS1	0.0302496	2	33.3541	0.0383022	432	387.247
chr6	54153969	59829934	MLIP,TINAG,FAM83B,HCRTR2,GFRAL,HMGCLL1,BMP5,COL21A1,COL21A1,DST,DST,DST-AS1,DST,BEND6,BEND6,KIAA1586,ZNF451,ZNF451,ZNF451-AS1,ZNF451,ZNF451-AS1,BAG2,BAG2,BAG2,RAB23,RAB23,LOC100506188,PRIM2,PRIM2,MIR548U,GUSBP4,GUSBP4,LINC00680-GUSBP4,LINC00680-GUSBP4,LINC00680-GUSBP4,LINC00680,-	-0.372994	1	20.2163	1.06973e-68	1111	995.918
chr6	60229934	60580585	-	0.0281509	2	24.2888	0.61019	70	62.7552
chr6	60580585	170745979	-,KHDRBS2,KHDRBS2,MTRNR2L9,LGSN,PTP4A1,PHF3,PHF3,EYS,EYS,EYS,SCAT8,EYS,LOC441155,SLC25A51P1,LOC102723883,LINC02549,LOC101928307,ADGRB3,ADGRB3,LMBRD1,COL19A1,COL9A1,EVADR,FAM135A-AS1,FAM135A,FAM135A,SDHAF4,SMAP1,SMAP1,B3GAT2,B3GAT2,OGFRL1,MIR30C2,MIR30A,LINC00472,LINC00472,LINC01626,LINC01626,RIMS1,KCNQ5,KCNQ5,KCNQ5-IT1,KCNQ5,MIR4282,KCNQ5,KCNQ5-AS1,KHDC1L,KHDC1,DPPA5,KHDC3L,OOEP,DDX43,CGAS,MTO1,E…	-0.0971949	2	25.8891	1.48314e-203	21866	19601.7
chr7	10000	57879654	LOC102723672,LOC102723672,LOC100507642,LOC100507642,LOC105375115,FAM20C,FOXL3,FOXL3-OT1,LOC442497,LOC116435278,LOC112267991,LOC116435278,PDGFA,HRAT92,PRKAR1B,PRKAR1B,PRKAR1B-AS2,PRKAR1B,PRKAR1B-AS1,PRKAR1B,DNAAF5,DNAAF5,SUN1,GET4,GET4,ADAP1,ADAP1,COX19,COX19,C7orf50,C7orf50,CYP2W1,C7orf50,C7orf50,MIR339,C7orf50,GPR146,C7orf50,GPER1,ZFAND2A,ZFAND2A,ZFAND2A-DT,ZFAND2A-DT,UNCX,MICALL2,INTS1,MAFK,LOC…	0.313777	3	38.7255	0	11541	10345.4
chr7	57879654	58049653	-	-0.840874	1	13.3567	9.62862e-11	34	30.4778
chr7	58049653	60828234	-	0.572247	3	43.9735	5.62497e-120	546	489.424
chr7	60878234	62251457	-	-1.52194	0	9.94818	2.87413e-64	245	219.601
chr7	62251457	62511778	-	0.337458	3	28.1289	0.00298462	42	37.6524
chr7	62511778	62996773	-	-1.5973	0	9.20237	1.21775e-38	97	86.9514
chr7	62996773	73251649	ZNF733P,LOC102724738,LOC100287704,LOC100287834,LOC100287704,LOC100287834,LOC100287834,MIR4283-1,MIR4283-2,ZNF722P,ZNF722P,LINC01005,LINC01005,ZNF727,ZNF735,ZNF679,ZNF736,YWHAEP1,ZNF680,LOC100128885,LOC100128885,LOC641746,ZNF107,ZNF107,MIR6839,ZNF138,ZNF273,ZNF117,ERV3-1-ZNF117,ZNF117,ERV3-1-ZNF117,ERV3-1,ERV3-1-ZNF117,ERV3-1,CCT6P3,CCT6P3,SNORA22C,CCT6P3,SNORA15B-2,SNORA15B-1,INTS4P1,ZNF92,LOC101…	0.311282	3	44.618	0	2048	1835.84
chr7	73251649	77101603	NSUN5,TRIM50,TRIM50,FKBP6,FKBP6,FZD9,BAZ1B,BCL7B,TBL2,MLXIPL,VPS37D,DNAJC30,DNAJC30,BUD23,BUD23,BUD23,STX1A,STX1A,STX1A,MIR4284,ABHD11-AS1,ABHD11,ABHD11,CLDN3,CLDN4,CLDN4,METTL27,METTL27,TMEM270,ELN,LIMK1,EIF4H,EIF4H,MIR590,LAT2,LAT2,RFC2,RFC2,CLIP2,GTF2IRD1,GTF2IRD1,MIR10525,GTF2I,GTF2I,LOC101926943,NCF1,GTF2IRD2,STAG3L2,STAG3L2,PMS2P5,PMS2P5,PMS2P5,SPDYE12P,CASTOR2,CASTOR2,RCC1L,RCC1L,GTF2IRD2B…	-0.0151503	2	41.2129	0.123529	770	690.233
chr7	77101603	92756415	FAM185BP,FAM185BP,CCDC146,CCDC146,CCDC146,FGL2,GSAP,GSAP,LOC101927243,LOC101927243,PTPN12,APTR,APTR,RSBN1L,RSBN1L,TMEM60,TMEM60,PHTF2,PHTF2,MAGI2,MAGI2,RPL13AP17,MAGI2,MAGI2-AS2,MAGI2,MAGI2-AS3,MAGI2-AS3,GNAI1,LOC101927269,GNAT3,CD36,SEMA3C,LOC105369146,LOC100128317,HGF,CACNA2D1,CACNA2D1,CACNA2D1-AS1,PCLO,SEMA3E,SEMA3A,LOC101927378,SEMA3D,LINC00972,GRM3,ELAPOR2,LOC101927420,LOC101927420,DMTF1,DMT…	0.267529	3	27.7012	1.48883e-160	3108	2786.03
chr7	92756415	93861402	CDK6,CDK6,CDK6-AS1,CDK6-AS1,SAMD9,SAMD9L,HEPACAM2,HEPACAM2,VPS50,VPS50,CALCR,CALCR,MIR653,MIR489,MIR4652	0.0145056	2	24.4352	0.774887	221	198.106
chr7	93861402	115901137	TFPI2,TFPI2,TFPI2-DT,TFPI2-DT,GNGT1,GNG11,BET1,COL1A2-AS1,COL1A2-AS1,COL1A2,COL1A2,CASD1,SGCE,SGCE,PEG10,PEG10,PPP1R9A,PPP1R9A,PON1,PON1,PON3,PON2,ASB4,PDK4,DYNC1I1,SLC25A13,SLC25A13,MIR591,SEM1,DLX6-AS1,DLX6-AS1,DLX6,DLX5,SDHAF3,TAC1,ASNS,CZ1P-ASNS,CZ1P-ASNS,CZ1P-ASNS,MIR5692A1,MIR5692A2,MIR5692C2,CZ1P-ASNS,CCZ1P-OR7E38P,OCM2,LMTK2,BHLHA15,TECPR1,TECPR1,BRI3,BRI3,BAIAP2L1,BAIAP2L1,NPTX2,TMEM130,…	0.245024	3	35.5338	1.25308e-304	4393	3937.91
chr7	115901137	115921137	-	-1.97371	0	3.39455	0.00311428	4	3.58563
chr7	115921137	136365891	TFEC,TES,LOC102724434,CAV2,CAV1,CAV1,COMETT,COMETT,COMETT,MET,MET,CAPZA2,ST7-AS1,ST7,ST7-OT4,ST7,ST7-OT4,ST7,ST7,MIR6132,ST7,ST7-AS2,ST7,ST7-OT3,WNT2,ASZ1,CFTR,CFTR,CFTR-AS1,CTTNBP2,LSM8,ANKRD7,LINC02476,KCND2,TSPAN12,ING3,CPED1,WNT16,FAM3C,PTPRZ1,AASS,FEZF1,FEZF1-AS1,FEZF1-AS1,CADPS2,CADPS2,RNF133,CADPS2,RNF148,TAS2R16,SLC13A1,IQUB,NDUFA5,NDUFA5,ASB15,ASB15,ASB15,ASB15-AS1,LMOD2,WASL,RNU6-1,RNU6…	0.287841	3	34.5091	0	4073	3651.06
chr7	136365891	137240881	CHRM2,CHRM2,LOC349160,CHRM2,LOC349160,MIR490,LOC349160,PTN	-0.00169999	2	23.2172	0.879289	175	156.871
chr7	137240881	141865825	PTN,DGKI,DGKI,CREB3L2,CREB3L2,CREB3L2-AS1,AKR1D1,MIR4468,TRIM24,SVOPL,ATP6V0A4,ATP6V0A4,TMEM213,TMEM213,KIAA1549,ZC3HAV1L,ZC3HAV1,MIR10399,ZC3HAV1,TTC26,UBN2,LUC7L2,FMC1,LUC7L2,FMC1,FMC1-LUC7L2,LUC7L2,FMC1-LUC7L2,LUC7L2,FMC1-LUC7L2,LOC100129148,LOC100129148,KLRG2,CLEC2L,HIPK2,HIPK2,TBXAS1,TBXAS1,PARP12,KDM7A,KDM7A,KDM7A-DT,SLC37A3,SLC37A3,RAB19,MKRN1,DENND2A,ADCK2,ADCK2,NDUFB2-AS1,NDUFB2-AS1,NDUF…	0.328552	3	43.7372	7.79155e-198	925	829.176
chr7	141865825	141945824	OR9A4,CLEC5A	-0.112305	2	28.0423	0.324336	16	14.3425
chr7	141945824	143575804	CLEC5A,TAS2R38,MGAM,MGAM2,MOXD2P,PRSS58,TRY2P,TCAF2,TCAF2,TCAF2,MIR11400,TCAF2,TCAF2,MTRNR2L6,TCAF2,PRSS1,TCAF2,PRSS2,TCAF2,EPHB6,TCAF2,EPHB6,TRPV6,TCAF2,TRPV6,TCAF2,TRPV5,TCAF2,LLCFC1,TCAF2,LLCFC1,KEL,TCAF2,KEL,TCAF2,OR9A2,TCAF2,OR6V1,TCAF2,OR6W1P,TCAF2,PIP,TCAF2,TAS2R39,TCAF2,TAS2R40,TCAF2,TMEM139-AS1,TCAF2,TMEM139-AS1,GSTK1,TCAF2,TMEM139-AS1,TMEM139,TCAF2,TMEM139-AS1,TMEM139,CASP2,TCAF2,CASP2,…	0.411178	3	45.5158	3.1188e-88	325	291.332
chr7	143575804	143720804	TCAF2,TCAF2,TCAF2P1	-0.152391	2	28.7404	0.100526	19	17.0317
chr7	143720804	159335973	TCAF2,TCAF2,CTAGE6,TCAF2,TCAF2P1,TCAF2,TCAF2P1,LOC154761,TCAF2,LOC154761,TCAF1,OR2F2,OR2F1,OR6B1,OR2A5,OR2A25,OR2A12,OR2A2,OR2A14,CTAGE8,CTAGE4,CTAGE8,CTAGE4,ARHGEF35,ARHGEF35,ARHGEF35-AS1,OR2A1-AS1,ARHGEF35-AS1,OR2A1-AS1,ARHGEF35-AS1,OR2A1-AS1,OR2A42,ARHGEF35-AS1,OR2A1-AS1,OR2A9P,OR2A20P,ARHGEF35-AS1,OR2A1-AS1,OR2A7,ARHGEF34P,ARHGEF35-AS1,OR2A1-AS1,ARHGEF34P,ARHGEF35-AS1,OR2A1-AS1,ARHGEF34P,CTAG…	0.364421	3	44.6206	0	3121	2797.69
chr8	60000	2495685	LOC101927506,OR4F21,RPL23AP53,RPL23AP53,ZNF596,ZNF596,FAM87A,FBXO25,TDRP,ERICH1,DLGAP2,LOC401442,DLGAP2,DLGAP2,LOC105377777,DLGAP2,LOC286083,DLGAP2,DLGAP2-AS1,LOC101927752,CLN8,CLN8,MIR3674,MIR596,ARHGEF10,LOC101928058,KBTBD11-OT1,KBTBD11,KBTBD11-OT1,KBTBD11,KBTBD11,MYOM2,MYOM2,MIR7160	-0.0389493	2	39.9852	0.00217737	487	436.557
chr8	2495685	3240895	LOC101927815,LOC101927815,LOC105377785,LOC105377785,LOC105377785,CSMD1,CSMD1	0.225962	3	34.1774	3.44588e-22	149	133.567
chr8	3240895	3295910	CSMD1	-0.458326	1	25.5831	0.00230535	11	9.86063
chr8	3295910	7131990	CSMD1,LOC100287015,MCPH1,MCPH1,MCPH1,ANGPT2,MCPH1,MCPH1-AS1,MCPH1,MCPH1-AS1,MIR8055,MCPH1-AS1,MCPH1-AS1,AGPAT5,AGPAT5,AGPAT5,MIR4659A,MIR4659B,XKR5,XKR5,GS1-24F4.2,GS1-24F4.2,DEFB1,DEFA6,DEFA4,DEFA8P,DEFA9P,DEFA10P,DEFA1B,DEFA1,DEFT1P,DEFT1P2,DEFA1,DEFA1B,DEFA3,DEFA1,DEFA1B,DEFA11P,DEFA5	0.126139	2	31.8943	4.52993e-29	763	683.97
chr8	7131990	8012294	LOC101928095,LINC00965,FAM90A7P,FAM90A7P,LINC00965,FAM66B,FAM66B,DEFB109B,FAM66B,USP17L3,USP17L1,FAM66B,USP17L4,FAM66B,ZNF705G,ZNF705G,DEFB4B,DEFB103A,DEFB103B,SPAG11A,SPAG11B,DEFB104B,DEFB104A,DEFB106B,DEFB106A,DEFB105A,DEFB105B,DEFB107A,DEFB107B,PRR23D1,PRR23D2,FAM90A10P,PRR23D2,PRR23D1,DEFB107B,DEFB107A,DEFB105B,DEFB105A,DEFB105B,DEFB105A,DEFB106A,DEFB106B,DEFB106A,DEFB106B,DEFB104A,DEFB104B,S…	-0.613501	1	27.6896	4.55606e-23	166	148.807
chr8	8012294	8077326	-	-0.0735848	2	48.0877	0.672039	13	11.6536
chr8	8077326	8227399	MIR548I3,FAM85B,FAM85B	-1.21196	0	26.014	0.0010048	30	26.893
chr8	8227399	12064262	FAM85B,FAM86B3P,FAM86B3P,PRAG1,CLDN23,MFHAS1,ERI1,ERI1,MIR4660,ERI1,SNORD3I,PPP1R3B,LOC101929128,LOC157273,TNKS,TNKS,MIR597,MIR124-1HG,MIR124-1HG,MIR124-1,MSRA,LINCR-0001,PRSS55,RP1L1,MIR4286,C8orf74,SOX7,SOX7,LOC102723313,LOC102723313,LOC102723313,PINX1,PINX1,PINX1,MIR1322,PINX1,LOC101929229,LOC101929229,XKR6,XKR6,MIR598,XKR6,LOC101929269,MTMR9,SLC35G5,TDH,TDH,LOC100129129,TDH,FAM167A-AS1,FAM167…	0.0180416	2	37.4382	0.0801481	767	687.564
chr8	12064262	12539340	DEFB130B,DEFB130A,ZNF705D,ZNF705D,FAM66D,FAM66D,FAM66D,LOC392196,FAM66D,LOC392196,USP17L7,FAM66D,USP17L2,FAM90A2P,FAM86B1,FAM86B2,FAM86B1,FAM86B2,FAM85A,FAM85A,DEFB130B,DEFB130A,FAM66A,FAM66A,LOC649352,FAM66A,DEFB109A,FAM90A25P,FAM86B2,FAM86B2,LOC100506990,LOC100506990,LOC100506990,LOC729732	-0.571283	1	27.7994	1.72578e-09	85	76.1954
chr8	12539340	12599339	LOC100506990,LOC729732,LOC729732	1.18868	5	85.0226	1.00209e-10	12	10.7569
chr8	12599339	48497391	LOC729732,MIR5692A1,MIR5692A2,LONRF1,LONRF1,MIR3926-1,MIR3926-2,LOC340357,LOC340357,LINC00681,LINC00681,TRMT9B,DLC1,DLC1,C8orf48,LOC102725080,SGCZ,SGCZ,MIR383,TUSC3,MSR1,FGF20,MICU3,ZDHHC2,ZDHHC2,CNOT7,CNOT7,CNOT7,VPS37A,VPS37A,VPS37A,MTMR7,MTMR7,SLC7A2,PDGFRL,PDGFRL,MTUS1,MTUS1,MTUS1,MIR548V,FGL1,PCM1,ASAH1,ASAH1,LOC101929066,LOC101929066,NAT1,NAT2,PSD3,LOC100128993,SH2D4A,CSGALNACT1,INTS10,LPL,…	-0.135591	2	29.6799	1.09366e-120	7149	6409.29
chr8	48497391	59107914	LOC101929268,LOC101929268,LOC101929217,EFCAB1,SNAI2,PPDPFL,LOC100507464,SNTG1,PXDNL,PCMTD1,ST18,ST18,LOC101929341,ALKAL1,RB1CC1,NPBWR1,OPRK1,LOC100507516,ATP6V1H,RGS20,TCEA1,LYPLA1,MRPL15,RNU105C,SOX17,RP1,XKR4,XKR4,SBF1P1,XKR4,LOC105375843,TMEM68,TMEM68,TGS1,TGS1,LYN,LYN,SNORA1B,RPS20,RPS20,SNORD54,CERNA3,MOS,PLAG1,PLAG1,CHCHD7,CHCHD7,SDR16C5,SDR16C6P,PENK,PENK,LOC101929415,LOC101929415,LOC10192…	0.0153888	2	28.8175	0.16778	2117	1897.7
chr8	59107914	69288415	TOX,TOX,LOC100505501,LOC100505501,CA8,LINC01301,RAB2A,CHD7,LOC105375938,LOC100130298,CLVS1,CLVS1,ASPH,ASPH,ASPH,MIR4470,LINC02155,NKAIN3,GGH,TTPA,YTHDF3-AS1,YTHDF3-AS1,YTHDF3,YTHDF3,LOC102724612,LINC01289,LINC01414,LINC01414,LINC01414,MIR124-2HG,MIR124-2HG,MIR124-2,LOC401463,LOC401463,BHLHE22,BHLHE22,CYP7B1,CYP7B1,LINC00251,LINC01299,ARMC1,MTFR1,PDE7A,DNAJC5B,TRIM55,TRIM55,CRH,CRH,LINC00967,RRS1-…	-0.0769841	2	26.0697	8.15578e-20	2034	1823.3
chr8	69288415	69813441	LINC01603,SULF1,SLCO5A1	0.0617003	2	31.5881	0.00514927	105	94.123
chr8	69813441	70108455	SLCO5A1,PRDM14	-0.253358	1	32.1683	3.0209e-16	59	52.8882
chr8	70108455	70398470	NCOA2	0.234773	3	30.2984	2.05431e-08	58	51.9918
chr8	70398470	85064192	NCOA2,LOC101926892,TRAM1,LACTB2-AS1,LACTB2-AS1,LACTB2,LACTB2,LACTB2,XKR9,XKR9,XKR9,EYA1,MSC,MSC-AS1,MSC-AS1,MSC-AS1,TRPA1,TRPA1,LOC392232,KCNB2,KCNB2,LOC101926908,TERF1,SBSPON,C8orf89,RPL7,RPL7,RDH10,RDH10,RDH10,RDH10-AS1,RDH10-AS1,STAU2-AS1,STAU2,STAU2,UBE2W,UBE2W,LINC01617,ELOC,TMEM70,LY96,JPH1,GDAP1,MIR5681A,MIR5681B,MIR2052HG,MIR2052HG,MIR2052,PI15,CRISPLD1,CASC9,HNF4G,LINC01111,ZFHX4-AS1,ZFH…	-0.141111	2	22.5187	7.24219e-56	2914	2612.14
chr8	85064192	85829220	LRRCC1,LOC102723322,LOC102723322,E2F5,E2F5,E2F5,RBIS,RBIS,CA13,CA1,CA3,CA3,CA3-AS1,CA3-AS1,CA3-AS1,CA2,CA2,REXO1L2P	0.517805	3	63.5563	1.69175e-09	143	128.187
chr8	85829220	145078636	PSKH2,ATP6V0D2,SLC7A13,WWP1,RMDN1,RMDN1,CPNE3,CPNE3,CNGB3,CNBD1,DCAF4L2,MMP16,LOC101929709,LOC101929709,RIPK2,RIPK2,OSGIN2,NBN,DECR1,CALB1,LINC00534,LINC01030,TMEM64,NECAB1,NECAB1,C8orf88,C8orf88,PIP4P2,OTUD6B-AS1,OTUD6B-AS1,OTUD6B,OTUD6B,LRRC69,LRRC69,MIR4661,LRRC69,SLC26A7,SLC26A7,RUNX1T1,LOC102724710,FLJ46284,TRIQK,MIR8084,C8orf87,LINC00535,LINC00535,CIBAR1,CIBAR1,CIBAR1,RBM12B,RBM12B,RBM12B,R…	-0.09112	2	28.3022	3.0167e-130	11793	10572.2
chr9	10000	15800791	DDX11L5,WASHC1,WASHC1,MIR1302-2,MIR1302-9,MIR1302-10,MIR1302-11,FAM138A,FAM138F,FAM138C,FAM138A,FAM138F,FAM138C,PGM5P3-AS1,FOXD4,CBWD1,DOCK8-AS1,DOCK8,DOCK8,KANK1,DMRT1,DMRT3,LINC01230,DMRT2,SMARCA2,VLDLR-AS1,VLDLR-AS1,VLDLR,VLDLR,KCNV2,PUM3,LINC01231,RFX3,RFX3-AS1,GLIS3,GLIS3,GLIS3-AS1,SLC1A1,SLC1A1,SPATA6L,SPATA6L,SPATA6L,PLPP6,CDC37L1-DT,CDC37L1,CDC37L1,CDC37L1,AK3,AK3,RCL1,RCL1,MIR101-2,JAK2,…	0.246932	3	32.7244	7.8463e-175	3144	2818.31
chr9	15800791	15950799	CCDC171	-0.276876	1	17.1497	0.0689089	29	25.9959
chr9	15950799	22666136	CCDC171,C9orf92,BNC2,BNC2,BNC2-AS1,CNTLN,CNTLN,SH3GL2,ADAMTSL1,ADAMTSL1,MIR3152,SAXO1,SAXO1,RRAGA,RRAGA,HAUS6,HAUS6,HAUS6,SCARNA8,PLIN2,DENND4C,DENND4C,RPS6,RPS6,ACER2,SLC24A2,MLLT3,MLLT3,MIR4473,MLLT3,MIR4474,FOCAD,FOCAD,FOCAD-AS1,FOCAD,MIR491,FOCAD,SNORA30B,HACD4,IFNB1,IFNW1,IFNA21,IFNA4,IFNA7,IFNA10,IFNA16,IFNA17,IFNA14,IFNA22P,IFNA5,KLHL9,IFNA6,IFNA13,IFNA2,IFNA8,IFNA1,MIR31HG,MIR31HG,IFNE,MI…	0.251648	3	34.0695	8.54922e-103	1342	1202.98
chr9	22666136	22791142	LINC01239	-0.652405	1	13.2801	0.000857046	25	22.4102
chr9	22791142	27221364	LINC01239,LOC101929563,ELAVL2,IZUMO3,TUSC1,LINC01241,LOC100506422,CAAP1,PLAA,PLAA,IFT74,IFT74,IFT74-AS1,IFT74,IFT74,LRRC19,TEK	0.134173	2	25.9964	1.89034e-12	881	789.737
chr9	27221364	27256366	TEK,LINC00032	-0.204529	2	26.5198	0.198291	7	6.27487
chr9	27256366	29401473	LINC00032,LINC00032,EQTN,EQTN,MOB3B,MOB3B,IFNK,C9orf72,LINGO2,LINGO2,MIR876,LINGO2,MIR873	0.174502	2	27.5184	7.60357e-13	428	383.663
chr9	29401473	29426475	-	-1.90959	0	3.69025	4.87287e-05	5	4.48206
chr9	29426475	39201965	LINC01242,LINC01243,ACO1,ACO1,DDX58,DDX58,TOPORS,TOPORS,SMIM27,TOPORS,SMIM27,NDUFB6,SMIM27,NDUFB6,NDUFB6,TAF1L,TMEM215,APTX,APTX,DNAJA1,DNAJA1,SMU1,B4GALT1,B4GALT1,MIR12117,B4GALT1,B4GALT1-AS1,B4GALT1-AS1,SPINK4,BAG1,BAG1,CHMP5,CHMP5,NFX1,AQP7,AQP3,NOL6,NOL6,MIR6851,SUGT1P1,ANKRD18B,ANXA2P2,PTENP1,PTENP1,PTENP1-AS,PTENP1-AS,LINC01251,PRSS3,UBE2R2,UBE2R2,UBAP2,UBAP2,UBAP2,SNORD121B,UBAP2,SNORD121A…	0.281963	3	39.5772	2.49908e-162	1942	1740.83
chr9	39201965	39306970	CNTNAP3	-1.15873	0	12.2944	2.11736e-10	21	18.8246
chr9	39306970	40447027	SPATA31A1,FAM74A1,ZNF658B,GLIDR,FGF7P3,FGF7P3,LOC102724238,LOC554249,FAM95B1,LOC105379252,GXYLT1P3	0.216447	3	33.1764	1.78123e-07	226	202.589
chr9	40447027	40557033	AQP7P3,AQP7P3,LOC105379443,LOC101929583,LOC102724580,LOC105379443,LOC101929583,LOC102724580	-1.33918	0	13.8773	1.05943e-07	22	19.721
chr9	40557033	40812046	LOC105379443,LOC101929583,LOC102724580,LOC102724580	0.178591	2	30.6221	0.0471941	50	44.8205
chr9	40812046	40867048	-	-1.22984	0	10.1865	1.71512e-07	11	9.8605
chr9	40867048	41122061	-,MIR1299,FRG1HP,FRG1HP,PGM5P2,PGM5P2,LOC440896	1.05325	5	74.7143	2.19237e-13	51	45.7169
chr9	41122061	41212066	LOC440896,FOXD4L6,FOXD4L6,CBWD3,CBWD6,CBWD3,CBWD6,CBWD3,CBWD6,CBWD5	0.0476213	2	26.1901	0.742112	18	16.1354
chr9	41212066	43351287	MIR4477A,MIR4477B,LOC107984035,FAM27E2,FAM242F,CNTNAP3B,SPATA31A6,FAM74A7,LOC103908605,LOC101927827,XLOC_007697,LOC102724904	0.234501	3	36.323	8.68542e-12	422	378.286
chr9	43351287	43381319	-	-2.8474	0	3.39318	0.000563056	6	5.37877
chr9	43381319	44327310	-	0.24951	3	32.109	1.65489e-06	189	169.431
chr9	44327310	45338369	-	-0.428219	1	20.1748	4.39831e-18	202	181.085
chr9	45338369	45518558	-	0.0198742	2	28.8044	0.905008	36	32.2726
chr9	60518558	60673443	-	0.464893	3	46.5076	0.0206175	31	27.7874
chr9	60673443	61468808	SPATA31A7,SPATA31A5,FAM74A1,FAM74A6,SPATA31A7,SPATA31A5,FAM74A4,FAM74A1,FAM74A6,FAM74A4	-0.413653	1	22.2	2.94365e-13	119	106.676
chr9	61518808	61925126	FAM27C,LOC105379807,LOC102723709	0.258155	3	43.7545	2.26806e-06	71	63.6585
chr9	61925126	62039927	-	-0.625141	1	25.4575	9.92057e-07	23	20.6153
chr9	62039927	62289665	-	0.02978	2	30.267	0.708698	30	26.8895
chr9	62289665	62409448	LOC102724238,LOC102724238,LOC554249,FGF7P6,FGF7P6	0.587795	3	32.5816	9.57757e-06	22	19.7189
chr9	62409448	62748832	FGF7P6,LINC01189,LOC103908605,LOC103908604,LOC103908604	-0.166943	2	28.1088	0.00660505	68	60.9493
chr9	62798832	62888572	LINC01410,LOC100132249,PTGER4P2-CDK2AP2P2,PTGER4P2-CDK2AP2P2,LERFS	2.02848	9	125.581	1.36103e-13	18	16.1326
chr9	62888572	63038292	LERFS,LERFS,LOC728673,LOC728673,LOC101928381	0.0713326	2	32.3922	0.648511	20	17.9252
chr9	63043279	63197875	LOC101929583,LOC101928195,LOC101929583,LOC101928195,LOC286297	-1.35489	0	13.5711	2.23808e-10	31	27.7844
chr9	63197875	64135013	AQP7P3,AQP7P3,AQP7P1,AQP7P3,AQP7P1,LOC100996643,LOC105379443,LOC100996643,LOC105379443,LOC100996643,-,LINC00537,LINC00537,MIR4477A,MIR4477B,FRG1JP,FLJ43315	0.619562	3	45.1221	8.84996e-20	154	138.068
chr9	64185013	64215162	-	-3.02493	0	3.29297	0.000530445	6	5.37998
chr9	64315162	64569403	ANKRD20A4-ANKRD20A20P,ANKRD20A4-ANKRD20A20P,FAM95B1,LOC105379252	0.25703	3	30.5946	0.000160795	51	45.7089
chr9	64569403	65200096	LOC100996643,LOC105379443,LOC101928195,LOC100996643,LOC105379443,LOC101928195,LOC101929583,LOC101928381,LOC105379443,LOC101929583,LOC105379443	-0.838204	1	16.7976	2.32864e-19	106	95.0254
chr9	65200096	65755367	FOXD4L5,CBWD5,FOXD4L4	0.356804	3	44.4773	2.54868e-07	91	81.5759
chr9	65755367	65930648	LOC101928381,LOC105379443,LOC101929583,LOC101928195,LOC105379443,LOC101929583,LOC101928195,LOC286297,LOC105379443,LOC101929583,LOC101928195,LOC286297,AQP7P3,AQP7P3	-0.529145	1	22.783	4.21335e-06	34	30.4807
chr9	65930648	67215994	GXYLT1P3,FAM95B1,LOC105379252,LOC642929,ZNF658,FAM74A3,SPATA31A3,LOC105379450,CNTNAP3P2	0.431985	3	37.7679	9.15039e-29	215	192.731
chr9	67215994	67270960	CNTNAP3P2	-0.414508	1	20.7693	0.00393584	11	9.86013
chr9	67275956	67435856	CNTNAP3P2	0.527079	3	45.5923	2.55208e-09	32	28.684
chr9	67435856	67685699	-	-0.378325	1	27.7818	6.01692e-11	50	44.8187
chr9	67685699	73340491	LOC102723709,FAM27E3,LOC105379807,FAM27B,ANKRD20A1,CBWD5,CBWD3,CBWD3,FOXD4L3,PGM5-AS1,PGM5-AS1,PGM5,PGM5,PGM5,TMEM252,TMEM252,LINC01506,LINC01506,PIP5K1B,PIP5K1B,FAM122A,PIP5K1B,LOC101927069,PRKACG,FXN,TJP2,BANCR,FAM189A2,APBA1,PTAR1,C9orf135-DT,C9orf135-DT,C9orf135,C9orf135,MAMDC2,MAMDC2,MAMDC2-AS1,MAMDC2,SMC5-AS1,SMC5-AS1,SMC5-AS1,SMC5,SMC5,KLF9,TRPM3,TRPM3,MIR204,CEMIP2,ABHD17B,ABHD17B,C9orf85…	0.343061	3	37.8544	1.00187e-138	1068	957.361
chr9	73340491	73430489	-	-0.694619	1	12.4978	0.00101059	18	16.1353
chr9	73430489	80445406	LOC101927358,RORB-AS1,RORB-AS1,RORB,RORB,TRPM6,C9orf40,C9orf40,CARNMT1-AS1,CARNMT1-AS1,CARNMT1-AS1,CARNMT1,CARNMT1,NMRK1,NMRK1,OSTF1,OSTF1,PCSK5,RFK,RPSAP9,GCNT1,PRUNE2,PRUNE2,PCA3,FOXB2,VPS13A-AS1,VPS13A,VPS13A,VPS13A,GNA14,GNA14,GNA14,GNA14-AS1,GNAQ,CEP78,PSAT1,LOC101927450,TLE4,LINC01507	0.298487	3	34.9691	7.56071e-139	1400	1254.97
chr9	80445406	80665403	-	-0.223106	2	20.2332	0.00243437	44	39.4419
chr9	80665403	128639832	TLE1,TLE1,LOC101927502,LOC101927502,SPATA31D5P,SPATA31D4,SPATA31D3,SPATA31D1,RASEF,FRMD3,IDNK,UBQLN1,UBQLN1,LOC105376114,LOC105376114,GKAP1,KIF27,C9orf64,HNRNPK,MIR7-1,HNRNPK,HNRNPK,RMI1,RMI1,LOC101927575,SLC28A3,NTRK2,AGTPBP1,LOC389765,NAA35,NAA35,GOLM1,GOLM1,LOC101927623,C9orf153,ISCA1,TUT7,GAS1,GAS1,GAS1RR,GAS1RR,LOC440173,NFYCP2,LINC02872,DAPK1,DAPK1,DAPK1-IT1,CTSL,CTSL3P,CTSLP8,LOC392364,LOC…	0.315014	3	41.8526	0	9582	8589.37
chr9	128639832	128819830	MIR1268A,DYNC2I2,MIR1268A,SET,PKN3,PKN3,ZDHHC12,LOC100506100,LOC100506100,ZER1,ZER1,TBC1D13,ENDOG,SPOUT1	-0.113198	2	41.8698	0.00329929	36	32.2706
chr9	128819830	131239801	ENDOG,SPOUT1,SPOUT1,KYAT1,KYAT1,LRRC8A,LRRC8A,PHYHD1,DOLK,NUP188,NUP188,NUP188,SH3GLB2,SH3GLB2,MIGA2,DOLPP1,DOLPP1,CRAT,CRAT,CRAT,PTPA,PTPA,IER5L,LOC101929331,C9orf106,LINC01503,-,LINC00963,NTMT1,NTMT1,C9orf50,NTMT1,ASB6,ASB6,PRRX2,PRRX2,PRRX2-AS1,PTGES,TOR1B,TOR1B,TOR1A,TOR1A,C9orf78,C9orf78,USP20,USP20,USP20,MIR6855,FNBP1,GPR107,GPR107,GPRACR,NCS1,MIR12126,HMCN2,ASS1,LOC100272217,FUBP3,FUBP3,FU…	0.171889	2	49.2644	1.60477e-61	484	433.861
chr9	131239801	131404799	FAM78A,PLPP7,PRRC2B	-0.000250081	2	44.7771	0.886646	33	29.5814
chr9	131404799	131529798	PRRC2B,PRRC2B,SNORD62A,SNORD62B,PRRC2B,POMT1,POMT1,POMT1,UCK1,UCK1	0.275982	3	53.0405	1.14918e-12	25	22.4102
chr9	131529798	131574797	UCK1,PRRT1B	-0.0347714	2	42.6133	0.561781	9	8.06765
chr9	131574797	138334717	RAPGEF1,MED27,NTNG2,SETX,TTF1,CFAP77,BARHL1,BARHL1,DDX31,DDX31,DDX31,GTF3C4,GTF3C4,AK8,AK8,SPACA9,SPACA9,SPACA9,TSC1,TSC1,GFI1B,MIR548AW,GFI1B,SNORD141A,SNORD141B,LOC105376306,LOC105376306,GTF3C5,GTF3C5,GTF3C5,MIR6877,CEL,CELP,RALGDS,GBGT1,OBP2B,ABO,SURF6,SURF6,MED22,MED22,MED22,RPL7A,SNORD24,RPL7A,SNORD36B,SNORD36A,SNORD36C,SURF1,SURF1,SURF2,SURF2,SURF4,SURF4,SURF4,STKLD1,STKLD1,STKLD1,REXO4,REX…	0.257849	3	52.8687	5.95901e-247	1351	1211.05
chr10	10000	1459996	LINC02564,LOC102723376,TUBB8,ZMYND11,DIP2C,DIP2C,LOC101930421,DIP2C,MIR5699,DIP2C,DIP2C-AS1,LARP4B,LARP4B,LOC101927762,LOC101927762,GTPBP4,GTPBP4,IDI2,IDI2,IDI2-AS1,IDI2-AS1,IDI2-AS1,IDI1,IDI1,IDI1,WDR37,WDR37,LINC00200,ADARB2	-0.00384976	2	39.2555	0.620318	290	259.958
chr10	1459996	4994987	ADARB2,ADARB2,ADARB2-AS1,LINC00700,MIR6072,LINC00701,LINC02645,LOC101927824,LOC101927824,PFKP,PFKP,PFKP,SNORD142,PFKP,PITRM1,PITRM1,PITRM1-AS1,PITRM1,LOC105376353,LOC105376360,LOC105376360,LINC02669,KLF6,LINC02639,MIR6078,LOC101927964,LINC00702,LINC00703,MANCR,MANCR,LINC00705,AKR1E2,AKR1C6P,AKR1C1,AKR1C2	0.139417	2	36.3449	2.69145e-47	705	631.967
chr10	4994987	31779923	AKR1C2,AKR1C3,AKR1C8P,AKR1C4,LINC02561,UCN3,TUBAL3,NET1,CALML5,CALML3-AS1,CALML3-AS1,CALML3,LASTR,ASB13,TASOR2,GDI2,ANKRD16,ANKRD16,FBH1,FBH1,IL15RA,IL2RA,RBM17,PFKFB3,PFKFB3,MIR3155A,MIR3155B,LINC02649,LINC02656,PRKCQ,PRKCQ,PRKCQ-AS1,PRKCQ-AS1,LINC02648,LINC02648,MIR4454,LINP1,LINC00706,LINC00706,LINC00707,LINC00707,SFMBT2,SFMBT2,SNORD129,ITIH5,ITIH2,KIN,KIN,ATP5F1C,ATP5F1C,TAF3,GATA3-AS1,GATA3,…	-0.0109747	2	31.7205	0.000207796	5350	4795.78
chr10	31779923	32479921	ARHGAP12,ARHGAP12,KIF5B,EPC1,EPC1,LOC102031319,LOC101929431,LOC101929431,CCDC7,CCDC7	0.0795044	2	31.3569	0.000640217	140	125.497
chr10	32479921	32884920	CCDC7	-0.334468	1	19.689	1.27509e-07	81	72.609
chr10	32884920	38469907	ITGB1,SNORA86,ITGB1,IATPR,NRP1,LINC00838,PARD3,PARD3,PARD3-AS1,CUL2,CUL2,MIR3611,CREM,CCNY,GJD4,FZD8,FZD8,MIR4683,PCAT5,ANKRD30A,LINC00993,MTRNR2L7,ZNF248,ZNF248,ZNF33BP1,ZNF25,ZNF33A,ZNF37A,CCNYL4,HSD17B7P2,SEPTIN7P9,LINC00999	0.00560698	2	31.7422	0.900488	1115	999.494
chr10	38469907	38876242	ACTR3BP5	-0.197258	2	30.3233	0.0563663	73	65.4159
chr10	38876242	38961484	-	1.89288	8	135.593	4.55703e-05	16	14.3394
chr10	38961484	41842017	-	-1.4396	0	19.5839	3.84552e-53	545	488.545
chr10	41842017	50070370	-,LOC441666,CCNYL2,CCNYL2,LINC00839,LINC00839,ZNF37BP,ZNF33B,LINC01518,LOC283028,LOC105378269,LOC105378269,BMS1,LINC02623,LINC01264,MIR5100,RET,CSGALNACT2,RASGEF1A,FXYD4,HNRNPF,SNORD3J,ZNF487,ZNF239,ZNF485,ZNF32-AS3,ZNF32-AS3,ZNF32,ZNF32-AS1,ZNF32-AS2,ZNF32-AS3,ZNF32,ZNF32-AS2,LINC02658,HNRNPA3P1,LINC00619,LINC00840,LINC00841,LINC02881,CXCL12,TMEM72-AS1,TMEM72-AS1,TMEM72,TMEM72-AS1,RASSF4,RASSF4,…	0.0548531	2	41.0944	0.000143422	1598	1432.44
chr10	50070370	59545381	WASHC2A,ASAH2,SGMS1,SGMS1,SGMS1-AS1,SGMS1-AS1,ASAH2B,A1CF,PRKG1,PRKG1,LOC102724719,PRKG1,MIR605,PRKG1,CSTF2T,PRKG1,PRKG1-AS1,PRKG1-AS1,PRKG1-AS1,DKK1,DKK1,LNCAROD,LOC105378305,MBL2,PCDH15,PCDH15,LOC105378311,PCDH15,LOC105378311,MIR548F1,PCDH15,MTRNR2L5,ZWINT,MIR3924,IPMK,IPMK,CISD1,CISD1,LOC112268068,UBE2D1,TFAM,BICC1,BICC1,FAM133CP,LINC00844,CCEPR,CCEPR,PHYHIPL,PHYHIPL,PHYHIPL,FAM13C,FAM13C	-0.153926	2	20.6199	1.2268e-35	1881	1686.14
chr10	59545381	61050383	SLC16A9,MRLN,CCDC6,LINC01553,ANK3,CDK1,RHOBTB1,RHOBTB1,LOC107984236,LINC00845	0.0308079	2	28.7538	0.146657	301	269.819
chr10	61050383	85315410	TMEM26,TMEM26,TMEM26-AS1,TMEM26-AS1,CABCOCO1,ARID5B,RTKN2,LOC283045,LOC283045,ZNF365,ZNF365,ADO,EGR2,NRBF2,JMJD1C,JMJD1C,MIR1296,JMJD1C,LOC105378330,JMJD1C,JMJD1C-AS1,JMJD1C,REEP3,REEP3,ANXA2P3,LINC02671,LINC01515,CTNNA3,CTNNA3,LOC101928961,CTNNA3,LOC101928961,LRRTM3,CTNNA3,LRRTM3,CTNNA3,MIR7151,DNAJC12,SIRT1,HERC4,HERC4,POU5F1P5,MYPN,ATOH7,PBLD,PBLD,HNRNPH3,HNRNPH3,HNRNPH3,RUFY2,RUFY2,DNA2,SLC25…	-0.062074	2	30.8409	3.90233e-35	4837	4335.92
chr10	85315410	88340414	LINC02647,LOC101929662,LOC101929662,LOC101929662,LINC01520,LINC01520,GRID1-AS1,GRID1-AS1,GRID1,GRID1,GRID1,MIR346,WAPL,OPN4,OPN4,LDB3,LDB3,BMPR1A,MMRN2,MMRN2,SNCG,SNCG,ADIRF,AGAP11,AGAP11,FAM25A,GLUD1,GLUD1,SHLD2,SHLD2,NUTM2A,NUTM2A-AS1,NUTM2A-AS1,LINC00863,LINC00863,LINC00863,NUTM2D,NUTM2D,FAM245A,MIR4678,MINPP1,MINPP1,PAPSS2,ATAD1,ATAD1,CFL1P1,CFL1P1,KLLN,KLLN,PTEN,PTEN,RNLS	-0.00402577	2	32.8838	0.495347	604	541.43
chr10	88340414	91460417	RNLS,LIPJ,LIPF,LIPK,LIPN,LIPM,LIPM,ANKRD22,ANKRD22,STAMBPL1,ACTA2-AS1,ACTA2,ACTA2,ACTA2,FAS,FAS-AS1,FAS,MIR4679-2,MIR4679-1,CH25H,LIPA,IFIT2,IFIT3,IFIT1B,IFIT1,IFIT5,SLC16A12,SLC16A12,SLC16A12-AS1,PANK1,PANK1,MIR107,FLJ37201,KIF20B,LINC00865,LINC01374,LINC01374,LINC01375,LINC02653,HTR7,RPP30,ANKRD1,XLOC_008559,LOC105378430,LINC00502,NUDT9P1,PCGF5,HECTD2-AS1,HECTD2-AS1,HECTD2,HECTD2-AS1,HECTD2	-0.176042	2	24.9986	3.26117e-21	624	559.358
chr10	91460417	94690421	HECTD2-AS1,HECTD2,HECTD2-AS1,PPP1R3C,TNKS2-AS1,TNKS2-AS1,TNKS2,TNKS2,FGFBP3,BTAF1,CPEB3,CPEB3,MARCHF5,MARCHF5,MARK2P9,IDE,KIF11,HHEX,EXOC6,CYP26C1,CYP26A1,MYOF,CEP55,FFAR4,RBP4,PDE6C,PDE6C,FRA10AC1,FRA10AC1,LGI1,SLC35G1,PIPSL,PLCE1,PLCE1,PLCE1-AS2,PLCE1,PLCE1-AS1,PLCE1,NOC3L,NOC3L,TBC1D12,HELLS,CYP2C18	0.014127	2	32.4637	0.326116	646	579.079
chr10	94690421	106480434	CYP2C18,CYP2C19,CYP2C9,CYP2C8,ACSM6,PDLIM1,SORBS1,ALDH18A1,TCTN3,ENTPD1,ENTPD1,ENTPD1-AS1,ENTPD1-AS1,ENTPD1-AS1,CC2D2B,ENTPD1-AS1,CCNJ,ENTPD1-AS1,CCNJ,MIR3157,ZNF518A,ZNF518A,BLNK,BLNK,DNTT,OPALIN,TLL2,TM9SF3,PIK3AP1,RPL13AP5,MIR607,LOC102723665,LCOR,LCOR,LCOR,SLIT1,SLIT1,SLIT1,SLIT1-AS1,SLIT1,ARHGAP19-SLIT1,ARHGAP19-SLIT1,ARHGAP19-SLIT1,ARHGAP19,FRAT1,FRAT2,RRP12,LOC644215,LOC644215,PGAM1,PGAM1,…	-0.103807	2	33.1364	1.06966e-62	2358	2113.73
chr10	106480434	107180435	SORCS1	0.0521873	2	31.4492	0.0233301	140	125.497
chr10	107180435	109840438	LINC01435	-0.25629	1	22.0221	2.76083e-34	531	475.992
chr10	109840438	127700459	XPNPEP1,ADD3-AS1,ADD3-AS1,ADD3,ADD3,LOC105378479,MXI1,SMNDC1,DUSP5,SMC3,RBM20,PDCD4-AS1,PDCD4-AS1,PDCD4,PDCD4,PDCD4,MIR4680,BBIP1,BBIP1,BBIP1,SHOC2,SHOC2,SHOC2,RPL13AP6,SHOC2,MIR548E,ADRA2A,HEAT2,GPAM,TECTB,TECTB,MIR6715B,MIR6715A,GUCY2GP,ACSL5,ACSL5,ZDHHC6,ZDHHC6,ZDHHC6,VTI1A,VTI1A,VTI1A,MIR4295,VTI1A,LOC103344931,TCF7L2,TCF7L2,SNORA87,HABP2,HABP2,NRAP,NRAP,CASP7,PLEKHS1,PLEKHS1,MIR4483,DCLRE1A,…	0.0194482	2	35.8229	0.000864371	3564	3194.8
chr10	127700459	127770459	FOXI2	-0.373533	1	25.4089	0.000308711	14	12.5497
chr10	127770459	129940461	CLRN3,PTPRE,PTPRE,AS-PTPRE,MKI67,LINC01163,LINC02667,MGMT,EBF3,EBF3,MIR4297	0.0912696	2	41.2306	3.99125e-22	434	389.041
chr10	129940461	130160461	EBF3,C10orf143,C10orf143,CTAGE7P,GLRX3	-0.109935	2	37.2536	0.000893111	44	39.4419
chr10	130160461	131500463	GLRX3,MIR378C,TCERG1L,TCERG1L-AS1,TCERG1L	0.072693	2	42.9374	2.0824e-10	267	239.341
chr10	131500463	133595465	LINC01164,PPP2R2D,BNIP3,JAKMIP3,DPYSL4,DPYSL4,STK32C,STK32C,STK32C,LRRC27,LRRC27,PWWP2B,LINC02870,LOC107984282,LOC107984282,INPP5A,INPP5A,INPP5A,NKX6-2,CFAP46,CFAP46,LINC01166,LINC01166,LINC01166,LINC01167,LINC01168,ADGRA1-AS1,ADGRA1-AS1,ADGRA1,ADGRA1,KNDC1,KNDC1,UTF1,UTF1,VENTX,MIR202HG,MIR202,ADAM8,ADAM8,TUBGCP2,TUBGCP2,TUBGCP2,ZNF511,CALY,PRAP1,PRAP1,FUOM,FUOM,ECHS1,ECHS1,MIR3944,PAOX,PAOX,MTG…	-0.0970705	2	41.7874	7.51659e-14	418	374.698
chr10	133595465	133787422	FRG2B,-	0.958843	4	374.153	0.0200407	20	17.9391
chr11	60000	38956032	LINC01001,SCGB1C1,ODF3,ODF3,BET1L,BET1L,RIC8A,MIR6743,RIC8A,RIC8A,SIRT3,SIRT3,SIRT3,PSMD13,PSMD13,NLRP6,NLRP6,PGGHG,PGGHG,PGGHG,IFITM5,IFITM2,IFITM1,IFITM1,IFITM3,IFITM3,B4GALNT4,PKP3,SIGIRR,SIGIRR,ANO9,ANO9,PTDSS2,PTDSS2,RNH1,RNH1,HRAS,HRAS,LRRC56,LRRC56,LRRC56,LMNTD2,LMNTD2,LMNTD2-AS1,LMNTD2,LMNTD2-AS1,RASSF7,MIR210HG,MIR210,LOC143666,LOC143666,PHRF1,PHRF1,PHRF1,IRF7,IRF7,CDHR5,CDHR5,SCT,DRD4,D…	-0.124009	2	29.2936	2.38799e-152	7756	6952.54
chr11	38956032	39596049	-	0.115521	2	22.8664	0.00374872	127	113.844
chr11	39596049	135076622	LRRC4C,LINC01499,LINC02745,LINC02740,HNRNPKP3,API5,TTC17,MIR670,MIR670HG,MIR129-2,HSD17B12,ALKBH3,ALKBH3,SEC14L1P1,ALKBH3,ALKBH3-AS1,C11orf96,ACCSL,ACCS,EXT2,ALX4,CD82,TSPAN18,TSPAN18,TP53I11,TP53I11,LINC02685,PRDM11,SYT13,LINC02696,LINC02687,CHST1,MIR7154,LOC100507384,LINC02716,SLC35C1,CRY2,CRY2,MAPK8IP1,MAPK8IP1,MAPK8IP1,C11orf94,PEX16,PEX16,LARGE2,LARGE2,PHF21A,PHF21A,LOC101928894,CREB3L1,DGKZ…	-0.163899	2	29.7204	0	18967	17002.1
chr12	10000	64999	WASH8P,FAM138D	0.718937	4	72.2093	8.49743e-05	11	9.86047
chr12	64999	294995	IQSEC3,IQSEC3,LOC574538,SLC6A12,SLC6A12,SLC6A12-AS1,SLC6A13,SLC6A13,LOC102723544,KDM5A	0.0131249	2	42.4141	0.651838	46	41.2347
chr12	294995	724987	KDM5A,KDM5A,CCDC77,CCDC77,B4GALNT3,B4GALNT3,NINJ2,NINJ2,NINJ2,LOC105369595,NINJ2,NINJ2-AS1	-0.145282	2	35.687	1.5838e-10	86	77.0909
chr12	724987	2804952	WNK1,WNK1,RAD52,RAD52,RAD52,ERC1,ERC1,LINC00942,LOC107984507,FBXL14,WNT5B,MIR3649,ADIPOR2,CACNA2D4,CACNA2D4,LRTM2,LINC00940,DCP1B,CACNA1C-IT2,CACNA1C,CACNA1C,CACNA1C-AS4,CACNA1C,CACNA1C-IT3,CACNA1C,CACNA1C-AS2,CACNA1C,CACNA1C-AS1,ITFG2-AS1,ITFG2-AS1,FKBP4	0.0424568	2	37.35	0.000740459	416	372.905
chr12	2804952	3114946	ITFG2-AS1,FKBP4,ITFG2-AS1,ITFG2,ITFG2,ITFG2,NRIP2,ITFG2,TEX52,ITFG2,TEX52,FOXM1,FOXM1,FOXM1,RHNO1,RHNO1,TULP3,TEAD4,TSPAN9	-0.213656	2	37.5656	1.03573e-15	62	55.5772
chr12	3114946	6084896	TSPAN9,LOC100128253,LOC100128253,LINC02417,LINC02417,PRMT8,PRMT8,THCAT155,CRACR2A,PARP11,CCND2-AS1,CCND2-AS1,CCND2,CCND2,TIGAR,FGF23,FGF6,C12orf4,C12orf4,RAD51AP1,RAD51AP1,RAD51AP1,DYRK4,DYRK4,DYRK4,AKAP3,AKAP3,AKAP3,NDUFA9,NDUFA9,GAU1,GAU1,GALNT8,GALNT8,KCNA6,KCNA1,KCNA5,LINC02443,NTF3,ANO2,ANO2,VWF,VWF,VWF,SNORA120	0.00906619	2	38.1648	0.585156	594	532.465
chr12	6084896	34849245	VWF,CD9,PLEKHG6,PLEKHG6,TNFRSF1A,TNFRSF1A,SCNN1A,SCNN1A,LTBR,LTBR,CD27-AS1,CD27-AS1,CD27,CD27-AS1,CD27,TAPBPL,TAPBPL,TAPBPL,VAMP1,VAMP1,MRPL51,NCAPD2,NCAPD2,NCAPD2,SCARNA10,NCAPD2,GAPDH,GAPDH,IFFO1,IFFO1,IFFO1,NOP2,NOP2,CHD4,CHD4,SCARNA11,LPAR5,LPAR5,ACRBP,ACRBP,ING4,ZNF384,PIANP,COPS7A,MLF2,PTMS,PTMS,LAG3,LAG3,CD4,CD4,GPR162,GPR162,P3H3,P3H3,GNB3,CDCA3,CDCA3,USP5,USP5,USP5,TPI1,TPI1,SPSB2,LOC105…	-0.114719	2	26.9178	5.93367e-73	5728	5135.49
chr12	34849245	35824665	-	0.10589	2	32.4258	0.0433214	195	174.804
chr12	35824665	45545256	-,ALG10B,CPNE8,CPNE8,KIF21A,ABCD2,C12orf40,C12orf40,SLC2A13,SLC2A13,LINC02471,LRRK2,MUC19,CNTN1,PDZRN4,LINC02400,GXYLT1,YAF2,ZCRB1,ZCRB1,MIR7851,ZCRB1,PPHLN1,PPHLN1,PRICKLE1,LINC02402,LINC02402,LINC02451,LINC02451,LINC02450,LINC02461,ADAMTS20,PUS7L,PUS7L,IRAK4,IRAK4,TWF1,TMEM117,NELL2,DBX2,RACGAP1P1,PLEKHA8P1,PLEKHA8P1,ANO6,ANO6	-0.251468	1	22.3909	5.28189e-63	1930	1730.07
chr12	45545256	45970257	LINC00938,ARID2,ARID2,SCAF11	0.228928	3	28.3766	1.8948e-12	85	76.1946
chr12	45970257	52165260	SCAF11,SLC38A1,SLC38A2,LOC100288798,SLC38A4,AMIGO2,PCED1B,PCED1B,PCED1B,MIR4698,PCED1B,PCED1B-AS1,LOC105369747,MIR4494,LINC02156,RPAP3,RPAP3,ENDOU,ENDOU,RAPGEF3,SLC48A1,SLC48A1,HDAC7,HDAC7,VDR,TMEM106C,COL2A1,SENP1,SENP1,PFKM,PFKM,PFKM,MIR6505,PFKM,ASB8,ASB8,CCDC184,OR10AD1,H1-7,H1-7,ZNF641,ZNF641,ANP32D,C12orf54,OR8S1,LALBA,KANSL2,SNORA2C,MIR1291,KANSL2,SNORA2A,KANSL2,KANSL2,SNORA2B,CCNT1,TEX49,…	-0.123669	2	33.2361	1.70002e-58	1238	1109.75
chr12	52165260	52840261	KRT80,LINC02874,LINC02874,LINC00592,LINC00592,KRT7,KRT7,KRT7-AS,KRT87P,KRT86,KRT86,KRT81,KRT83,KRT85,KRT84,KRT82,KRT75,KRT6B,KRT6C,KRT6A,KRT5,KRT71,KRT74,KRT72,KRT73,KRT73-AS1,KRT2,KRT1,KRT77,KRT76,KRT3,KRT4,KRT79,KRT78	0.0630196	2	44.6434	1.3986e-05	135	121.015
chr12	52840261	75280274	KRT78,KRT8,MIR9898,KRT8,KRT8,KRT18,KRT18,EIF4B,EIF4B,LOC283335,LOC283335,TNS2,TNS2,MIR6757,TNS2,SPRYD3,SPRYD3,IGFBP6,IGFBP6,SOAT2,SOAT2,CSAD,CSAD,ZNF740,ZNF740,ZNF740,ITGB7,ITGB7,RARG,MFSD5,ESPL1,PFDN5,MYG1,MYG1,MYG1,AAAS,AAAS,SP7,SP7,SP1,AMHR2,PRR13,PCBP2,PCBP2,PCBP2,PCBP2-OT1,PCBP2,MAP3K12,MAP3K12,TARBP2,TARBP2,NPFF,ATF7-NPFF,ATF7,ATF7-NPFF,ATF7,LOC100652999,ATF7-NPFF,ATF7,ATP5MC2,CALCOCO1,CIST…	-0.129966	2	26.553	8.21644e-92	4469	4006.04
chr12	75280274	77050275	CAPS2,CAPS2,GLIPR1L1,CAPS2,GLIPR1L2,GLIPR1L2,GLIPR1,GLIPR1,KRR1,KRR1,PHLDA1,NAP1L1,LNCOG,BBS10,OSBPL8,ZDHHC17,CSRP2,E2F7	0.0520033	2	28.6154	0.00617226	353	316.432
chr12	77050275	92795284	E2F7,NAV3,LINC02424,SYT1,SYT1,MIR1252,PAWR,PPP1R12A,PPP1R12A,PPP1R12A-AS1,PPP1R12A-AS1,OTOGL,PTPRQ,MYF6,MYF5,LINC01490,LIN7A,LIN7A,MIR617,LIN7A,MIR618,ACSS3,ACSS3,MIR4699,ACSS3,PPFIA2,PPFIA2,PPFIA2,PPFIA2-AS1,LINC02426,CCDC59,CCDC59,METTL25,METTL25,TMTC2,SLC6A15,TSPAN19,TSPAN19,LRRIQ1,LRRIQ1,ALX1,RASSF9,NTS,MGAT4C,MGAT4C,MIR3059,LOC105369879,LINC02258,LINC02258,MKRN9P,C12orf50,C12orf29,C12orf29,C…	-0.19943	2	19.6846	4.48248e-82	3114	2791.41
chr12	92795284	92860285	EEA1	0.53037	3	24.2329	0.000132033	13	11.6533
chr12	92860285	96935287	EEA1,LOC643339,LOC643339,LINC02412,LOC643339,NUDT4,NUDT4,NUDT4,UBE2N,UBE2N,MRPL42,SOCS2-AS1,SOCS2,SOCS2,CRADD,CRADD,LOC101928731,CRADD,LOC105369911,LOC105369911,PLXNC1,PLXNC1,CEP83,CEP83,CEP83,CEP83-DT,MIR5700,TMCC3,TMCC3,MIR7844,MIR492,KRT19P2,NDUFA12,NR2C1,FGD6,FGD6,VEZT,VEZT,MIR331,MIR3685,METAP2,METAP2,USP44,USP44,PGAM1P5,PGAM1P5,NTN4,NTN4,LOC105369921,LOC105369921,LINC02410,LOC105369921,SNRP…	0.00461927	2	32.837	0.986443	814	729.675
chr12	96935287	103500291	NEDD1,RMST,RMST,MIR1251,RMST,MIR135A2,PAFAH1B2P2,MIR4495,MIR4303,SLC9A7P1,LINC02453,TMPO-AS1,TMPO-AS1,TMPO,TMPO,SLC25A3,SLC25A3,SNORA53,IKBIP,APAF1,APAF1,ANKS1B,ANKS1B,ANKS1B,LOC101928937,ANKS1B,ANKS1B,FAM71C,ANKS1B,UHRF1BP1L,GOLGA2P5,MIR1827,ACTR6,ACTR6,DEPDC4,DEPDC4,DEPDC4,SCYL2,SCYL2,SLC17A8,NR1H4,GAS2L3,ANO4,MIR548AQ,SLC5A8,UTP20,ARL1,SPIC,MYBPC1,CHPT1,CHPT1,SYCP3,SYCP3,GNPTAB,DRAM1,WASHC3,NU…	-0.123169	2	26.8822	5.4794e-33	1312	1176.09
chr12	103500291	108725294	LINC02401,STAB2,NT5DC3,NT5DC3,TTC41P,TTC41P,HSP90B1,MIR3652,HSP90B1,HSP90B1,C12orf73,C12orf73,TDG,TDG,GLT8D2,GLT8D2,GLT8D2,HCFC2,HCFC2,NFYB,TXNRD1,TXNRD1,EID3,CHST11,CHST11,MIR3922,SLC41A2,C12orf45,C12orf45,ALDH1L2,ALDH1L2,LOC414300,LOC414300,WASHC4,WASHC4,APPL2,KCCAT198,C12orf75,CASC18,NUAK1,CKAP4,TCP11L2,POLR3B,POLR3B,LOC100287944,LOC100287944,LOC100287944,RFX4,LOC100287944,RFX4,LOC100505978,LO…	0.0191225	2	36.0133	0.034095	1045	936.746
chr12	108725294	113420297	CORO1C,SSH1,SSH1,MIR619,DAO,SVOP,SVOP,USP30,USP30,USP30,USP30-AS1,USP30,ALKBH2,ALKBH2,UNG,ACACB,FOXN4,LINC01486,MYO1H,MYO1H,KCTD10,KCTD10,KCTD10,UBE3B,UBE3B,MMAB,MMAB,MVK,MVK,FAM222A,FAM222A,FAM222A-AS1,TRPV4,TRPV4,MIR4497,GLTP,TCHP,GIT2,GIT2,ANKRD13A,ANKRD13A,C12orf76,IFT81,ATP2A2,ANAPC7,ARPC3,ARPC3,GPN3,GPN3,GPN3,FAM216A,FAM216A,FAM216A,VPS29,VPS29,VPS29,RAD9B,RAD9B,RAD9B,PPTC7,PPTC7,TCTN1,TCTN…	-0.0959701	2	37.6409	2.80134e-48	939	841.726
chr12	113420297	114625297	SDSL,LHX5,LHX5,LHX5-AS1,LHX5-AS1,LINC01234,RBM19,LINC02459,TBX5,TBX5,TBX5-AS1,TBX5-AS1	0.0144137	2	41.052	0.303069	241	216.034
chr12	114625297	115975298	TBX3,MED13L	-0.0487832	2	36.2672	9.96856e-06	270	242.03
chr12	115975298	116260298	MED13L,MED13L,MIR620	0.271258	3	28.348	1.26045e-13	57	51.0952
chr12	116260298	120755301	MED13L,MIR4472-2,LINC00173,MAP1LC3B2,SPRING1,SPRING1,RNFT2,RNFT2,HRK,FBXW8,FBXW8,LOC100506551,TESC,TESC,TESC-AS1,TESC-AS1,TESC-AS1,FBXO21,FBXO21,NOS1,KSR2,RFC5,RFC5,WSB2,WSB2,WSB2,VSIG10,VSIG10,PEBP1,PEBP1,TAOK3,TAOK3,SUDS3,LINC02423,LINC02439,SRRM4,LOC105370024,LOC105370024,HSPB8,HSPB8,LINC00934,CCDC60,TMEM233,PRKAB1,CIT,CIT,MIR1178,BICDL1,BICDL1,RAB35,RAB35,GCN1,GCN1,MIR4498,GCN1,RPLP0,RPLP0,PX…	-0.0843964	2	37.3694	1.53094e-36	899	805.87
chr12	120755301	120900301	SPPL3	0.0674102	2	33.7725	0.0429512	29	25.9958
chr12	120900301	125115304	SPPL3,XLOC_009911,XLOC_009911,HNF1A-AS1,HNF1A,HNF1A,C12orf43,C12orf43,C12orf43,OASL,OASL,P2RX7,P2RX4,CAMKK2,ANAPC5,RNF34,KDM2B,KDM2B,MIR7107,KDM2B,MIR548AQ,ORAI1,MORN3,TMEM120B,TMEM120B,RHOF,RHOF,RHOF,LINC01089,LINC01089,LINC01089,SETD1B,SETD1B,HPD,HPD,PSMD9,PSMD9,PSMD9,CFAP251,CFAP251,CFAP251,BCL7A,BCL7A,LOC100506691,LOC100506691,MLXIP,LRRC43,LRRC43,IL31,LRRC43,B3GNT4,B3GNT4,DIABLO,DIABLO,DIABLO…	-0.185028	2	37.4055	1.24636e-111	843	755.671
chr12	125115304	131795308	AACS,TMEM132B,LINC00939,LINC02359,LINC02825,LINC02825,LINC02350,LINC02825,LINC02347,LINC02347,LOC100996671,LINC00944,LINC00944,LINC00943,LINC02372,LINC02405,LINC02376,LINC02375,LINC02411,LOC105370068,LINC02393,LINC00508,LINC00508,LINC00508,LINC00507,LINC02441,LINC02369,LINC02369,LINC02368,LINC02368,TMEM132C,TMEM132C,MIR3612,SLC15A4,LOC100128276,LOC100128276,GLT1D1,GLT1D1,TMEM132D,TMEM132D,TMEM132…	0.0380507	2	38.495	3.7328e-09	1335	1196.7
chr12	131795308	133265309	SFSWAP,MMP17,ULK1,PUS1,PUS1,EP400,EP400,EP400,SNORA49,EP400,EP400P1,EP400P1,DDX51,DDX51,NOC4L,NOC4L,LINC02361,GALNT9,GALNT9,LOC100130238,GALNT9,LOC101928416,LOC101928416,FBRSL1,FBRSL1,MIR6763,LRCOL1,P2RX2,P2RX2,POLE,POLE,POLE,PXMP2,PXMP2,PGAM5,ANKLE2,GOLGA3,CHFR,CHFR,LOC101928530,ZNF605,ZNF26,ZNF84-DT,ZNF84-DT,ZNF84,ZNF84,ZNF140,ZNF891,ZNF891,ZNF10,ZNF10,ZNF268,ANHX	-0.166973	2	38.4228	2.90473e-24	294	263.544
chr13	16000000	18051248	-	-1.03974	1	17.5615	8.45336e-53	410	367.54
chr13	18171248	37133070	FAM230C,LINC00417,ANKRD20A9P,LINC00408,LINC00442,LOC107984132,TUBA3C,TUBA3C,LOC101928697,LOC101928697,ANKRD26P3,ANKRD26P3,LINC00421,TPTE2,LINC00350,MPHOSPH8,MPHOSPH8,PSPC1,PSPC1,ZMYM5,ZMYM2,LINC01072,GJA3,GJB2,GJB6,CRYL1,CRYL1,MIR4499,IFT88,IL17D,EEF1AKMT1,EEF1AKMT1,XPO4,XPO4,LINC00367,LATS2,SAP18,SKA3,SKA3,MRPL57,MRPL57,LINC01046,LOC101928764,MIPEPP3,MIPEPP3,LINC00539,MIPEPP3,LINC00539,GRK6P1,MI…	0.0344461	2	32.6771	1.80857e-09	3776	3384.85
chr13	37133070	38383068	LINC01048,LINC00547,POSTN,TRPC4,LINC00571,UFM1	-0.227994	2	18.8418	2.17437e-11	250	224.102
chr13	38383068	47013052	LINC00437,LINC00437,LINC00366,LINC00437,FREM2,FREM2,FREM2,FREM2-AS1,STOML3,PROSER1,PROSER1,NHLRC3,NHLRC3,LHFPL6,COG6,COG6,MIR4305,LINC00332,LINC00548,LINC00598,FOXO1,MIR320D1,MRPS31,SLC25A15,SLC25A15,TPTE2P5,SLC25A15,TPTE2P5,MIR621,TPTE2P5,TPTE2P5,SUGT1P3,ELF1,ELF1,WBP4,WBP4,MIR3168,KBTBD6,KBTBD6,LOC101929140,LOC101929140,LOC101929140,KBTBD7,LOC101929140,MTRF1,MTRF1,MTRF1,NAA16,NAA16,OR7E37P,RGCC…	0.0175319	2	30.7612	0.0541807	1724	1545.41
chr13	47013052	47818050	-	-0.294786	1	22.587	3.47034e-13	161	144.322
chr13	47818050	53263040	LINC00562,SUCLA2,NUDT15,MED4,MED4-AS1,MED4,ITM2B,RB1-DT,RB1-DT,RB1,RB1,RB1,LPAR6,RCBTB2,LINC00462,CYSLTR2,FNDC3A,MLNR,LOC105370203,LOC105370203,CDADC1,CDADC1,CAB39L,CAB39L,SETDB2,SETDB2-PHF11,SETDB2,SETDB2-PHF11,SETDB2,SETDB2-PHF11,PHF11,SETDB2-PHF11,PHF11,SETDB2-PHF11,PHF11,RCBTB1,RCBTB1,ARL11,EBPL,KPNA3,CTAGE10P,SPRYD7,DLEU2,DLEU2,MIR3613,TRIM13,DLEU2,TRIM13,DLEU2,TRIM13,KCNRG,DLEU2,MIR16-1,MIR…	0.0102673	2	31.7776	0.533787	1088	975.291
chr13	53263040	83467984	LINC00558,LINC00458,MIR1297,MIR5007,PRR20B,PRR20E,PRR20D,PRR20C,PRR20A,PRR20C,PRR20B,PRR20E,PRR20D,PRR20A,PCDH17,LINC02338,LINC02338,LINC00374,LINC00374,DIAPH3,DIAPH3,DIAPH3-AS1,DIAPH3,DIAPH3-AS2,LINC00434,TDRD3,LINC00378,MIR3169,PCDH20,LINC02339,LINC00358,LINC01075,LINC01074,LINC00459,LINC00448,LINC00376,LINC00395,LINC00395,OR7E156P,OR7E156P,LOC102723968,LOC647264,LOC102723968,LINC00355,LINC0105…	-0.0861658	2	20.2488	4.19641e-35	5896	5285.22
chr13	83467984	114354328	SLITRK1,LINC00333,SNORA107,LINC00375,LINC00351,SLITRK6,LINC00430,MIR4500HG,MIR4500HG,MIR4500,MIR4500HG,SLITRK5,SLITRK5,LINC00397,LINC00373,LINC00433,LINC00560,LINC01047,LINC01047,LINC00440,LINC00440,LINC01040,LINC00353,LINC00559,MIR622,LINC01049,LINC00410,LINC00380,LINC00379,MIR17HG,MIR17HG,MIR17,MIR18A,MIR19A,MIR20A,MIR19B1,MIR92A1,GPC5,GPC5,GPC5-AS2,GPC5,MIR548AS,GPC5,GPC5-AS1,LINC00363,GPC6,GP…	0.00915403	2	27.8308	0.380771	6080	5450.17
chr14	16000000	18607832	-,OR11H12	-1.07434	1	17.3767	6.87401e-73	509	456.271
chr14	18607832	19961721	LINC02297,POTEM,POTEM,LOC100508046,DUXAP10,DUXAP9,DUXAP10,DUXAP9,BMS1P18,BMS1P17,BMS1P22,DUXAP10,DUXAP9,BMS1P22,DUXAP9,LNCRNA-ATB,LINC01297-DUXAP10-NBEAP6,LINC01297-DUXAP10-NBEAP6,DUXAP10,LINC01297-DUXAP10-NBEAP6,DUXAP10,BMS1P22,LINC01297-DUXAP10-NBEAP6,DUXAP10,BMS1P22,DUXAP9,BMS1P18,BMS1P17,LINC01297-DUXAP10-NBEAP6,DUXAP10,DUXAP9,LINC01297-DUXAP10-NBEAP6,LINC01297,POTEG,POTEG,POTEH-AS1,LOC101929…	0.586722	3	46.831	2.02874e-36	221	198.094
chr14	19961721	56462559	OR4K15,OR4Q2,OR4K14,OR4K13,OR4L1,OR4K17,OR4N5,OR11G2,OR11H6,OR11H7,OR11H4,TTC5,CCNB1IP1,CCNB1IP1,SNORA79B,SNORD126,RPPH1,PARP2,PARP2,TEP1,KLHL33,OSGEP,OSGEP,APEX1,APEX1,PIP4P1,PNP,RNASE10,RNASE9,RNASE11,RNASE11,LOC254028,RNASE12,LOC254028,OR6S1,ANG,RNASE4,RNASE4,EDDM3A,EDDM3B,RNASE6,RNASE1,RNASE3,ECRP,RNASE2,METTL17,METTL17,LOC101929718,METTL17,LOC101929718,SLC39A2,SLC39A2,NDRG2,NDRG2,MIR6717,NDR…	-0.121424	2	25.3105	6.43657e-119	7237	6487.31
chr14	56462559	57487583	LOC101927690,TMEM260,OTX2,OTX2,OTX2-AS1,OTX2-AS1,EXOC5,EXOC5,AP5M1,AP5M1,NAA30,CCDC198	0.0192929	2	30.0756	0.509805	205	183.764
chr14	57487583	57802590	CCDC198,SLC35F4	-0.432505	1	22.4333	1.48909e-12	63	56.4737
chr14	57802590	59642632	SLC35F4,ARMH4,ACTR10,PSMA3,PSMA3,PSMA3-AS1,PSMA3-AS1,PSMA3-AS1,LINC00216,PSMA3-AS1,ARID4A,ARID4A,TOMM20L,TOMM20L,TIMM9,TIMM9,TIMM9,KIAA0586,KIAA0586,DACT1,LINC01500,DAAM1,GPR135,L3HYPDH,L3HYPDH,JKAMP,JKAMP,JKAMP,CCDC175,CCDC175,RTN1	0.0156788	2	30.2944	0.455863	368	329.878
chr14	59642632	60052642	RTN1,MIR5586,RTN1,LRRC9	-0.273572	1	22.2588	5.69066e-08	82	73.5055
chr14	60052642	60287647	LRRC9,PCNX4,PCNX4,DHRS7,DHRS7,PPM1A	0.11563	2	27.1403	0.00393775	47	42.1312
chr14	60287647	60562653	PPM1A,LINC02322,C14orf39,SIX6	-0.266811	1	22.6603	0.000214069	54	48.4061
chr14	60562653	61912684	SALRNA1,SIX1,SIX1,MIR9718,SIX4,MNAT1,MNAT1,TRMT5,TRMT5,TRMT5,SLC38A6,SLC38A6,TMEM30B,PRKCH,LINC01303,LINC01303,FLJ22447,FLJ22447,HIF1A-AS1,HIF1A-AS1,HIF1A,HIF1A,HIF1A,HIF1A-AS3,HIF1A,HIF1A-AS3,HIF1A-AS2,SNAPC1,SYT16	0.0353108	2	31.8624	0.0381725	270	242.03
chr14	61912684	63907730	SYT16,LINC00643,LINC00643,LINC00644,LINC00644,KCNH5,RHOJ,GPHB5,PPP2R5E,PPP2R5E,LOC112268140,WDR89,SGPP1,SYNE2	-0.192355	2	25.2956	2.74761e-19	399	357.667
chr14	63907730	64282739	SYNE2,SYNE2,MIR548H1,SYNE2,ESR2,ESR2	0.177216	2	35.6571	2.5851e-14	75	67.2306
chr14	64282739	70962892	ESR2,TEX21P,MTHFD1,MTHFD1,ZBTB25,ZBTB25,AKAP5,ZBTB25,ZBTB25,ZBTB1,ZBTB1,ZBTB1,LOC102723809,LOC102723809,HSPA2,HSPA2,PPP1R36,PLEKHG3,PLEKHG3,SPTB,SPTB,SPTB,MIR7855,CHURC1,CHURC1-FNTB,CHURC1-FNTB,GPX2,CHURC1-FNTB,RAB15,CHURC1-FNTB,CHURC1-FNTB,FNTB,CHURC1-FNTB,FNTB,MAX,CHURC1-FNTB,FNTB,MAX,MIR4706,MAX,MAX,LOC100506321,LINC02324,MIR4708,FUT8,FUT8-AS1,FUT8,FUT8,MIR625,CCDC196,GPHN,GPHN,FAM71D,MPP5,ATP…	-0.0389313	2	33.2875	2.74477e-08	1336	1197.6
chr14	70962892	71012893	PCNX1	0.563691	3	29.0332	6.13334e-05	10	8.96408
chr14	71012893	74097964	PCNX1,SIPA1L1,SIPA1L1,SNORD56B,SIPA1L1,LOC145474,RGS6,RGS6,MIR7843,DPF3,DCAF4,ZFYVE1,RBM25,PSEN1,PAPLN,PAPLN,LOC101928123,PAPLN,NUMB,NUMB,NUMB,LOC101928143,LOC101928143,HEATR4,HEATR4,RIOX1,HEATR4,ACOT1,HEATR4,HEATR4,ACOT2,ACOT4,ACOT6,DNAL1,PNMA1,PNMA1,MIDEAS,MIDEAS,MIDEAS,MIR4505,MIDEAS,LOC100506476,LOC100506476,LINC02274,PTGR2,PTGR2,ZNF410,ZNF410,ZNF410,FAM161B,FAM161B,FAM161B,COQ6,COQ6,ENTPD5,E…	-0.076757	2	34.4058	4.6784e-05	617	553.084
chr14	74097964	74222967	LIN52	0.0308106	2	33.1758	0.326654	25	22.4102
chr14	74222967	88178288	VSX2,ABCD4,VRTN,SYNDIG1L,NPC2,MIR4709,NPC2,NPC2,ISCA2,LTBP2,AREL1,AREL1,FCF1,FCF1,YLPM1,PROX2,DLST,DLST,RPS6KL1,RPS6KL1,PGF,EIF2B2,MLH3,ACYP1,ACYP1,ZC2HC1C,ZC2HC1C,ZC2HC1C,NEK9,NEK9,TMED10,FOS,LINC01220,JDP2,BATF,LOC102724153,LOC102724153,FLVCR2,FLVCR2,FLVCR2,ERG28,ERG28,ERG28,TTLL5,TTLL5,TGFB3,TGFB3,IFT43,IFT43,GPATCH2L,ESRRB,VASH1,VASH1,VASH1-AS1,VASH1-AS1,ANGEL1,ANGEL1,LRRC74A,LINC01629,IRF2BP…	-0.104678	2	27.4239	4.68152e-48	2781	2492.91
chr14	88178288	91058354	KCNK10,SPATA7,PTPN21,ZC3H14,ZC3H14,EML5,EML5,TTC8,FOXN3,FOXN3,FOXN3-AS1,FOXN3,FOXN3-AS2,EFCAB11,EFCAB11,TDP1,TDP1,KCNK13,PSMC1,PSMC1,NRDE2,NRDE2,CALM1,LINC02317,LINC02317,LINC00642,LINC00642,LOC105370619,TTC7B,TTC7B,LOC101928909,TTC7B,LOC105370622,RPS6KA5	0.0398557	2	35.908	4.70337e-05	576	516.331
chr14	91058354	91453363	RPS6KA5,DGLUCY,DGLUCY,DGLUCY,SNORA11B,GPR68,CCDC88C	-0.156566	2	38.9599	1.37548e-13	79	70.8163
chr14	91453363	100148563	PPP4R3A,CATSPERB,TC2N,FBLN5,TRIP11,ATXN3,NDUFB1,NDUFB1,CPSF2,CPSF2,SLC24A4,RIN3,LGMN,GOLGA5,LINC02287,CHGA,CHGA,ITPK1,ITPK1,ITPK1,ITPK1-AS1,MOAP1,MOAP1,TMEM251,TMEM251,GON7,GON7,UBR7,UBR7,BTBD7,BTBD7,UNC79,UNC79,UNC79,COX8C,PRIMA1,FAM181A-AS1,FAM181A-AS1,FAM181A,FAM181A,ASB2,ASB2,MIR4506,CCDC197,OTUB2,OTUB2,DDX24,DDX24,DDX24,IFI27L1,IFI27L1,IFI27,IFI27L2,PPP4R4,PPP4R4,SERPINA10,SERPINA10,SERPINA6…	0.0239845	2	37.8918	0.00010765	1739	1558.85
chr14	100148563	106113700	DEGS2,YY1,YY1,MIR6764,SLC25A29,SLC25A29,MIR345,SLC25A47,WARS1,WARS1,WDR25,WDR25,BEGAIN,LINC00523,DLK1,MIR2392,MEG3,MEG3,MIR770,MIR493,MIR337,MIR665,RTL1,MIR431,MIR433,MIR127,RTL1,MIR432,MIR136,RTL1,MEG8,RTL1,MEG8,SNORD112,MEG8,MIR370,MEG8,MEG8,SNORD113-1,SNORD113-2,MEG8,SNORD113-3,MEG8,SNORD113-4,SNORD113-5,MEG8,SNORD113-6,SNORD113-7,SNORD113-8,MEG8,SNORD113-9,MEG8,SNORD114-1,SNORD114-2,SNORD114-…	-0.111167	2	38.9889	4.81024e-53	1192	1068.52
chr14	106113700	106713714	LINC00226,LINC00221	0.170974	2	38.3177	2.63646e-06	120	107.569
chr14	106713714	106883718	MIR5195	-0.997645	1	25.0511	0.00638677	33	30.4779
chr15	17000000	19840186	-	-1.45067	0	11.6096	2.84332e-138	558	500.197
chr15	19840186	35156521	-,CHEK2P2,HERC2P3,HERC2P3,HERC2P3,HERC2P9,GOLGA6L6,GOLGA8CP,NBEAP1,NBEAP1,MIR3118-2,MIR3118-3,MIR3118-4,POTEB2,POTEB,NF1P2,MIR5701-2,MIR5701-3,MIR5701-1,LINC01193,LINC01193,FAM30C,LOC646214,CXADRP2,POTEB3,MIR3118-2,MIR3118-3,MIR3118-4,POTEB3,NF1P2,MIR5701-2,MIR5701-3,MIR5701-1,LINC02203,LINC02203,OR4N4C,OR4N4C,IGHV1OR15-1,LOC102724760,IGHV1OR15-3,LOC642131,MIR3118-2,MIR3118-3,MIR3118-4,POTEB,POTE…	0.474087	3	47.6363	0	3012	2699.95
chr15	35156521	35171521	-	-0.945564	1	11.3335	0.0729811	3	2.68922
chr15	35171521	37171462	ANP32AP1,DPH6,DPH6,MIR3942,DPH6,DPH6-DT,DPH6-DT,MIR4510,CDIN1,CDIN1,CSNK1A1P1,CSNK1A1P1,LOC145845,LOC145845,MEIS2,MEIS2,MEIS2,MIR8063	0.278305	3	29.3348	1.1793e-28	400	358.562
chr15	37171462	37996437	TMCO5A	0.0242516	2	24.4877	0.600082	165	147.907
chr15	37996437	46021199	LINC02345,LINC01852,SPRED1,FAM98B,FAM98B,RASGRP1,RASGRP1,LINC02694,C15orf54,THBS1,THBS1,FSIP1,FSIP1,FSIP1,LOC105370941,GPR176,EIF2AK4,EIF2AK4,SRP14,SRP14,SRP14-AS1,SRP14-AS1,BMF,BUB1B,BUB1B,BUB1B-PAK6,BUB1B-PAK6,BUB1B-PAK6,PAK6,BUB1B-PAK6,PAK6,C15orf56,BUB1B-PAK6,PAK6,ANKRD63,ANKRD63,PLCB2,INAFM2,CCDC9B,PHGR1,PHGR1,DISP2,DISP2,DISP2,KNSTRN,IVD,BAHD1,BAHD1,CHST14,CHST14,CCDC32,CCDC32,MRPL42P5,RPUS…	0.317288	3	43.8503	0	1605	1438.73
chr15	46021199	47286162	SEMA6D	0.0238563	2	24.3377	0.550388	250	224.101
chr15	47286162	57995844	SEMA6D,LINC01491,SLC24A5,SLC24A5,MYEF2,MYEF2,MYEF2,CTXN2,CTXN2,SLC12A1,DUT,FBN1,CEP152,SHC4,SHC4,EID1,SECISBP2L,COPS2,COPS2,GALK2,GALK2,NDUFAF4P1,GALK2,GALK2,MIR4716,GALK2,GALK2,FAM227B,FAM227B,FAM227B,FGF7,FAM227B,DTWD1,DTWD1,ATP8B4,ATP8B4,SLC27A2,HDC,GABPB1,GABPB1,GABPB1-IT1,GABPB1,GABPB1-IT1,GABPB1-AS1,GABPB1-AS1,MIR4712,USP8,USP8,USP50,USP50,TRPM7,SPPL2A,AP4E1,AP4E1,DCAF13P3,MIR4713HG,MIR4713…	0.304333	3	36.2632	1.18286e-236	2137	1915.62
chr15	57995844	58065842	ALDH1A2,ALDH1A2,LOC283665	-0.378932	1	19.8575	0.0390561	14	12.5497
chr15	58065842	81665143	ALDH1A2,LOC283665,LOC283665,AQP9,LIPC,LIPC-AS1,LIPC,ADAM10,ADAM10,HSP90AB4P,LOC101928725,LOC101928725,MINDY2,MINDY2,SLTM,RNF111,CCNB2,MYO1E,MYO1E,MIR2116,MYO1E,LDHAL6B,FAM81A,GCNT3,GTF2A2,GTF2A2,BNIP2,BNIP2,FOXB1,ANXA2,ICE2,ICE2,RORA-AS1,RORA-AS1,RORA-AS1,RORA,RORA,RORA,RORA-AS2,LINC02349,VPS13C,VPS13C,LOC101928907,LOC101928907,C2CD4A,C2CD4B,LOC107984784,GOLGA2P11,MIR8067,MIR6085,MGC15885,TLN2,TL…	0.362922	3	46.3407	0	4717	4228.35
chr15	81665143	81740140	-	-0.283673	1	24.2255	0.0182681	15	13.4461
chr15	81740140	84205067	MEX3B,LINC01583,EFL1,EFL1,SAXO2,SAXO2,ADAMTS7P1,GOLGA6L10,UBE2Q2P2,GOLGA6L9,LOC102724034,GOLGA2P10,LOC727751,GOLGA2P10,LOC727751,GOLGA6L17P,RPS17,RPS17,CPEB1,CPEB1,CPEB1,CPEB1-AS1,CPEB1-AS1,CPEB1-AS1,AP3B2,AP3B2,LOC338963,ACTG1P17,SNHG21,SNHG21,FSD2,SCARNA15,FSD2,FSD2,WHAMM,WHAMM,HOMER2,RAMAC,C15orf40,C15orf40,BTBD1,BTBD1,MIR4515,TM6SF1,TM6SF1,HDGFL3,HDGFL3,BNC1,SH3GL3,ADAMTSL3,EFL1P1,DNM1P41,DNM…	0.384672	3	44.2775	7.44522e-121	493	441.928
chr15	84205067	84385070	LOC440300,GOLGA2P7,LOC102724135,GOLGA2P7,LOC102724135,GOLGA6L4	-0.396842	1	28.8138	0.000846581	26	23.3066
chr15	84385070	97260888	LOC103171574,LOC102724034,LOC103171574,GOLGA6L4,GOLGA6L4,GOLGA6L4,LOC102724135,GOLGA6L4,DNM1P41,GOLGA6L4,DNM1P41,GOLGA6L5P,GOLGA6L4,GOLGA6L5P,UBE2Q2P1,UBE2Q2P1,LINC00933,LINC00933,ZSCAN2,SCAND2P,SCAND2P,WDR73,WDR73,NMB,SEC11A,ZNF592,ALPK3,SLC28A1,PDE8A,LOC101929479,GOLGA6L3,MIR7706,AKAP13,AKAP13,LINC02883,LINC02883,KLHL25,KLHL25,KLHL25,MIR1276,MIR548AP,AGBL1,AGBL1,LINC01584,AGBL1,AGBL1-AS1,AGBL1,…	0.333715	3	42.947	0	2574	2307.36
chr15	97260888	97295891	-	-0.89364	1	13.4222	0.0140823	7	6.27488
chr15	97295891	97590909	LINC02254,LOC101927310	0.0492324	2	25.6221	0.413943	59	52.8882
chr15	97590909	101981189	LINC00923,ARRDC4,LINC02251,LINC01582,LINC02351,FAM169B,IRAIN,IRAIN,IGF1R,IGF1R,IGF1R,MIR4714,PGPEP1L,LUNAR1,SYNM,TTC23,TTC23,LRRC28,LRRC28,HSP90B2P,LRRC28,MEF2A,LYSMD4,DNM1P46,DNM1P46,LOC400464,LOC400464,ADAMTS17,ADAMTS17,SPATA41,SPATA41,CERS3-AS1,CERS3-AS1,CERS3,CERS3,PRKXP1,PRKXP1,LOC102723335,LINS1,LINS1,ASB7,ASB7,LOC105369201,LOC105369201,ALDH1A3,ALDH1A3,ALDH1A3,LOC101927751,ALDH1A3,LOC101927…	0.382999	3	46.4593	2.99413e-220	878	787.048
chr16	10000	28385215	DDX11L10,MIR6859-1,MIR6859-2,MIR6859-3,MIR6859-4,WASIR2,POLR3K,POLR3K,SNRNP25,SNRNP25,RHBDF1,RHBDF1,MPG,MPG,NPRL3,NPRL3,HBZ,HBM,HBA2,HBA1,HBQ1,LUC7L,FAM234A,FAM234A,RGS11,RGS11,ARHGDIG,PDIA2,PDIA2,AXIN1,AXIN1,MRPL28,MRPL28,PGAP6,PGAP6,PGAP6,LOC100134368,LOC100134368,NME4,NME4,DECR2,DECR2,RAB11FIP3,LINC00235,CAPN15,CAPN15,CAPN15,MIR5587,CAPN15,MIR3176,PRR35,PRR35,NHLRC4,PIGQ,PIGQ,RAB40C,WFIKKN1,ME…	0.283658	3	47.7959	0	5662	5075.46
chr16	28385215	28450206	EIF3CL,EIF3C,EIF3CL,EIF3C,MIR6862-1,MIR6862-2,EIF3C	-0.298364	1	35.3304	0.000150583	13	11.6532
chr16	28450206	28675177	CLN3,CLN3,APOBR,APOBR,IL27,IL27,NUPR1,SGF29,SGF29,SULT1A2,SULT1A2,SULT1A1,NPIPB8	0.159993	2	50.0144	0.0034532	45	40.338
chr16	28675177	29085125	EIF3C,EIF3C,EIF3CL,EIF3C,EIF3CL,MIR6862-1,MIR6862-2,NPIPB9,ATXN2L,TUFM,MIR4721,TUFM,SH2B1,SH2B1,ATP2A1,ATP2A1-AS1,ATP2A1,ATP2A1,RABEP2,RABEP2,CD19,NFATC2IP,NFATC2IP,MIR4517,SPNS1,SPNS1,LAT,LAT,RRN3P2	-0.114138	2	41.5525	0.00296511	82	73.5049
chr16	29085125	32479689	RRN3P2,SNX29P2,NPIPB11,SMG1P6,SMG1P6,SMG1P6,BOLA2-SMG1P6,SMG1P6,BOLA2-SMG1P6,LOC606724,BOLA2-SMG1P6,BOLA2,BOLA2B,SLX1B,SLX1A,SLX1B,SLX1A,SLX1A-SULT1A3,SLX1B-SULT1A4,SULT1A3,SULT1A4,SLX1A-SULT1A3,SLX1B-SULT1A4,SULT1A3,SULT1A4,LOC388242,LOC613038,LOC388242,LOC613038,NPIPB12,SMG1P2,SMG1P2,SMG1P2,MIR3680-2,MIR3680-1,SPN,QPRT,C16orf54,ZG16,KIF22,KIF22,MAZ,MAZ,PRRT2,PRRT2,PAGR1,PAGR1,MVP,MVP,CDIPT,CDIP…	0.316185	3	50.3804	5.68781e-53	678	607.76
chr16	32479689	32584675	-	-1.0508	1	12.7942	5.81351e-06	21	18.8244
chr16	32584675	32649667	-	1.31182	5	83.7993	2.63425e-09	13	11.6532
chr16	32649667	32689662	LOC105369266,TP53TG3F,LOC102723655,TP53TG3,TP53TG3B,TP53TG3C,TP53TG3E	-0.6532	1	22.5457	0.0011698	8	7.17121
chr16	32689662	33174600	-,SLC6A10P	0.810547	4	54.6853	4.23246e-28	97	86.9509
chr16	33174600	33487513	TP53TG3,TP53TG3B,TP53TG3C,LOC102723655,TP53TG3E,TP53TG3F,LOC105369266,TP53TG3B,TP53TG3,TP53TG3C,LOC102723655,TP53TG3E,TP53TG3F	-0.436341	1	33.0184	0.000793511	43	38.5236
chr16	33487513	34169056	LOC390705,ENPP7P13,MIR9901	1.02199	5	73.8142	1.00586e-32	136	121.927
chr16	34169056	34521510	CCNYL3,-	-0.761958	1	18.2652	1.98606e-12	60	53.8096
chr16	34571510	34596504	-	6.20672	148	1916.82	0.000378949	5	4.48197
chr16	34596504	34781466	-	-0.643095	1	12.676	7.92898e-11	37	33.1667
chr16	34781466	34836454	-	0.465947	3	25.8829	0.00576495	11	9.86035
chr16	34836454	35096400	CCNYL3	-0.602808	1	19.3767	3.57732e-10	52	46.6126
chr16	35096400	35646286	UBE2MP1,LOC112268173,LINC01566,FRG2DP,TP53TG3HP	0.363161	3	42.247	1.16808e-21	110	98.6036
chr16	35646286	36096192	LINC02167,-	-0.581601	1	21.4553	6.53097e-09	90	80.6757
chr16	36096192	36126186	-	1.0655	5	51.4376	0.00164739	6	5.37838
chr16	36126186	38280682	-	-0.832511	1	16.6673	3.75668e-168	420	376.469
chr16	46380682	59779967	-,ANKRD26P1,SHCBP1,VPS35,VPS35,ORC6,ORC6,MYLK3,C16orf87,GPT2,GPT2,SNORD148,DNAJA2,NETO2,NETO2,ITFG1-AS1,ITFG1-AS1,ITFG1-AS1,ITFG1,ITFG1,ITFG1,PHKB,PHKB,LINC02192,LINC02192,LINC02133,LINC02133,LINC02134,ABCC12,ABCC11,ABCC11,LONP2,LONP2,LONP2,SIAH1,SIAH1,N4BP1,CBLN1,C16orf78,ZNF423,ZNF423,ADAM3B,CNEP1R1,HEATR3,TENT4B,ADCY7,ADCY7,MIR6771,ADCY7,BRD7,BRD7,LINC02178,NKD1,SNX20,LOC101927272,SNX20,NOD2,C…	0.34046	3	51.7888	2.85304e-316	2678	2400.57
chr16	59779967	59804966	-	-1.20396	0	7.80663	0.00126669	5	4.48203
chr16	59804966	61709864	LINC02141,MIR4426,CDH8	0.155746	2	25.959	1.23673e-08	379	339.737
chr16	61709864	61854857	CDH8	-0.564521	1	16.8915	0.00373468	29	25.9957
chr16	61854857	64589711	CDH8	0.274548	3	27.7522	4.31169e-43	546	489.437
chr16	64589711	64644708	-	-0.575167	1	15.4408	0.00147178	11	9.86045
chr16	64644708	64794700	-	0.0198044	2	27.3038	0.887404	30	26.8921
chr16	64794700	70269408	CDH11,LINC02126,LINC00922,CDH5,CDH5,LINC00920,LINC00920,BEAN1,BEAN1,BEAN1-AS1,BEAN1,TK2,TK2,CKLF,CKLF-CMTM1,CKLF,CKLF-CMTM1,CKLF,CKLF-CMTM1,CMTM1,CKLF-CMTM1,CMTM1,CKLF-CMTM1,CMTM1,CMTM2,CMTM2,CMTM3,CMTM4,DYNC1LI2,DYNC1LI2,LOC106699570,LOC106699570,TERB1,TERB1,TERB1,NAE1,NAE1,CA7,PDP2,CDH16,RRAD,CIAO2B,CES2,CES2,CES3,CES4A,CBFB,C16orf70,C16orf70,B3GNT9,B3GNT9,TRADD,TRADD,TRADD,FBXL8,HSF4,HSF4,HSF4…	0.258226	3	46.292	6.42222e-180	1093	979.77
chr16	70269408	70464398	AARS1,AARS1,DDX19B,DDX19B,DDX19B,LOC100506083,LOC100506083,LOC100506083,DDX19A,DDX19A,ST3GAL2,FCSK	-0.00584273	2	43.4551	0.69156	39	34.9598
chr16	70464398	90228345	FCSK,FCSK,COG4,COG4,COG4,SF3B3,SF3B3,SF3B3,SNORD111B,SF3B3,SNORD111,IL34,IL34,MTSS2,MTSS2,MTSS2,VAC14,VAC14,VAC14,VAC14-AS1,VAC14,HYDIN,HYDIN,CMTR2,CALB2,LINC02136,TLE7,ZNF23,ZNF19,LOC105371335,CHST4,TAT-AS1,TAT,TAT,MARVELD3,MARVELD3,PHLPP2,PHLPP2,SNORA70D,PHLPP2,AP1G1,AP1G1,AP1G1,SNORD71,ATXN1L,ZNF821,IST1,IST1,PKD1L3,PKD1L3,DHODH,HP,HP,HPR,HPR,TXNL4B,TXNL4B,DHX38,DHX38,PMFBP1,LINC01572,ZFHX3,HC…	0.322156	3	47.5463	0	3949	3539.9
chr17	60000	114744	-	-0.945474	1	21.7519	5.93238e-05	11	9.85782
chr17	114744	3314234	SCGB1C2,DOC2B,DOC2B,LINC02091,LINC02091,RPH3AL,RPH3AL,LOC100506388,LOC105371430,LOC105371430,C17orf97,RFLNB,VPS53,TLCD3A,GEMIN4,GEMIN4,DBIL5P,DBIL5P,GLOD4,GLOD4,MRM3,MRM3,NXN,NXN,LOC101927727,TIMM22,TIMM22,ABR,ABR,ABR,MIR3183,BHLHA9,TRARG1,YWHAE,CRK,MYO1C,INPP5K,INPP5K,PITPNA-AS1,PITPNA,PITPNA,SLC43A2,SCARF1,SCARF1,RILP,RILP,PRPF8,PRPF8,TLCD2,TLCD2,MIR22HG,MIR22,MIR22HG,WDR81,WDR81,SERPINF2,SERPI…	0.131645	2	46.827	1.40944e-36	631	565.619
chr17	3314234	3374239	-	-0.479214	1	21.4925	5.28728e-06	12	10.7569
chr17	3374239	4344324	OR1E1,OR3A3,OR1E2,SPATA22,SPATA22,ASPA,SPATA22,TRPV3,TRPV3,TRPV1,TRPV1,SHPK,SHPK,SHPK,CTNS,CTNS,CTNS,TAX1BP3,P2RX5-TAX1BP3,TAX1BP3,P2RX5-TAX1BP3,EMC6,P2RX5-TAX1BP3,EMC6,P2RX5,P2RX5-TAX1BP3,P2RX5,ITGAE,ITGAE,HASPIN,ITGAE,NCBP3,NCBP3,CAMKK1,P2RX1,ATP2A3,LINC01975,ZZEF1,ZZEF1,CYB5D2,CYB5D2,ANKFY1,UBE2G1,UBE2G1,LOC103021295	0.216422	3	47.0998	6.19673e-29	194	173.904
chr17	4344324	4474335	UBE2G1,SPNS3	-0.058253	2	41.6521	0.0424556	26	23.3067
chr17	4474335	18445557	SPNS3,SPNS2,SPNS2,MYBBP1A,MYBBP1A,MYBBP1A,GGT6,GGT6,SMTNL2,LINC01996,ALOX15,PELP1,PELP1,LOC101559451,LOC101559451,ARRB2,MED11,CXCL16,CXCL16,CXCL16,ZMYND15,ZMYND15,TM4SF5,VMO1,GLTPD2,GLTPD2,PSMB6,PLD2,MINK1,MINK1,CHRNE,CHRNE,C17orf107,GP1BA,GP1BA,SLC25A11,SLC25A11,RNF167,RNF167,PFN1,ENO3,ENO3,SPAG7,SPAG7,SPAG7,CAMTA2,CAMTA2,MIR6864,MIR6865,CAMTA2,CAMTA2,INCA1,INCA1,INCA1,KIF1C,KIF1C,KIF1C,KIF1C-AS…	0.30658	3	47.0653	0	2792	2502.78
chr17	18445557	18560567	LGALS9C,USP32P2,USP32P2,FAM106A,FAM106A,CCDC144B	-0.702019	1	23.7025	2.95932e-09	23	20.6175
chr17	18560567	19025607	CCDC144B,TBC1D28,ZNF286B,ZNF286B,FOXO3B,TRIM16L,FBXW10,TVP23B,LOC101929141,PRPSAP2,SLC5A10,SLC5A10,FAM83G,SLC5A10,GRAP	0.345789	3	46.9707	7.59636e-26	93	83.3663
chr17	19025607	19230625	GRAP,SNORD3B-1,SNORD3B-2,LOC102724624,LOC79999,LOC388436,SNORD3D,GRAPL,GRAPL,LOC79999,LOC388436,LOC79999,LOC388436,SNORD3A,SNORD3C	-0.206972	2	39.3566	9.78112e-06	41	36.7529
chr17	19230625	21908025	EPN2,EPN2,EPN2-IT1,EPN2,EPN2-AS1,EPN2,B9D1,B9D1,MIR1180,B9D1,B9D1,MAPK7,MAPK7,MFAP4,MFAP4,RNF112,SLC47A1,SLC47A1,SNORA59B,SNORA59A,ALDH3A2,ALDH3A2,SLC47A2,SLC47A2,ALDH3A1,ULK2,AKAP10,SPECC1,CCDC144CP,USP32P3,USP32P3,FAM106B,NOS2P3,NOS2P3,LGALS9B,LGALS9B,KRT16P3,CDRT15L2,LINC02088,LOC100287072,CCDC144NL,CCDC144NL,CCDC144NL-AS1,CCDC144NL-AS1,LOC339260,USP22,LINC01563,DHRS7B,TMEM11,NATD1,MAP2K3,MAP2…	0.423719	3	53.2985	2.58849e-79	532	476.88
chr17	21908025	21967344	-	-0.619627	1	21.1365	0.0494224	12	10.7498
chr17	21967344	22723589	-,UBBP4,FAM27E5,FLJ36000,MTRNR2L1	0.541663	3	55.6092	5.69721e-11	138	123.717
chr17	22723589	26565799	-	-2.32666	0	11.1641	8.33584e-285	758	679.5
chr17	26565799	26775917	-	-0.0243437	2	98.1842	0.910536	42	37.6503
chr17	26775917	27125985	-,LOC105371703	1.09018	5	91.6898	4.53938e-09	60	53.7851
chr17	27125985	27195987	-	-0.716978	1	16.4113	0.00104979	14	12.5497
chr17	27195987	30626085	MIR4522,WSB1,WSB1,TBC1D3P5,KSR1,LGALS9,NOS2,LYRM9,LINC01992,NLK,NLK,NLK,PYY2,PPY2P,KRT18P55,TMEM97,TMEM97,IFT20,IFT20,TNFAIP1,TNFAIP1,TNFAIP1,POLDIP2,POLDIP2,POLDIP2,TMEM199,MIR4723,TMEM199,SEBOX,VTN,SARM1,SARM1,SLC46A1,SLC46A1,SLC13A2,FOXN1,UNC119,UNC119,PIGS,PIGS,PIGS,ALDOC,ALDOC,SPAG5,SPAG5,SPAG5,SPAG5-AS1,SPAG5-AS1,SPAG5-AS1,RSKR,SPAG5-AS1,RSKR,KIAA0100,SPAG5-AS1,KIAA0100,KIAA0100,SDF2,SDF2,S…	0.325932	3	46.8744	3.63286e-169	686	614.936
chr17	30626085	30711087	SMURF2P1-LRRC37BP1,SH3GL1P2,SMURF2P1-LRRC37BP1,SUZ12P1	-0.0281419	2	42.5918	0.376592	17	15.2389
chr17	30711087	34026182	SUZ12P1,SUZ12P1,CRLF3,CRLF3,ATAD5,TEFM,ADAP2,RNF135,RNF135,DPRXP4,LOC107984974,LOC107984974,LOC107984974,LOC646030,LOC646030,MIR4733,NF1,NF1,NF1,NF1,OMG,NF1,EVI2B,NF1,EVI2A,NF1,RAB11FIP4,RAB11FIP4,MIR4724,MIR193A,MIR4725,MIR365B,COPRS,COPRS,UTP6,UTP6,SUZ12,LRRC37B,LRRC37B,SH3GL1P1,LOC105371730,RHOT1,RHOT1,ARGFXP2,RHOT1,RHBDL3,C17orf75,MIR632,ZNF207,ZNF207,PSMD11,CDK5R1,CDK5R1,MYO1D,MYO1D,MYO1D,TM…	0.356216	3	47.1403	1.43876e-173	663	594.319
chr17	34026182	34101184	ASIC2	0.0326362	2	38.3	0.726033	15	13.4461
chr17	34101184	36256245	ASIC2,LINC01989,CCL2,CCL7,CCL11,CCL8,CCL13,CCL1,CCL1,C17orf102,C17orf102,TMEM132E,TMEM132E,CCT6B,CCT6B,ZNF830,LIG3,LIG3,RFFL,LIG3,RFFL,RAD51L3-RFFL,RFFL,RAD51L3-RFFL,RFFL,RAD51L3-RFFL,RAD51L3-RFFL,RAD51D,RAD51L3-RFFL,FNDC8,FNDC8,NLE1,NLE1,UNC45B,SLC35G3,SLFN5,SLFN11,SLFN12,SLFN12,SLFN13,SLFN13,SLFN12L,SLFN14,SLFN14,LOC107985033,SNHG30,SNHG30,SNORD7,PEX12,PEX12,AP2B1,RASL10B,RASL10B,GAS2L2,GAS2L2,…	0.37967	3	49.8788	1.29327e-106	431	386.352
chr17	36256245	36366248	TBC1D3H,TBC1D3I,TBC1D3D,NPEPPSP1,LOC101929950,NPEPPSP1,TBC1D3H,TBC1D3L,TBC1D3G	-0.427287	1	27.2627	0.00110098	22	19.721
chr17	36366248	37936293	TBC1D3H,TBC1D3G,TBC1D3I,TBC1D3D,TBC1D3L,TBC1D3K,TBC1D3K,TBC1D3K,TBC1D3F,TBC1D3H,TBC1D3G,TBC1D3D,TBC1D3I,TBC1D3J,ZNHIT3,ZNHIT3,MYO19,MYO19,MYO19,PIGW,PIGW,GGNBP2,DHRS11,MRM1,LHX1-DT,LHX1-DT,LHX1,LHX1,AATF,AATF,MIR2909,ACACA,ACACA,SNORA90,ACACA,C17orf78,ACACA,TADA2A,TADA2A,DUSP14,DUSP14,SYNRG,SYNRG,SYNRG,DDX52,DDX52,MIR378J,DDX52,HNF1B,YWHAEP7,TBC1D3,TBC1D3K	0.323632	3	47.4677	2.81324e-84	314	281.472
chr17	37936293	38261302	TBC1D3H,TBC1D3D,TBC1D3I,TBC1D3L,TBC1D3C,TBC1D3H,TBC1D3L,TBC1D3I,TBC1D3D,TBC1D3C,TBC1D3C,TBC1D3,TBC1D3D,TBC1D3L,TBC1D3C,LOC101929950,TBC1D3C,TBC1D3H,TBC1D3L,TBC1D3F,TBC1D3,TBC1D3K,TBC1D3D,TBC1D3G,TBC1D3I,TBC1D3E,TBC1D3,TBC1D3E,TBC1D3K,TBC1D3C,TBC1D3,TBC1D3E,TBC1D3K,TBC1D3C,NPEPPSP1,NPEPPSP1,NPEPPSP1,LOC101929950	-0.503334	1	26.8577	1.65794e-10	65	58.2666
chr17	38261302	69737199	MRPL45,MRPL45,GPR179,GPR179,SOCS7,ARHGAP23,SRCIN1,EPOP,LOC105371763,LOC105371763,MIR4734,MLLT6,MLLT6,MLLT6,MIR4726,MLLT6,CISD3,CISD3,PCGF2,PCGF2,PCGF2,LOC100287808,LOC100287808,PSMB3,PSMB3,PSMB3,PIP4K2B,PIP4K2B,PIP4K2B,CWC25,CWC25,CWC25,MIR4727,C17orf98,RPL23,RPL23,SNORA21B,SNORA21,LASP1,LASP1,MIR6779,LASP1,LINC00672,LINC00672,FBXO47,LINC02079,LRRC37A11P,LRRC37A11P,RDM1P5,RDM1P5,PLXDC1,PLXDC1,ARL…	0.277521	3	43.5138	0	6291	5639.31
chr17	69737199	69772200	LINC01483	-0.679629	1	17.2271	0.00788178	7	6.27486
chr17	69772200	83247441	LINC01483,LINC01497,LINC01028,KCNJ16,KCNJ2-AS1,KCNJ2-AS1,KCNJ2,KCNJ2,CASC17,ROCR,LINC01152,LINC01152,LOC102723517,LOC102723517,SOX9-AS1,SOX9-AS1,LINC02097,SOX9-AS1,SOX9,SOX9,LINC02003,LINC00673,LINC00511,SLC39A11,SSTR2,COG1,COG1,FAM104A,FAM104A,FAM104A,C17orf80,C17orf80,C17orf80,CPSF4L,CPSF4L,CDC42EP4,SDK2,SDK2,LOC101928251,LOC100134391,LOC100134391,LINC00469,LINC00469,LINC00469,LINC02092,RPL38,R…	0.246934	3	48.4051	0	2681	2403.27
chr18	10000	15570873	LINC02564,LOC102723376,TUBB8B,ROCK1P1,ROCK1P1,MIR8078,USP14,USP14,THOC1,THOC1,COLEC12,LINC01925,CETN1,CLUL1,CLUL1,TYMSOS,TYMSOS,TYMS,TYMS,TYMS,ENOSF1,ENOSF1,YES1,ADCYAP1,LINC01904,LINC00470,METTL4,METTL4,NDC80,NDC80,CBX3P2,CBX3P2,SMCHD1,SMCHD1,EMILIN2,EMILIN2,LPIN2,LPIN2,LPIN2,CHORDC1P4,MYOM1,MYL12A,MYL12A,LOC104968399,LOC104968399,MYL12B,MYL12B,LINC01895,TGIF1,GAPLINC,DLGAP1,DLGAP1,DLGAP1-AS1,DL…	0.38097	3	44.7125	0	3101	2779.77
chr18	15570873	15850808	-	-0.537922	1	21.8149	3.65286e-11	56	50.1981
chr18	15850808	16385684	-	0.12401	2	34.0406	0.00258767	107	95.9143
chr18	16385684	20936204	-	-0.381111	1	24.4269	1.82859e-71	899	805.857
chr18	20936204	29035802	ROCK1,GREB1L,ESCO1,SNRPD1,ABHD3,ABHD3,MIR320C1,MIB1,MIB1,MIR133A1HG,MIR133A1,MIB1,MIR133A1HG,MIR1-2,MIB1,MIR133A1HG,GATA6-AS1,GATA6,GATA6,CTAGE1,LOC101927571,RBBP8,MIR4741,RBBP8,CABLES1,TMEM241,RIOK3,RMC1,RMC1,NPC1,NPC1,ANKRD29,LAMA3,TTC39C,TTC39C-AS1,TTC39C,CABYR,CABYR,OSBPL1A,OSBPL1A,OSBPL1A,MIR320C2,IMPACT,HRH4,LINC01915,LOC105372028,LINC01894,ZNF521,SS18,PSMA8,TAF4B,LINC01543,KCTD1,KCTD1,MIR8…	0.352482	3	38.5129	3.55345e-277	1619	1451.28
chr18	29040802	29160796	-	-0.592134	1	12.8481	0.00453234	24	21.5137
chr18	29160796	30265741	-	0.343822	3	24.1142	4.02176e-15	216	193.623
chr18	30265741	30300739	MIR302F	-1.31038	0	5.37561	0.00375596	7	6.27483
chr18	30300739	60799237	DSC3,DSC2,DSC2,DSCAS,DSCAS,DSCAS,DSC1,DSG1,DSG1,DSG1-AS1,DSG1-AS1,DSG1-AS1,DSG4,DSG3,DSG2,DSG2,DSG2-AS1,DSG2-AS1,TTR,B4GALT6,SLC25A52,TRAPPC8,RNF125,RNF138,MEP1B,GAREM1,WBP11P1,KLHL14,CCDC178,CCDC178,ASXL3,NOL4,DTNA,DTNA,MAPRE2,ZNF397,ZNF397,ZSCAN30,ZSCAN30,ZSCAN30,ZNF271P,ZNF271P,ZNF24,ZNF396,INO80C,GALNT1,GALNT1,MIR3975,MIR187,MIR3929,C18orf21,RPRD1A,SLC39A6,SLC39A6,ELP2,ELP2,ELP2,COSMOC,COSMOC…	0.30327	3	36.7208	0	6068	5439.38
chr18	60799237	60844235	-	-0.838572	1	9.24175	0.00244784	9	8.06764
chr18	60844235	80263285	CDH20,LINC01544,RNF152,PIGN,PIGN,RELCH,RELCH,TNFRSF11A,ZCCHC2,PHLPP1,BCL2,KDSR,VPS4B,SERPINB5,SERPINB12,SERPINB13,SERPINB4,SERPINB3,SERPINB11,SERPINB7,SERPINB2,SERPINB10,HMSD,SERPINB8,LINC00305,LINC00305,LINC01924,LINC01924,LINC01924,LINC01538,CDH7,CDH19,MIR5011,DSEL,DSEL,LOC643542,LOC643542,LOC643542,LINC01903,TMX3,TMX3,CCDC102B,CCDC102B,DOK6,DOK6,LOC105372179,DOK6,CD226,CD226,RTTN,SOCS6,LINC019…	0.404819	3	36.8604	0	3866	3465.5
chr19	60000	279990	WASH5P,WASH5P,MIR1302-2,MIR1302-9,MIR1302-10,MIR1302-11,FAM138A,FAM138F,FAM138C,OR4F17,LINC01002	0.0729682	2	33.2089	0.397229	44	39.4418
chr19	279990	7024708	PLPP2,MIER2,THEG,C2CD4C,SHC2,SHC2,ODF3L2,ODF3L2,MADCAM1,MADCAM1,TPGS1,TPGS1,CDC34,CDC34,GZMM,GZMM,BSG,HCN2,HCN2,POLRMT,POLRMT,FGF22,RNF126,FSTL3,PRSS57,PALM,MISP,PTBP1,PTBP1,MIR4745,PTBP1,PLPPR3,MIR3187,PLPPR3,AZU1,PRTN3,ELANE,ELANE,CFD,CFD,MED16,MED16,RNU6-1,RNU6-7,RNU6-8,RNU6-9,RNU6-2,R3HDM4,KISS1R,ARID3A,WDR18,GRIN3B,GRIN3B,TMEM259,TMEM259,TMEM259,RNU6-1,RNU6-7,RNU6-8,RNU6-9,RNU6-2,CNN2,ABCA7,…	-0.358375	1	35.6203	0	1348	1208.35
chr19	7024708	7064707	MBD3L5,MBD3L4,MBD3L2,MBD3L3	1.00242	5	51.3205	0.00358244	8	7.17125
chr19	7064707	8694638	ZNF557,INSR,ARHGEF18,PEX11G,TEX45,ZNF358,ZNF358,MCOLN1,MCOLN1,MCOLN1,PNPLA6,PNPLA6,CAMSAP3,CAMSAP3,MIR6792,XAB2,XAB2,PET100,PCP2,STXBP2,RETN,MCEMP1,MCEMP1,TRAPPC5,TRAPPC5,FCER2,FCER2,CLEC4G,CD209,CLEC4M,CLEC4GP1,EVI5L,EVI5L,PRR36,PRR36,LYPLA2P2,LRRC8E,LRRC8E,MAP2K7,MAP2K7,TGFBR3L,SNAPC2,CTXN1,CTXN1,TIMM44,TIMM44,ELAVL1,CCL25,FBN3,CERS4,-,CD320,CD320,NDUFA7,NDUFA7,NDUFA7,RPS28,KANK3,KANK3,ANGPTL4,…	-0.385868	1	34.549	8.25498e-78	326	292.228
chr19	8694638	8789634	ACTL9,OR2Z1	0.360779	3	55.0199	0.0107432	19	17.0317
chr19	8789634	14659389	ZNF558,MBD3L1,MUC16,MUC16,OR1M1,OR7G2,OR7G1,OR7G3,ZNF317,OR7D2,OR7D4,OR7E24,ZNF699,ZNF559,ZNF559-ZNF177,ZNF559-ZNF177,ZNF559-ZNF177,ZNF177,ZNF266,ZNF560,ZNF426,ZNF426,ZNF426-DT,ZNF426-DT,ZNF121,ZNF561,ZNF561,ZNF561-AS1,ZNF561-AS1,ZNF562,ZNF812P,ZNF846,ZNF846,ZNF846,LOC100505555,LOC100505555,FBXL12,UBL5,PIN1,PIN1,OLFM2,OLFM2,COL5A3,COL5A3,RDH8,RDH8,MIR5589,C3P1,SHFL,SHFL,ANGPTL6,ANGPTL6,PPAN,PPAN-…	-0.301688	1	34.6455	1.44434e-261	1174	1052.38
chr19	14659389	14974376	ADGRE3,ZNF333,ZNF333,ADGRE2,ADGRE2,OR7C1,OR7C1,OR7A5,OR7A10,OR7A17,OR7C2,SLC1A6	-0.0123136	2	36.3716	0.543956	63	56.4735
chr19	14974376	19684179	SLC1A6,SLC1A6,CCDC105,CCDC105,CASP14,OR1I1,SYDE1,SYDE1,ILVBL,ILVBL,NOTCH3,NOTCH3,MIR6795,EPHX3,BRD4,AKAP8,AKAP8,AKAP8L,AKAP8L,WIZ,WIZ,MIR1470,RASAL3,RASAL3,RASAL3,PGLYRP2,PGLYRP2,CYP4F22,CYP4F8,CYP4F3,CYP4F12,OR10H2,OR10H3,CYP4F24P,OR10H5,OR10H1,UCA1,CLEC4O,CYP4F2,CYP4F11,OR10H4,LINC00661,LINC00905,LINC01855,TPM4,TPM4,RAB8A,RAB8A,HSH2D,HSH2D,CIB3,FAM32A,AP1M1,KLF2,EPS15L1,CALR3,CALR3,C19orf44,C19…	-0.303236	1	36.1231	1.7648e-235	942	844.414
chr19	19684179	20414148	ZNF14,LINC00663,LINC00663,ZNF56,ZNF56,ZNF56,ZNF506,ZNF253,ZNF93,ZNF682,ZNF90,ZNF486,ZNF826P,ZNF826P,MIR1270	0.0255542	2	33.0305	0.314923	146	130.875
chr19	20414148	24888329	ZNF826P,ZNF737,ZNF626,ZNF66,ZNF85,ZNF430,ZNF714,ZNF431,ZNF708,ZNF738,ZNF493,LINC00664,ZNF429,LOC400682,ZNF100,ZNF100,CCNYL6,ZNF43,ZNF208,ZNF257,ZNF676,ZNF729,ZNF98,LOC105376917,LOC105376917,LOC101929124,LOC105376917,LINC01233,GOLGA2P9,LOC100996349,LINC01785,ZNF492,ZNF99,ZNF723,ZNF728,LINC01859,LINC01858,ZNF730,ZNF724,IPO5P1,ZNF91,LINC01224,ZNF675,ZNF681,RPSAP58,ZNF726,LOC100505851,ZNF254,HAVCR1P1…	-0.256077	1	28.3152	2.88241e-27	885	793.312
chr19	24888329	26710642	-	-0.00955241	2	34.067	0.7502	363	325.405
chr19	26710642	27190874	-	0.844198	4	63.2988	5.43498e-15	96	86.0575
chr19	27240874	30231040	-,LINC00662,LINC00662,LOC101927151,LOC101927151,LOC100420587,LOC100420587,LOC102724908,LINC00906,LINC00906,LOC102724958,LINC01532,UQCRFS1,LOC284395,LOC284395,VSTM2B,VSTM2B,POP4,PLEKHF1,C19orf12,CCNE1,URI1,ZNF536	-0.365699	1	31.6486	9.70688e-27	598	536.053
chr19	30231040	32536168	ZNF536,TSHZ3,TSHZ3,LINC01791,THEG5,LINC01533,LINC01782,ZNF507,ZNF507,LOC400684,LOC400684,LOC400684,DPY19L3,DPY19L3	0.0647139	2	38.8251	1.85304e-10	459	411.452
chr19	32536168	36266375	PDCD5,ANKRD27,ANKRD27,SNORA68B,ANKRD27,RGS9BP,RGS9BP,NUDT19,TDRD12,TDRD12,SLC7A9,SLC7A9,CEP89,CEP89,FAAP24,FAAP24,RHPN2,RHPN2,GPATCH1,WDR88,LRP3,LRP3,LRP3,SLC7A10,SLC7A10,CEBPA,CEBPA,CEBPA-DT,CEBPG,PEPD,CHST8,KCTD15,LSM14A,GARRE1,GPI,GPI,PDCD2L,PDCD2L,UBA2,WTIP,ZNF807P,SCGB1B2P,SCGB1B2P,SCGB2B2,SCGB1B2P,SCGB2B3P,SCGB1B2P,ZNF302,ZNF302,ZNF181,ZNF599,LINC01801,LINC00904,LINC01838,ZNF30-AS1,ZNF30-AS…	-0.180849	2	36.6165	1.10374e-95	746	668.722
chr19	36266375	36311377	LOC100134317	2.62123	13	299.275	3.58713e-07	9	8.06769
chr19	36311377	37266430	LOC100134317,LINC00665,LINC00665,LINC00665,ZFP14,ZFP14,ZFP82,ZFP82,LOC644189,LOC644189,ZNF566,ZNF566,LOC728752,ZNF260,ZNF529,ZNF529,ZNF529-AS1,ZNF529,ZNF382,ZNF382,ZNF461,LINC01534,LINC01534,ZNF567,ZNF567,ZNF850,ZNF850,LOC728485,LOC728485,ZNF790-AS1,ZNF790-AS1,ZNF790,ZNF790,ZNF790,ZNF345,ZNF345,ZNF345,ZNF829,ZNF829,ZNF829,ZNF568,ZNF568,ZNF420,ZNF585A,ZNF585B,ZNF383,LINC01535,LINC01535,LOC284412	-0.0577412	2	32.2541	0.000719985	191	171.214
chr19	37266430	37306433	LOC284412	2.26121	10	250.617	5.09615e-05	8	7.17129
chr19	37306433	37831462	ZNF875,ZNF527,ZNF569,ZNF569,ZNF570,ZNF570,ZNF793-AS1,ZNF793-AS1,ZNF793,ZNF793,ZNF571-AS1,ZNF540,ZNF571-AS1,ZNF540,ZNF571,ZNF540,ZNF571,ZNF540,ZFP30,ZNF781,ZNF781,ZNF607,ZNF607,ZNF573,LOC644554,LOC644554,WDR87BP	-0.00135773	2	32.8564	0.75937	105	94.1231
chr19	37831462	41496665	WDR87BP,WDR87,WDR87,SIPA1L3,SIPA1L3,SIPA1L3,SNORD152,SIPA1L3,DPF1,DPF1,PPP1R14A,SPINT2,YIF1B,C19orf33,YIF1B,KCNK6,KCNK6,CATSPERG,CATSPERG,PSMD8,PSMD8,GGN,GGN,SPRED3,SPRED3,FAM98C,FAM98C,RASGRP4,RASGRP4,RYR1,RYR1,MAP4K1,MAP4K1,LOC105372397,MAP4K1,MAP4K1,EIF3K,EIF3K,ACTN4,ACTN4,CAPN12,CAPN12,LGALS7,LGALS7B,LGALS4,LGALS4,ECH1,ECH1,ECH1,HNRNPL,HNRNPL,RINL,RINL,SIRT2,SIRT2,SIRT2,NFKBIB,NFKBIB,NFKBIB,C…	-0.266399	1	35.6345	8.19832e-147	733	657.069
chr19	41496665	41626672	PCAT19,LINC01480,CEACAM21,CEACAM4	0.0128543	2	39.5465	0.781773	26	23.3067
chr19	41626672	41666675	CEACAM4	-0.38908	1	28.2266	0.000353727	8	7.17129
chr19	41666675	41816683	CEACAM7,CEACAM5,CEACAM6,CEACAM3	0.026814	2	41.5042	0.332953	30	26.8923
chr19	41816683	42811738	LYPD4,LYPD4,DMRTC2,DMRTC2,RPS19,RPS19,MIR6797,CD79A,ARHGEF1,ARHGEF1,ERFL,ERFL,ERFL,LOC100505585,RABAC1,ATP1A3,GRIK5,ZNF574,POU2F2,POU2F2,LOC100505622,MIR4323,LOC100505622,DEDD2,DEDD2,ZNF526,ZNF526,ZNF526,GSK3A,GSK3A,ERF,CIC,PAFAH1B3,PAFAH1B3,PRR19,PRR19,TMEM145,TMEM145,MEGF8,MEGF8,MEGF8,MIR8077,CNFN,LOC101930071,LIPE-AS1,LIPE,LIPE-AS1,LIPE,LIPE-AS1,LIPE,CXCL17,LIPE-AS1,CXCL17,LIPE-AS1,LIPE-AS1,LI…	-0.23246	2	36.1034	7.38461e-36	199	178.386
chr19	42811738	43196760	PSG8-AS1,PSG10P,PSG1,PSG6,PSG7,PSG11,PSG2,PSG5,PSG4	0.041722	2	37.1785	0.045916	77	69.0236
chr19	43196760	43261763	PSG4,LOC284344,PSG9	-1.00686	1	17.8809	2.1659e-08	13	11.6533
chr19	43261763	43421772	PSG9,PRG1,CD177,TEX101	0.0486163	2	41.6236	0.263913	32	28.6851
chr19	43421772	47902021	LYPD3,PHLDB3,PHLDB3,ETHE1,ETHE1,ZNF575,XRCC1,PINLYP,PINLYP,IRGQ,IRGQ,IRGQ,ZNF576,ZNF576,ZNF428,ZNF428,SRRM5,CADM4,PLAUR,IRGC,SMG9,KCNN4,LYPD5,ZNF283,ZNF404,LOC100505715,ZNF45,ZNF221,ZNF155,ZNF155,LOC101928063,LOC101928063,ZNF230,ZNF230,ZNF222,ZNF223,ZNF284,ZNF224,ZNF224,LOC100379224,LOC100379224,ZNF225,ZNF225,ZNF234,ZNF226,ZNF227,ZNF233,ZNF235,ZNF112,ZNF285,ZNF229,ZNF180,CEACAM20,CEACAM22P,IGSF23…	-0.269007	1	34.8331	3.44495e-154	896	803.183
chr19	47902021	47957024	SNAR-A12,SNAR-A13,SNAR-C2,SNAR-C5,SNAR-C1,SNAR-A1,SNAR-A2,SNAR-A3,SNAR-A4,SNAR-A5,SNAR-A7,SNAR-A11,SNAR-A9,SNAR-A6,SNAR-A8,SNAR-A10,SNAR-A14,SNAR-C4,SNAR-C3	1.10777	5	91.9507	2.54317e-06	11	9.86051
chr19	47957024	50092143	BSPH1,BSPH1,ELSPBP1,ELSPBP1,CABP5,PLA2G4C,PLA2G4C,PLA2G4C-AS1,LIG1,LIG1,ZSWIM9,ZSWIM9,CARD8,CARD8,CARD8-AS1,CARD8-AS1,ZNF114,CCDC114,EMP3,TMEM143,TMEM143,SYNGR4,SYNGR4,KDELR1,GRIN2D,GRIN2D,GRWD1,GRWD1,GRWD1,KCNJ14,KCNJ14,CYTH2,CYTH2,LMTK3,LMTK3,SULT2B1,SULT2B1,FAM83E,FAM83E,SPACA4,FAM83E,RPL18,RPL18,SPHK2,SPHK2,SPHK2,DBP,DBP,DBP,CA11,SEC1P,CA11,SEC1P,SEC1P,SEC1P,NTN5,FUT2,FUT2,LOC105447645,MAMSTR…	-0.345691	1	34.9666	1.2805e-119	427	382.767
chr19	50092143	50142145	SNAR-A3,SNAR-A4,SNAR-A5,SNAR-A7,SNAR-A11,SNAR-A9,SNAR-A6,SNAR-A8,SNAR-A10,SNAR-A14,SNAR-B2,SNAR-B1,SNAR-B2,SNAR-B1,SNAR-D	1.69286	7	139.241	9.74031e-08	10	8.96409
chr19	50142145	54202371	IZUMO2,MYH14,MYH14,KCNC3,KCNC3,KCNC3,NAPSB,NAPSB,NAPSA,NR1H2,NR1H2,POLD1,POLD1,POLD1,SPIB,SPIB,MYBPC2,MYBPC2,FAM71E1,FAM71E1,FAM71E1,EMC10,EMC10,JOSD2,JOSD2,ASPDH,ASPDH,LRRC4B,LRRC4B,SNAR-F,SYT3,C19orf81,C19orf81,SHANK1,SHANK1,CLEC11A,GPR32,LOC105372440,ACP4,ACP4,C19orf48,SNORD88B,SNORD88A,C19orf48,SNORD88C,LINC01869,KLK1,KLK1,KLK15,KLK15,LOC105372441,LOC105372441,KLK3,KLK2,KLK2,KLKP1,KLKP1,KLK4,…	-0.188389	2	35.9219	4.93323e-94	812	727.885
chr19	54202371	54377381	RPS9,LILRB3,LILRA6,LILRB5,LILRB2,LILRB2,MIR4752,LILRA5,LILRA4,LAIR1	-0.0161579	2	43.5208	0.612871	35	31.3744
chr19	54377381	54492387	TTYH1,LENG8-AS1,LENG8-AS1,LENG8,LENG8,LENG8,LENG9,LENG9,CDC42EP5,CDC42EP5	-0.369153	1	34.5162	3.60546e-10	23	20.6174
chr19	54492387	54877408	LAIR2,KIR3DX1,LILRA2,LILRA1,LILRB1,MIR8061,LILRB4,LILRP2,KIR3DL3,KIR2DS5,KIR2DS3,KIR3DL3,KIR2DS5,KIR2DS3,KIR2DS4,KIR2DS5,KIR2DS3,KIR2DL1,KIR2DS2,KIR2DL3,KIR2DL2,LOC102725023,KIR2DS5,KIR2DS3,KIR2DL1,KIR2DS2,KIR2DL3,KIR2DL2,LOC102725023,LOC101928804,LOC112267881,KIR2DS1,KIR2DS5,KIR2DS3,KIR2DL1,KIR2DS2,KIR2DL2,LOC102725023,LOC112267881,KIR2DS1,KIR2DS5,KIR2DS3,KIR2DL1,KIR2DS2,KIR2DL2,LOC102725023,LOC…	0.0164149	2	41.0563	0.706557	77	69.0236
chr19	54877408	55737456	FCAR,NCR1,NLRP7,NLRP2,GP6,RDH13,EPS8L1,EPS8L1,PPP1R12C,PPP1R12C,MIR7975,TNNT1,TNNT1,TNNI3,TNNI3,TNNI3,DNAAF3,DNAAF3,SYT5,SYT5,PTPRH,PTPRH,TMEM86B,TMEM86B,PPP6R1,MIR6804,PPP6R1,PPP6R1,MIR6802,PPP6R1,MIR6803,PPP6R1,HSPBP1,HSPBP1,BRSK1,BRSK1,TMEM150B,TMEM150B,KMT5C,KMT5C,COX6B2,COX6B2,FAM71E2,FAM71E2,FAM71E2,IL11,IL11,TMEM190,TMEM190,TMEM238,TMEM238,RPL28,RPL28,MIR6805,RPL28,RPL28,UBE2S,RPL28,UBE2S,…	-0.335601	1	35.8721	3.03377e-61	172	154.183
chr19	55737456	55772458	NLRP9,RFPL4A,RFPL4AL1	0.562912	3	54.3641	0.0871897	7	6.27487
chr19	55772458	56192481	RFPL4AL1,NLRP11,NLRP11,NLRP4,NLRP4,NLRP13,NLRP8,NLRP5,LINC01864,ZNF787,ZNF444,GALP,ZSCAN5B	-0.148188	2	36.4096	1.12313e-10	84	75.2984
chr19	56192481	56842517	ZSCAN5B,ZSCAN5C,ZSCAN5A,ZSCAN5A,EDDM13,ZSCAN5A,ZNF542P,ZNF542P,ZNF582,ZNF582,ZNF582-AS1,ZNF582-AS1,ZNF583,ZNF667,ZNF667-AS1,ZNF471,ZFP28,ZNF470,ZNF71,ZNF71-SMIM17,ZNF71-SMIM17,ZNF71-SMIM17,SMIM17,ZNF835,ZIM2-AS1,ZIM2-AS1,ZIM2,ZIM2,ZIM2,PEG3,PEG3-AS1,ZIM2,PEG3,ZIM2,PEG3,MIMT1	0.00944692	2	36.7029	0.751075	130	116.533
chr19	56842517	57192537	MIMT1,USP29,ZIM3,DUXA,ZNF264	-0.145142	2	35.6131	6.0045e-12	70	62.7487
chr19	57192537	57707566	ZNF264,AURKC,ZNF805,ZNF805,ZNF460-AS1,ZNF460-AS1,ZNF460-AS1,ZNF460,ZNF460,ZNF543,ZNF304,TRAPPC2B,ZNF547,ZNF547,ZNF548,ZNF17,ZNF749,VN1R1,ZNF772,ZNF419,ZNF773,ZNF549,ZNF549,ZNF550,ZNF550,ZNF416,ZIK1,ZNF530,ZNF530,ZNF134,ZNF134,ZNF211,ZSCAN4,ZSCAN4,ZNF551,ZNF551,ZNF154	0.0138961	2	38.2194	0.542486	103	92.3302
chr19	57707566	58607616	ZNF154,ZNF671,ZNF776,ZNF586,ZNF552,FKBP1AP1,ZNF587B,ZNF587,UBE2CP5,ZNF814,ZNF814,ZNF417,ZNF418,ZNF256,C19orf18,C19orf18,ZNF606,ZNF606,ZNF606,LOC100128398,ZSCAN1,ZNF135,ZSCAN18,ZNF329,ZNF274,ZNF544,ZNF8,ZNF8-ERVK3-1,ZNF8,ZNF8-ERVK3-1,ERVK3-1,ZNF8-ERVK3-1,ERVK3-1,ZNF8-ERVK3-1,ERVK3-1,LOC105372480,LOC105372480,LOC105372480,ZSCAN22,ZSCAN22,ZSCAN22,MIR6806,A1BG,A1BG,A1BG-AS1,A1BG,A1BG-AS1,ZNF497,ZNF49…	-0.176682	2	38.0912	2.46897e-23	180	161.354
chr20	60000	26446208	DEFB125,DEFB126,DEFB127,DEFB128,DEFB129,DEFB132,C20orf96,ZCCHC3,NRSN2-AS1,NRSN2-AS1,SOX12,SOX12,NRSN2,TRIB3,RBCK1,TBC1D20,CSNK2A1,TCF15,SRXN1,SCRT2,SLC52A3,FAM110A,ANGPT4,RSPO4,PSMF1,PSMF1,LOC105372493,TMEM74B,C20orf202,RAD21L1,SNPH,SNPH,SDCBP2,FKBP1A-SDCBP2,SDCBP2,FKBP1A-SDCBP2,SDCBP2,FKBP1A-SDCBP2,SDCBP2-AS1,FKBP1A-SDCBP2,SDCBP2-AS1,FKBP1A-SDCBP2,SDCBP2-AS1,FKBP1A,FKBP1A-SDCBP2,FKBP1A,FKBP1A-SD…	-0.0482901	2	32.3973	4.03546e-32	5264	4718.7
chr20	26446208	26545978	-	0.0150933	2	33.4821	0.920368	20	17.9258
chr20	26545978	28554563	-	-0.139026	2	27.3986	1.1515e-11	400	358.539
chr20	28554563	28649182	FRG1CP	1.03641	5	56.2356	1.62649e-06	19	17.0278
chr20	28649182	28773681	-	-1.44958	0	9.48507	7.19999e-11	25	22.405
chr20	28773681	28961475	-	0.165814	2	33.5765	0.345105	33	29.5832
chr20	28961475	29011562	-	-2.54203	0	3.81386	5.07571e-11	10	8.96497
chr20	29011562	29126762	FRG1DP	1.33025	6	75.5876	1.33543e-06	23	20.6194
chr20	29126762	29201893	-	-4.1649	0	1.4447	1.00335e-11	15	13.4475
chr20	29201893	29908121	FRG2EP,LOC105379477,FRG1EP,FAM242B,MIR4477A,MIR4477B	0.42918	3	50.0622	4.31277e-07	141	126.406
chr20	29908121	30138613	-	-1.87055	0	7.36977	5.25447e-19	36	32.2757
chr20	30138613	30461090	LINC01597,FRG1BP,FRG1BP,MLLT10P1	0.285062	3	37.1706	0.00577715	58	52.0074
chr20	30461090	30481144	-	-1.71405	0	6.26191	0.0090156	4	3.58619
chr20	30481144	30881754	-	0.498383	3	51.3857	6.36994e-08	70	62.7548
chr20	30881754	31001508	-	-0.519153	1	23.1363	0.000133814	24	21.5112
chr20	31051508	31076748	-	3.32967	21	318.628	6.44468e-06	5	4.4845
chr20	31076748	40212617	-,DEFB115,DEFB116,DEFB118,DEFB119,DEFB121,DEFB122,DEFB123,DEFB124,DEFB124,REM1,REM1,REM1,LINC00028,LINC00028,HM13,HM13,HM13-AS1,HM13-AS1,ID1,MIR3193,COX4I2,BCL2L1,BCL2L1,ABALON,TPX2,MYLK2,FOXS1,DUSP15,DUSP15,TTLL9,TTLL9,TTLL9,PDRG1,PDRG1,XKR7,CCM2L,HCK,TM9SF4,TSPY26P,PLAGL2,PLAGL2,POFUT1,POFUT1,POFUT1,MIR1825,KIF3B,ASXL1,NOL4L,NOL4L,LOC101929698,NOL4L-DT,C20orf203,COMMD7,DNMT3B,MAPRE1,EFCAB8,SUN5…	-0.118949	2	37.0015	1.84148e-54	1816	1627.88
chr20	40212617	43322817	MAFB,SNORD154,LOC100128988,TOP1,TOP1,PLCG1-AS1,PLCG1-AS1,PLCG1-AS1,PLCG1,PLCG1,PLCG1,MIR6871,ZHX3,LPIN3,LPIN3,EMILIN3,EMILIN3,CHD6,PTPRT,PTPRT,LOC101927159,PTPRT,PTPRT-AS1	0.0206421	2	36.7207	0.0501065	622	557.567
chr20	43322817	46022990	SRSF6,L3MBTL1,SGK2,IFT52,MYBL2,GTSF1L,LINC01728,TOX2,JPH2,OSER1,OSER1,OSER1-DT,OSER1-DT,GDAP1L1,FITM2,R3HDML,HNF4A,HNF4A,HNF4A-AS1,HNF4A,MIR3646,LINC01430,LINC01620,LINC01620,TTPAL,TTPAL,SERINC3,SERINC3,PKIG,PKIG,ADA,ADA,LINC01260,KCNK15-AS1,KCNK15-AS1,CCN5,KCNK15-AS1,KCNK15,KCNK15,RIMS4,RIMS4,YWHAB,YWHAB,PABPC1L,PABPC1L,PABPC1L,TOMM34,TOMM34,STK4-AS1,STK4,STK4,KCNS1,WFDC5,WFDC12,PI3,SEMG1,SEMG2,…	-0.0857152	2	37.1828	1.49297e-21	540	484.062
chr20	46022990	47143062	SLC12A5,SLC12A5,NCOA5,NCOA5,CD40,CDH22,SLC35C2,SLC35C2,ELMO2,ELMO2,ELMO2,LOC105372633,LOC105372633,ZNF663P,MKRN7P,ZNF334,OCSTAMP,SLC13A3,SLC13A3,TP53RK,TP53RK,SLC2A10,EYA2	0.0394086	2	41.0724	0.000100795	224	200.796
chr20	47143062	47528087	EYA2,EYA2,MIR3616,ZMYND8,ZMYND8,ZMYND8,LOC100131496,ZMYND8,LOC101927377,LINC01754,NCOA3	-0.239409	2	35.6234	9.20399e-21	77	69.0236
chr20	47528087	48568154	NCOA3,NCOA3,SULF2,SULF2,LINC01522,LINC01522,LINC01523,LINC00494	0.0409246	2	42.7724	0.0053984	208	186.453
chr20	48568154	50883303	PREX1,ARFGEF2,CSE1L-AS1,CSE1L-AS1,CSE1L,CSE1L,STAU1,STAU1,STAU1,DDX27,DDX27,DDX27,ZNFX1,ZNFX1,ZNFX1,ZFAS1,ZFAS1,SNORD12C,SNORD12B,SNORD12,ZFAS1,KCNB1,PTGIS,B4GALT5,B4GALT5,SLC9A8,SLC9A8,MIR12122,SPATA2,SPATA2,LOC105372653,LOC105372653,RNF114,SNAI1,TRERNA1,UBE2V1,PEDS1-UBE2V1,UBE2V1,PEDS1-UBE2V1,PEDS1,PEDS1-UBE2V1,PEDS1,LINC01273,CEBPB-AS1,CEBPB-AS1,CEBPB,PELATON,LINC01270,LINC01270,LINC01271,LINC…	-0.117007	2	38.7582	3.79583e-39	463	415.038
chr20	50883303	51498342	ADNP,ADNP,ADNP-AS1,ADNP-AS1,DPM1,DPM1,DPM1,MOCS3,MOCS3,KCNG1,NFATC2,NFATC2,MIR3194	0.0315964	2	41.604	0.0351129	123	110.258
chr20	51498342	52143383	NFATC2,ATP9A,SALL4,LINC01429,ZFP64	-0.167108	2	36.5508	1.13101e-29	129	115.637
chr20	52143383	52503407	ZFP64	0.0591211	2	35.084	0.00658328	72	64.5416
chr20	52503407	52553410	-	-0.36939	1	22.1594	8.29437e-05	10	8.9641
chr20	52553410	53453468	LINC01524,TSHZ2	0.0359077	2	34.2196	0.0285313	180	161.354
chr20	53453468	56823684	TSHZ2,LOC101927770,LOC101927770,ZNF217,ZNF217,LOC105372672,SUMO1P1,BCAS1,BCAS1,MIR4756,CYP24A1,PFDN4,DOK5,LINC01441,LINC01440,CBLN4,MC3R,FAM210B,FAM210B,AURKA,AURKA,AURKA,CSTF1,CSTF1,CASS4,RTF2,RTF2,GCNT7,GCNT7,FAM209A,FAM209B,LINC01716,TFAP2C	-0.0809658	2	30.3921	1.88518e-12	673	603.284
chr20	56823684	61934012	BMP7,BMP7,BMP7-AS1,MIR4325,SPO11,RAE1,RAE1,MTRNR2L3,RBM38-AS1,RBM38-AS1,RBM38,RBM38,CTCFL,PCK1,ZBP1,PMEPA1,PMEPA1,NKILA,LINC01742,C20orf85,ANKRD60,PPP4R1L,PPP4R1L,RAB22A,RAB22A,VAPB,APCDD1L,APCDD1L,APCDD1L-DT,APCDD1L-DT,LINC01711,STX16-NPEPL1,STX16,STX16-NPEPL1,STX16-NPEPL1,NPEPL1,LOC105372695,MIR296,MIR298,GNAS-AS1,GNAS-AS1,GNAS,GNAS,GNAS,LOC101927932,NELFCD,NELFCD,CTSZ,CTSZ,TUBB1,TUBB1,ATP5F1E,…	0.0302677	2	41.1316	3.53523e-05	1020	914.339
chr20	61934012	64334167	CDH4,MIR1257,TAF4,TAF4,MIR3195,LSM14B,LSM14B,PSMA7,PSMA7,SS18L1,SS18L1,SS18L1,MTG2,MTG2,HRH3,LOC105369209,LOC105369209,OSBPL2,OSBPL2,ADRM1,LAMA5,LAMA5,MIR4758,LAMA5,LAMA5-AS1,RPS21,CABLES2,CABLES2,RBBP8NL,GATA5,MIR1-1HG-AS1,MIR1-1HG-AS1,MIR1-1HG,MIR1-1HG,MIR1-1,MIR1-1HG,MIR1-1HG,MIR133A2,SLCO4A1,SLCO4A1,SLCO4A1-AS1,NTSR1,LINC00659,MRGBP,MRGBP,OGFR-AS1,OGFR-AS1,OGFR,OGFR,COL9A3,COL9A3,TCFL5,TCFL5,…	-0.126112	2	41.7223	1.44914e-38	480	430.277
chr21	5010000	5166246	DNMT3L-AS1,LOC102723996,ICOSLG,ICOSLG,LINC01678,GATD3B,GATD3A,GATD3B,GATD3A,LOC102724159,PWP2,LOC102724159,PWP2	-0.890285	1	25.4713	5.59863e-15	31	27.8015
chr21	5216246	5246642	-	2.24519	10	146.724	4.02426e-05	6	5.38251
chr21	5246642	5393558	-	-0.805956	1	17.3351	6.69142e-05	29	26.0155
chr21	5443558	5731868	LOC102724951,LOC102724219,LOC102724843,LOC102724951,LOC102724219,LOC102724843,LOC102723360,-	0.325905	3	43.3307	4.69914e-05	38	34.0455
chr21	5731868	6156376	-,H2BS1,LINC01669,LINC00313,LINC00319,SIK1B,SIK1	-0.704575	1	23.6498	6.03748e-16	65	58.2612
chr21	6156376	6377258	LOC102723360,LOC102724219,LOC102724843,LOC102724951,LOC102724219,LOC102724843,LOC102724951,-	0.503694	3	53.781	0.00168042	34	30.4869
chr21	6427258	8195511	CBS,CBSL,CBSL,CBS,U2AF1L5,U2AF1,FRGCA,LOC106780825,CRYAA,CRYAA2,LOC110091777,LOC110091777,MIR8069-1,MIR8069-2,LOC102724219,LOC102724843,LOC102724951,LOC102724219,LOC102724843,LOC102724951,LOC102723360,LOC102724219,LOC102724951,LOC102724843,LOC102724219,LOC102724951,LOC102724843,LOC102723360,LOC102723360,SMIM11B,SMIM11A,FAM243A,FAM243B,SMIM34A,KCNE1B	-0.21669	2	37.7761	0.000222769	265	237.477
chr21	8195511	8250900	LOC100507412,LOC100507412,MIR6724-1,MIR6724-2,MIR6724-3,MIR6724-4,LOC100507412,RNA45SN2,RNA28SN2,RNA28SN5,LOC100507412,RNA28SN5,RNA28SN5,RNA28SN5,MIR6724-1,MIR6724-2,MIR6724-3,MIR6724-4	4.88566	60	1727.55	6.60771e-06	9	8.07094
chr21	8310971	8386622	RNA28SN5,RNA28SN5,LOC100507412	0.070054	2	42.6715	0.74479	15	13.4528
chr21	8386622	8592115	RNA28SN5,LOC100507412,MIR6724-1,MIR6724-2,MIR6724-3,MIR6724-4,RNA45SN3,RNA28SN5,LOC100507412,RNA45SN3,RNA28SN3,LOC100507412,-	3.30895	20	1014.37	2.44575e-08	27	24.2063
chr21	8592115	8651906	-	-0.307231	1	19.8694	0.141058	12	10.7547
chr21	8651906	10814560	-,MIR3648-1,MIR3648-2,MIR10396B,MIR10396A,TEKT4P2,NCOR1P4,LOC105379514,LINC01667,BAGE2,BAGE,BAGE3,BAGE4,BAGE2,BAGE,BAGE3,BAGE4,BAGE2,BAGE3,BAGE4,BAGE2,TPTE	1.68409	7	114.653	1.22483e-112	329	294.9
chr21	10864560	12995809	-	-1.19544	0	15.4626	7.56589e-70	416	372.918
chr21	12995809	13655845	ANKRD30BP2,MIR3156-3,LINC01674,POTED,POTED,MIR3118-1	0.0659732	2	26.3733	0.176226	132	118.326
chr21	13655845	17386049	LOC110091777,MIR8069-1,MIR8069-2,LOC110091777,LOC110091777,CYP4F29P,LOC110091776,ANKRD20A11P,LIPI,RBM11,ABCC13,HSPA13,SAMSN1,SAMSN1,SAMSN1-AS1,SAMSN1-AS1,SAMSN1-AS1,LOC388813,LOC388813,LINC02246,NRIP1,USP25,MIR99AHG,MIR99AHG,SNORD74B,MIR99AHG,MIR99A,MIRLET7C,MIR99AHG,MIR125B2,-	-0.134265	2	22.519	1.80732e-12	743	666.033
chr21	17386049	34376978	LINC01549,CXADR,CXADR,BTG3,BTG3,BTG3,BTG3-AS1,C21orf91-OT1,C21orf91-OT1,C21orf91,C21orf91,CHODL-AS1,CHODL,CHODL,TMPRSS15,TMPRSS15,MIR548XHG,MIR548XHG,MIR548X,LINC01683,LINC02573,LINC00320,NCAM2,LINC00317,LINC01425,LINC01687,LINC01687,LINC00308,LINC00308,MIR6130,D21S2088E,LINC01689,LINC01684,LINC01692,LINC00158,MIR155HG,MIR155HG,MIR155,LINC00515,MRPL39,MRPL39,JAM2,ATP5PF,ATP5PF,GABPA,GABPA,APP,CYY…	0.016554	2	25.879	0.0987495	3360	3012.83
chr21	34376978	34496985	SMIM11B,SMIM11A,FAM243A,FAM243B,SMIM34A,KCNE1	-1.12416	0	17.5177	5.92447e-21	24	21.5138
chr21	34496985	36112073	KCNE1,KCNE1,RCAN1,RCAN1,CLIC6,LINC00160,LINC01426,RUNX1,RUNX1,RUNX1-IT1,LOC100506403,MIR802,PPP1R2P2,LOC101928269,LOC101928269,LINC01436,LINC01436,SETD4,LOC100133286,CBR1,LOC100133286,LOC100133286,LOC105369306	0.0374046	2	36.1682	0.00335278	323	289.54
chr21	36112073	36457092	LOC100133286,CBR3-AS1,CBR3-AS1,CBR3,CBR3-AS1,DOP1B,DOP1B,MORC3,CHAF1B	-0.226487	2	35.0311	1.96717e-16	69	61.8523
chr21	36457092	43042452	CLDN14,SIM2,SIM2,HLCS,HLCS,RIPPLY3,PIGP,PIGP,TTC3,TTC3,TTC3,TTC3-AS1,DSCR9,VPS26C,DYRK1A,KCNJ6,DSCR4,DSCR4,DSCR8,DSCR8,DSCR10,KCNJ15,LINC01423,ERG,LINC00114,ETS2,LOC101928398,LOC400867,LINC01700,PSMG1,PSMG1,BRWD1,BRWD1,BRWD1,BRWD1-AS2,BRWD1-AS1,BRWD1-AS1,HMGN1,GET1,GET1-SH3BGR,GET1,GET1-SH3BGR,LCA5L,GET1-SH3BGR,LCA5L,GET1-SH3BGR,LCA5L,SH3BGR,MIR6508,GET1-SH3BGR,SH3BGR,B3GALT5-AS1,B3GALT5-AS1,B3GA…	0.0153092	2	37.898	0.0597889	1317	1180.57
chr21	43042452	46699983	CBS,CBSL,CBSL,CBS,U2AF1L5,U2AF1,FRGCA,LOC106780825,CRYAA,CRYAA2,LINC00322,LINC01679,SIK1B,SIK1,LINC00319,LINC01669,LINC00313,HSF2BP,HSF2BP,H2BS1,HSF2BP,HSF2BP,MIR6070,HSF2BP,RRP1B,RRP1B,PDXK,CSTB,RRP1,RRP1,AATBC,AATBC,AGPAT3,TRAPPC10,TRAPPC10,LOC102724159,PWP2,GATD3A,GATD3B,GATD3B,GATD3A,LINC01678,ICOSLG,ICOSLG,LOC102723996,DNMT3L,DNMT3L,DNMT3L-AS1,AIRE,AIRE,PFKL,PFKL,PFKL,CFAP410,CFAP410,TRPM2,T…	-0.226334	2	37.978	4.27542e-37	722	647.18
chr22	10510000	11068987	-,FRG1FP	1.29203	5	81.514	1.0278e-18	80	71.7523
chr22	11118987	11256503	-	-1.64819	0	13.0566	1.55696e-05	16	14.3672
chr22	11256503	12315127	LOC102723769	1.4448	6	121.541	1.02256e-43	153	137.083
chr22	12315127	12547931	-	-0.0919289	2	24.2023	0.362562	37	33.1441
chr22	12547931	12904788	-	1.333	6	91.427	5.77765e-10	41	36.7705
chr22	12954788	15219338	-	-1.05125	1	17.5008	4.52228e-57	431	386.369
chr22	15219338	15929561	OR11H1,POTEH,POTEH,POTEH-AS1,PSLNR,DUXAP8,DUXAP8,BMS1P18,BMS1P17,BMS1P22,DUXAP8,BMS1P22	0.447915	3	44.1059	7.92605e-18	142	127.292
chr22	15929561	25254340	-,CCT8L2,TPTEP1,ANKRD62P1-PARP4P3,LINC01665,XKR3,HSFY1P1,GAB4,CECR7,IL17RA,IL17RA,TMEM121B,TMEM121B,LINC01664,LINC01664,HDHD5,HDHD5,HDHD5-AS1,ADA2,CECR3,CECR2,SLC25A18,SLC25A18,LOC101929372,SLC25A18,LOC101929372,ATP6V1E1,ATP6V1E1,BCL2L13,BID,BID,MIR3198-1,BID,LINC00528,LINC00528,MICAL3,MICAL3,MIR648,LINC01634,PEX26,TUBA8,USP18,USP18,FAM230D,FAM230D,FAM230J,FAM230A,FAM230A,GGTLC3,TMEM191B,PI4KAP1,…	-0.201053	2	36.5788	2.5536e-67	1812	1624.31
chr22	25254340	25524331	IGLL3P,LRP5L,CRYBB2P1,CRYBB2P1,MIR6817	0.425854	3	55.6002	4.21731e-25	54	48.4059
chr22	25524331	29884182	GRK3,MYO18B,SEZ6L,ASPHD2,ASPHD2,HPS4,HPS4,HPS4,SRRD,SRRD,SRRD,TFIP11,TFIP11,TFIP11,LOC100507599,LOC100507599,TPST2,TPST2,MIR548J,CRYBB1,CRYBA4,MIAT,MIAT,MIATNB,MIATNB,LOC110091768,LINC01422,LOC284898,LOC105372977,LINC01638,LINC02554,MN1,PITPNB,PITPNB,TTC28-AS1,MIR3199-1,MIR3199-2,TTC28-AS1,TTC28-AS1,TTC28,TTC28,TTC28,TTC28,MIR5739,CHEK2,CHEK2,HSCB,HSCB,CCDC117,XBP1,ZNRF3,ZNRF3,ZNRF3-AS1,ZNRF3,C22…	-0.0728143	2	36.8115	2.93327e-23	872	781.666
chr22	29884182	30184172	MTMR3,MTMR3,MIR6818,HORMAD2-AS1,MTMR3,HORMAD2-AS1,HORMAD2-AS1,HORMAD2-AS1,HORMAD2,HORMAD2	0.096337	2	32.0856	0.000834872	60	53.7843
chr22	30184172	35733982	LIF-AS1,LIF,LIF,LOC91370,OSM,CASTOR1,CASTOR1,TBC1D10A,TBC1D10A,SF3A1,SF3A1,CCDC157,CCDC157,CCDC157,KIAA1656,CCDC157,KIAA1656,RNF215,RNF215,RNF215,SEC14L2,SEC14L2,MTFP1,LOC105372990,SEC14L3,SDC4P,SEC14L4,SEC14L6,GAL3ST1,GAL3ST1,PES1,PES1,PES1,TCN2,TCN2,SLC35E4,SLC35E4,DUSP18,OSBP2,OSBP2,MIR3200,OSBP2,LOC107985544,LOC107985544,LOC107985544,MORC2-AS1,MORC2-AS1,MORC2,MORC2,TUG1,SMTN,SMTN,SELENOM,INPP…	-0.117293	2	36.3187	1.47428e-66	1110	995.01
chr22	35733982	35958975	RBFOX2	0.0947142	2	30.1119	0.000476031	45	40.3383
chr22	35958975	41093799	RBFOX2,APOL3,APOL4,APOL2,APOL1,MYH9,MYH9,MIR6819,MYH9,TXN2,FOXRED2,FOXRED2,EIF3D,CACNG2,CACNG2,LOC105373021,LOC105373021,LOC105373021,IFT27,IFT27,PVALB,NCF4-AS1,NCF4-AS1,NCF4,NCF4,CSF2RB,LL22NC01-81G9.3,TEX33,TST,TST,MPST,MPST,KCTD17,TMPRSS6,IL2RB,C1QTNF6,SSTR3,RAC2,CYTH4,ELFN2,ELFN2,LOC100506271,MFNG,CARD10,CARD10,CDC42EP1,CDC42EP1,LGALS2,LGALS2,GGA1,SH3BP1,PDXP-DT,SH3BP1,PDXP-DT,PDXP,PDXP,LGALS…	-0.189929	2	36.8112	8.64174e-152	1027	920.608
chr22	41093799	41178796	EP300	-0.00375406	2	35.1173	0.84069	17	15.2389
chr22	41178796	42498751	EP300,EP300-AS1,L3MBTL2,L3MBTL2,L3MBTL2-AS1,L3MBTL2,CHADL,CHADL,RANGAP1,RANGAP1,MIR6889,RANGAP1,ZC3H7B,ZC3H7B,TEF,TOB2,PHF5A,ACO2,ACO2,POLR3H,POLR3H,LOC105373044,LOC105373044,CSDC2,CSDC2,CSDC2,PMM1,PMM1,DESI1,DESI1,XRCC6,XRCC6,SNU13,SNU13,C22orf46,C22orf46,MEI1,MEI1,MEI1,CCDC134,CCDC134,CCDC134,SREBF2-AS1,CCDC134,SREBF2-AS1,SREBF2,SREBF2-AS1,SREBF2,SREBF2,SREBF2,MIR33A,SHISA8,TNFRSF13C,MIR378I,TN…	-0.263287	1	36.4764	7.8382e-65	264	236.651
chr22	42498751	42558749	SERHL,SERHL,RRP7A,RRP7A,SERHL2	0.153126	2	50.5405	0.0069282	12	10.7569
chr22	42558749	43598714	SERHL2,SERHL2,RRP7BP,RRP7BP,POLDIP3,POLDIP3,POLDIP3,RNU12,CYB5R3,CYB5R3,CYB5R3,ATP5MGL,A4GALT,ARFGAP3,PACSIN2,PACSIN2,TTLL1-AS1,TTLL1-AS1,TTLL1,TTLL1,BIK,BIK,MCAT,MCAT,TSPO,TTLL12,SCUBE1,SCUBE1,SCUBE1,SCUBE1-AS2,SCUBE1,SCUBE1-AS1,LINC01639,LINC01639,MPPED1,MPPED1,EFCAB6-AS1,EFCAB6-AS1,EFCAB6,EFCAB6	-0.226568	2	37.8854	3.61158e-38	208	186.452
chr22	43598714	43803707	EFCAB6	0.0502831	2	34.9181	0.0802192	41	36.7526
chr22	43803707	45683642	EFCAB6,SULT4A1,PNPLA5,PNPLA3,SAMM50,PARVB,PARVB,PARVG,PARVG,SHISAL1,LINC01656,RTL6,LINC00207,LINC00229,PRR5,PRR5,PRR5-ARHGAP8,PRR5-ARHGAP8,PRR5-ARHGAP8,ARHGAP8,PHF21B,PHF21B,LOC101927551,NUP50-DT,NUP50-DT,NUP50,NUP50,NUP50,LOC105373064,LOC105373064,KIAA0930,KIAA0930,KIAA0930,MIR1249,UPK3A,FAM118A,SMC1B,RIBC2,FBLN1,LINC01589,ATXN10	-0.143941	2	39.0538	1.99499e-44	376	337.048
chr22	45683642	45863636	ATXN10,ATXN10,MIR4762	0.096872	2	34.1457	0.00060663	36	32.2706
chr22	45863636	50808468	WNT7B,LOC730668,LINC00899,LINC00899,PRR34,PRR34,PRR34,PRR34-AS1,LOC642648,MIRLET7BHG,MIRLET7BHG,MIR3619,MIRLET7BHG,MIRLET7A3,MIR4763,MIRLET7BHG,MIR4763,MIRLET7B,PPARA,PPARA,CDPF1,CDPF1,PKDREJ,TTC38,TTC38,GTSE1-DT,GTSE1,GTSE1,TRMU,CELSR1,GRAMD4,CERK,TBC1D22A,TBC1D22A,TBC1D22A,TBC1D22A-AS1,LOC339685,LINC01644,LINC00898,LINC00898,LOC284930,LOC284930,MIR3201,TAFA5,TAFA5,LOC284933,MIR4535,LINC01310,C2…	-0.103031	2	40.0284	7.25112e-48	989	886.545
chrX	10000	115723972	-,PLCXD1,PLCXD1,GTPBP6,GTPBP6,GTPBP6,LINC00685,PPP2R3B,SHOX,CRLF2,CSF2RA,CSF2RA,MIR3690,IL3RA,SLC25A6,LINC00106,LINC00106,ASMTL-AS1,ASMTL,ASMTL-AS1,ASMTL,ASMTL,P2RY8,AKAP17A,AKAP17A,ASMT,ASMT,DHRSX,DHRSX,DHRSX,ZBED1,MIR6089,CD99P1,LINC00102,CD99P1,LINC00102,CD99P1,CD99,XG,XGY2,XG,XG,GYG2,ARSD,ARSD-AS1,ARSD,ARSL,ARSH,ARSF,LINC01546,MXRA5,SNORA48B,PRKX,PRKX,PRKX-AS1,LOC389906,LOC389906,FAM239B,FAM2…	-1.23914	0	12.7274	0	22910	20536.7
chrX	115723972	115888867	DANT2,DANT1	-3.65774e-05	2	50.3808	0.980777	13	11.6522
chrX	115888867	156030895	DANT2,DANT1,DANT2,AGTR2,SLC6A14,SLC6A14,CT83,CT83,LOC100126447,KLHL13,WDR44,WDR44,MIR1277,DOCK11,IL13RA1,ZCCHC12,LINC01285,LONRF3,KIAA1210,PGRMC1,LOC101928336,SLC25A43,SLC25A5-AS1,SLC25A5,SLC25A5,CXorf56,UBE2A,NKRF,SEPTIN6,SEPTIN6,MIR766,SOWAHD,RPL39,SNORA69,RPL39,UPF3B,RNF113A,NDUFA1,NDUFA1,AKAP14,AKAP14,NKAP,NKAP,RHOXF1P1,RHOXF1-AS1,RHOXF1-AS1,RHOXF2,RHOXF2B,RHOXF1-AS1,RHOXF1,RHOXF1-AS1,RHOXF1,…	-1.20265	0	13.1992	0	7974	7148.84
chrY	10000	1048302	-,PLCXD1,PLCXD1,GTPBP6,GTPBP6,GTPBP6,LINC00685,PPP2R3B,SHOX	-0.413972	0	16.6689	5.89624e-14	180	161.351
chrY	1048302	1268556	CRLF2	0.634677	1	32.4406	1.56952e-16	44	39.4445
chrY	1268556	9333450	CSF2RA,CSF2RA,MIR3690,IL3RA,SLC25A6,LINC00106,LINC00106,ASMTL-AS1,ASMTL,ASMTL-AS1,ASMTL,ASMTL,P2RY8,AKAP17A,AKAP17A,ASMT,ASMT,DHRSX,DHRSX,ZBED1,MIR6089,CD99P1,CD99P1,LINC00102,CD99P1,CD99,XGY2,SRY,RPS4Y1,ZFY,ZFY,ZFY-AS1,ZFY-AS1,LINC00278,TGIF2LY,MIR9985,PCDH11Y,TTTY23,TTTY23B,TSPY2,TSPY2,FAM197Y9,LINC00280,TTTY1,TTTY1B,TTTY1,TTTY1B,TTTY2,TTTY2B,TTTY2,TTTY2B,TTTY21,TTTY21B,TTTY7,TTTY7B,TTTY8,TTTY8…	-0.174286	1	13.1756	4.0026e-45	1558	1396.56
chrY	9333450	9538528	TTTY20,TSPY3,TSPY1,TSPY10,TSPY4,TSPY8,TSPY3,TSPY1,TSPY10,TSPY4,TSPY8,FAM197Y5,FAM197Y7,FAM197Y8,FAM197Y4,FAM197Y2,FAM197Y5,FAM197Y7,FAM197Y8,FAM197Y4,FAM197Y2,TSPY8,TSPY8,FAM197Y6,FAM197Y2,FAM197Y6,FAM197Y2,TSPY3,TSPY10,TSPY3,TSPY10,FAM197Y5,FAM197Y7,FAM197Y8,FAM197Y4,FAM197Y2,TSPY1,TSPY1,FAM197Y5,FAM197Y7,FAM197Y8,FAM197Y4,FAM197Y2,TSPY3,TSPY10,TSPY4,TSPY3,TSPY10,TSPY4,FAM197Y3,FAM197Y5,FAM197Y7…	1.96852	4	75.1271	3.45998e-32	31	27.7894
chrY	9538528	10097312	RBMY3AP,TTTY8,TTTY8B,TTTY7,TTTY7B,TTTY7,TTTY7B,TTTY21,TTTY21B,TTTY21,TTTY21B,TTTY2,TTTY2B,TTTY2,TTTY2B,TTTY1,TTTY1B,TTTY1,TTTY1B,TTTY22,TTTY23,TTTY23B	-0.126145	1	14.877	0.0015219	112	100.385
chrY	10097312	10132237	-	0.929153	2	29.6057	0.00170566	7	6.27407
chrY	10132237	10618664	-	-1.10229	0	7.06949	1.71132e-27	77	69.0379
chrY	10618664	11807899	-	1.20777	3	110.304	2.67976e-22	216	193.591
chrY	11807899	12222894	-	-0.305984	0	13.8864	2.16037e-11	82	73.5053
chrY	12222894	13482878	GYG2P1,TTTY15,USP9Y,DDX3Y,UTY,UTY,MIR12120	0.0386173	1	14.9802	0.126817	251	224.998
chrY	13482878	21458960	TMSB4Y,VCY1B,VCY,VCY,VCY1B,NLGN4Y,NLGN4Y,NLGN4Y-AS1,FAM41AY1,FAM41AY2,FAM224B,FAM224A,XKRY,XKRY2,CDY2B,CDY2A,CDY2A,CDY2B,FAM224A,FAM224B,HSFY2,HSFY1,HSFY2,HSFY1,TTTY9A,TTTY9B,TTTY9A,TTTY9B,HSFY2,HSFY1,TTTY14,BCORP1,TXLNGY,KDM5D,-,TTTY10,EIF1AY,RPS4Y2,PRORY,RBMY2EP	-0.303786	0	11.5963	2.10135e-114	1579	1415.44
chrY	21458960	21689183	RBMY1B,RBMY1D,RBMY1A1,RBMY1E,RBMY1B,RBMY1D,RBMY1A1,TTTY13	0.278266	1	18.9148	3.26654e-06	46	41.237
chrY	21689183	21789281	-	-0.785055	0	8.02023	8.61716e-06	20	17.9292
chrY	21805281	21955217	RBMY1E,RBMY1A1,RBMY1B,RBMY1D,RBMY1E,RBMY1B,RBMY1A1,RBMY1D	0.339754	1	21.7976	1.01584e-06	30	26.8916
chrY	21955217	22629930	PRY2,PRY,LOC101929148,LOC101929148,TTTY6,TTTY6B,RBMY1F,RBMY1F,RBMY1J,TTTY5,RBMY2FP,RBMY1F,RBMY2FP,RBMY1F,LOC100652931,RBMY1F,LOC100652931,LOC101929148,TTTY6B,TTTY6	-0.0048667	1	14.6724	0.767514	135	121.012
chrY	22629930	23149710	TTTY17A,TTTY17C,TTTY17B,TTTY4,TTTY4C,TTTY4B,BPY2C,BPY2,BPY2B,DAZ1,DAZ4	0.322706	1	19.272	3.16227e-14	104	93.2241
chrY	23149710	23229676	DAZ1,DAZ4,DAZ3,DAZ4,DAZ2	0.020773	1	17.2681	0.96414	16	14.3422
chrY	23229676	23259663	DAZ3,DAZ4,DAZ2	-3.08751	0	1.16054	0.00117129	6	5.37831
chrY	23259663	24853986	DAZ3,DAZ4,DAZ2,TTTY3,TTTY3B,CDY1,CDY1B,CSPG4P1Y,GOLGA2P2Y,GOLGA2P3Y,TTTY17A,TTTY17C,TTTY17B,TTTY4,TTTY4C,TTTY4B,BPY2,BPY2C,BPY2B,DAZ4,DAZ3,DAZ4,DAZ3,DAZ2	0.306845	1	18.4757	6.55399e-20	319	285.947
chrY	24853986	24893969	DAZ4,DAZ3,DAZ2	-1.94689	0	3.68715	0.00237796	8	7.17108
chrY	24893969	56881646	DAZ4,DAZ3,DAZ2,BPY2C,BPY2B,BPY2,TTTY4,TTTY4C,TTTY4B,TTTY17A,TTTY17C,TTTY17B,GOLGA2P2Y,GOLGA2P3Y,CSPG4P1Y,CDY1B,CDY1,TTTY3,TTTY3B,-	0.784	2	142.103	7.05453e-18	388	347.782
chrY	56881646	57217415	SPRY3,VAMP7,IL9R,WASIR1,DDX11L16	-0.215414	1	15.2634	0.00826068	67	60.0672

## Sheet: MPE3
chromosome	start	end	gene	log2	cn	depth	p_ttest	probes	weight
chr1	10000	16559176	DDX11L1,WASH7P,WASH7P,MIR6859-1,MIR6859-2,MIR6859-3,MIR6859-4,WASH7P,MIR1302-2,MIR1302-9,MIR1302-10,MIR1302-11,FAM138A,FAM138F,FAM138C,FAM138A,FAM138F,FAM138C,OR4F5,LOC729737,DDX11L17,DDX11L17,MIR6859-1,MIR6859-2,MIR6859-3,MIR6859-4,MIR6859-1,MIR6859-2,MIR6859-3,MIR6859-4,FAM138D,OR4F3,OR4F16,OR4F29,LOC100132287,LOC100132062,LOC101928626,MIR12136,OR4F3,OR4F29,OR4F16,LOC100288069,FAM87B,LINC00115,…	-0.0327448	2	56.1372	4.58949e-08	3258	2789.9
chr1	16559176	16949165	NBPF1,CROCCP2,MST1P2,RNVU1-18,RNU1-3,RNU1-4,RNU1-2,RNU1-1,MIR3675,ESPNP,MST1L,MIR3675,LOC112267871,LOC105376805,RNVU1-18,RNU1-3,RNU1-4,RNU1-2,RNU1-1,CROCC	1.46642	6	149.608	7.3346e-32	68	58.2312
chr1	16949165	20834250	CROCC,MFAP2,ATP13A2,SDHB,PADI2,LINC02783,PADI1,PADI1,PADI3,PADI3,PADI3,MIR3972,PADI4,PADI6,RCC2,RCC2,ARHGEF10L,ARHGEF10L,ACTL8,LINC01654,IGSF21,KLHDC7A,PAX7,TAS1R2,ALDH4A1,ALDH4A1,MIR4695,ALDH4A1,MIR1290,IFFO2,UBR4,UBR4,EMC1-AS1,EMC1-AS1,EMC1,EMC1,EMC1,MRTO4,MRTO4,AKR7L,AKR7A3,LOC100506730,AKR7A2,AKR7A2,SLC66A1,SLC66A1,CAPZB,LOC105378614,LOC105378614,MICOS10,MICOS10-NBL1,MICOS10,MICOS10-NBL1,MICO…	-0.0552299	2	51.3202	3.80561e-20	777	665.38
chr1	20834250	21139256	EIF4G3,EIF4G3,MIR1256	0.235508	3	29.0255	1.47557e-08	61	52.237
chr1	21139256	27684399	EIF4G3,ECE1,ECE1,ECE1-AS1,NBPF3,ALPL,RAP1GAP,USP48,LDLRAD2,LDLRAD2,HSPG2,HSPG2,CELA3B,CELA3A,LINC01635,LINC01635,LINC00339,LINC00339,CDC42,WNT4,MIR4418,ZBTB40,EPHA8,MIR6127,C1QA,C1QA,C1QC,C1QC,C1QB,EPHB2,EPHB2,MIR4684,EPHB2,MIR4253,LACTBL1,TEX46,KDM1A,KDM1A,MIR3115,KDM1A,LUZP1,LUZP1,HTR1D,LINC01355,HNRNPR,ZNF436,ZNF436,ZNF436-AS1,TCEA3,TCEA3,ASAP3,ASAP3,E2F2,E2F2,LOC101928163,ID3,MDS2,RPL11,ELOA,…	-0.0693413	2	48.6425	9.97523e-34	1309	1120.96
chr1	27684399	28004406	FAM76A,STX12,PPP1R8,SCARNA1,PPP1R8,THEMIS2,RPA2,SMPDL3B,XKR8,EYA3	-0.000444395	2	43.463	0.942354	64	54.8061
chr1	28004406	28094408	EYA3	0.385419	3	31.1179	4.28653e-06	18	15.4142
chr1	28094408	28384414	PTAFR,DNAJC8,ATP5IF1,SESN2,MED18,PHACTR4	-0.144377	2	42.5463	4.12836e-09	58	49.668
chr1	28384414	28444416	PHACTR4	0.172794	2	35.3465	0.000258528	12	10.2761
chr1	28444416	28739422	PHACTR4,SNHG3,RCC1,SNORA73A,SNORA73B,SNHG3,RCC1,RCC1,TRNAU1AP,TRNAU1AP,SNHG12,SNORD99,SNHG12,SNORA61,SNORA44,SNORA16A,RAB42,TAF12,TAF12,LINC01715,LINC01715,RNU11,GMEB1,YTHDF2	-0.189323	2	42.4474	1.22675e-11	59	50.5243
chr1	28739422	28779423	YTHDF2	0.151011	2	42.6717	0.00595251	8	6.85076
chr1	28779423	28924426	OPRD1,EPB41	-0.189381	2	48.0149	3.90915e-11	29	24.834
chr1	28924426	29089430	EPB41	0.302322	3	34.3182	4.39637e-09	33	28.2594
chr1	29089430	34979558	EPB41,EPB41,TMEM200B,SRSF4,MECR,PTPRU,LINC01756,LINC01648,MATN1,MATN1,MATN1-AS1,MATN1-AS1,LAPTM5,LAPTM5,MIR4420,LINC01778,SDC3,PUM1,PUM1,SNORD103A,SNORD103B,PUM1,SNORD103C,NKAIN1,SNRNP40,SNRNP40,ZCCHC17,ZCCHC17,ZCCHC17,FABP3,FABP3,SERINC2,LDC1P,LINC01226,TINAGL1,HCRTR1,PEF1,COL16A1,ADGRB2,ADGRB2,MIR4254,SPOCD1,PTP4A2,KHDRBS1,TMEM39B,TMEM39B,MIR5585,KPNA6,TXLNA,CCDC28B,CCDC28B,IQCC,DCDC2B,DCDC2B,T…	-0.0403325	2	46.7589	1.46406e-10	1178	1008.77
chr1	34979558	35034560	TMEM35B,TMEM35B,ZMYM6,ZMYM6	0.472801	3	38.4602	1.34522e-05	11	9.4198
chr1	35034560	35249564	ZMYM1,SFPQ	-0.0517701	2	35.0666	0.157127	43	36.8228
chr1	35249564	35434568	ZMYM4,ZMYM4,ZMYM4-AS1,KIAA0319L	0.351983	3	33.6061	6.79971e-08	37	31.6848
chr1	35434568	35894578	KIAA0319L,KIAA0319L,NCDN,NCDN,TFAP2E,TFAP2E,PSMB2,PSMB2,C1orf216,CLSPN,AGO4,AGO1	-0.0208744	2	39.5217	0.289967	92	78.7837
chr1	35894578	36074582	AGO1,AGO1,AGO3,AGO3	0.268288	3	33.1492	2.15585e-06	36	30.8284
chr1	36074582	40154671	TEKT2,TEKT2,ADPRS,ADPRS,COL8A2,TRAPPC3,TRAPPC3,MAP7D1,MAP7D1,THRAP3,THRAP3,SH3D21,SH3D21,SH3D21,EVA1B,STK40,LSM10,OSCP1,SNORA63C,OSCP1,MRPS15,CSF3R,GRIK3,MIR4255,LINC01137,LINC01137,ZC3H12A,ZC3H12A,ZC3H12A,MIR6732,MEAF6,MEAF6,MIR5581,SNIP1,DNALI1,DNALI1,GNL2,GNL2,RSPO1,C1orf109,C1orf109,CDCA8,CDCA8,EPHA10,MANEAL,MANEAL,YRDC,YRDC,C1orf122,MTF1,MTF1,INPP5B,SF3A3,FHL3,UTP11,POU3F1,POU3F1,MIR3659HG,M…	-0.0401398	2	46.2668	4.11767e-09	816	698.777
chr1	40154671	40294675	RLF,TMCO2,ZMPSTE24	0.289611	3	36.2942	3.45061e-07	28	23.9777
chr1	40294675	47184825	COL9A2,SMAP2,ZFP69B,ZFP69,EXO5,ZNF684,RIMS3,NFYC-AS1,NFYC-AS1,NFYC,NFYC,NFYC,MIR30E,NFYC,MIR30C1,KCNQ4,CITED4,CTPS1,CTPS1,SLFNL1-AS1,SLFNL1-AS1,SLFNL1,SLFNL1-AS1,SCMH1,SCMH1,FOXO6,FOXO6,FOXO6-AS1,EDN2,HIVEP3,GUCA2B,GUCA2A,FOXJ3,RIMKLA,ZMYND12,ZMYND12,CCDC30,PPCS,CCDC30,PPCS,CCDC30,CCDC30,PPIH,PPIH,YBX1,CLDN19,P3H1,P3H1,C1orf50,C1orf50,C1orf50,TMEM269-DT,TMEM269-DT,TMEM269-DT,TMEM269,TMEM269,SVBP,…	-0.0468292	2	41.5551	7.29097e-12	1378	1180.04
chr1	47184825	48099845	PDZK1IP1,TAL1,STIL,CMPK1,LINC01389,LINC01389,FOXE3,LINC01389,FOXD2-AS1,LINC01389,FOXD2,FOXD2,TRABD2B	0.0141942	2	48.6003	0.373592	183	156.711
chr1	48099845	48169847	SKINT1L	-0.416557	1	20.2216	6.89034e-06	14	11.9888
chr1	48169847	48269849	SKINT1L,SLC5A9	-0.0255777	2	38.5532	0.591687	20	17.1269
chr1	48269849	49964886	SPATA6,SPATA6,AGBL4,AGBL4,BEND5,AGBL4,AGBL4,AGBL4-AS1,AGBL4,AGBL4-IT1	-0.266505	1	22.9675	8.2137e-27	339	290.301
chr1	49964886	50059888	AGBL4,ELAVL4	0.22005	3	26.6817	0.0188657	19	16.2705
chr1	50059888	50464897	ELAVL4,DMRTA2,FAF1	-0.117363	2	33.901	2.74504e-05	81	69.3639
chr1	50464897	50854905	FAF1	0.227979	3	26.654	3.50866e-08	78	66.7949
chr1	50854905	50869906	FAF1	-1.45135	0	5.70218	0.0450814	3	2.56904
chr1	50869906	54379982	FAF1,CDKN2C,MIR4421,MIR6500,C1orf185,LINC01562,LINC01562,RNF11,RNF11,TTC39A,TTC39A,TTC39A-AS1,EPS15,CALR4P,OSBPL9,OSBPL9,NRDC,NRDC,NRDC,MIR761,RAB3B,TXNDC12,TXNDC12,KTI12,TXNDC12,TXNDC12-AS1,TXNDC12,BTF3L4,BTF3L4,ZFYVE9,CC2D1B,ORC1,ORC1,PRPF38A,PRPF38A,PRPF38A,TUT4,TUT4,TUT4,GPX7,SHISAL2A,COA7,ZYG11B,ZYG11A,ZYG11A,ECHDC2,ECHDC2,SCP2,PODN,PODN,SLC1A7,SLC1A7,CPT2,CPT2,CZIB,CZIB,MAGOH,MAGOH,LOC10050…	0.0641005	2	40.834	3.73518e-11	702	601.154
chr1	54379982	58670076	SSBP3,ACOT11,ACOT11,FAM151A,MROH7,MROH7-TTC4,MROH7-TTC4,TTC4,PARS2,TTC22,LEXM,DHCR24,TMEM61,BSND,PCSK9,USP24,USP24,LOC100507634,MIR4422HG,MIR4422HG,MIR4422HG,MIR4422,LINC01753,LINC01755,LINC01767,PLPP3,LOC101929935,LOC101929935,PRKAA2,PRKAA2,PRKAA2,FYB2,FYB2,C8A,C8B,DAB1,DAB1,DAB1-AS1,DAB1,OMA1,TACSTD2,MYSM1	-0.10497	2	32.3276	4.159e-24	857	733.887
chr1	58670076	58740077	MYSM1	0.486318	3	33.9554	0.00104052	14	11.9888
chr1	58740077	61030127	JUN,LINC01135,LINC01358,HSD52,FGGY,FGGY,MIR4711,LOC101926944,HOOK1,CYP2J2,C1orf87,LINC01748,LOC101926964,NFIA-AS2	-0.148027	2	26.4747	8.26814e-17	458	392.206
chr1	61030127	61505138	NFIA,NFIA,NFIA-AS1	0.173011	2	31.0343	1.07795e-06	94	80.4964
chr1	61505138	61585140	-	-0.411283	1	22.0509	3.01536e-05	16	13.7015
chr1	61585140	63650185	MGC34796,TM2D1,PATJ,PATJ,MIR12132,PATJ,MIR3116-1,MIR3116-2,L1TD1,KANK4,USP1,USP1,DOCK7,DOCK7,DOCK7,ANGPTL3,ATG4C,LINC01739,LINC00466,FOXD3-AS1,FOXD3,MIR6068,ALG6,ITGB3BP,ITGB3BP,EFCAB7,EFCAB7,EFCAB7,DLEU2L,PGM1	0.118786	2	31.4495	3.25529e-12	412	352.814
chr1	63650185	65855233	PGM1,ROR1,ROR1,ROR1-AS1,UBE2U,CACHD1,CACHD1,MIR4794,RAVER2,RAVER2,JAK1,JAK1,JAK1,LINC01359,JAK1,MIR3671,MIR101-1,AK4,DNAJC6,LEPR,LEPROT,LEPR,PDE4B	-0.00720123	2	30.0469	0.588476	441	377.648
chr1	65855233	66590249	PDE4B,PDE4B,PDE4B-AS1,SGIP1	-0.244889	2	20.0397	9.87585e-10	147	125.883
chr1	66590249	66815254	SGIP1,SGIP1,MIR3117,SGIP1,TCTEX1D1,TCTEX1D1,INSL5,DNAI4	0.00391314	2	22.2295	0.962392	45	38.5355
chr1	66815254	66995258	DNAI4,DNAI4,MIER1,MIER1	0.392531	3	25.3535	1.12672e-08	36	30.8284
chr1	66995258	70070325	SLC35D1,C1orf141,IL23R,IL12RB2,SERBP1,GADD45A,GNG12,GNG12,GNG12-AS1,GNG12-AS1,GNG12-AS1,DIRAS3,GNG12-AS1,WLS,GNG12-AS1,WLS,MIR1262,WLS,RPE65,DEPDC1,DEPDC1,DEPDC1-AS1,DEPDC1-AS1,DEPDC1-AS1,LINC01707,LINC01758,LRRC7,LRRC7,PIN1P1	-0.1299	2	23.6309	1.12138e-13	613	524.939
chr1	70070325	70545335	LRRC7,LRRC7,LRRC40,LRRC40,LRRC40,SRSF11,SRSF11,ANKRD13C,ANKRD13C,HHLA3,HHLA3,CTH	0.288759	3	27.5553	7.05063e-13	95	81.3527
chr1	70545335	84470639	LINC01788,PTGER3,PTGER3,ZRANB2-AS1,ZRANB2-AS1,ZRANB2-AS1,ZRANB2,ZRANB2-AS1,ZRANB2,MIR186,ZRANB2,ZRANB2,ZRANB2-AS2,ZRANB2-AS2,NEGR1,NEGR1,NEGR1-IT1,-,LINC01360,LINC02238,LRRIQ3,LRRIQ3,FPGT,FPGT-TNNI3K,FPGT,FPGT-TNNI3K,FPGT-TNNI3K,FPGT-TNNI3K,TNNI3K,FPGT-TNNI3K,TNNI3K,LRRC53,ERICH3,ERICH3,ERICH3-AS1,CRYZ,CRYZ,TYW3,TYW3,LHX8,SLC44A5,ACADM,ACADM,DLSTP1,RABGGTB,SNORD45C,SNORD45A,SNORD45B,RABGGTB,MSH4,…	-0.134609	2	19.4836	6.46151e-28	2770	2373.79
chr1	84470639	87940715	RPF1,RPF1,GNG5,GNG5,GNG5,SPATA1,SPATA1,SPATA1,CTBS,CTBS,LINC01461,LINC01555,SSX2IP,LPAR3,MCOLN2,MCOLN3,DNAI3,DNAI3,MIR4423,SYDE2,C1orf52,BCL10,BCL10,LOC646626,DDAH1,CCN1,ZNHIT6,COL24A1,ODF2L,ODF2L,MIR7856,CLCA2,CLCA1,CLCA4,CLCA4,CLCA4-AS1,CLCA4-AS1,CLCA4-AS1,CLCA3P,CLCA4-AS1,SH3GLB1,SH3GLB1,SELENOF,SELENOF,HS2ST1,HS2ST1,LINC01140,LINC02801,LMO4,LINC01364	0.0431572	2	26.8528	0.00607435	693	593.447
chr1	87940715	88595729	PKN2-AS1	-0.230585	2	19.5574	5.15812e-08	131	112.181
chr1	88595729	89000738	PKN2-AS1,PKN2-AS1,PKN2,PKN2,GTF2B,KYAT3,KYAT3,RBMXL1	0.224947	3	27.7302	1.51584e-07	81	69.3639
chr1	89000738	89580751	GBP3,GBP1,GBP2,GBP7,GBP4,GBP5,LOC729930,GBP6,GBP1P1,LRRC8B	-0.139506	2	23.9175	0.000286984	116	99.336
chr1	89580751	90080762	LRRC8B,LRRC8C-DT,LRRC8C-DT,LRRC8C,LRRC8C,LRRC8D,GEMIN8P4,ZNF326,ZNF326	0.117279	2	31.3579	0.000668508	100	85.6345
chr1	90080762	90615774	-	-0.228385	2	20.9783	8.902e-09	107	91.6289
chr1	90615774	95265875	SNORD3G,BARHL2,LINC02609,LINC02609,LINC01763,ZNF644,HFM1,CDC7,TGFBR3,BRDT,EPHX4,SETSIP,BTBD8,C1orf146,C1orf146,GLMN,GLMN,GLMN,RPAP2,RPAP2,GFI1,EVI5,RPL5,DIPK1A,RPL5,DIPK1A,SNORD21,SNORA66,RPL5,DIPK1A,SNORA66,DIPK1A,MTF2,TMED5,TMED5,CCDC18,CCDC18,CCDC18-AS1,DR1,FNBP1L,BCAR3,BCAR3,BCAR3-AS1,BCAR3,MIG7,BCAR3,MIR760,DNTTIP2,GCLM,ABCA4,ARHGAP29,ABCD3,F3,F3,MIR12133,SLC44A3-AS1,SLC44A3-AS1,MIR378G,SLC4…	0.0490151	2	31.2297	1.71483e-05	928	794.688
chr1	95265875	99690972	LINC01760,LINC01650,LINC01761,LINC02607,LINC02790,LINC01787,PTBP2,DPYD,DPYD,DPYD-AS1,DPYD,DPYD-AS2,LINC01930,MIR137HG,MIR137HG,MIR2682,MIR137HG,MIR137,LINC01776,SNX7,PLPPR5,PLPPR5,LOC100129620,LOC100129620,PLPPR4,LINC01708,MIR548N,MIR548N,PALMD	-0.131404	2	19.0606	1.58328e-15	879	752.727
chr1	99690972	100545990	MIR548N,PALMD,MIR548N,MIR548N,FRRS1,FRRS1,AGL,SLC35A3,MFSD14A,MFSD14A,SASS6,SASS6,SASS6,TRMT13,TRMT13,TRMT13,LRRC39,LRRC39,DBT,RTCA-AS1,RTCA-AS1,RTCA,RTCA,RTCA,MIR553,CDC14A,GPR88	0.201067	3	28.2009	5.09333e-14	171	146.435
chr1	100545990	102876041	LINC01349,VCAM1,EXTL2,SLC30A7,DPH5,DPH5,LOC102606465,LOC102606465,LOC101928370,LOC101928370,S1PR1,S1PR1,LINC01307,OLFM3,OLFM3,DNAJA1P5	-0.147749	2	18.4668	2.44827e-09	464	397.344
chr1	102876041	103041045	COL11A1	0.583626	3	18.2416	8.20777e-08	30	25.6904
chr1	103041045	109701190	COL11A1,LOC101928436,LOC101928436,RNPC3,RNPC3,RNPC3,AMY2B,AMY2B,AMY2B,ACTG1P4,AMY2A,AMY1C,AMY1A,AMY1B,LOC100129138,LINC01676,LINC01677,LINC01661,PRMT6,NTNG1,VAV3,VAV3,MIR7852,VAV3,VAV3-AS1,VAV3-AS1,SLC25A24,NBPF4,NBPF6,FAM102B,HENMT1,PRPF38B,FNDC7,STXBP3,AKNAD1,AKNAD1,SPATA42,GPSM2,GPSM2,CLCC1,CLCC1,WDR47,TAF13,TMEM167B,TMEM167B,SCARNA2,C1orf194,C1orf194,ELAPOR1,ELAPOR1,SARS1,CELSR2,PSRC1,MYBPHL,…	-0.0666626	2	22.3022	1.68298e-05	1307	1119.24
chr1	109701190	110786214	GSTM5,GSTM3,EPS8L3,CSF1,AHCYL1,STRIP1,ALX3,LINC01397,UBL4B,SLC6A17,LINC02586,KCNC4,KCNC4,RBM15-AS1,RBM15-AS1,RBM15,RBM15,SLC16A4,LAMTOR5,LAMTOR5,LAMTOR5-AS1,LAMTOR5-AS1,PROK1,CYMP,CYMP,CYMP-AS1,KCNA10,KCNA2,KCNA3	0.0152386	2	47.1578	0.336424	217	185.827
chr1	110786214	110881216	CD53	-0.467246	1	17.5105	4.86257e-05	19	16.2705
chr1	110881216	112066242	CD53,LRIF1,DRAM2,DRAM2,CEPT1,CEPT1,CEPT1,DENND2D,DENND2D,CHI3L2,CHIAP2,CHIA,PIFO,PGBP,OVGP1,WDR77,WDR77,ATP5PB,ATP5PB,C1orf162,TMIGD3,TMIGD3,ADORA3,TMIGD3,RAP1A,RAP1A,RAP1A,LINC01160,RAP1A,LOC107985184,INKA2,INKA2,INKA2-AS1,INKA2,INKA2-AS1,LOC101928718,INKA2,LOC101928718,DDX20,DDX20,DDX20,KCND3,KCND3,KCND3,KCND3-IT1,KCND3,KCND3-AS1,KCND3,LINC01750,LINC01750	0.021639	2	35.3567	0.367467	237	202.954
chr1	112066242	112311247	-	-0.355118	1	28.0018	9.83987e-08	49	41.9609
chr1	112311247	114961305	CTTNBP2NL,MIR4256,WNT2B,WNT2B,ST7L,ST7L,ST7L,CAPZA1,CAPZA1,CAPZA1,MOV10,MOV10,MOV10,RHOC,RHOC,RHOC,PPM1J,PPM1J,TAFA3,LINC01356,MIR11399,SLC16A1,SLC16A1,AKR7A2P1,SLC16A1-AS1,LRIG2-DT,LRIG2-DT,LRIG2,LRIG2,LOC643441,MAGI3,PHTF1,RSBN1,RSBN1,AP4B1-AS1,PTPN22,AP4B1-AS1,PTPN22,AP4B1-AS1,BCL2L15,AP4B1-AS1,AP4B1,AP4B1,DCLRE1B,DCLRE1B,HIPK1-AS1,HIPK1-AS1,HIPK1,HIPK1,HIPK1,OLFML3,OLFML3,SYT6,TRIM33,BCAS2,BC…	0.0718925	2	33.5066	1.37274e-07	529	453.006
chr1	114961305	118976393	SYCP1,TSHB,TSPAN2,NGF-AS1,NGF,NGF-AS1,VANGL1,VANGL1,CASQ2,CASQ2,NHLH2,LINC01649,LINC01649,LOC101928977,LOC101928977,LOC101928977,SLC22A15,SLC22A15,MAB21L3,ATP1A1,ATP1A1,ATP1A1-AS1,ATP1A1-AS1,LINC01762,CD58,CD58,MIR548AC,IGSF3,MIR320B1,LINC02868,CD2,PTGFRN,CD101,CD101,LOC101929099,LOC101929099,LOC101929099,TTF2,TTF2,TTF2,MIR942,TTF2,TRIM45,TRIM45,VTCN1,LINC01525,MAN1A2,MAN1A2,LOC100996263,LOC10099…	-0.104823	2	30.0563	6.5769e-16	801	685.932
chr1	118976393	119366401	TBX15,LOC105378933,WARS2,WARS2,WARS2-IT1,WARS2,WARS2-AS1,WARS2-AS1,LINC01780	0.0488332	2	33.2575	0.202957	78	66.7949
chr1	119366401	119596407	HAO2,HAO2-IT1,HAO2,HSD3B2,HSD3B1,HSD3BP4	-0.284595	1	29.7235	1.86519e-10	46	39.3919
chr1	119596407	121441447	LINC00622,ZNF697,PHGDH,HMGCS2,REG4,NBPF7,ADAM30,NOTCH2,SEC22B,NBPF8,NBPF8,PFN1P2,NBPF8,PDE4DIPP2,PDE4DIPP2,PDE4DIPP2,LOC107985524,NOTCH2NLR,NBPF26,RNVU1-19,PPIAL4A,LINC00623,LOC100996720,LINC00623,LINC00623,RNVU1-20,RNVU1-4,LOC105369199,PDE4DIPP4,H3P4,H3P4,FCGR1B,LOC100996318,H3P4,H2BP1,FAM72B,FAM72B,SRGAP2C,SRGAP2C,SRGAP2C,SRGAP2-AS1,SRGAP2-AS1	0.0252954	2	33.2926	0.14706	369	315.991
chr1	121441447	121741453	EMBP1,-	-1.28633	0	14.6779	1.81585e-09	60	51.3807
chr1	121741453	121776454	-	1.5174	6	112.084	0.0713987	7	5.99442
chr1	121776454	122226340	-	-2.62861	0	8.36039	8.10859e-30	80	68.5058
chr1	122226340	143269586	-	0.648234	3	97.6209	1.1821e-27	609	521.488
chr1	143269586	248946422	LSP1P5,RNVU1-17,RNVU1-18,RNU1-3,RNU1-4,RNU1-2,RNU1-1,LOC105369140,LINC02591,LOC644634,H2BP2,H2BP2,FCGR1CP,H2BP2,H3-2,FAM72C,FAM72C,SRGAP2D,SRGAP2D,LOC101060524,DRD5P2,LOC101060524,DRD5P2,LOC101927429,LOC101927429,LOC105371215,PPIAL4F,PPIAL4E,PPIAL4D,RNVU1-15,NBPF15,RNVU1-2A,SRGAP2-AS1,SRGAP2-AS1,LOC105371215,SRGAP2-AS1,LOC101927429,SRGAP2-AS1,LOC101927429,LOC101060524,DRD5P2,SRGAP2-AS1,LSP1P5,SRG…	0.00229348	2	32.1298	0.723855	21028	18007.1
chr2	10000	1520011	FAM110C,SH3YL1,SH3YL1,ACP1,ACP1,ACP1,ALKAL2,ALKAL2,LINC01865,LINC01874,LOC100996637,LINC01875,LOC105373352,TMEM18,LINC01115,LINC01939,SNTG2-AS1,SNTG2-AS1,SNTG2,SNTG2,TPO	0.19852	2	46.6174	1.57472e-31	302	258.616
chr2	1520011	1540011	TPO	-1.82087	0	21.0283	0.0196189	4	3.42537
chr2	1540011	11835089	TPO,LOC102723730,PXDN,MYT1L,MYT1L,MYT1L-AS1,LINC01250,EIPR1,EIPR1,TRAPPC12,TRAPPC12,ADI1,RNASEH1,RNASEH1,RNASEH1-AS1,RNASEH1-AS1,RPS7,COLEC11,ALLC,ALLC,DCDC2C,DCDC2C,LINC01304,LINC01304,LOC105373394,LOC105373394,LINC01249,LINC01248,LINC01248,SOX11,SOX11,LINC01810,SILC1,SILC1,MIR7158,SILC1,LOC400940,LOC400940,LINC01247,LINC01246,MIR7515HG,MIR7515HG,MIR7515,LINC00487,NRIR,NRIR,CMPK2,CMPK2,RSAD2,GRA…	0.0858391	2	41.1311	4.35041e-42	2057	1761.5
chr2	11835089	23235176	MIR4262,MIR3681HG,MIR3681HG,MIR3681,TRIB2,TRIB2,MIR3125,LOC100506474,LINC00276,LRATD1,NBAS,DDX1,LINC01804,MYCNUT,MYCNUT,MYCNOS,MYCNOS,MYCN,MYCN,GACAT3,CYRIA,RAD51AP2,VSNL1,SMC6,SMC6,GEN1,GEN1,MSGN1,KCNS3,RDH14,NT5C1B-RDH14,RDH14,NT5C1B-RDH14,NT5C1B,NT5C1B-RDH14,NT5C1B,LINC01376,MIR4757,OSR1,LINC00954,TTC32,WDR35,LOC101928222,MATN3,MATN3,LAPTM4A,SDC1,PUM2,RHOB,LOC107985856,HS1BP3-IT1,HS1BP3,GDF7,L…	-0.0745208	2	28.1541	9.36662e-20	2272	1945.61
chr2	23235176	24765188	KLHL29,ATAD2B,UBXN2A,MFSD2B,MFSD2B,WDCP,WDCP,WDCP,FKBP1B,FKBP1B,SF3B6,SF3B6,FAM228B,TP53I3,FAM228B,TP53I3,FAM228B,FAM228B,PFN4,FAM228A,ITSN2,NCOA1,NCOA1	0.0981324	2	38.6798	1.05975e-07	306	262.041
chr2	24765188	25510193	NCOA1,PTRHD1,PTRHD1,CENPO,CENPO,CENPO,ADCY3,ADCY3,DNAJC27,DNAJC27,DNAJC27-AS1,DNAJC27-AS1,EFR3B,POMC,LINC01381,DNMT3A,DNMT3A,MIR1301,DTNB	-0.0707887	2	47.1581	1.20786e-06	149	127.595
chr2	25510193	25865196	DTNB,ASXL2	0.218657	3	35.6505	1.55893e-09	71	60.8004
chr2	25865196	28755218	ASXL2,KIF3C,RAB10,GAREM2,HADHA,HADHA,HADHB,HADHB,ADGRF3,ADGRF3,SELENOI,SELENOI,DRC1,DRC1,OTOF,OTOF,FAM166C,CIB4,KCNK3,SLC35F6,CENPA,DPYSL5,MAPRE3,MAPRE3,MAPRE3-AS1,TMEM214,AGBL5-AS1,AGBL5-AS1,AGBL5,AGBL5,AGBL5,OST4,EMILIN1,EMILIN1,KHK,KHK,KHK,CGREF1,CGREF1,ABHD1,ABHD1,PREB,PRR30,TCF23,SLC5A6,SLC5A6,ATRAID,ATRAID,CAD,CAD,SLC30A3,SLC30A3,DNAJC5G,DNAJC5G,TRIM54,TRIM54,TRIM54,UCN,MPV17,MPV17,GTF3C2,G…	0.0052268	2	43.5039	0.670723	578	494.967
chr2	28755218	29340222	PPP1CB,SPDYA,SPDYA,TRMT61B,TRMT61B,WDR43,WDR43,SNORD92,WDR43,SNORD53,SNORD53B,TOGARAM2,PCARE,CLIP4,ALK	0.118925	2	41.4092	3.76168e-06	117	100.192
chr2	29340222	30010228	ALK,ALK,LOC105374389	-0.123817	2	33.8211	9.97267e-10	134	114.75
chr2	30010228	30570232	YPEL5,SNORA10B,LBH,LINC01936,LCLAT1,LCLAT1	0.0933502	2	39.0228	0.000276034	112	95.9105
chr2	30570232	31840241	LCLAT1,CAPN13,GALNT14,CAPN14,CAPN14,EHD3,EHD3,XDH,SRD5A2,LINC01946	-0.144688	2	34.7936	1.72571e-10	254	217.511
chr2	31840241	34160259	MEMO1,MEMO1,DPY30,DPY30,SPAST,SLC30A6,SLC30A6,NLRC4,NLRC4,YIPF4,BIRC6,BIRC6,MIR558,BIRC6,BIRC6-AS2,TTC27,TTC27,MIR4765,LINC00486,LINC00486,LTBP1,LTBP1,MIR4430,RASGRP3,RASGRP3,RASGRP3-AS1,RASGRP3-AS1,FAM98A,LINC01317,LINC01317,MYADML,LINC01317,LINC01318	0.194312	2	33.9605	4.42017e-26	464	397.343
chr2	34160259	36320276	LINC01317,LINC01320,-,MIR548AD	-0.121563	2	19.0616	8.81781e-06	427	365.659
chr2	36320276	37360283	CRIM1-DT,CRIM1-DT,CRIM1,CRIM1,CRIM1,FEZ2,FEZ2,VIT,STRN,STRN,HEATR5B,HEATR5B,GPATCH11,GPATCH11,GPATCH11,EIF2AK2,EIF2AK2,SULT6B1,SULT6B1,CEBPZOS,CEBPZOS,CEBPZ,CEBPZ,CEBPZ,NDUFAF7,NDUFAF7,NDUFAF7,PRKD3,PRKD3,QPCT	0.205858	3	31.9871	1.8899e-18	208	178.119
chr2	37360283	39025296	QPCT,CDC42EP3,LINC00211,RMDN2,RMDN2,RMDN2-AS1,RMDN2,CYP1B1,CYP1B1,CYP1B1-AS1,ATL2,LINC01883,LINC02613,HNRNPLL,GALM,SRSF7,GEMIN6,DHX57,DHX57,MORN2,MORN2,ARHGEF33,ARHGEF33,LOC375196,SOS1	-0.013056	2	33.16	0.394706	332	284.306
chr2	39025296	39800302	SOS1,SOS1,CDKL4,MAP4K3,MAP4K3,MAP4K3,MAP4K3-DT,MAP4K3-DT,TMEM178A,THUMPD2	0.182222	2	30.4911	8.87009e-09	155	132.733
chr2	39800302	41650316	SLC8A1-AS1,SLC8A1-AS1,SLC8A1,SLC8A1	-0.242768	2	17.7004	1.19892e-17	368	315.134
chr2	41650316	48675369	LINC01913,LINC01914,C2orf91,PKDCC,EML4-AS1,EML4-AS1,EML4,EML4,COX7A2L,KCNG3,KCNG3,MTA3,MTA3,OXER1,HAAO,LINC01819,LINC02580,ZFP36L2,ZFP36L2,LINC01126,THADA,PLEKHH2,PLEKHH2,C1GALT1C1L,DYNC2LI1,DYNC2LI1,ABCG5,ABCG5,ABCG5,ABCG8,ABCG8,LRPPRC,PPM1B,SLC3A1,SLC3A1,PREPL,PREPL,PREPL,CAMKMT,CAMKMT,LINC01833,LINC01833,SIX3-AS1,SIX3-AS1,SIX3,SIX3,SIX2,LINC01121,SRBD1,PRKCE,EPAS1,LINC01820,LINC02583,TMEM247,A…	0.0438758	2	37.384	1.39213e-07	1405	1203.16
chr2	48675369	53475406	STON1-GTF2A1L,GTF2A1L,STON1-GTF2A1L,STON1-GTF2A1L,LHCGR,FSHR,FSHR,MIR548BA,NRXN1,NRXN1,MIR8485,NRXN1,LOC730100,LOC730100,LOC730100,LINC01867,-,MIR4431	-0.203728	2	18.3266	3.79633e-15	954	817.808
chr2	53475406	55760423	ASB3,GPR75-ASB3,ASB3,GPR75-ASB3,CHAC2,ASB3,GPR75-ASB3,ERLEC1,GPR75-ASB3,ERLEC1,GPR75-ASB3,GPR75-ASB3,MIR3682,GPR75-ASB3,GPR75,PSME4,PSME4,ACYP2,ACYP2,ACYP2,TSPYL6,C2orf73,SPTBN1,SPTBN1,RPL23AP32,EML6,EML6,RTN4,RTN4,CLHC1,CLHC1,RPS27A,MIR4426,RPS27A,MTIF2,MTIF2,PRORSD1P,CCDC88A,CFAP36,PPP4R3B,PNPT1	0.172349	2	32.4507	7.22912e-27	457	391.349
chr2	55760423	55875424	EFEMP1	-0.318522	1	21.9436	0.000356188	23	19.6959
chr2	55875424	56055426	EFEMP1,MIR217HG,MIR217HG,MIR217,MIR217HG,MIR216A,MIR217HG,MIR216B	0.0931479	2	25.7437	0.112065	36	30.8284
chr2	56055426	57700438	LINC01813,LOC100129434,LOC100129434,CCDC85A,CCDC85A	-0.287395	1	17.1995	1.40273e-18	329	281.737
chr2	57700438	58640445	VRK2,VRK2,FANCL,FANCL,LINC01795,LINC01122	0.048352	2	20.4846	0.233283	186	159.28
chr2	58640445	60215457	LINC01122,LINC01793	-0.208693	2	21.5108	5.62374e-19	315	269.748
chr2	60215457	66600506	MIR4432HG,MIR4432HG,MIR4432,BCL11A,PAPOLG,LINC01185,LINC01185,REL,REL,REL,PUS10,PUS10,PEX13,PEX13,KIAA1841,LOC339803,C2orf74,C2orf74,AHSA2P,AHSA2P,USP34,USP34,USP34,USP34,SNORA70B,XPO1,FAM161A,CCT4,CCT4,COMMD1,COMMD1,B3GNT2,B3GNT2,MIR5192,TMEM17,EHBP1,EHBP1,LOC100132215,EHBP1,LOC100132215,OTX1,OTX1,DBIL5P2,WDPCP,WDPCP,WDPCP,MDH1,MDH1,UGP2,UGP2,VPS54,VPS54,PELI1,LINC00309,LOC100507006,MIR4433B,MIR…	0.0397186	2	32.7067	2.26092e-05	1276	1092.69
chr2	66600506	81925622	LINC01798,LINC01798,LINC01797,LINC01797,LINC01799,LINC01799,LINC01628,LINC01828,LINC01828,LINC01829,LINC01828,LINC01829,LOC101927661,LINC01828,LOC101927661,ETAA1,LINC01812,C1D,WDR92,WDR92,PNO1,PNO1,PNO1,PPP3R1,PPP3R1,CNRIP1,PLEK,FBXO48,FBXO48,APLF,APLF,PROKR1,ARHGAP25,BMP10,GKN2,GKN1,ANTXR1,ANTXR1,MIR3126,GFPT1,NFU1,AAK1,AAK1,SNORA36C,AAK1,ANXA4,ANXA4,ANXA4,LOC107985770,ANXA4,GMCL1,GMCL1,SNRNP27,…	-0.0589812	2	28.4508	5.86678e-15	3046	2608.42
chr2	81925622	83435634	DHFRP3	0.0843274	2	18.7966	0.0118875	298	255.19
chr2	83435634	85680651	LINC01809,FUNDC2P2,SUCLG1,DNAH6,TRABD2A,TMSB10,KCMF1,LINC01964,TCF7L1,TCF7L1,TCF7L1-IT1,TCF7L1,LOC102724579,TGOLN2,RETSAT,RETSAT,ELMOD3,ELMOD3,ELMOD3,CAPG,CAPG,SH2D6,PARTICL,MAT2A,MAT2A,GGCX,GGCX,VAMP8,VAMP8,VAMP5,VAMP5,RNF181,TMEM150A,TMEM150A,USP39,C2orf68,USP39,C2orf68,USP39,SFTPB	-0.126125	2	30.2032	1.3991e-11	448	383.642
chr2	85680651	92073088	GNLY,ATOH8,ATOH8,MIR6071,LOC284950,ST3GAL5,ST3GAL5,ST3GAL5-AS1,ST3GAL5-AS1,POLR1A,POLR1A,PTCD3,PTCD3,PTCD3,SNORD94,PTCD3,IMMT,IMMT,IMMT,MIR4779,IMMT,MRPL35,MRPL35,MRPL35,REEP1,REEP1,KDM3A,CHMP3,RNF103-CHMP3,RNF103-CHMP3,RNF103-CHMP3,RNF103,RNF103-CHMP3,RMND5A,RMND5A,CD8A,CD8B,CD8B,ANAPC1P1,ANAPC1P1,ANAPC1P1,RGPD2,RGPD2,RGPD1,RGPD2,RGPD1,PLGLB1,PLGLB2,PLGLB1,PLGLB2,ANAPC1P2,MIR4771-1,MIR4771-2,CYT…	0.227981	3	45.2911	5.54624e-31	1022	875.174
chr2	92073088	92103114	-	-1.12004	0	11.8959	0.00172367	6	5.13843
chr2	92103114	92678767	-	0.564701	3	36.5662	5.7203e-19	105	89.9254
chr2	92678767	242183529	BMS1P14,LOC100133920,LOC100133920,LOC100509620,LOC100509620,FAM95A,FAM95A,ANKRD20A8P,ANKRD20A8P,LOC442028,LOC442028,TEKT4,MAL,MRPS5,ZNF514,ZNF2,PROM2,KCNIP3,FAHD2A,TRIM43B,TRIM43,LINC00342,ANKRD36C,FAHD2CP,FAHD2CP,GPAT2,GPAT2,ADRA2B,ASTL,DUSP2,STARD7,STARD7,STARD7-AS1,STARD7-AS1,SNORA112,STARD7-AS1,TMEM127,TMEM127,CIAO1,CIAO1,SNRNP200,SNRNP200,ITPRIPL1,NCAPH,NEURL3,LOC105373496,ARID5A,KANSL3,FER1…	-0.0108772	2	29.3223	9.57256e-07	29717	25448
chr3	10000	162920564	LINC01986,CHL1-AS2,CHL1,CHL1,CHL1,CHL1-AS1,LINC01266,CNTN6,CNTN4,CNTN4,CNTN4-AS2,CNTN4,CNTN4-AS1,CNTN4-AS1,IL5RA,TRNT1,TRNT1,CRBN,CRBN,LOC100130207,LOC100130207,LRRN1,LRRN1,SETMAR,SUMF1,ITPR1-DT,ITPR1,ITPR1,ITPR1,EGOT,BHLHE40-AS1,BHLHE40-AS1,BHLHE40,BHLHE40,ARL8B,EDEM1,MIR4790,GRM7-AS3,GRM7,GRM7,GRM7-AS2,GRM7,GRM7-AS1,LOC101927394,LMCD1-AS1,LMCD1-AS1,LMCD1,LMCD1,LMCD1,LINC00312,SSUH2,CAV3,OXTR,RA…	-0.0759292	2	28.0012	5.79056e-175	32421	27771.2
chr3	162920564	175995562	LINC01192,MIR1263,LINC01324,SI,SLITRK3,LINC01322,BCHE,LOC105374194,ZBBX,ZBBX,LINC01327,SERPINI2,WDR49,PDCD10,SERPINI1,LRRC77P,GOLIM4,EGFEM1P,EGFEM1P,MIR551B,LINC02082,MECOM,MECOM,MECOM-AS1,TERC,ACTRT3,MYNN,LRRC34,LRRIQ4,LRRIQ4,LRRC31,LRRC31,SAMD7,LOC100128164,LOC100128164,SEC62,SEC62,GPR160,PHC3,PRKCI,SKIL,CLDN11,CLDN11,MIR6828,SLC7A14,SLC7A14,SLC7A14-AS1,SLC7A14-AS1,RPL22L1,EIF5A2,SLC2A2,TNIK,TN…	-0.0030944	2	21.2163	0.670617	2576	2205.94
chr3	175995562	179050561	-,MIR548I1,MIR7977,LINC01208,LINC01209,TBL1XR1,LINC00501,LINC00578,LINC02015,LINC01014,KCNMB2-AS1,KCNMB2-AS1,KCNMB2,ZMAT3	-0.0947208	2	23.4479	2.08989e-06	606	518.944
chr3	179050561	180195561	ZMAT3,LOC101928739,LOC101928739,PIK3CA,PIK3CA,PIK3CA,KCNMB3,KCNMB3,ZNF639,MFN1,GNB4,ACTL6A,ACTL6A,MRPL47,MRPL47,MRPL47,NDUFB5,NDUFB5,USP13,PEX5L,PEX5L,PEX5L-AS2	0.162153	2	30.3187	1.70929e-11	229	196.103
chr3	180195561	180550561	LINC02053	-0.386177	1	16.9728	1.24433e-10	71	60.8004
chr3	180550561	180975561	TTC14,TTC14,CCDC39,CCDC39,LOC101928882,FXR1	0.146722	2	25.4619	0.00100077	85	72.7892
chr3	180975561	181630561	FXR1,FXR1,DNAJC19,DNAJC19,SOX2-OT,SOX2-OT,RNU6-1,RNU6-7,RNU6-8,RNU6-9,RNU6-2,SOX2-OT,LOC102724604	-0.168283	2	19.3593	1.91962e-05	130	111.325
chr3	181630561	182630561	SOX2-OT,SOX2-OT,SOX2,LINC01206,LINC01994,LINC01995	0.00864777	2	26.3038	0.777635	200	171.269
chr3	182630561	184030561	ATP11B,DCUN1D1,MCCC1,MCCC1,LAMP3,MCF2L2,MCF2L2,B3GNT5,LINC00888,LINC00888,SNORA63D,SNORA63E,KLHL6,KLHL6,KLHL6-AS1,KLHL24,YEATS2,YEATS2,YEATS2-AS1,MAP6D1,MAP6D1,PARL,PARL,MIR4448,ABCC5,ABCC5,ABCC5-AS1	0.159512	2	38.1488	1.70442e-21	280	239.776
chr3	184030561	184805560	HTR3D,HTR3C,HTR3E-AS1,HTR3E-AS1,HTR3E,HTR3E,EIF2B5,DVL3,DVL3,AP2M1,AP2M1,ABCF3,VWA5B2,VWA5B2,MIR1224,ALG3,ALG3,EEF1AKMT4,EEF1AKMT4-ECE2,EEF1AKMT4,EEF1AKMT4-ECE2,EEF1AKMT4,EEF1AKMT4-ECE2,CAMK2N2,EEF1AKMT4-ECE2,CAMK2N2,EEF1AKMT4-ECE2,EEF1AKMT4-ECE2,ECE2,PSMD2,EIF4G1,EIF4G1,SNORD66,FAM131A,FAM131A,CLCN2,CLCN2,CLCN2,POLR2H,POLR2H,THPO,THPO,CHRD,CHRD,LINC02054,LINC01840,EPHB3,MAGEF1,MAGEF1,LOC10798616…	-0.0742125	2	50.7122	1.55025e-05	155	132.733
chr3	184805560	186850560	VPS8,C3orf70,EHHADH-AS1,EHHADH-AS1,EHHADH,EHHADH,EHHADH,MIR5588,MAP3K13,MAP3K13,TMEM41A,TMEM41A,LIPH,SENP2,IGF2BP2,IGF2BP2,IGF2BP2-AS1,IGF2BP2,MIR548AQ,TRA2B,NMRAL2P,ETV5,DGKG,LINC02020,LINC02052,CRYGS,TBCCD1,DNAJB11,AHSG,FETUB,HRG,KNG1,EIF4A2,SNORD2,EIF4A2,SNORA63B,MIR1248,SNORA81,SNORA63,SNORA4,RFC4,RFC4,LINC02043,ADIPOQ	0.0923871	2	37.0779	5.67921e-12	409	350.244
chr3	186850560	189800560	ADIPOQ,ADIPOQ-AS1,ADIPOQ-AS1,ST6GAL1,RPL39L,LOC101929106,RTP1,LOC101929106,MASP1,MASP1,LOC101929130,LOC101929130,RTP4,LINC02041,SST,RTP2,RTP2,LOC100131635,LOC100131635,LOC100131635,BCL6,BCL6,LINC01991,LPP-AS2,LPP,LPP,LPP,FLJ42393,LPP,LPP-AS1,LPP,MIR28,TPRG1-AS1,TPRG1,TPRG1,TPRG1-AS2,TP63	-0.0894141	2	28.092	1.50627e-10	589	504.386
chr3	189800560	198235559	TP63,TP63,MIR944,P3H2,P3H2,P3H2-AS1,P3H2-AS1,CLDN16,CLDN16,CLDN1,TMEM207,IL1RAP,GMNC,SNAR-I,OSTN,OSTN,OSTN-AS1,OSTN,UTS2B,UTS2B,UTS2B,CCDC50,CCDC50,LINCR-0002,LINCR-0002,PYDC2,FGF12,FGF12,FGF12-AS1,FGF12,FGF12-AS2,MB21D2,PLAAT1,MGC2889,PLAAT1,PLAAT1,ATP13A5,ATP13A5,ATP13A5,ATP13A5-AS1,ATP13A4,ATP13A4,ATP13A4-AS1,ATP13A4-AS1,OPA1,OPA1,OPA1-AS1,LINC02038,LINC02026,LINC02026,DPPA2P3,LINC02026,LINC02…	0.0656095	2	35.3249	2.05907e-12	1685	1443.79
chr4	10000	9157552	ZNF595,ZNF595,ZNF718,ZNF876P,ZNF732,ZNF141,ZNF141,MIR571,ABCA11P,ABCA11P,ZNF721,ZNF721,ZNF721,PIGG,PIGG,TMEM271,TMEM271,LOC105374338,LOC105374338,PDE6B,PDE6B,ATP5ME,MYL5,MYL5,MYL5,SLC49A3,SLC49A3,PCGF3,LOC100129917,LOC100129917,CPLX1,CPLX1,GAK,GAK,TMEM175,TMEM175,TMEM175,DGKQ,DGKQ,SLC26A1,SLC26A1,IDUA,IDUA,FGFRL1,RNF212,RNF212,LOC105374344,TMED11P,LOC105374344,TMED11P,LOC105374344,SPON2,SPON2,LOC…	0.324569	3	67.092	0	1823	1561.15
chr4	9157552	9212726	FAM90A26,USP17L10	-4.40748	0	2.25018	7.53765e-06	10	9.42227
chr4	9212726	51813950	USP17L20,USP17L18,USP17L11,USP17L21,USP17L12,USP17L13,USP17L15,USP17L17,USP17L18,USP17L11,USP17L19,USP17L22,USP17L20,USP17L11,USP17L21,USP17L12,USP17L21,USP17L12,USP17L22,USP17L20,USP17L22,USP17L20,USP17L28,USP17L5,USP17L30,USP17L26,USP17L29,USP17L27,USP17L25,USP17L24,USP17L25,USP17L28,USP17L30,USP17L29,USP17L26,USP17L5,USP17L27,USP17L24,USP17L5,USP17L25,USP17L29,USP17L26,USP17L27,USP17L28,USP17L…	0.352346	3	36.0385	0	8410	7201.87
chr4	51813950	52573933	DCUN1D4,LRRC66,LRRC66,SGCB,SGCB,LINC02480,SPATA18	0.0101392	2	30.0503	0.790865	152	130.164
chr4	52573933	57238829	USP46,USP46,USP46-DT,DANCR,MIR4449,SNORA26,DANCR,ERVMER34-1,LINC01618,RASL11B,SCFD2,SCFD2,FIP1L1,FIP1L1,FIP1L1,LNX1,LNX1,LNX1,LNX1-AS1,LNX1,LNX1-AS2,LNX1-AS2,LOC100506444,RPL21P44,CHIC2,GSX2,PDGFRA,LINC02283,LINC02260,KIT,KDR,SRD5A3,SRD5A3,SRD5A3-AS1,SRD5A3-AS1,TMEM165,TMEM165,CLOCK,CLOCK,PDCL2,NMU,EXOC1L,EXOC1,CEP135,CRACD,AASDH,PPAT,PPAT,PAICS,PAICS,PAICS,SRP72,SRP72,ARL9,THEGL,HOPX,SPINK2,REST…	0.260184	3	37.0095	2.5725e-95	933	798.967
chr4	57238829	58163808	LINC02380	0.0133356	2	23.5274	0.725004	184	157.567
chr4	58163808	68446507	LINC02494,LINC02429,LINC02429,LINC02619,MIR548AG1,LINC02271,ADGRL3,ADGRL3,ADGRL3-AS1,ADGRL3-AS1,TECRL,LINC02232,EPHA5,EPHA5,EPHA5-AS1,EPHA5-AS1,MIR1269A,LOC101927237,CENPC,STAP1,UBA6,UBA6,UBA6-AS1,UBA6-AS1,GNRHR,TMPRSS11D,TMPRSS11A,TMPRSS11GP,TMPRSS11F,LOC550113,TMPRSS11F,LOC550113,SYT14P1,TMPRSS11F,FTLP10,TMPRSS11BNL,TMPRSS11BNL,TMPRSS11B,YTHDC1	0.284841	3	21.7412	9.8635e-98	1992	1705.84
chr4	68446507	68621509	TMPRSS11E,UGT2B17	-4.85853	0	7.35053	8.10126e-06	30	29.972
chr4	68621509	190204555	UGT2B15,UGT2B10,UGT2A3,UGT2B7,LOC105377267,LOC105377267,UGT2B11,UGT2B28,UGT2B4,UGT2A2,UGT2A1,UGT2A1,SULT1B1,SULT1E1,CSN1S1,CSN2,STATH,HTN3,HTN1,CSN1S2AP,CSN1S2BP,PRR27,ODAM,FDCSP,CSN3,CABS1,SMR3A,SMR3B,OPRPN,MUC7,AMTN,AMBN,ENAM,JCHAIN,UTP3,RUFY3,GRSF1,MOB1B,DCK,SLC4A4,GC,NPFFR2,ADAMTS3,COX18,ANKRD17,ALB,AFP,AFM,LINC02499,RASSF6,CXCL8,CXCL6,PF4V1,CXCL1,PF4,PF4,PPBP,PPBP,CXCL5,CXCL3,PPBPP2,CXCL2,MT…	0.3139	3	28.8871	0	24121	20655.9
chr5	10000	1285039	PLEKHG4B,LRRC14B,LRRC14B,CCDC127,CCDC127,CCDC127,SDHA,SDHA,HRAT5,HRAT5,PDCD6,PDCD6-AHRR,PDCD6,PDCD6-AHRR,PDCD6-AHRR,PDCD6-AHRR,AHRR,EXOC3-AS1,EXOC3,EXOC3,SLC9A3,PP7080,SLC9A3-AS1,SLC9A3,SLC9A3-AS1,SLC9A3,MIR4456,LOC100996325,LOC100996325,CEP72,CEP72,CEP72,TPPP,TPPP,ZDHHC11B,ZDHHC11,BRD9,BRD9,TRIP13,TRIP13,LOC100506688,NKD2,SLC12A7,SLC12A7,MIR4635,CTD-3080P12.3,SLC6A19,SLC6A19,SLC6A18,SLC6A18,TERT	-0.0205062	2	60.4165	0.295199	255	218.368
chr5	1285039	23890624	TERT,MIR4457,CLPTM1L,LINC01511,SLC6A3,LPCAT1,LPCAT1,MIR6075,SDHAP3,LOC728613,MIR4277,MRPL36,NDUFS6,LINC02116,IRX4,IRX4,CTD-2194D22.4,CTD-2194D22.4,LOC100506858,LSINCT5,IRX2,IRX2,C5orf38,C5orf38,LOC105374620,LINC01377,LINC01019,LINC01019,LINC02162,LINC01019,LINC01017,IRX1,LINC02114,LINC01020,LINC01020,LINC02121,LINC02121,CTD-2297D10.2,ADAMTS16,ICE1,LINC02145,MED10,UBE2QL1,LINC01018,NSUN2,NSUN2,SRD…	0.0667716	2	31.1256	5.04821e-27	4493	3847.56
chr5	23890624	23905625	-	-2.49798	0	3.1044	0.0209094	3	2.56904
chr5	23905625	29740696	C5orf17,CDH10,LINC02239,LINC02228,LINC02228,LINC02211,LINC02211,CDH9,PURPL,LINC02103,LSP1P3,LOC101929645,LINC02109,LINC02064	0.131561	2	18.5314	5.30675e-13	1135	971.95
chr5	29740696	31175713	LOC105374704	-0.0967015	2	17.2636	0.00197956	285	244.058
chr5	31175713	32440729	CDH6,DROSHA,DROSHA,C5orf22,C5orf22,PDZD2,PDZD2,MIR4279,GOLPH3,MTMR12,ZFR,ZFR,MIR579	0.0942276	2	38.2708	3.16126e-10	253	216.655
chr5	32440729	32755733	ZFR,SUB1,NPR3	0.0262337	2	38.6691	0.39358	63	53.9497
chr5	32755733	34175750	NPR3,LINC02120,LINC02160,TARS1,ADAMTS12,RXFP3,SLC45A2,AMACR,C1QTNF3-AMACR,C1QTNF3-AMACR,C1QTNF3-AMACR,C1QTNF3,C1QTNF3	-0.136831	2	24.9389	3.79036e-10	284	243.202
chr5	34175750	34200750	C1QTNF3,C1QTNF3,LOC646652	1.61765	7	157.973	0.00175843	5	4.28172
chr5	34200750	36575779	C1QTNF3,RAI14,TTC23L,RAD1,RAD1,BRIX1,BRIX1,BRIX1,DNAJC21,DNAJC21,AGXT2,AGXT2,PRLR,PRLR,SPEF2,IL7R,CAPSL,CAPSL,LOC100506406,UGT3A1,UGT3A2,LMBRD2,LMBRD2,MIR580,LMBRD2,SKP2,SKP2,NADK2,RANBP3L	-0.0486296	2	26.9563	0.00695029	475	406.763
chr5	36575779	39835819	SLC1A3,NIPBL-DT,NIPBL-DT,NIPBL,NIPBL,CPLANE1,CPLANE1,LOC105374727,NUP155,WDR70,GDNF,GDNF,GDNF-AS1,GDNF-AS1,LINC02110,LINC02107,LINC02107,LINC02119,EGFLAM,EGFLAM,EGFLAM-AS4,EGFLAM,EGFLAM-AS2,LIFR,LIFR,LIFR-AS1,MIR3650,LIFR,LIFR-AS1,LIFR-AS1,OSMR-AS1,OSMR-AS1,LINC01265,OSMR-AS1,OSMR,OSMR,RICTOR,FYB1,C9,DAB2,LINC02104	0.0848158	2	29.281	1.06501e-07	652	558.336
chr5	39835819	42555852	LINC00603,PTGER4,TTC33,TTC33,PRKAA1,PRKAA1,RPL37,RPL37,SNORD72,CARD6,C7,MROH2B,C6,PLCXD3,OXCT1,OXCT1,OXCT1-AS1,OXCT1-AS1,C5orf51,C5orf51,FBXO4,FBXO4,LOC101926960,GHR	-0.181431	2	20.6779	1.05342e-19	544	465.851
chr5	42555852	43720866	GHR,CCDC152,CCDC152,SELENOP,SELENOP,FLJ32255,LOC648987,LOC648987,ANXA2R,LOC648987,ANXA2R,LOC153684,LOC648987,LOC100132356,LOC648987,LOC100132356,LOC100506639,LOC100506639,ZNF131,NIM1K,HMGCS1,CCL28,TMEM267,C5orf34,PAIP1,NNT-AS1,NNT-AS1,NNT,NNT	0.0321992	2	31.0192	0.192487	233	199.528
chr5	43720866	47080670	FGF10,FGF10,FGF10-AS1,FGF10-AS1,LINC02224,MRPS30-DT,MRPS30-DT,MRPS30,MRPS30,HCN1,-	-0.689103	1	14.1726	1.76329e-67	660	565.184
chr5	47080670	49671207	-	0.635292	3	72.6101	2.55699e-33	512	438.418
chr5	49671207	181478259	EMB,PARP8,LINC02106,LOC642366,LOC642366,ISL1,ISL1,LINC02118,PELO,ITGA1,ITGA1,ITGA2,ITGA2,MOCS2,MOCS2,LOC257396,FST,NDUFS4,LINC02105,ARL15,ARL15,MIR581,LINC01033,HSPB3,SNX18,LOC102467080,ESM1,LOC102467081,GZMK,GZMK,GZMA,GZMA,CDC20B,CDC20B,CDC20B,GPX8,CDC20B,MIR449A,MIR449B,MIR449C,MCIDAS,CCNO,DHX29,DHX29,MTREX,MTREX,MTREX,PLPP1,PLPP1,PLPP1,MIR5687,PLPP1,RNF138P1,SLC38A9,DDX4,IL31RA,IL6ST,IL6ST,FLJ…	-0.0639326	2	28.1514	6.27935e-120	26248	22477.3
chr6	60000	60580585	LINC00266-3,LOC285766,DUSP22,IRF4,EXOC2,EXOC2,HUS1B,LOC101927691,LINC01622,FOXQ1,FOXF2,FOXF2,MIR6720,FOXCUT,FOXC1,FOXC1,GMDS,GMDS,GMDS-DT,GMDS-DT,LINC01600,LINC01600,LINC02521,LINC02521,MYLK4,MYLK4,WRNIP1,WRNIP1,SERPINB1,MIR4645,SERPINB9P1,SERPINB9P1,LOC101927730,LOC101927730,SERPINB9,SERPINB6,LINC01011,NQO2,NQO2,HTATSF1P2,HTATSF1P2,LOC101927759,LOC101927759,RIPK1,RIPK1,BPHL,BPHL,BPHL,TUBB2A,TUBB…	0.000162874	2	34.0322	0.757094	11988	10265.8
chr6	60580585	60660734	-	-0.681321	1	14.341	5.97759e-08	16	13.7036
chr6	60660734	60881144	-	0.00632028	2	21.284	0.933971	44	37.685
chr6	60881144	75042140	-,KHDRBS2,KHDRBS2,KHDRBS2,MTRNR2L9,LGSN,PTP4A1,PHF3,PHF3,EYS,EYS,EYS,SCAT8,EYS,LOC441155,SLC25A51P1,LOC102723883,LINC02549,LOC101928307,ADGRB3,ADGRB3,LMBRD1,COL19A1,COL9A1,EVADR,FAM135A-AS1,FAM135A,FAM135A,SDHAF4,SMAP1,SMAP1,B3GAT2,B3GAT2,OGFRL1,MIR30C2,MIR30A,LINC00472,LINC00472,LINC01626,LINC01626,RIMS1,KCNQ5,KCNQ5,KCNQ5-IT1,KCNQ5,MIR4282,KCNQ5,KCNQ5-AS1,KHDC1L,KHDC1,DPPA5,KHDC3L,OOEP,DDX43,CGA…	-0.151639	2	18.8472	7.82688e-37	2788	2387.48
chr6	75042140	76047073	COL12A1,COL12A1,SNORD156,COX7A2,TMEM30A,TMEM30A,TMEM30A-DT,TMEM30A-DT,FILIP1,FILIP1,FILIP1,LOC101928540,FILIP1,LOC101928540,MIR4463,SENP6,MYO6,MYO6,IMPG1,IMPG1	0.113023	2	25.496	6.91496e-05	201	172.124
chr6	76047073	82961605	IMPG1,LINC02540,HTR1B,MEI4,MIR10524,IRAK1BP1,PHIP,HMGN3,HMGN3,HMGN3-AS1,LCAL1,LCA5,SH3BGRL2,LINC01621,ELOVL4,TTK,BCKDHB,TENT5A,LINC01526,LINC02542,IBTK,TPBG,UBE3D	-0.195445	2	18.8086	3.08827e-41	1372	1174.9
chr6	82961605	83286583	UBE3D,DOP1A,DOP1A,PGM3,PGM3,PGM3,RWDD2A,RWDD2A,ME1	0.281142	3	24.7417	6.99693e-10	65	55.662
chr6	83286583	85401440	ME1,PRSS35,SNAP91,SNAP91,LOC105377879,LOC105377879,RIPPLY2,RIPPLY2,CYB5R4,CYB5R4,MRAP2,CEP162,LINC01611,TBX18-AS1,TBX18,LINC02535	-0.15579	2	21.9334	3.66571e-12	423	362.231
chr6	85401440	85511433	LINC02535,NT5E,SNX14	0.0241493	2	31.4013	0.588599	22	18.8394
chr6	85511433	85576428	SNX14	0.606637	3	28.2279	5.05383e-06	13	11.1324
chr6	85576428	85751416	SNX14,SYNCRIP,SNHG5,SNORD50A,SNORD50B	0.017089	2	30.4306	0.821111	35	29.9718
chr6	85751416	86886340	-	-0.466835	1	18.6213	3.1305e-42	227	194.389
chr6	86886340	88331242	HTR1E,CGA,ZNF292,GJB7,GJB7,SMIM8,SMIM8,SMIM8,C6orf163,C6orf163,LINC01590,CFAP206,SLC35A1,SLC35A1,RARS2,RARS2,RARS2,ORC3,ORC3,AKIRIN2,LOC101928911,SPACA1,CNR1	0.114461	2	28.8048	7.809e-08	289	247.482
chr6	88331242	88541228	LOC101928936	-0.310022	1	23.5099	6.10919e-07	42	35.9662
chr6	88541228	90011128	RNGTT,PNRC1,SRSF12,PM20D2,GABRR1,GABRR2,UBE2J1,RRAGD,ANKRD6,ANKRD6,LYRM2,LYRM2,LOC101929057,LOC101929057,MDN1,MDN1,CASP8AP2,GJA10,BACH2	0.0671786	2	33.7627	5.70438e-05	294	251.763
chr6	90011128	104680869	BACH2,MIR4464,MAP3K7,MIR4643,CASC6,EPHA7,TSG1,MANEA-DT,MANEA-DT,MANEA,MANEA,FUT9,UFL1,FHL5,GPR63,NDUFAF4,NDUFAF4,KLHL32,KLHL32,MMS22L,LOC101927314,MIR2113,PNKY,PNKY,POU3F2,POU3F2,FBXL4,MIR548AI,FAXC,COQ3,PNISR,PNISR,LOC101927365,LOC101927365,LOC101927365,USP45,USP45,TSTD3,CCNC,PRDM13,MCHR2,MCHR2,MCHR2-AS1,MCHR2-AS1,SIM1,ASCC3,GRIK2	-0.12554	2	18.3989	1.50869e-32	2865	2453.42
chr6	104680869	105165873	HACE1,LIN28B-AS1,LIN28B,BVES,BVES,BVES-AS1,BVES-AS1,BVES-AS1,POPDC3	0.293426	3	29.1511	1.78509e-09	97	83.0653
chr6	105165873	105915880	BVES-AS1,POPDC3,POPDC3,PREP	-0.0414281	2	28.7224	0.0726411	150	128.452
chr6	105915880	106690886	PRDM1,ATG5,ATG5,ATG5,CRYBG1,CRYBG1,LOC105377924,CRYBG1,RTN4IP1,RTN4IP1,RTN4IP1,QRSL1,QRSL1	0.168346	2	32.3888	6.86379e-12	155	132.733
chr6	106690886	107210890	LINC02526,LINC02532,LINC02532,MIR587,CD24,MTRES1,BEND3,PDSS2	-0.0641686	2	38.2909	0.000312912	104	89.0597
chr6	107210890	109260907	PDSS2,SOBP,SCML4,SEC63,OSTM1,OSTM1-AS1,NR2E1,SNX3,AFG1L,FOXO3,LINC00222,ARMC2,ARMC2,ARMC2-AS1,SESN1,SESN1,CEP57L1,CEP57L1,CEP57L1,CCDC162P,CCDC162P	0.108443	2	34.613	8.23268e-15	410	351.101
chr6	109260907	110175915	CCDC162P,CD164,PPIL6,PPIL6,SMPD2,PPIL6,SMPD2,MICAL1,MICAL1,MICAL1,ZBTB24,ZBTB24,AK9,AK9,FIG4,FIG4,GPR6,WASF1,WASF1	-0.103588	2	30.2917	0.000158178	183	156.711
chr6	110175915	112380933	WASF1,CDC40,CDC40,CDC40,METTL24,DDO,SLC22A16,CDK19,CDK19,AMD1,AMD1,AMD1,SNORA40C,GTF3C6,RPF2,GSTM2P1,SLC16A10,SLC16A10,SNORD166,MFSD4B,REV3L,REV3L,TRAF3IP2-AS1,TRAF3IP2-AS1,TRAF3IP2-AS1,TRAF3IP2,TRAF3IP2,FYN,FYN,LOC102724646,LOC102724646,LINC02527,CCN6,CCN6,TUBE1,TUBE1,TUBE1,FAM229B,FAM229B,LAMA4,LAMA4,LAMA4-AS1,LAMA4-AS1,RFPL4B	0.0699981	2	32.4102	1.10272e-06	441	377.648
chr6	112380933	128866071	LINC02518,LINC02541,MARCKS,MROCKI,LINC02880,HDAC2,HDAC2,HDAC2-AS2,HDAC2-AS2,HDAC2-AS2,HS3ST5,LINC02534,FRK,FRK,TPI1P3,NT5DC1,NT5DC1,COL10A1,NT5DC1,TSPYL4,TSPYL4,DSE,DSE,DSE,TSPYL1,DSE,LOC100287467,CALHM6,TRAPPC3L,TRAPPC3L,CALHM5,TRAPPC3L,CALHM4,CALHM4,RWDD1,RSPH4A,RSPH4A,ZUP1,ZUP1,KPNA5,FAM162B,GPRC6A,RFX6,VGLL2,ROS1,DCBLD1,DCBLD1,GOPC,GOPC,LOC101927919,NUS1,NUS1,SLC35F1,SLC35F1,LOC105377967,CEP8…	-0.0719475	2	20.7056	3.85806e-16	3283	2811.38
chr6	128866071	144846203	LAMA2,ARHGAP18,TMEM244,L3MBTL3,L3MBTL3,SAMD3,SAMD3,SAMD3,TMEM200A,TMEM200A,SMLR1,SMLR1,EPB41L2,EPB41L2,AKAP7,ARG1,MED23,MED23,ENPP3,ENPP3,OR2A4,ENPP3,CTAGE9,MIR548H5,ENPP1,CCN2,MIR548AJ1,LINC01013,MOXD1,STX7,TAAR9,TAAR8,TAAR6,TAAR5,TAAR3P,TAAR2,TAAR1,VNN1,VNN3,VNN2,SLC18B1,RPS12,SNORD101,RPS12,SNORD100,SNORA33,LINC00326,EYA4,EYA4,TARID,TARID,TARID,LINC01312,TARID,TCF21,TCF21,TBPL1,TBPL1,SLC2A12,S…	0.0460132	2	25.9564	9.07396e-11	3184	2726.6
chr6	144846203	146706219	UTRN,EPM2A,EPM2A,FBXO30-DT,FBXO30-DT,FBXO30-DT,FBXO30,FBXO30-DT,SHPRH,SHPRH,GRM1,RAB32,LOC101928661,LOC101928661,ADGB,ADGB	-0.122113	2	20.3035	1.19326e-09	372	318.56
chr6	146706219	155561292	ADGB,ADGB,KATNBL1P6,STXBP5-AS1,STXBP5-AS1,LUADT1,STXBP5-AS1,STXBP5,STXBP5,SAMD5,SASH1,UST,UST,UST-AS1,UST,UST-AS2,TAB2,TAB2,TAB2-AS1,TAB2,SUMO4,ZC3H12D,PPIL4,GINM1,GINM1,RPS18P9,KATNA1,KATNA1,LATS1,LATS1,LOC645967,NUP43,NUP43,PCMT1,PCMT1,LRP11,LRP11,RAET1E-AS1,RAET1E-AS1,RAET1E-AS1,RAET1E,RAET1E-AS1,RAET1G,RAET1G,LOC105378052,ULBP2,ULBP1,RAET1K,RAET1L,ULBP3,PPP1R14C,IYD,PLEKHG1,MTHFD1L,MTHFD1L,MI…	0.0938943	2	31.7552	4.1184e-33	1767	1513.16
chr6	155561292	155576293	-	-1.55165	0	3.95795	0.0434503	3	2.56904
chr6	155576293	156706302	MIR1202,SNORD28B	-0.00742533	2	27.1187	0.67078	226	193.534
chr6	156706302	159661327	ARID1B,ARID1B,LOC115308161,MIR4466,TMEM242,TMEM242,TMEM242,ZDHHC14,ZDHHC14,MIR3692,SNX9,SYNJ2,SYNJ2,SYNJ2-IT1,SERAC1,SERAC1,GTF2H5,GTF2H5,TULP4,TULP4,SNORA116,TMEM181,TMEM181,MIR7161,DYNLT1,SYTL3,SYTL3,MIR3918,EZR,EZR,EZR,EZR-AS1,EZR-AS1,OSTCP1,C6orf99,RSPH3,TAGAP,LOC101929122,LOC101929122,FNDC1,FNDC1,LINC02529	0.130441	2	43.0503	2.4745e-25	591	506.099
chr6	159661327	159721327	SOD2	-0.428331	1	29.6307	0.00253366	12	10.2761
chr6	159721327	170745979	SOD2,SOD2,WTAP,SOD2,SOD2-OT1,SOD2,SOD2-OT1,ACAT2,ACAT2,ACAT2,TCP1,SNORA20,TCP1,SNORA29,TCP1,MRPL18,MRPL18,MRPL18,PNLDC1,PNLDC1,MAS1,IGF2R,IGF2R,AIRN,IGF2R,CHP1P2,SLC22A1,SLC22A2,SLC22A3,LPAL2,LPA,LPA,LPA,PLG,MAP3K4,AGPAT4,AGPAT4,AGPAT4-IT1,PRKN,PRKN,LOC105378098,PRKN,PACRG,PACRG,PACRG,PACRG-AS2,PACRG,PACRG-AS3,PACRG,PACRG-AS1,PACRG-AS1,DKFZp451B082,CAHM,QKI,QKI,LOC102724152,MEAT6,C6orf118,PDE10A,…	0.14947	2	41.452	3.19729e-84	2192	1877.96
chr7	10000	5234968	LOC102723672,LOC102723672,LOC100507642,LOC100507642,LOC105375115,FAM20C,FAM20C,FOXL3,FOXL3-OT1,LOC442497,LOC116435278,LOC112267991,LOC116435278,PDGFA,HRAT92,PRKAR1B,PRKAR1B,PRKAR1B-AS2,PRKAR1B,PRKAR1B-AS1,PRKAR1B,DNAAF5,DNAAF5,SUN1,GET4,GET4,ADAP1,ADAP1,COX19,COX19,C7orf50,C7orf50,CYP2W1,C7orf50,C7orf50,MIR339,C7orf50,GPR146,C7orf50,GPER1,ZFAND2A,ZFAND2A,ZFAND2A-DT,ZFAND2A-DT,UNCX,MICALL2,INTS1,M…	0.240517	3	65.2099	4.21759e-160	1044	894.022
chr7	5234968	5614966	SLC29A4,SLC29A4,TNRC18,TNRC18,LOC100129484,FBXL18,FBXL18,MIR589,FBXL18,LOC221946,LOC221946,LOC221946,ACTB,ACTB,FSCN1	-0.08432	2	62.3932	6.73867e-06	76	65.082
chr7	5614966	57879654	RNF216,RNF216,RNF216-IT1,RNF216,MIR6874,ZNF815P,OCM,CCZ1,CCZ1,RSPH10B2,RSPH10B,RSPH10B2,RSPH10B,RSPH10B2,RSPH10B,PMS2,PMS2,PMS2,AIMP2,AIMP2,AIMP2,SNORA80D,AIMP2,EIF2AK1,EIF2AK1,EIF2AK1,ANKRD61,USP42,USP42,CYTH3,CYTH3,FAM220A,RAC1,DAGLB,KDELR2,GRID2IP,ZDHHC4,C7orf26,ZNF853,ZNF316,ZNF12,PMS2CL,PMS2CL,RSPH10B2,RSPH10B,RSPH10B2,RSPH10B,CCZ1B,CCZ1B,MIR3683,LOC100131257,C1GALT1,LOC101927354,COL28A1,COL…	0.31828	3	36.6254	0	10421	8923.95
chr7	57879654	58194639	-	-0.0337777	2	22.7743	0.744997	53	45.386
chr7	58194639	60828234	-	0.680014	3	44.6905	3.60172e-84	527	451.273
chr7	60878234	61108006	-	0.0791522	2	22.0413	0.557861	46	39.3885
chr7	61108006	62246449	-	-1.30553	0	8.88058	7.65173e-71	198	169.533
chr7	62246449	62511778	-	0.528422	3	30.997	1.94029e-05	43	36.8275
chr7	62511778	62996773	-	-1.3832	0	8.69137	6.24612e-38	97	83.0652
chr7	62996773	73011652	ZNF733P,LOC102724738,LOC100287704,LOC100287834,LOC100287704,LOC100287834,LOC100287834,MIR4283-1,MIR4283-2,ZNF722P,ZNF722P,LINC01005,LINC01005,ZNF727,ZNF735,ZNF679,ZNF736,YWHAEP1,ZNF680,LOC100128885,LOC100128885,LOC641746,ZNF107,ZNF107,MIR6839,ZNF138,ZNF273,ZNF117,ERV3-1-ZNF117,ZNF117,ERV3-1-ZNF117,ERV3-1,ERV3-1-ZNF117,ERV3-1,CCT6P3,CCT6P3,SNORA22C,CCT6P3,SNORA15B-2,SNORA15B-1,INTS4P1,ZNF92,LOC101…	0.276721	3	45.1054	1.46719e-279	2000	1712.68
chr7	73011652	73096651	PMS2P7,SPDYE8,SPDYE11,SPDYE15,SPDYE9,SPDYE13,SPDYE8,SPDYE11,SPDYE15,SPDYE9,SPDYE8,SPDYE11,SPDYE15,SPDYE9,SPDYE14,SPDYE13,SPDYE14	-0.50181	1	31.7559	9.425e-05	17	14.5578
chr7	73096651	73596645	SPDYE14,SPDYE14,SPDYE10P,SPDYE14,SPDYE10P,GTF2IP4,GTF2IP1,GTF2IP4,GTF2IP1,NCF1B,NSUN5,TRIM50,TRIM50,FKBP6,FKBP6,FZD9,BAZ1B,BCL7B,TBL2,MLXIPL	0.213452	3	59.8469	3.11678e-11	100	85.6342
chr7	73596645	74676632	MLXIPL,VPS37D,DNAJC30,DNAJC30,BUD23,BUD23,BUD23,STX1A,STX1A,STX1A,MIR4284,ABHD11-AS1,ABHD11,ABHD11,CLDN3,CLDN4,CLDN4,METTL27,METTL27,TMEM270,ELN,LIMK1,EIF4H,EIF4H,MIR590,LAT2,LAT2,RFC2,RFC2,CLIP2,GTF2IRD1,GTF2IRD1,MIR10525,GTF2I	-0.0225468	2	57.679	0.0786022	216	184.97
chr7	74676632	74746631	GTF2I,GTF2I,LOC101926943	0.546724	3	47.2181	3.5882e-07	14	11.9888
chr7	74746631	74871630	GTF2I,NCF1,GTF2IRD2	0.0382556	2	52.4777	0.331793	25	21.4086
chr7	74871630	74991628	STAG3L2,STAG3L2,PMS2P5,PMS2P5,PMS2P5,SPDYE12P,CASTOR2	-0.308289	1	43.6278	3.0413e-06	24	20.5522
chr7	74991628	75236626	CASTOR2,CASTOR2,RCC1L,RCC1L,GTF2IRD2B,NCF1C,GTF2IP1	0.0803215	2	57.2815	0.0063441	49	41.9608
chr7	75236626	75411623	GTF2IP1,SPDYE10P,SPDYE14,SPDYE10P,SPDYE14,SPDYE10P,SPDYE14,SPDYE13,SPDYE10P,SPDYE14,SPDYE11,SPDYE15,SPDYE9,SPDYE8,SPDYE13,SPDYE10P,SPDYE14,SPDYE11,SPDYE15,SPDYE9,SPDYE8,SPDYE13,PMS2P7,PMS2P7,PMS2P7,SPDYE11,SPDYE15,SPDYE9,SPDYE8,PMS2P7,SPDYE11,SPDYE15,SPDYE9,SPDYE8,SPDYE13,PMS2P7,SPDYE11,SPDYE15,SPDYE9,SPDYE8,SPDYE13,PMS2P2,PMS2P7,PMS2P2,PMS2P7,PMS2P2,STAG3L1,STAG3L1,LOC100101148,LOC541473,TRIM74,…	-0.598168	1	36.8494	1.11432e-08	35	29.972
chr7	75411623	75581621	NSUN5P1,NSUN5P1,POM121C,POM121C,SPDYE5,PMS2P3,HIP1	0.20938	3	55.4357	1.8462e-11	34	29.1156
chr7	75581621	76096615	HIP1,CCL26,CCL24,RHBDD2,POR,MIR4651,POR,POR,SNORA14A,POR,TMEM120A,TMEM120A,STYXL1,STYXL1,STYXL1,MDH2,MDH2,GTF2IP7	-0.00594073	2	54.4857	0.652188	103	88.2033
chr7	76096615	76161614	GTF2IP7	0.425806	3	44.731	8.73986e-06	13	11.1324
chr7	76161614	76531610	SRRM3,HSPB1,YWHAG,SSC4D,SSC4D,ZP3,ZP3,DTX2,DTX2,FDPSP2,UPK3B,UPK3B	-0.132991	2	56.2115	0.0368131	74	63.3693
chr7	76531610	77041604	SPDYE16,LOC100133091,LOC100133091,POMZP3,DTX2P1-UPK3BP1-PMS2P11,DTX2P1-UPK3BP1-PMS2P11,SPDYE17,SPDYE17,PMS2P9	0.00725843	2	30.7957	0.908464	102	87.3469
chr7	77041604	93486406	PMS2P9,PMS2P9,SPDYE18,SPDYE18,FAM185BP,FAM185BP,CCDC146,CCDC146,CCDC146,FGL2,GSAP,GSAP,LOC101927243,LOC101927243,PTPN12,PTPN12,APTR,APTR,RSBN1L,RSBN1L,TMEM60,TMEM60,PHTF2,PHTF2,MAGI2,MAGI2,RPL13AP17,MAGI2,MAGI2-AS2,MAGI2,MAGI2-AS3,MAGI2-AS3,GNAI1,LOC101927269,GNAT3,CD36,SEMA3C,SEMA3C,LOC105369146,LOC100128317,HGF,CACNA2D1,CACNA2D1,CACNA2D1-AS1,PCLO,SEMA3E,SEMA3A,LOC101927378,SEMA3D,LINC00972,GRM3…	0.308587	3	25.534	2.86683e-220	3266	2796.81
chr7	93486406	93501406	CALCR	-1.42993	0	6.11433	0.0118744	3	2.56903
chr7	93501406	100041327	CALCR,MIR4652,TFPI2,TFPI2,TFPI2-DT,TFPI2-DT,GNGT1,GNG11,BET1,COL1A2-AS1,COL1A2-AS1,COL1A2,COL1A2,CASD1,SGCE,SGCE,PEG10,PEG10,PPP1R9A,PPP1R9A,PON1,PON1,PON3,PON2,ASB4,PDK4,DYNC1I1,SLC25A13,SLC25A13,MIR591,SEM1,DLX6-AS1,DLX6-AS1,DLX6,DLX5,SDHAF3,TAC1,ASNS,CZ1P-ASNS,CZ1P-ASNS,CZ1P-ASNS,MIR5692A1,MIR5692A2,MIR5692C2,CZ1P-ASNS,CCZ1P-OR7E38P,OCM2,LMTK2,BHLHA15,TECPR1,TECPR1,BRI3,BRI3,BAIAP2L1,BAIAP2L1,…	0.25349	3	37.2843	1.39446e-106	1306	1118.38
chr7	100041327	100946317	ZKSCAN1,ZSCAN21,ZSCAN21,ZNF3,ZNF3,COPS6,COPS6,MCM7,MIR25,MIR93,MIR106B,MCM7,MCM7,AP4M1,AP4M1,TAF6,TAF6,TAF6,CNPY4,CNPY4,MBLAC1,LAMTOR4,LAMTOR4,MAP11,MAP11,MIR4658,GAL3ST4,GAL3ST4,GAL3ST4,GPC2,GPC2,GPC2,STAG3,STAG3,STAG3,CASTOR3,CASTOR3,PVRIG,CASTOR3,SPDYE3,SPDYE3,PMS2P1,PMS2P1,PMS2P1,STAG3L5P-PVRIG2P-PILRB,STAG3L5P,STAG3L5P-PVRIG2P-PILRB,STAG3L5P,STAG3L5P-PVRIG2P-PILRB,STAG3L5P-PVRIG2P-PILRB,PVRI…	0.00539194	2	58.8704	0.813438	181	154.998
chr7	100946317	101006316	MUC3A,MUC3A,MUC12,MUC12	0.866016	4	133.79	0.00290131	12	10.2761
chr7	101006316	101441311	MUC12,MUC12,MUC12-AS1,MUC12,MUC12-AS1,MUC17,MUC17,TRIM56,SERPINE1,AP1S1,AP1S1,MIR4653,VGF,NAT16,MOGAT3,PLOD3,PLOD3,ZNHIT1,ZNHIT1,CLDN15,CLDN15,FIS1,FIS1,LNCPRESS1,EMSLR,IFT22,IFT22,COL26A1	-0.00982238	2	58.1436	0.545778	87	74.5018
chr7	101441311	101686308	COL26A1,LINC01007,MYL10	0.134681	2	62.534	4.37163e-09	49	41.9608
chr7	101686308	101821306	CUX1	-0.0345725	2	55.5419	0.193062	27	23.1212
chr7	101821306	102431299	CUX1,CUX1,SH2B2,SH2B2,SH2B2,MIR4285,SPDYE6,LOC100630923,LOC100289561,LOC100630923,LOC100630923,PRKRIP1,LOC100630923,PRKRIP1,MIR548O	0.206517	3	60.9004	1.09842e-30	122	104.474
chr7	102431299	102691296	ORAI2,ORAI2,ALKBH4,ALKBH4,LRWD1,MIR5090,LRWD1,LRWD1,MIR4467,POLR2J,POLR2J,RASA4B,RASA4B,UPK3BL2,POLR2J3,POLR2J3,SPDYE2B,SPDYE2,POLR2J3,RASA4,POLR2J2,UPK3BL1,POLR2J2,SPDYE2B,SPDYE2,POLR2J2,RASA4DP	-0.00088067	2	66.3049	0.95543	52	44.5298
chr7	102691296	104511274	RASA4DP,RASA4DP,FAM185A,FAM185A,FAM185A,FBXL13,FBXL13,FBXL13,LRRC17,FBXL13,NFE4,FBXL13,ARMC10,ARMC10,ARMC10,NAPEPLD,NAPEPLD,NAPEPLD,RPL19P12,DPY19L2P2,PMPCB,PMPCB,DNAJC2,DNAJC2,PSMC2,PSMC2,SLC26A5,SLC26A5,SLC26A5,LOC101927870,LOC101927870,LOC101927870,RELN,RELN,ORC5,LHFPL3	0.328391	3	31.1834	1.36832e-49	364	311.709
chr7	104511274	104641272	LHFPL3	-0.123358	2	24.027	0.0228172	26	22.2649
chr7	104641272	111391191	LHFPL3,LHFPL3,LHFPL3-AS1,LHFPL3,LHFPL3-AS2,LHFPL3-AS2,LINC01004,KMT2E-AS1,KMT2E-AS1,KMT2E,KMT2E,SRPK2,SRPK2,PUS7,RINT1,RINT1,EFCAB10,EFCAB10,ATXN7L1,CDHR3,SYPL1,NAMPT,CCDC71L,PIK3CG,PRKAR2B,HBP1,HBP1,COG5,COG5,COG5,GPR22,COG5,DUS4L,DUS4L-BCAP29,DUS4L,DUS4L-BCAP29,DUS4L,DUS4L-BCAP29,BCAP29,DUS4L-BCAP29,BCAP29,SLC26A4-AS1,SLC26A4,SLC26A4,LOC101927974,CBLL1,CBLL1,CBLL1,SLC26A3,SLC26A3,DLD,LAMB1,LAMB…	0.265247	3	31.7391	2.3129e-101	1346	1152.64
chr7	111391191	111446190	IMMP2L	-0.936402	1	9.66524	1.35884e-05	11	9.41976
chr7	111446190	115901137	IMMP2L,DOCK4,DOCK4,DOCK4-AS1,DOCK4,ZNF277,ZNF277,IFRD1,IFRD1,LSMEM1,LSMEM1,LOC100996249,LOC101928012,TMEM168,BMT2,HRAT17,GPR85,SMIM30,PPP1R3A,FOXP2,FOXP2,MIR3666,MDFIC,LINC01393,LINC01393,LINC01392,LINC01392,SNORA25B	0.252183	3	25.3564	1.54338e-49	882	755.294
chr7	115901137	115926137	-	-1.16458	0	5.1132	0.0029318	5	4.28172
chr7	115926137	159335973	TFEC,TES,LOC102724434,CAV2,CAV1,CAV1,COMETT,COMETT,COMETT,MET,MET,CAPZA2,ST7-AS1,ST7,ST7-OT4,ST7,ST7-OT4,ST7,ST7,MIR6132,ST7,ST7-AS2,ST7,ST7-OT3,WNT2,ASZ1,CFTR,CFTR,CFTR-AS1,CTTNBP2,LSM8,ANKRD7,LINC02476,KCND2,TSPAN12,ING3,CPED1,WNT16,FAM3C,PTPRZ1,AASS,FEZF1,FEZF1-AS1,FEZF1-AS1,CADPS2,CADPS2,RNF133,CADPS2,RNF148,TAS2R16,SLC13A1,IQUB,NDUFA5,NDUFA5,ASB15,ASB15,ASB15,ASB15-AS1,LMOD2,WASL,RNU6-1,RNU6…	0.31949	3	40.3901	0	8653	7409.93
chr8	60000	7151996	LOC101927506,OR4F21,RPL23AP53,RPL23AP53,ZNF596,ZNF596,FAM87A,FBXO25,TDRP,ERICH1,DLGAP2,LOC401442,DLGAP2,DLGAP2,LOC105377777,DLGAP2,LOC286083,DLGAP2,DLGAP2-AS1,LOC101927752,CLN8,CLN8,MIR3674,MIR596,ARHGEF10,LOC101928058,KBTBD11-OT1,KBTBD11,KBTBD11-OT1,KBTBD11,KBTBD11,MYOM2,MYOM2,MIR7160,LOC101927815,LOC101927815,LOC105377785,LOC105377785,LOC105377785,CSMD1,CSMD1,LOC100287015,MCPH1,MCPH1,MCPH1,ANGP…	0.151611	2	38.5572	1.19794e-51	1414	1210.9
chr8	7151996	8232401	LOC101928095,LINC00965,FAM90A7P,FAM90A7P,LINC00965,FAM66B,FAM66B,DEFB109B,FAM66B,USP17L3,USP17L1,FAM66B,USP17L4,FAM66B,ZNF705G,ZNF705G,DEFB4B,DEFB103A,DEFB103B,SPAG11A,SPAG11B,DEFB104B,DEFB104A,DEFB106B,DEFB106A,DEFB105A,DEFB105B,DEFB107A,DEFB107B,PRR23D1,PRR23D2,FAM90A7P,FAM90A10P,PRR23D2,PRR23D1,DEFB107B,DEFB107A,DEFB105B,DEFB105A,DEFB105B,DEFB105A,DEFB106A,DEFB106B,DEFB106A,DEFB106B,DEFB104A,D…	-0.921549	1	26.1867	1.02074e-44	206	176.412
chr8	8232401	9803164	FAM86B3P,PRAG1,CLDN23,MFHAS1,ERI1,ERI1,MIR4660,ERI1,SNORD3I,PPP1R3B,LOC101929128,LOC157273,TNKS,TNKS,TNKS,MIR597	0.0806689	2	36.3528	6.24678e-07	314	268.903
chr8	9803164	9898210	-	-0.323182	1	31.8493	3.17447e-05	19	16.2712
chr8	9898210	12064262	MIR124-1HG,MIR124-1HG,MIR124-1,MSRA,LINCR-0001,PRSS55,RP1L1,MIR4286,C8orf74,SOX7,SOX7,LOC102723313,LOC102723313,LOC102723313,PINX1,PINX1,PINX1,MIR1322,PINX1,LOC101929229,LOC101929229,XKR6,XKR6,MIR598,XKR6,LOC101929269,MTMR9,SLC35G5,TDH,TDH,LOC100129129,TDH,FAM167A-AS1,FAM167A-AS1,FAM167A-AS1,FAM167A,FAM167A,BLK,LINC00208,GATA4,GATA4,SNORA99,GATA4,C8orf49,NEIL2,FDFT1,FDFT1,CTSB,CTSB,DEFB136,DEFB13…	0.0600559	2	45.9888	1.05718e-08	433	370.812
chr8	12064262	47512343	DEFB130B,DEFB130A,ZNF705D,ZNF705D,FAM66D,FAM66D,FAM66D,LOC392196,FAM66D,LOC392196,USP17L7,FAM66D,USP17L2,FAM66D,FAM90A2P,FAM86B1,FAM86B2,FAM86B1,FAM86B2,FAM85A,FAM85A,DEFB130B,DEFB130A,FAM66A,FAM66A,LOC649352,FAM66A,DEFB109A,FAM90A25P,FAM86B2,FAM86B2,LOC100506990,LOC100506990,LOC100506990,LOC729732,LOC729732,MIR5692A1,MIR5692A2,LONRF1,LONRF1,MIR3926-1,MIR3926-2,LOC340357,LOC340357,LINC00681,LINC0…	-0.0944378	2	30.5812	5.84701e-49	7050	6037.19
chr8	47512343	52972611	SPIDR,SPIDR,CEBPD,CEBPD,PRKDC,PRKDC,MCM4,MCM4,UBE2V2,LOC101929268,LOC101929268,LOC101929217,EFCAB1,SNAI2,PPDPFL,LOC100507464,SNTG1,PXDNL,PCMTD1,ST18,ST18,LOC101929341,ALKAL1,RB1CC1,NPBWR1	0.0779137	2	28.1156	1.80327e-10	1089	932.561
chr8	52972611	57202820	OPRK1,LOC100507516,ATP6V1H,RGS20,TCEA1,LYPLA1,MRPL15,RNU105C,SOX17,RP1,XKR4,XKR4,SBF1P1,XKR4,LOC105375843,TMEM68,TMEM68,TGS1,TGS1,LYN,LYN,SNORA1B,RPS20,RPS20,SNORD54,CERNA3,MOS,PLAG1,PLAG1,CHCHD7,CHCHD7,SDR16C5,SDR16C6P,PENK,PENK,LOC101929415,LOC101929415,LOC101929415,LINC00968,LINC00968,BPNT2	0.00373283	2	29.8315	0.842468	844	722.757
chr8	57202820	59147916	-,LINC01606,LOC286177,LINC00588,LOC101929488,LOC286178,LINC01602,FAM110B,LOC101929528,UBXN2B,CYP7A1,SDCBP,NSMAF,TOX,TOX,LOC100505501,LOC100505501	0.0611455	2	28.6647	0.0052898	389	333.119
chr8	59147916	66353270	CA8,LINC01301,RAB2A,CHD7,LOC105375938,LOC100130298,CLVS1,CLVS1,ASPH,ASPH,ASPH,MIR4470,LINC02155,NKAIN3,GGH,TTPA,YTHDF3-AS1,YTHDF3-AS1,YTHDF3,YTHDF3,LOC102724612,LINC01289,LINC01414,LINC01414,LINC01414,MIR124-2HG,MIR124-2HG,MIR124-2,LOC401463,LOC401463,BHLHE22,BHLHE22,CYP7B1,CYP7B1,LINC00251,LINC01299,ARMC1,MTFR1,PDE7A,DNAJC5B,TRIM55,TRIM55,CRH,CRH,LINC00967	-0.0728567	2	24.0198	4.65968e-11	1439	1232.28
chr8	66353270	67488326	RRS1-AS1,RRS1-AS1,RRS1,ADHFE1,ADHFE1,VXN,MYBL1,VCPIP1,VCPIP1,C8orf44,C8orf44-SGK3,C8orf44,C8orf44-SGK3,C8orf44-SGK3,C8orf44-SGK3,SGK3,C8orf44-SGK3,SGK3,PTTG3P,MCMDC2,MCMDC2,SNHG6,SNORD87,SNHG6,TCF24,PPP1R42,COPS5,CSPP1,CSPP1,ARFGEF1,ARFGEF1,ARFGEF1,LOC102724708,LOC102724708,LOC102724708,CPA6	0.212793	3	33.2177	6.25271e-23	227	194.391
chr8	67488326	85639220	LOC102724708,CPA6,CPA6,PREX2,C8orf34-AS1,C8orf34-AS1,C8orf34,C8orf34,LINC01592,LINC01603,SULF1,SLCO5A1,PRDM14,NCOA2,LOC101926892,TRAM1,LACTB2-AS1,LACTB2-AS1,LACTB2,LACTB2,LACTB2,XKR9,XKR9,XKR9,EYA1,MSC,MSC-AS1,MSC-AS1,MSC-AS1,TRPA1,TRPA1,LOC392232,KCNB2,KCNB2,LOC101926908,TERF1,SBSPON,C8orf89,RPL7,RPL7,RDH10,RDH10,RDH10,RDH10-AS1,RDH10-AS1,STAU2-AS1,STAU2,STAU2,UBE2W,UBE2W,LINC01617,ELOC,TMEM70,L…	-0.0615249	2	22.1267	3.37149e-15	3611	3092.27
chr8	85639220	85829220	REXO1L2P	2.41501	11	261.775	3.43583e-21	28	23.9776
chr8	85829220	97539105	PSKH2,ATP6V0D2,SLC7A13,WWP1,RMDN1,RMDN1,CPNE3,CPNE3,CNGB3,CNBD1,DCAF4L2,MMP16,LOC101929709,LOC101929709,RIPK2,RIPK2,OSGIN2,NBN,DECR1,CALB1,LINC00534,LINC01030,TMEM64,NECAB1,NECAB1,C8orf88,C8orf88,PIP4P2,OTUD6B-AS1,OTUD6B-AS1,OTUD6B,OTUD6B,LRRC69,LRRC69,MIR4661,LRRC69,SLC26A7,SLC26A7,RUNX1T1,LOC102724710,FLJ46284,TRIQK,MIR8084,C8orf87,LINC00535,LINC00535,CIBAR1,CIBAR1,CIBAR1,RBM12B,RBM12B,RBM12B,R…	-0.0842741	2	23.5431	1.53891e-18	2333	1997.85
chr8	97539105	99254088	MTDH,LAPTM4B,MATN2,RPL30,SNORA72,RPL30,ERICH5,RIDA,RIDA,POP1,POP1,NIPAL2,MIR9903,KCNS2,STK3,OSR2,VPS13B,VPS13B	0.0750917	2	32.2074	5.0753e-05	343	293.725
chr8	99254088	106629015	VPS13B,VPS13B,MIR599,MIR875,VPS13B,COX6C,COX6C,RGS22,RGS22,SNORD77B,FBXO43,POLR2K,SPAG1,RNF19A,MIR4471,ANKRD46,SNX31,PABPC1,MIR7705,PABPC1,YWHAZ,FLJ42969,ZNNT1,ZNF706,NACA4P,GRHL2,NCALD,NCALD,LOC104054148,NCALD,MIR5680,RRM2B,UBR5-AS1,UBR5-AS1,UBR5,UBR5,UBR5,LOC105375683,LOC105375683,ODF1,KLF10,KLF10,LOC101927245,LOC101927245,GASAL1,AZIN1,AZIN1,MAILR,MAILR,ATP6V1C1,LINC01181,LINC01181,BAALC-AS2,LI…	-0.0139375	2	27.2986	0.161917	1468	1257.11
chr8	106629015	106864013	OXR1,ABRA	0.401112	3	28.7462	6.27582e-11	47	40.2481
chr8	106864013	109838983	ANGPT1,-,RSPO2,EIF3E,EMC2,TMEM74,TRHR,NUDCD1,NUDCD1,ENY2,ENY2,PKHD1L1,EBAG9,SYBU,SYBU,LOC100132813	-0.115742	2	20.1906	2.74453e-09	594	508.667
chr8	109838983	115088932	KCNV1,LINC01608,LINC01609,LINC02237,CSMD3,CSMD3,MIR2053	0.0152153	2	16.5724	0.493495	1021	874.326
chr8	115088932	119548888	TRPS1,LINC00536,EIF3H,EIF3H,LOC105375713,UTP23,RAD21,RAD21,RAD21-AS1,MIR3610,AARD,SLC30A8,MED30,EXT1,EXT1,SNORD168,SAMD12,SAMD12,SAMD12-AS1,SAMD12-AS1,TNFRSF11B,TNFRSF11B,COLEC10,COLEC10,COLEC10,LOC101927513,MAL2,MAL2,MAL2-AS1,MAL2,MAL2-AS1,MIR548AZ,CCN3	-0.130865	2	23.2269	7.15825e-18	891	763.001
chr8	119548888	120703876	ENPP2,TAF2,DSCC1,DEPTOR,COL14A1,MRPL13,MRPL13,MTBP,MTBP,SNTB1	0.0293562	2	27.9913	0.251635	230	196.959
chr8	120703876	121293870	SNTB1,SNTB1,LOC101927543	-0.297798	1	20.0957	9.0486e-11	117	100.192
chr8	121293870	121988863	HAS2,HAS2,HAS2-AS1,HAS2-AS1	0.191511	2	26.4278	1.85876e-08	139	119.032
chr8	121988863	123068853	-,SMILR,SMILR,LINC01151,ZHX2,DERL1	-0.145146	2	29.1451	2.70311e-08	216	184.97
chr8	123068853	123388850	TBC1D31,FAM83A,FAM83A,FAM83A-AS1,MIR4663,C8orf76,C8orf76,ZHX1-C8orf76,ZHX1-C8orf76,ZHX1,ATAD2,ATAD2,MIR548D1,MIR548AA1	0.283664	3	38.5519	2.75296e-11	64	54.8059
chr8	123388850	123733846	ATAD2,NTAQ1,FBXO32,KLHL38,ANXA13	-0.0435066	2	41.3349	0.0371806	69	59.0876
chr8	123733846	123803846	ANXA13,FAM91A1	0.261132	3	32.3733	0.000349852	14	11.9888
chr8	123803846	124293841	FAM91A1,FER1L6,FER1L6,FER1L6-AS1,FER1L6,FER1L6-AS2,FER1L6-AS2,LOC101927588	-0.0992681	2	32.0692	1.43516e-05	98	83.9216
chr8	124293841	124338840	TMEM65	0.614285	3	21.5117	8.07756e-06	9	7.70707
chr8	124338840	124463839	TMEM65,TRMT12,RNF139-AS1	-0.0359651	2	32.7168	0.428249	25	21.4086
chr8	124463839	124538838	RNF139-AS1,RNF139-AS1,RNF139,RNF139,RNF139,TATDN1,TATDN1,TATDN1,MIR6844	0.379283	3	37.71	5.95424e-08	15	12.8451
chr8	124538838	125708827	TATDN1,NDUFB9,NDUFB9,NDUFB9,MTSS1,MTSS1,MIR4662B,MIR4662A,LINC00964,ZNF572,LOC105375744,SQLE,SQLE,WASHC5,WASHC5,NSMCE2,NSMCE2,TRIB1	0.000741959	2	38.087	0.968195	234	200.384
chr8	125708827	129823786	LINC00861,LOC101927657,LRATD2,PCAT1,PCAT2,PCAT2,PRNCR1,PRNCR1,CASC19,CCAT1,CASC21,CASC21,CASC8,CASC8,CASC8,CCAT2,CASC8,POU5F1B,CASC11,CASC11,MYC,MYC,PVT1,MIR1204,PVT1,PVT1,TMEM75,PVT1,MIR1205,PVT1,MIR1206,PVT1,MIR1207,MIR1208,LINC00824,-,LINC00976,LINC00977,CCDC26,CCDC26,MIR3686,GSDMC	-0.156937	2	26.8201	3.48097e-35	822	703.913
chr8	129823786	129938785	CYRIB	0.349206	3	32.4243	5.91666e-06	23	19.6959
chr8	129938785	139198694	CYRIB,CYRIB,MIR5194,ASAP1,ASAP1,ASAP1-IT2,ASAP1,ASAP1-IT1,ADCY8,EFR3A,OC90,OC90,HHLA1,HHLA1,KCNQ3,HPYR1,LRRC6,TMEM71,TMEM71,PHF20L1,PHF20L1,TG,TG,SLA,TG,SLA,MIR7848,TG,SLA,PTCSC1,CCN4,NDRG1,ST3GAL1,LOC105375773,LOC101927798,LOC101927822,ZFAT,ZFAT,ZFAT-AS1,MIR30B,MIR30D,NCRNA00250,LOC101927845,LINC01591,KHDRBS3,LINC02055,LOC101927915,LOC401478,FAM135B,COL22A1	-0.0932494	2	31.3201	1.65076e-31	1850	1584.23
chr8	139198694	140438681	KCNK9,TRAPPC9,TRAPPC9,PEG13	0.0813412	2	49.8506	1.09323e-11	248	212.373
chr8	140438681	140513681	TRAPPC9,CHRAC1	-0.281495	1	43.7224	5.54679e-05	15	12.8451
chr8	140513681	143118655	CHRAC1,AGO2,PTK2,PTK2,MIR151A,DENND3,SLC45A4,SLC45A4,LOC105375787,LINC01300,GPR20,PTP4A3,MROH5,MIR1302-7,MIR4472-1,LINC00051,LINC00051,TSNARE1,TSNARE1,ADGRB1,ARC,LOC101928087,JRK,JRK,PSCA,PSCA,LY6K,LNCOC1,LNCOC1,LNCOC1,THEM6,THEM6,SLURP1,LYPD2,SLURP2,LYNX1-SLURP2,SLURP2,LYNX1-SLURP2,LYNX1,LYNX1-SLURP2,LYNX1,LY6D,GML,CYP11B1,CYP11B2,LY6E-DT,LY6E-DT,CDC42P3,LY6E-DT,LY6E,LY6E,C8orf31,MIR1302-7,C8orf…	0.0532463	2	59.7592	1.18478e-09	520	445.298
chr8	143118655	145078636	LY6H,GPIHBP1,ZFP41,GLI4,MINCR,ZNF696,TOP1MT,RHPN1-AS1,RHPN1,MAFA-AS1,MAFA,ZC3H3,ZC3H3,SNORD149,GSDMD,GSDMD,LOC100310756,MROH6,NAPRT,EEF1D,EEF1D,TIGD5,TIGD5,PYCR3,PYCR3,PYCR3,GFUS,GFUS,ZNF623,ZNF707,ZNF707,LINC02878,CCDC166,LOC101928160,LOC101928160,LOC101928160,MAPK15,MAPK15,FAM83H,FAM83H,MIR4664,FAM83H,IQANK1,IQANK1,IQANK1,LOC105375800,IQANK1,SCRIB,SCRIB,SCRIB,MIR937,SCRIB,PUF60,PUF60,PUF60,NRBP…	-0.130019	2	57.9051	3.81971e-28	389	333.117
chr9	10000	62958371	DDX11L5,WASHC1,WASHC1,MIR1302-2,MIR1302-9,MIR1302-10,MIR1302-11,FAM138A,FAM138F,FAM138C,FAM138A,FAM138F,FAM138C,PGM5P3-AS1,FOXD4,CBWD1,DOCK8-AS1,DOCK8,DOCK8,KANK1,DMRT1,DMRT3,LINC01230,DMRT2,SMARCA2,VLDLR-AS1,VLDLR-AS1,VLDLR,VLDLR,KCNV2,PUM3,LINC01231,RFX3,RFX3-AS1,GLIS3,GLIS3,GLIS3-AS1,SLC1A1,SLC1A1,SPATA6L,SPATA6L,SPATA6L,PLPP6,CDC37L1-DT,CDC37L1,CDC37L1,CDC37L1,AK3,AK3,RCL1,RCL1,MIR101-2,JAK2,…	0.553413	3	40.0851	0	9453	8095.07
chr9	63008371	63177927	LOC101928381,LOC101929583,LOC101928195,LOC101929583,LOC101928195,LOC286297	-0.661993	1	20.5358	1.11402e-08	33	28.2531
chr9	63177927	64135013	AQP7P3,AQP7P3,AQP7P1,AQP7P3,AQP7P1,LOC100996643,LOC105379443,LOC100996643,LOC105379443,LOC100996643,-,LINC00537,LINC00537,MIR4477A,MIR4477B,FRG1JP,FRG1JP,FLJ43315	0.75941	4	48.23	1.21896e-27	158	135.332
chr9	64185013	64215162	-	-2.81083	0	3.13839	0.00062406	6	5.14019
chr9	64315162	64569403	ANKRD20A4-ANKRD20A20P,ANKRD20A4-ANKRD20A20P,FAM95B1,LOC105379252	0.933664	4	46.8794	1.18528e-19	51	43.6626
chr9	64569403	64783763	LOC100996643,LOC105379443,LOC101928195,LOC100996643,LOC105379443,LOC101928195,LOC101929583,LOC101928381	-0.518029	1	22.6909	1.36866e-07	43	36.8135
chr9	64783763	64933317	-	0.608848	3	32.9359	1.59869e-06	30	25.6839
chr9	64933317	65200096	LOC105379443,LOC101929583,LOC105379443	-0.52512	1	19.6923	6.57128e-09	33	28.2836
chr9	65200096	65775399	FOXD4L5,-,CBWD5,FOXD4L4	0.595084	3	59.6398	2.60062e-16	95	81.3569
chr9	65775399	65930648	LOC101928381,LOC105379443,LOC101929583,LOC101928195,LOC105379443,LOC101929583,LOC101928195,LOC286297,LOC105379443,LOC101929583,LOC101928195,LOC286297,AQP7P3,AQP7P3	-0.171019	2	29.2285	0.0473272	30	25.6938
chr9	65930648	67440853	GXYLT1P3,FAM95B1,LOC105379252,LOC642929,ZNF658,FAM74A3,SPATA31A3,LOC105379450,CNTNAP3P2,CNTNAP3P2,-	0.797974	4	47.7697	1.60927e-65	259	221.796
chr9	67440853	67675705	-	-0.163797	2	34.3754	0.0580239	47	40.246
chr9	67675705	70705522	LOC102723709,FAM27E3,LOC105379807,FAM27B,ANKRD20A1,CBWD5,CBWD3,CBWD3,FOXD4L3,PGM5-AS1,PGM5-AS1,PGM5,PGM5,TMEM252,TMEM252,LINC01506,LINC01506,PIP5K1B,PIP5K1B,FAM122A,PIP5K1B,LOC101927069,PRKACG,FXN,TJP2,BANCR,FAM189A2,APBA1,PTAR1,C9orf135-DT,C9orf135-DT,C9orf135,C9orf135,MAMDC2,MAMDC2,MAMDC2-AS1,MAMDC2,SMC5-AS1,SMC5-AS1,SMC5-AS1,SMC5,SMC5,KLF9,TRPM3	0.564554	3	46.8178	1.07222e-139	544	465.848
chr9	70705522	70740521	TRPM3	-0.621949	1	16.592	0.00108844	7	5.99439
chr9	70740521	73345490	TRPM3,TRPM3,MIR204,CEMIP2,ABHD17B,ABHD17B,C9orf85,C9orf85,C9orf57,GDA,LINC01504,ZFAND5,TMC1,LINC01474,ALDH1A1,ANXA1	0.575781	3	37.3085	9.37338e-136	520	445.298
chr9	73345490	73375490	-	-0.676688	1	7.46243	0.0049094	6	5.13806
chr9	73375490	103895127	LOC101927358,RORB-AS1,RORB-AS1,RORB,RORB,TRPM6,C9orf40,C9orf40,CARNMT1-AS1,CARNMT1-AS1,CARNMT1-AS1,CARNMT1,CARNMT1,NMRK1,NMRK1,OSTF1,OSTF1,-,PCSK5,RFK,RPSAP9,GCNT1,PRUNE2,PRUNE2,PCA3,FOXB2,VPS13A-AS1,VPS13A,VPS13A,VPS13A,VPS13A,GNA14,GNA14,GNA14,GNA14-AS1,GNAQ,CEP78,PSAT1,LOC101927450,TLE4,LINC01507,TLE1,TLE1,LOC101927502,LOC101927502,SPATA31D5P,SPATA31D4,SPATA31D3,SPATA31D1,RASEF,FRMD3,IDNK,UBQL…	0.56269	3	47.0763	0	6091	5215.98
chr9	103895127	103995125	-	-0.173777	2	16.4973	0.109215	19	16.2705
chr9	103995125	138334717	LOC101928523,SMC2-AS1,SMC2-AS1,SMC2,SMC2,LOC105376194,OR13F1,OR13C4,OR13C3,OR13C8,OR13C5,OR13C2,OR13C9,OR13D1,NIPSNAP3A,NIPSNAP3A,NIPSNAP3B,NIPSNAP3B,ABCA1,SLC44A1,FSD1L,FSD1L,RALGAPA1P1,FKTN,TAL2,TMEM38B,TMEM38B,MIR8081,LINC01505,ZNF462,ZNF462,LOC340512,LOC340512,RAD23B,LINC01509,KLF4,ACTL7B,ACTL7A,ELP1,ELP1,ABITRAM,ABITRAM,ABITRAM,CTNNAL1,CTNNAL1,TMEM245,TMEM245,MIR32,FRRS1L,EPB41L4B,PTPN3,MIR3…	0.496517	3	59.8622	0	6865	5878.79
chr10	10000	16154961	LINC02564,LOC102723376,TUBB8,ZMYND11,DIP2C,DIP2C,LOC101930421,DIP2C,MIR5699,DIP2C,DIP2C-AS1,LARP4B,LARP4B,LOC101927762,LOC101927762,GTPBP4,GTPBP4,IDI2,IDI2,IDI2-AS1,IDI2-AS1,IDI2-AS1,IDI1,IDI1,IDI1,WDR37,WDR37,LINC00200,ADARB2,ADARB2,ADARB2-AS1,ADARB2,LINC00700,MIR6072,LINC00701,LINC02645,LOC101927824,LOC101927824,PFKP,PFKP,PFKP,SNORD142,PFKP,PITRM1,PITRM1,PITRM1-AS1,PITRM1,LOC105376353,LOC105376…	0.0741757	2	37.2217	8.54121e-40	3223	2759.99
chr10	16154961	16629959	-,PTER,PTER,C1QL3,C1QL3,RSU1	-0.113876	2	29.6691	0.000239154	95	81.3526
chr10	16629959	18554955	RSU1,CUBN,TRDMT1,VIM-AS1,VIM-AS1,VIM,VIM,ST8SIA6,ST8SIA6,ST8SIA6-AS1,HACD1,STAM-AS1,STAM,STAM,TMEM236,MRC1,MRC1,MIR511,SLC39A12,SLC39A12,SLC39A12-AS1,CACNB2,NSUN6	0.119422	2	31.1678	5.59011e-14	385	329.692
chr10	18554955	18574955	NSUN6	-2.89035	0	4.32035	0.00288649	4	3.42537
chr10	18574955	20429950	NSUN6,NSUN6,ARL5B,ARL5B,MALRD1,MALRD1,LOC101928834,PLXDC2	0.0277312	2	21.9009	0.220359	369	315.991
chr10	20429950	20764949	MIR4675	-0.307704	1	19.9649	2.55246e-10	67	57.375
chr10	20764949	36879910	NEBL,NEBL,NEBL-AS1,LINC02643,MIR1915HG,MIR1915HG,MIR1915,SKIDA1,MLLT10,DNAJC1,EBLN1,LOC100130992,COMMD3-BMI1,COMMD3,COMMD3-BMI1,COMMD3,BMI1,COMMD3-BMI1,BMI1,SPAG6,LOC100499489,PIP4K2A,ARMC3,MSRB2,PTF1A,C10orf67,C10orf67,LOC105376453,LOC105376453,OTUD1,KIAA1217,KIAA1217,MIR603,ARHGAP21,PRTFDC1,ENKUR,ENKUR,THNSL1,LINC01516,LINC01516,GPR158-AS1,GPR158-AS1,GPR158-AS1,GPR158,GPR158,LINC00836,LOC101929…	0.0411581	2	31.5143	2.05088e-11	3222	2759.14
chr10	36879910	38876242	ANKRD30A,LINC00993,MTRNR2L7,ZNF248,ZNF248,ZNF33BP1,ZNF25,ZNF33A,ZNF37A,CCNYL4,HSD17B7P2,SEPTIN7P9,LINC00999,ACTR3BP5	-0.0133658	2	29.2789	0.58977	389	333.087
chr10	38876242	39006398	-	1.22943	5	96.13	0.000564805	25	21.403
chr10	39006398	39931918	-	-2.43587	0	5.90268	8.41316e-54	174	149.009
chr10	39931918	41916265	-	0.220071	3	61.7935	0.0472385	377	322.832
chr10	42066265	133787422	LOC441666,CCNYL2,CCNYL2,LINC00839,LINC00839,ZNF37BP,ZNF33B,LINC01518,LOC283028,LOC105378269,LOC105378269,BMS1,LINC02623,LINC01264,MIR5100,RET,CSGALNACT2,RASGEF1A,FXYD4,HNRNPF,SNORD3J,ZNF487,ZNF239,ZNF485,ZNF32-AS3,ZNF32-AS3,ZNF32,ZNF32-AS1,ZNF32-AS2,ZNF32-AS3,ZNF32,ZNF32-AS2,LINC02658,HNRNPA3P1,LINC00619,LINC00840,LINC00841,LINC02881,CXCL12,TMEM72-AS1,TMEM72-AS1,TMEM72,TMEM72-AS1,RASSF4,RASSF4,RA…	-0.00761641	2	35.0302	0.00346002	18266	15642
chr11	60000	31030822	LINC01001,SCGB1C1,ODF3,ODF3,BET1L,BET1L,RIC8A,MIR6743,RIC8A,RIC8A,SIRT3,SIRT3,SIRT3,PSMD13,PSMD13,NLRP6,NLRP6,PGGHG,PGGHG,PGGHG,IFITM5,IFITM2,IFITM1,IFITM1,IFITM3,IFITM3,B4GALNT4,PKP3,SIGIRR,SIGIRR,ANO9,ANO9,PTDSS2,PTDSS2,RNH1,RNH1,HRAS,HRAS,LRRC56,LRRC56,LRRC56,LMNTD2,LMNTD2,LMNTD2-AS1,LMNTD2,LMNTD2-AS1,RASSF7,MIR210HG,MIR210,LOC143666,LOC143666,PHRF1,PHRF1,PHRF1,IRF7,IRF7,CDHR5,CDHR5,SCT,DRD4,D…	-0.0973486	2	31.7073	1.4454e-70	6178	5290.5
chr11	31030822	34530915	DCDC1,DCDC1,DNAJC24,DNAJC24,DNAJC24,IMMP1L,IMMP1L,IMMP1L,ELP4,ELP4,ELP4,PAX6,PAX6,PAX6,PAX6-AS1,PAX6-AS1,PAX6-AS1,PAUPAR,LOC100506675,RCN1,SNORA88,WT1,WT1,WT1-AS,WT1-AS,EIF3M,EIF3M,CCDC73,CCDC73,PRRG4,QSER1,DEPDC7,TCP11L1,LINC00294,CSTF3,CSTF3,CSTF3-DT,CSTF3-DT,HIPK3,KIAA1549L,C11orf91,CD59,FBXO3,FBXO3,FBXO3-DT,LMO2,CAPRIN1,CAPRIN1,NAT10,NAT10,ABTB2,CAT,ELF5	0.074015	2	33.2319	3.12417e-08	697	596.872
chr11	34530915	38956032	EHF,APIP,APIP,PDHX,PDHX,PDHX,MIR1343,LOC100507144,LOC100507144,CD44,CD44,CD44,SNORD164,SLC1A2,PAMR1,FJX1,TRIM44,LDLRAD3,LDLRAD3,MIR3973,LDLRAD3,LOC101928510,COMMD9,PRR5L,TRAF6,TRAF6,RAG1,RAG1,RAG2,IFTAP,IFTAP,LINC02760,LINC02759,LINC02759,LINC01493,LINC01493	-0.0997117	2	24.6426	8.02675e-12	881	754.44
chr11	38956032	39596049	-	0.288301	3	23.081	1.19711e-09	127	108.756
chr11	39596049	43281147	LRRC4C,LINC01499,LINC02745,LINC02740,HNRNPKP3	-0.162919	2	19.7323	8.38952e-19	735	629.414
chr11	43281147	47096249	API5,TTC17,MIR670,MIR670HG,MIR129-2,HSD17B12,ALKBH3,ALKBH3,SEC14L1P1,ALKBH3,ALKBH3-AS1,C11orf96,ACCSL,ACCS,EXT2,ALX4,CD82,TSPAN18,TSPAN18,TP53I11,TP53I11,LINC02685,PRDM11,SYT13,LINC02696,LINC02687,CHST1,MIR7154,LOC100507384,LINC02716,SLC35C1,CRY2,CRY2,MAPK8IP1,MAPK8IP1,MAPK8IP1,C11orf94,PEX16,PEX16,LARGE2,LARGE2,PHF21A,PHF21A,LOC101928894,CREB3L1,DGKZ,DGKZ,MIR4688,MDK,MDK,CHRM4,CHRM4,AMBRA1,AMBRA…	0.00443818	2	43.2554	0.71425	763	653.391
chr11	47096249	51173397	C11orf49,C11orf49,ARFGAP2,ARFGAP2,ARFGAP2,PACSIN3,MIR6745,PACSIN3,DDB2,DDB2,ACP2,ACP2,ACP2,NR1H3,NR1H3,NR1H3,MADD,MADD-AS1,MADD,MADD-AS1,MADD,MYBPC3,MYBPC3,SPI1,SPI1,MIR4487,SLC39A13,SLC39A13,PSMC3,PSMC3,RAPSN,CELF1,CELF1,PTPMT1,PTPMT1,PTPMT1,KBTBD4,KBTBD4,NDUFS3,NDUFS3,FAM180B,C1QTNF4,C1QTNF4,MTCH2,AGBL2,FNBP4,NUP160,PTPRJ,PTPRJ,MIR3161,OR4B1,OR4X2,OR4X1,OR4S1,OR4C3,OR4C5,OR4A47,-,TRIM49B,TRIM64…	-0.456971	1	24.8865	3.71187e-59	762	652.536
chr11	51173397	51413520	-	0.157788	2	32.0908	0.000609666	48	41.1062
chr11	51413520	59420259	-,OR4C46,OR4A5,TRIM48,TRIM51HP,OR4A16,OR4A15,OR4C15,OR4C16,OR4C11,OR4P4,OR4S2,OR4C6,OR5D13,OR5D14,OR5L1,OR5D18,OR5L2,OR5D16,TRIM51,OR5W2,OR5I1,OR10AG1,OR7E5P,OR5F1,OR5AS1,OR8I2,OR8H2,OR8H3,OR8J3,OR8K5,OR5J2,OR5T2,OR5T3,OR5T1,OR8H1,OR8K3,OR8K1,OR8J1,OR8U8,OR8U1,OR5AL1,OR5R1,OR5M9,OR5M3,OR5M8,OR5M11,OR5M10,OR5M1,OR5AP2,OR5AR1,OR9G1,OR9G1,OR9G9,OR9G4,MIR6128,LINC02735,OR5AK2,OR5AK4P,LRRC55,APLNR,TNK…	-0.439297	1	21.7426	8.96328e-151	1580	1353.05
chr11	59420259	59980280	OR5A2,OR5A1,OR4D6,OR4D10,OR4D11,OR4D9,OSBP,OSBP,MIR3162,PATL1,OR10V1,OR10V2P,STX3,STX3,MRPL16,MRPL16,CBLIF,TCN1,OOSP1	0.0130155	2	31.6097	0.630509	112	95.9107
chr11	59980280	63420410	OOSP1,OOSP4B,OOSP2,MS4A3,MS4A2,MS4A6A,MS4A4E,MS4A4E,MIR6503,MS4A4A,MS4A6E,MS4A7,MS4A7,MS4A14,MS4A14,MS4A5,MS4A1,MS4A12,MS4A13,LINC00301,MS4A8,MS4A18,MS4A15,MS4A10,CCDC86,CCDC86,PTGDR2,PTGDR2,ZP1,PRPF19,TMEM109,TMEM109,TMEM132A,TMEM132A,TMEM132A,SLC15A3,SLC15A3,CD6,CD5,CD5,VPS37C,VPS37C,PGA3,PGA4,PGA5,VWCE,DDB1,DDB1,TKFC,TKFC,TKFC,CYB561A3,CYB561A3,CYB561A3,TMEM138,TMEM138,TMEM216,CPSF7,CPSF7,SDHA…	-0.152105	2	41.8253	1.23365e-31	688	589.166
chr11	63420410	63735422	PLAAT5,LGALS12,PLAAT4,PLAAT2,PLAAT3,ATL3,RTN3	-0.00502207	2	38.5934	0.847379	63	53.9498
chr11	63735422	66625532	RTN3,RTN3,C11orf95,C11orf95,SPINDOC,MARK2,MARK2,RCOR2,RCOR2,NAA40,COX8A,OTUB1,OTUB1,MACROD1,MACROD1,MACROD1,FLRT1,STIP1,FERMT3,FERMT3,TRPT1,TRPT1,NUDT22,DNAJC4,DNAJC4,VEGFB,VEGFB,FKBP2,LOC114841035,PPP1R14B,PPP1R14B,PPP1R14B-AS1,PLCB3,PLCB3,BAD,BAD,GPR137,GPR137,KCNK4,KCNK4-TEX40,KCNK4,KCNK4-TEX40,CATSPERZ,KCNK4-TEX40,CATSPERZ,ESRRA,ESRRA,TRMT112,PRDX5,PRDX5,CCDC88B,CCDC88B,MIR7155,CCDC88B,RPS6KA…	-0.152252	2	53.625	2.80062e-75	578	494.968
chr11	66625532	66920543	RBM14-RBM4,RBM14,RBM14-RBM4,RBM14-RBM4,RBM4,RBM4,RBM4,RBM4B,RBM4B,SPTBN2,C11orf80,C11orf80,RCE1,RCE1,PC,PC,PC,LRFN4	-0.0112137	2	49.9256	0.606912	59	50.5244
chr11	66920543	67130551	PC,PC,MIR3163,C11orf86,SYT12,SYT12,MIR6860,RHOD,LOC107984341,LOC107984341,KDM2A,KDM2A	-0.293473	1	47.6667	2.08331e-15	42	35.9665
chr11	67130551	67265556	KDM2A	0.116014	2	40.6671	0.000770072	27	23.1213
chr11	67265556	67965582	GRK2,GRK2,ANKRD13D,ANKRD13D,ANKRD13D,SSH3,SSH3,LOC100130987,LOC100130987,POLD4,LOC100130987,CLCF1,LOC100130987,RAD9A,RAD9A,PPP1CA,PPP1CA,TBC1D10C,TBC1D10C,CARNS1,CARNS1,RPS6KB2,RPS6KB2,PTPRCAP,CORO1B,PTPRCAP,CORO1B,CORO1B,GPR152,CABP4,CABP4,CABP4,TMEM134,TMEM134,AIP,AIP,MIR6752,AIP,PITPNM1,PITPNM1,CDK2AP2,CABP2,GSTP1,C11orf72,C11orf72,NDUFV1,NDUFV1,DOC2GP,DOC2GP,NUDT8,TBX10,ACY3,ALDH3B2,FAM86C2P	-0.440196	1	44.9215	1.32624e-19	140	119.888
chr11	67965582	79529447	UNC93B1,ALDH3B1,NDUFS8,MIR7113,MIR4691,NDUFS8,TCIRG1,TCIRG1,MIR6753,TCIRG1,TCIRG1,CHKA,CHKA,KMT5B,C11orf24,LRP5,PPP6R3,GAL,TESMIN,TESMIN,CPT1A,CPT1A,MRPL21,MRPL21,IGHMBP2,IGHMBP2,MRGPRD,MRGPRF,MRGPRF,MRGPRF-AS1,MRGPRF-AS1,TPCN2,TPCN2,MIR3164,LOC338694,LOC338694,SMIM38,MYEOV,LOC102724265,LINC01488,CCND1,LTO1,FGF19,FGF4,FGF3,ANO1,ANO1,LINC02753,ANO1,LINC02584,FADD,PPFIA1,PPFIA1,MIR548K,CTTN,SHANK2,…	0.0112025	2	45.667	0.0436596	2293	1963.58
chr11	79529447	82384026	LINC02720,MIR4300HG,MIR4300HG,MIR4300	-0.226155	2	18.7497	6.60318e-24	569	487.253
chr11	82384026	83318888	MIR4300HG,FAM181B,PRCP,PRCP,DDIAS,DDIAS,RAB30,RAB30,SNORA70E,RAB30,RAB30-DT,PCF11,PCF11,LOC100506282,PCF11-AS1,LOC100506282,ANKRD42,ANKRD42,CCDC90B	0.0248551	2	27.7787	0.374537	187	160.134
chr11	83318888	85588554	DLG2	-0.246709	2	18.9478	4.26139e-21	454	388.775
chr11	85588554	86503419	DLG2,TMEM126B,TMEM126A,TMEM126A,CREBZF,CREBZF,CCDC89,SYTL2,CCDC83,PICALM,EED,EED,MIR6755,HIKESHI,CCDC81,ME3	0.0999754	2	30.3974	0.000186748	183	156.709
chr11	86503419	86668395	ME3	-0.414621	1	25.8176	3.01347e-12	33	28.259
chr11	86668395	87308300	ME3,PRSS23,PRSS23,OR7E2P,PRSS23,FZD4,FZD4,FZD4-DT,FZD4-DT,TMEM135	0.0854714	2	28.9059	0.0174914	128	109.611
chr11	87308300	89642851	TMEM135,LINC02711,RAB38,RAB38,MIR3166,CTSC,GRM5-AS1,GRM5,GRM5,TYR,NOX4	-0.279786	1	18.0001	2.23686e-27	458	392.203
chr11	89642851	89902844	FOLH1B,TRIM77,TRIM49,LOC642414,TRIM53AP,TRIM53AP,TRIM51EP,TRIM51EP,TRIM64B	0.329564	3	30.2828	2.6104e-05	52	44.5297
chr11	89902844	97532638	TRIM49D2,TRIM49D1,TRIM49D1,TRIM49D2,TRIM64,TRIM51EP,TRIM53AP,LOC642414,TRIM49C,UBTFL1,NAALAD2,CHORDC1,DISC1FP1,DISC1FP1,MIR4490,DISC1FP1,MIR1261,FAT3,FAT3,LINC02746,MTNR1B,SLC36A4,DEUP1,SMCO4,CEP295,CEP295,SCARNA9,CEP295,TAF1D,SNORA25,SNORA32,SNORD6,SNORA1,SNORA8,TAF1D,SNORD5,SNORA18,MIR1304,SNORA40,TAF1D,C11orf54,C11orf54,MED17,VSTM5,HEPHL1,PANX1,IZUMO1R,GPR83,MRE11,MRE11,MIR548L,MRE11,ANKRD49,A…	-0.157211	2	22.9872	1.74272e-37	1520	1301.64
chr11	97532638	99577582	CNTN5	0.120932	2	18.7493	1.38418e-05	403	345.105
chr11	99577582	101892520	CNTN5,ARHGAP42-AS1,ARHGAP42,ARHGAP42,ARHGAP42,SNORD13I,PGR,PGR,PGR-AS1,PGR-AS1,TRPC6,TRPC6,MIR3920,ANGPTL5	-0.20401	2	19.3417	7.5969e-17	462	395.63
chr11	101892520	103492476	ANGPTL5,ANGPTL5,CEP126,CEP126,CFAP300,YAP1,BIRC3,BIRC2,TMEM123,TMEM123,LOC101928424,LOC101928424,LOC102723838,MMP7,MMP20,MMP27,MMP8,MMP10,WTAPP1,WTAPP1,MMP1,WTAPP1,MMP3,MMP3,MMP12,MMP13,DCUN1D5,DYNC2H1	0.112582	2	26.0733	9.94601e-07	319	273.173
chr11	103492476	107302373	MIR4693,PDGFD,PDGFD,DDI1,LINC02552,CASP12,CASP12,CASP4LP,CASP4LP,CASP4,CASP5,CASP5,CASP1,CASP1,CARD16,CASP1P2,CARD17,CARD18,GRIA4,MSANTD4,KBTBD3,KBTBD3,AASDHPPT,AASDHPPT,LINC02719,LOC101928535,GUCY1A2	-0.15266	2	18.5932	7.36242e-17	758	649.107
chr11	107302373	109012327	CWF19L2,ALKBH8,ELMOD1,SLN,SLC35F2,RAB39A,CUL5,ACAT1,NPAT,NPAT,ATM,ATM,ATM,C11orf65,C11orf65,C11orf65,POGLUT3,POGLUT3,EXPH5,DDX10	0.0640813	2	28.4651	0.000406507	342	292.869
chr11	109012327	125866871	C11orf87,ZC3H12C,RDX,LINC02732,FDX1,ARHGAP20,LINC02550,C11orf53,COLCA1,COLCA1,COLCA2,COLCA2,MIR4491,POU2AF1,POU2AF1,LOC100132078,BTG4,BTG4,LOC728196,BTG4,LOC728196,MIR34B,MIR34C,HOATZ,HOATZ,LAYN,SIK2,SIK2,PPP2R1B,PPP2R1B,ALG9,FDXACB1,FDXACB1,C11orf1,C11orf1,CRYAB,CRYAB,HSPB2,HSPB2-C11orf52,CRYAB,HSPB2-C11orf52,C11orf52,CRYAB,HSPB2-C11orf52,C11orf52,DIXDC1,DIXDC1,DIXDC1,DLAT,DLAT,DLAT,PIH1D2,PIH1D…	-0.0558841	2	36.8455	3.54388e-28	3368	2884.16
chr11	125866871	126086865	HYLS1,HYLS1,PUS3,PUS3,DDX25,DDX25,VSIG10L2,VSIG10L2,CDON,CDON	0.234125	3	41.4587	1.6936e-07	44	37.679
chr11	126086865	134121647	RPUSD4,RPUSD4,FAM118B,FAM118B,FAM118B,SRPRA,SRPRA,FOXRED1,FOXRED1,TIRAP,DCPS,DCPS,GSEC,GSEC,ST3GAL4,ST3GAL4,KIRREL3,KIRREL3,LOC101929427,KIRREL3,KIRREL3-AS2,KIRREL3,MIR3167,KIRREL3-AS3,LOC101929473,LINC02712,LINC02098,ETS1,ETS1,MIR6090,ETS1-AS1,ETS1,ETS1-AS1,LOC101929538,LOC101929538,FLI1,LOC101929538,FLI1,SENCR,FLI1,SENCR,FLI1,KCNJ1,KCNJ5,KCNJ5,C11orf45,TP53AIP1,ARHGAP32,ARHGAP32,LOC399975,LOC39…	-0.0174009	2	37.0227	0.0105033	1606	1375.28
chr11	134121647	135076622	JAM3,JAM3,NCAPD3,SNORD153,JAM3,NCAPD3,NCAPD3,NCAPD3,VPS26B,VPS26B,VPS26B,THYN1,THYN1,ACAD8,ACAD8,GLB1L3,GLB1L2,B3GAT1,B3GAT1-DT,LINC02714,LOC100507548	0.102666	2	50.4541	5.10093e-11	191	163.561
chr12	10000	69998	WASH8P,FAM138D,IQSEC3	0.860082	4	100.375	4.82065e-06	12	10.2761
chr12	69998	734987	IQSEC3,IQSEC3,LOC574538,SLC6A12,SLC6A12,SLC6A12-AS1,SLC6A13,SLC6A13,LOC102723544,KDM5A,KDM5A,CCDC77,CCDC77,B4GALNT3,B4GALNT3,NINJ2,NINJ2,NINJ2,LOC105369595,NINJ2,NINJ2-AS1	-0.0130288	2	47.0857	0.375676	133	113.893
chr12	734987	4914916	WNK1,WNK1,RAD52,RAD52,RAD52,ERC1,ERC1,ERC1,LINC00942,LOC107984507,FBXL14,WNT5B,MIR3649,ADIPOR2,CACNA2D4,CACNA2D4,LRTM2,LINC00940,DCP1B,CACNA1C-IT2,CACNA1C,CACNA1C,CACNA1C-AS4,CACNA1C,CACNA1C-IT3,CACNA1C,CACNA1C-AS2,CACNA1C,CACNA1C-AS1,ITFG2-AS1,ITFG2-AS1,FKBP4,ITFG2-AS1,ITFG2,ITFG2,ITFG2,NRIP2,ITFG2,TEX52,ITFG2,TEX52,FOXM1,FOXM1,FOXM1,RHNO1,RHNO1,TULP3,TEAD4,TSPAN9,LOC100128253,LOC100128253,LINC0…	0.0872404	2	44.0733	2.61861e-22	836	715.902
chr12	4914916	8434856	KCNA1,KCNA5,LINC02443,NTF3,ANO2,ANO2,VWF,VWF,VWF,SNORA120,CD9,PLEKHG6,PLEKHG6,TNFRSF1A,TNFRSF1A,SCNN1A,SCNN1A,LTBR,LTBR,CD27-AS1,CD27-AS1,CD27,CD27-AS1,CD27,TAPBPL,TAPBPL,TAPBPL,VAMP1,VAMP1,MRPL51,NCAPD2,NCAPD2,NCAPD2,SCARNA10,NCAPD2,GAPDH,GAPDH,IFFO1,IFFO1,IFFO1,NOP2,NOP2,CHD4,CHD4,SCARNA11,LPAR5,LPAR5,ACRBP,ACRBP,ING4,ZNF384,PIANP,COPS7A,MLF2,PTMS,PTMS,LAG3,LAG3,CD4,CD4,GPR162,GPR162,P3H3,P3H3,…	-0.118061	2	41.5162	2.5677e-07	704	602.865
chr12	8434856	34409412	CLEC6A,CLEC4D,CLEC4E,AICDA,MFAP5,RIMKLB,A2ML1,PHC1,PHC1,M6PR,M6PR,KLRG1,LINC00612,LINC00612,A2M-AS1,A2M,A2M,PZP,A2MP1,MIR1244-2,MIR1244-3,MIR1244-4,MIR1244-1,LINC00987,LOC642846,LINC02367,LINC02367,LOC101928030,LINC02367,LOC728715,LOC728715,DDX12P,DDX12P,LOC408186,LOC408186,KLRB1,LOC374443,LOC374443,LOC105369728,CLEC2D,CLECL1,CD69,KLRF1,CLEC2B,KLRF2,KLRF2,CLEC2A,CLEC2A,LINC02470,CLEC12A-AS1,CLEC1…	-0.00100838	2	26.3076	0.707584	5181	4437.56
chr12	34409412	34704407	-	-1.70436	0	9.03932	4.15402e-25	59	50.5242
chr12	34704407	37240252	-	0.0666698	2	26.5962	0.0165542	486	416.166
chr12	37240252	45720257	-,ALG10B,CPNE8,KIF21A,ABCD2,C12orf40,C12orf40,SLC2A13,SLC2A13,LINC02471,LRRK2,MUC19,CNTN1,PDZRN4,LINC02400,GXYLT1,YAF2,ZCRB1,ZCRB1,MIR7851,ZCRB1,PPHLN1,PPHLN1,PRICKLE1,LINC02402,LINC02402,LINC02451,LINC02451,LINC02450,LINC02461,ADAMTS20,PUS7L,PUS7L,IRAK4,IRAK4,TWF1,TMEM117,NELL2,DBX2,RACGAP1P1,PLEKHA8P1,PLEKHA8P1,ANO6,ANO6	-0.152042	2	21.2884	1.88139e-23	1692	1448.93
chr12	45720257	45975257	LINC00938,ARID2,ARID2,SCAF11	0.454457	3	25.8246	3.81964e-15	51	43.6735
chr12	45975257	46890257	SCAF11,SLC38A1,SLC38A2,LOC100288798,SLC38A4	-0.228772	2	22.8068	2.88848e-14	183	156.711
chr12	46890257	48370258	AMIGO2,PCED1B,PCED1B,PCED1B,MIR4698,PCED1B,PCED1B-AS1,LOC105369747,MIR4494,LINC02156,RPAP3,RPAP3,ENDOU,ENDOU,RAPGEF3,SLC48A1,SLC48A1,HDAC7,HDAC7,VDR,TMEM106C,COL2A1,SENP1,SENP1,PFKM,PFKM,PFKM,MIR6505,PFKM,ASB8,ASB8,CCDC184,OR10AD1,H1-7,H1-7,ZNF641,ZNF641	-0.00927336	2	35.3092	0.531948	295	252.621
chr12	48370258	48495258	ANP32D,C12orf54	-0.500479	1	20.0841	8.3669e-08	25	21.4086
chr12	48495258	48535258	C12orf54,OR8S1	0.103503	2	32.3789	0.260568	8	6.85074
chr12	48535258	48615258	LALBA	-0.404476	1	25.3939	9.42248e-08	16	13.7015
chr12	48615258	48730258	KANSL2,SNORA2C,MIR1291,KANSL2,SNORA2A,KANSL2,KANSL2,SNORA2B,CCNT1,TEX49	0.0896505	2	38.4696	0.0135064	23	19.6959
chr12	48730258	49360259	TEX49,TEX49,ADCY6,ADCY6,MIR4701,ADCY6,ADCY6,ADCY6-DT,ADCY6-DT,CACNB3,CACNB3,DDX23,DDX23,RND1,CCDC65,CCDC65,FKBP11,FKBP11,ARF3,WNT10B,WNT1,DDN,DDN,DDN-AS1,DDN-AS1,PRKAG1,DDN-AS1,PRKAG1,KMT2D,KMT2D,KMT2D,RHEBL1,RHEBL1,DHH,LMBR1L,TUBA1B,TUBA1A,TUBA1C,LOC101927267,PRPH,LOC101927267,LOC101927267,TROAP,TROAP,TROAP,C1QL4,C1QL4,DNAJC22	-0.174769	2	47.5588	4.15343e-23	126	107.899
chr12	49360259	52840261	SPATS2,SPATS2,LOC100335030,KCNH3,KCNH3,MCRS1,MCRS1,FAM186B,PRPF40B,PRPF40B,FMNL3,FMNL3,TMBIM6,NCKAP5L,NCKAP5L,BCDIN3D-AS1,BCDIN3D-AS1,BCDIN3D-AS1,BCDIN3D,FAIM2,LINC02396,LINC02396,LINC02395,LINC02395,AQP2,LOC101927318,LOC101927318,AQP5,AQP5,AQP6,RACGAP1,ASIC1,SMARCD1,SMARCD1,GPD1,GPD1,GPD1,COX14,COX14,CERS5,LIMA1,LIMA1,MIR1293,FAM186A,LARP4,LARP4,SNORD133,DIP2B,ATF1,TMPRSS12,METTL7A,HIGD1C,SLC11A…	0.0150977	2	45.155	0.0914345	696	596.015
chr12	52840261	87985282	KRT78,KRT8,MIR9898,KRT8,KRT8,KRT18,KRT18,EIF4B,EIF4B,LOC283335,LOC283335,TNS2,TNS2,MIR6757,TNS2,SPRYD3,SPRYD3,IGFBP6,IGFBP6,SOAT2,SOAT2,CSAD,CSAD,ZNF740,ZNF740,ZNF740,ITGB7,ITGB7,RARG,MFSD5,ESPL1,PFDN5,MYG1,MYG1,MYG1,AAAS,AAAS,SP7,SP1,AMHR2,PRR13,PCBP2,PCBP2,PCBP2-OT1,PCBP2,MAP3K12,MAP3K12,TARBP2,TARBP2,NPFF,ATF7-NPFF,ATF7,ATF7-NPFF,ATF7,LOC100652999,ATF7-NPFF,ATF7,ATP5MC2,CALCOCO1,CISTR,HOXC13-A…	-0.071378	2	24.2347	7.97742e-34	6979	5976.42
chr12	87985282	88195282	C12orf50,C12orf29,C12orf29,CEP290,CEP290,CEP290,TMTC3,TMTC3	0.308993	3	19.9034	3.74386e-05	41	35.1101
chr12	88195282	90705283	TMTC3,KITLG,LINC02458,DUSP6,POC1B,POC1B,GALNT4,POC1B-GALNT4,POC1B,POC1B-GALNT4,POC1B-AS1,POC1B-AS1,ATP2B1,ATP2B1,ATP2B1-AS1,ATP2B1-AS1,LINC02399,LINC02392	-0.13588	2	19.9116	1.70963e-10	499	427.315
chr12	90705283	90890283	-	0.229137	3	21.0036	0.0158132	36	30.8284
chr12	90890283	92795284	LINC00615,CCER1,EPYC,KERA,LUM,DCN,LINC01619,LINC01619,BTG1,BTG1,LOC101928617,LOC101928617,CLLU1-AS1,CLLU1-AS1,CLLU1,LINC02397,PLEKHG7,PLEKHG7,EEA1,EEA1	-0.183746	2	20.5982	7.19086e-12	381	326.267
chr12	92795284	92875285	EEA1	0.614147	3	24.2363	6.21242e-06	16	13.7015
chr12	92875285	93350285	EEA1,LOC643339,LOC643339,LINC02412	-0.106422	2	30.932	7.78528e-07	95	81.3526
chr12	93350285	93745285	LOC643339,LOC643339,NUDT4,NUDT4,NUDT4,UBE2N,UBE2N,MRPL42,SOCS2-AS1,SOCS2,SOCS2,CRADD,CRADD,LOC101928731	0.117747	2	33.6431	0.000140596	79	67.6511
chr12	93745285	94335285	CRADD,CRADD,LOC105369911,LOC105369911,PLXNC1,PLXNC1,CEP83,CEP83	-0.140973	2	32.5837	5.77896e-08	118	101.048
chr12	94335285	96935287	CEP83,CEP83,CEP83-DT,MIR5700,TMCC3,TMCC3,MIR7844,MIR492,KRT19P2,NDUFA12,NR2C1,FGD6,FGD6,VEZT,VEZT,MIR331,MIR3685,METAP2,METAP2,USP44,USP44,PGAM1P5,PGAM1P5,NTN4,NTN4,LOC105369921,LOC105369921,LINC02410,LOC105369921,SNRPF,SNRPF,SNRPF,CCDC38,CCDC38,CCDC38,AMDHD1,AMDHD1,HAL,LTA4H,ELK3,CDK17,CFAP54,NEDD1	0.0815745	2	32.7454	5.58686e-10	519	444.442
chr12	96935287	98320288	NEDD1,RMST,RMST,MIR1251,RMST,RMST,MIR135A2,PAFAH1B2P2,MIR4495,MIR4303	-0.208921	2	22.0483	1.54043e-16	277	237.207
chr12	98320288	98900288	SLC9A7P1,LINC02453,TMPO-AS1,TMPO-AS1,TMPO,TMPO,SLC25A3,SLC25A3,SNORA53,IKBIP,APAF1,APAF1,ANKS1B,ANKS1B	0.109263	2	35.1899	2.73847e-05	116	99.3358
chr12	98900288	99850289	ANKS1B,ANKS1B,LOC101928937,ANKS1B,FAM71C	-0.228353	2	19.197	6.53644e-10	190	162.705
chr12	99850289	102230290	ANKS1B,UHRF1BP1L,GOLGA2P5,MIR1827,ACTR6,ACTR6,DEPDC4,DEPDC4,DEPDC4,SCYL2,SCYL2,SLC17A8,NR1H4,GAS2L3,ANO4,MIR548AQ,SLC5A8,UTP20,ARL1,SPIC,MYBPC1,CHPT1,CHPT1,SYCP3,SYCP3,GNPTAB,DRAM1,WASHC3,NUP37,NUP37,PARPBP,PARPBP	0.0341474	2	28.4868	0.0370319	475	406.763
chr12	102230290	103490291	IGF1,LINC00485,PAH,PAH,ASCL1,ASCL1,LOC101929058,C12orf42	-0.198773	2	23.5612	2.76893e-13	252	215.798
chr12	103490291	105235292	C12orf42,C12orf42,LOC105369945,LINC02401,STAB2,NT5DC3,NT5DC3,TTC41P,TTC41P,HSP90B1,MIR3652,HSP90B1,HSP90B1,C12orf73,C12orf73,TDG,TDG,GLT8D2,GLT8D2,GLT8D2,HCFC2,HCFC2,NFYB,TXNRD1,TXNRD1,EID3,CHST11,CHST11,MIR3922,SLC41A2,C12orf45,C12orf45,ALDH1L2,ALDH1L2,LOC414300,LOC414300,WASHC4,WASHC4,APPL2	0.0684551	2	36.1544	7.26626e-06	349	298.864
chr12	105235292	106940293	APPL2,KCCAT198,C12orf75,CASC18,NUAK1,CKAP4,TCP11L2,POLR3B,POLR3B,LOC100287944,LOC100287944,LOC100287944,RFX4,LOC100287944,RFX4,LOC100505978,LOC100287944,RIC8B,RIC8B	-0.0402135	2	33.446	0.00393381	341	292.013
chr12	106940293	107075293	TMEM263,MTERF2,CRY1	0.337531	3	29.0145	3.24597e-09	27	23.1213
chr12	107075293	110125295	CRY1,BTBD11,PWP1,PRDM4,PRDM4,LOC101929162,ASCL4,LOC728739,WSCD2,CMKLR1,LINC01498,FICD,FICD,SART3,SART3,SART3,ISCU,ISCU,TMEM119,SELPLG,MIR4496,CORO1C,SSH1,SSH1,MIR619,DAO,SVOP,SVOP,USP30,USP30,USP30,USP30-AS1,USP30,ALKBH2,ALKBH2,UNG,ACACB,FOXN4,LINC01486,MYO1H,MYO1H,KCTD10,KCTD10,KCTD10,UBE3B,UBE3B,MMAB,MMAB,MVK,MVK,FAM222A,FAM222A,FAM222A-AS1,TRPV4,TRPV4,MIR4497,GLTP,TCHP,GIT2,GIT2,ANKRD13A,ANKRD…	-0.0505725	2	43.7081	2.3348e-09	610	522.369
chr12	110125295	110355295	IFT81,ATP2A2	0.155511	2	38.1365	0.000524406	46	39.3918
chr12	110355295	110485295	ANAPC7,ARPC3,ARPC3,GPN3,GPN3,GPN3,FAM216A,FAM216A	-0.12931	2	42.3037	0.00111123	26	22.2649
chr12	110485295	110555295	FAM216A,FAM216A,VPS29,VPS29,VPS29,RAD9B,RAD9B,RAD9B,PPTC7,PPTC7	0.28191	3	39.7797	3.92322e-05	14	11.9888
chr12	110555295	110910295	PPTC7,TCTN1,TCTN1,HVCN1,HVCN1,PPP1CC,CCDC63	-0.15213	2	42.2008	3.72197e-09	71	60.8004
chr12	110910295	111250295	MYL2,LINC01405,LOC105369980,CUX2	0.00398775	2	51.4954	0.878876	68	58.2313
chr12	111250295	111445296	CUX2,CUX2,MIR6760,PHETA1,SH2B3	-0.204407	2	52.1412	4.32103e-10	39	33.3974
chr12	111445296	111555296	SH2B3,SH2B3,ATXN2,ATXN2	0.227734	3	37.6328	0.000235526	22	18.8395
chr12	111555296	111915296	ATXN2,ATXN2,ATXN2-AS,BRAP,BRAP,ACAD10,ACAD10,ALDH2,ALDH2,MIR6761,MAPKAPK5-AS1,MAPKAPK5-AS1,MAPKAPK5,MAPKAPK5	-0.137192	2	41.7765	1.42318e-08	72	61.6567
chr12	111915296	112380296	TMEM116,TMEM116,ERP29,ERP29,NAA25,NAA25,MIR3657,TRAFD1,HECTD4,HECTD4,MIR6861	0.10215	2	37.6111	3.13236e-05	93	79.6399
chr12	112380296	115975298	HECTD4,RPL6,RPL6,PTPN11,PTPN11,RPH3A,RPH3A,MIR1302-1,OAS1,OAS3,OAS2,DTX1,DTX1,RASAL1,RASAL1,CFAP73,CFAP73,DDX54,MIR7106,DDX54,DDX54,RITA1,RITA1,IQCD,IQCD,TPCN1,TPCN1,TPCN1,MIR6762,TPCN1,SLC8B1,SLC8B1,PLBD2,PLBD2,SDS,SDS,SDSL,LHX5,LHX5,LHX5-AS1,LHX5-AS1,LINC01234,RBM19,LINC02459,TBX5,TBX5,TBX5-AS1,TBX5-AS1,TBX3,MED13L	-0.0865088	2	41.3779	7.09777e-30	719	615.711
chr12	115975298	116275298	MED13L,MED13L,MIR620	0.281821	3	25.0643	5.69801e-10	60	51.3806
chr12	116275298	118150300	MED13L,MIR4472-2,LINC00173,MAP1LC3B2,SPRING1,SPRING1,RNFT2,RNFT2,HRK,FBXW8,FBXW8,LOC100506551,TESC,TESC,TESC-AS1,TESC-AS1,TESC-AS1,FBXO21,FBXO21,NOS1,KSR2,RFC5,RFC5,WSB2,WSB2,WSB2,VSIG10,VSIG10,PEBP1,PEBP1,TAOK3	-0.0703664	2	44.1758	5.62214e-12	375	321.129
chr12	118150300	118435300	TAOK3,SUDS3	0.286437	3	36.1804	1.29803e-13	57	48.8116
chr12	118435300	119565300	-,LINC02423,LINC02439,SRRM4,LOC105370024,LOC105370024,HSPB8,HSPB8,LINC00934,CCDC60	-0.144427	2	35.1301	5.21989e-17	226	193.534
chr12	119565300	119835301	TMEM233,PRKAB1,CIT,CIT,MIR1178	0.0873006	2	40.5378	0.000414428	54	46.2425
chr12	119835301	119990301	CIT,BICDL1	-0.11659	2	40.6955	0.000423271	31	26.5466
chr12	119990301	120040301	BICDL1	0.232611	3	37.0011	0.000814001	10	8.56343
chr12	120040301	120790301	BICDL1,BICDL1,RAB35,RAB35,GCN1,GCN1,MIR4498,RPLP0,RPLP0,PXN-AS1,PXN-AS1,PXN-AS1,PXN,PXN,RNU4-2,SIRT4,RNU4-1,SIRT4,PLA2G1B,MSI1,COX6A1,COX6A1,TRIAP1,TRIAP1,GATC,GATC,GATC,SRSF9,SRSF9,DYNLL1,DYNLL1,DYNLL1,NRAV,COQ5,RNF10,RNF10,POP5,POP5,CABP1,MLEC,UNC119B,UNC119B,MIR4700,ACADS,SPPL3	-0.14386	2	47.9643	3.35541e-17	150	128.451
chr12	120790301	120900301	SPPL3	0.212722	3	32.1493	0.000106076	22	18.8395
chr12	120900301	122485302	SPPL3,XLOC_009911,XLOC_009911,HNF1A-AS1,HNF1A,HNF1A,C12orf43,C12orf43,C12orf43,OASL,OASL,P2RX7,P2RX4,CAMKK2,ANAPC5,RNF34,KDM2B,KDM2B,MIR7107,KDM2B,MIR548AQ,ORAI1,MORN3,TMEM120B,TMEM120B,RHOF,RHOF,RHOF,LINC01089,LINC01089,LINC01089,SETD1B,SETD1B,HPD,HPD,PSMD9,PSMD9,PSMD9,CFAP251,CFAP251,BCL7A,BCL7A,LOC100506691,LOC100506691,MLXIP,MLXIP,LRRC43,LRRC43,IL31,LRRC43,B3GNT4,B3GNT4,DIABLO,DIABLO,DIABLO,L…	-0.15586	2	46.1061	4.88263e-32	317	271.461
chr12	122485302	122625302	ZCCHC8,ZCCHC8,RSRC2,RSRC2,RSRC2,KNTC1,KNTC1	0.259085	3	38.5567	2.83875e-07	28	23.9776
chr12	122625302	126855305	KNTC1,MIR9902-1,MIR9902-2,HCAR2,HCAR3,HCAR1,DENR,DENR,CCDC62,CCDC62,HIP1R,VPS37B,ABCB9,OGFOD2,OGFOD2,ARL6IP4,ARL6IP4,PITPNM2,PITPNM2,PITPNM2,MIR4304,PITPNM2,PITPNM2-AS1,PITPNM2,MPHOSPH9,MPHOSPH9,MPHOSPH9,C12orf65,C12orf65,CDK2AP1,SBNO1,SBNO1,MIR8072,SBNO1-AS1,SBNO1-AS1,KMT5A,RILPL2,SNRNP35,SNRNP35,RILPL1,RILPL1,MIR3908,TMED2-DT,TMED2,TMED2,DDX55,DDX55,SNORA9B,DDX55,EIF2B1,EIF2B1,EIF2B1,GTF2H3,GTF…	-0.030381	2	44.6093	5.41894e-05	845	723.61
chr12	126855305	131795308	LINC02372,LINC02405,LINC02376,LINC02375,LINC02411,LOC105370068,LINC02393,LINC00508,LINC00508,LINC00508,LINC00507,LINC02441,LINC02369,LINC02369,LINC02368,LINC02368,TMEM132C,TMEM132C,MIR3612,SLC15A4,LOC100128276,LOC100128276,GLT1D1,GLT1D1,TMEM132D,TMEM132D,TMEM132D-AS1,TMEM132D,TMEM132D-AS2,LINC02418,LINC02419,FZD10-AS1,FZD10-AS1,FZD10,FZD10,PIWIL1,RIMBP2,STX2,RAN,ADGRD1,ADGRD1,ADGRD1-AS1,LINC01257…	0.0734651	2	45.2053	2.68754e-18	988	846.067
chr12	131795308	133265309	SFSWAP,MMP17,ULK1,PUS1,PUS1,EP400,EP400,EP400,SNORA49,EP400,EP400P1,EP400P1,DDX51,DDX51,NOC4L,NOC4L,LINC02361,GALNT9,GALNT9,LOC100130238,GALNT9,LOC101928416,LOC101928416,FBRSL1,FBRSL1,MIR6763,LRCOL1,P2RX2,P2RX2,POLE,POLE,POLE,PXMP2,PXMP2,PGAM5,ANKLE2,GOLGA3,CHFR,CHFR,LOC101928530,ZNF605,ZNF26,ZNF84-DT,ZNF84-DT,ZNF84,ZNF84,ZNF140,ZNF891,ZNF891,ZNF10,ZNF10,ZNF268,ANHX	-0.0817327	2	54.2513	6.15084e-07	294	251.765
chr13	16000000	22608098	-,FAM230C,LINC00417,ANKRD20A9P,LINC00408,LINC00442,LOC107984132,TUBA3C,TUBA3C,LOC101928697,LOC101928697,ANKRD26P3,ANKRD26P3,LINC00421,TPTE2,LINC00350,MPHOSPH8,MPHOSPH8,PSPC1,PSPC1,ZMYM5,ZMYM2,LINC01072,GJA3,GJB2,GJB6,CRYL1,CRYL1,MIR4499,IFT88,IL17D,EEF1AKMT1,EEF1AKMT1,XPO4,XPO4,LINC00367,LATS2,SAP18,SKA3,SKA3,MRPL57,MRPL57,LINC01046,LOC101928764,MIPEPP3,MIPEPP3,LINC00539,MIPEPP3,LINC00539,GRK6P1,…	-0.48247	1	24.0674	2.92493e-96	1285	1100.44
chr13	22608098	23253096	LINC00621,LINC00621,BASP1P1,SGCG	0.00236787	2	28.0765	0.976347	129	110.468
chr13	23253096	114354328	SGCG,SACS,SACS,SACS-AS1,LINC00327,TNFRSF19,MIPEP,MIPEP,PCOTH,C1QTNF9B,C1QTNF9B,ANKRD20A19P,SPATA13,SPATA13,MIR2276,SPATA13,SPATA13-AS1,SPATA13,C1QTNF9,C1QTNF9,LINC00566,PARP4,LOC105370295,TPTE2P6,ATP12A,RNF17,RNF17,CENPJ,CENPJ,TPTE2P1,PABPC3,AMER2,AMER2,LINC00463,LINC00463,LINC00463,LINC01053,LINC01053,MTMR6,NUP58,ATP8A2,SHISA2,SHISA2,LINC00415,LINC00415,RNF6,CDK8,WASF3,GPR12,USP12,USP12,USP12-AS…	-0.36468	1	20.0885	0	17971	15389.4
chr14	16000000	18303379	-	-1.02251	1	15.3411	7.28166e-64	448	383.649
chr14	18303379	18348298	-	0.726676	4	37.9503	0.000435992	9	7.70592
chr14	18348298	18612823	OR11H12	-0.170611	2	29.2963	0.0049541	53	45.3794
chr14	18612823	19961721	LINC02297,POTEM,POTEM,LOC100508046,DUXAP10,DUXAP9,DUXAP10,DUXAP9,BMS1P18,BMS1P17,BMS1P22,DUXAP10,DUXAP9,BMS1P22,DUXAP9,LNCRNA-ATB,LINC01297-DUXAP10-NBEAP6,LINC01297-DUXAP10-NBEAP6,DUXAP10,LINC01297-DUXAP10-NBEAP6,DUXAP10,BMS1P22,LINC01297-DUXAP10-NBEAP6,DUXAP10,BMS1P22,DUXAP9,BMS1P18,BMS1P17,LINC01297-DUXAP10-NBEAP6,DUXAP10,DUXAP9,LINC01297-DUXAP10-NBEAP6,LINC01297,POTEG,POTEG,POTEH-AS1,LOC101929…	0.728221	4	53.6245	2.52448e-48	220	188.38
chr14	19961721	20166725	OR4K15,OR4Q2,OR4K14,OR4K13,OR4L1,OR4K17,OR4N5	-0.279526	1	15.6156	0.0154351	40	34.2538
chr14	20166725	21746762	OR11G2,OR11H6,OR11H7,OR11H4,TTC5,CCNB1IP1,CCNB1IP1,SNORA79B,SNORD126,RPPH1,PARP2,PARP2,TEP1,KLHL33,OSGEP,OSGEP,APEX1,APEX1,PIP4P1,PNP,RNASE10,RNASE9,RNASE11,RNASE11,LOC254028,RNASE12,LOC254028,OR6S1,ANG,RNASE4,RNASE4,EDDM3A,EDDM3B,RNASE6,RNASE1,RNASE3,ECRP,RNASE2,METTL17,METTL17,LOC101929718,METTL17,LOC101929718,SLC39A2,SLC39A2,NDRG2,NDRG2,MIR6717,NDRG2,TPPP2,NDRG2,TPPP2,RNASE13,NDRG2,RNASE7,NDRG…	0.0437377	2	37.8055	0.00379514	315	269.749
chr14	21746762	26421869	LOC105370401,LINC02332,DAD1,ABHD4,OR6J1,OXA1L,OXA1L,SLC7A7,SLC7A7,MRPL52,MRPL52,MMP14,MMP14,LRP10,REM2,RBM23,RBM23,PRMT5-AS1,PRMT5,PRMT5-AS1,PRMT5,PRMT5,LOC101926933,LOC101926933,LOC101926933,HAUS4,HAUS4,MIR4707,AJUBA,AJUBA,C14orf93,C14orf93,PSMB5,PSMB11,CDH24,CDH24,LOC105370705,ACIN1,ACIN1,ACIN1,C14orf119,C14orf119,LMLN2,LMLN2,CEBPE,SLC7A8,SLC7A8,RNF212B,RNF212B,RNF212B,HOMEZ,HOMEZ,PPP1R3E,BCL2L…	-0.169555	2	31.3267	5.74142e-43	935	800.682
chr14	26421869	26596873	NOVA1	0.604737	3	19.804	1.74616e-09	30	25.6904
chr14	26596873	30526963	NOVA1,LINC02588,LINC02588,LINC02588,LINC02294,LINC02294,LINC02293,LINC02294,MIR4307HG,MIR4307HG,MIR4307,LOC728755,LOC728755,LINC00645,LOC728755,LINC00645,MIR3171,FOXG1-AS1,FOXG1-AS1,FOXG1,FOXG1,LINC01551,LINC01551,LINC02282,PRKD1,G2E3-AS1	-0.114385	2	17.7285	3.16716e-08	775	663.667
chr14	30526963	31486985	G2E3-AS1,G2E3-AS1,G2E3,G2E3,SCFD1,COCH,LOC100506071,STRN3,STRN3,MIR624,STRN3,AP4S1,AP4S1,HECTD1,HEATR5A,HEATR5A,LOC101927124,LOC101927124,LOC101927124,DTD2,DTD2,GPR33	0.215782	3	30.8086	3.60453e-13	192	164.418
chr14	31486985	34682059	GPR33,NUBPL,LINC02313,ARHGAP5-AS1,ARHGAP5,RNU6-1,RNU6-9,RNU6-2,RNU6-7,RNU6-8,AKAP6,NPAS3,NPAS3,SNORA89,EGLN3,SPTSSA,EAPP,RNVU1-18,RNU1-3,RNU1-4,RNU1-2,RNU1-1,SNX6	-0.0291173	2	27.4947	0.0318116	638	546.348
chr14	34682059	36112092	CFL2,BAZ1A,BAZ1A,LOC112268124,SRP54-AS1,SRP54-AS1,IGBP1P1,SRP54-AS1,SRP54,SRP54,FAM177A1,FAM177A1,LOC101927178,FAM177A1,LOC101927178,PPP2R3C,LOC101927178,PPP2R3C,PPP2R3C,PPP2R3C,PRORP,PRORP,PRORP,PSMA6,PSMA6,NFKBIA,INSM2,RALGAPA1,RALGAPA1,SNORA101B,BRMS1L,LINC00609	0.160282	2	32.26	1.49232e-15	286	244.915
chr14	36112092	44882293	LINC00609,LINC00609,PTCSC3,PTCSC3,MBIP,SFTA3,SFTA3,NKX2-1,SFTA3,NKX2-1,NKX2-1-AS1,NKX2-1-AS1,NKX2-8,PAX9,PAX9,SLC25A21,SLC25A21,SLC25A21,MIR4503,SLC25A21,SLC25A21-AS1,MIPOL1,FOXA1,FOXA1,TTC6,TTC6,TTC6,LINC00517,SSTR1,CLEC14A,LOC112268136,LOC112268136,LINC00639,LINC00639,LOC105370457,LOC105370457,SEC23A,SEC23A,SEC23A-AS1,GEMIN2,TRAPPC6B,PNN,MIA2,MIA2,LOC100288846,FBXO33,LINC02315,LRFN5,FSCB,LOC105…	-0.0933192	2	19.4213	4.67829e-13	1720	1472.91
chr14	44882293	45257302	C14orf28,C14orf28,LOC101927418,LOC101927418,KLHL28,KLHL28,TOGARAM1,TOGARAM1,PRPF39,PRPF39,SNORD127,PRPF39,FKBP3,FKBP3,FKBP3,FANCM,FANCM,MIS18BP1	0.39097	3	29.9968	2.40698e-19	75	64.2259
chr14	45257302	45297303	-	-0.0685356	2	24.9759	0.558319	8	6.85076
chr14	45297303	46817338	LINC02303,LINC00871,LINC00871,LINC00871,RPL10L	-0.312834	1	15.8198	1.58482e-17	301	257.76
chr14	46817338	47957364	MDGA2,MIR548Y,LINC00648	0.0807254	2	18.4954	0.0246403	225	192.678
chr14	47957364	49557400	-	-0.18853	2	18.3032	1.73252e-10	317	271.461
chr14	49557400	53237485	RPS29,RPS29,RN7SL1,RPS29,LRR1,LRR1,RPL36AL,MGAT2,MGAT2,DNAAF2,DNAAF2,POLE2,KLHDC1,KLHDC2,KLHDC2,NEMF,NEMF,NEMF,RN7SL3,RN7SL2,ARF6,MIR6076,LINC01588,LINC01588,LINC01599,LINC01599,VCPKMT,VCPKMT,SOS2,SOS2,L2HGDH,L2HGDH,MIR4504,L2HGDH,DMAC2L,DMAC2L,DMAC2L,CDKL1,CDKL1,MAP4K5,MAP4K5,ATL1,ATL1,ATL1,SAV1,SAV1,NIN,NIN,LOC105370489,ABHD12B,ABHD12B,PYGL,PYGL,TRIM9,TMX1,LINC00519,LINC00640,LINC02310,FRMD6-AS…	0.0885789	2	31.7787	3.1743e-12	735	629.413
chr14	53237485	54172507	MIR5580,BMP4,BMP4	-0.165669	2	23.5635	4.69763e-10	187	160.136
chr14	54172507	54972525	CDKN3,CNIH1,GMFB,CGRRF1,SAMD4A,GCH1,GCH1,MIR4308,WDHD1	0.0119415	2	34.9832	0.595704	160	137.015
chr14	54972525	55692541	WDHD1,WDHD1,SOCS4,SOCS4,SOCS4,MAPK1IP1L,MAPK1IP1L,LGALS3,DLGAP5,FBXO34,ATG14,TBPL2,KTN1-AS1,KTN1-AS1,KTN1,KTN1	0.206215	3	33.7505	5.79386e-14	144	123.314
chr14	55692541	56467559	RPL13AP3,LINC00520,PELI2,-	-0.142279	2	28.7041	1.10389e-06	155	132.733
chr14	56467559	57482583	LOC101927690,TMEM260,OTX2,OTX2,OTX2-AS1,OTX2-AS1,EXOC5,EXOC5,AP5M1,AP5M1,NAA30,CCDC198	0.0646718	2	29.2131	0.0121095	203	173.838
chr14	57482583	58127597	CCDC198,SLC35F4,ARMH4,ARMH4	-0.340544	1	22.3185	3.40412e-23	129	110.468
chr14	58127597	58572608	ARMH4,ACTR10,PSMA3,PSMA3,PSMA3-AS1,PSMA3-AS1,PSMA3-AS1,LINC00216,PSMA3-AS1,ARID4A,ARID4A,TOMM20L,TOMM20L,TIMM9,TIMM9,TIMM9,KIAA0586,KIAA0586	0.384143	3	33.2543	1.80619e-22	89	76.2147
chr14	58572608	61677679	DACT1,LINC01500,DAAM1,GPR135,L3HYPDH,L3HYPDH,JKAMP,JKAMP,JKAMP,CCDC175,CCDC175,RTN1,RTN1,MIR5586,LRRC9,PCNX4,PCNX4,DHRS7,DHRS7,PPM1A,LINC02322,C14orf39,SIX6,SALRNA1,SIX1,SIX1,MIR9718,SIX4,MNAT1,MNAT1,TRMT5,TRMT5,TRMT5,SLC38A6,SLC38A6,TMEM30B,PRKCH,LINC01303,LINC01303,FLJ22447,FLJ22447	-0.0048287	2	28.2092	0.6771	620	530.934
chr14	61677679	61912684	HIF1A-AS1,HIF1A-AS1,HIF1A,HIF1A,HIF1A,HIF1A-AS3,HIF1A,HIF1A-AS3,HIF1A-AS2,SNAPC1,SYT16	0.273673	3	33.2933	2.61647e-06	47	40.2482
chr14	61912684	63372718	SYT16,LINC00643,LINC00643,LINC00644,LINC00644,KCNH5,RHOJ,GPHB5,PPP2R5E	-0.203937	2	20.9066	6.34928e-13	292	250.053
chr14	63372718	65732772	PPP2R5E,PPP2R5E,LOC112268140,WDR89,SGPP1,SYNE2,SYNE2,MIR548H1,SYNE2,ESR2,ESR2,TEX21P,MTHFD1,MTHFD1,ZBTB25,ZBTB25,AKAP5,ZBTB25,ZBTB25,ZBTB1,ZBTB1,ZBTB1,LOC102723809,LOC102723809,HSPA2,HSPA2,PPP1R36,PLEKHG3,PLEKHG3,SPTB,SPTB,SPTB,MIR7855,CHURC1,CHURC1-FNTB,CHURC1-FNTB,GPX2,CHURC1-FNTB,RAB15,CHURC1-FNTB,CHURC1-FNTB,FNTB,CHURC1-FNTB,FNTB,MAX,CHURC1-FNTB,FNTB,MAX,MIR4706,MAX,MAX,LOC100506321,LINC02324…	0.0990781	2	37.6191	5.09203e-14	472	404.195
chr14	65732772	66617792	FUT8,-,CCDC196,GPHN	-0.244707	2	27.4642	1.59799e-15	177	151.573
chr14	66617792	71802912	GPHN,FAM71D,MPP5,ATP6V1D,ATP6V1D,EIF2S1,EIF2S1,EIF2S1,PLEK2,PLEK2,MIR5694,TMEM229B,TMEM229B,PLEKHH1,PLEKHH1,PLEKHH1,PIGH,PIGH,ARG2,ARG2,VTI1B,VTI1B,VTI1B,RDH11,RDH11,RDH12,ZFYVE26,RAD51B,RAD51B,LOC100996664,ZFP36L1,ACTN1,ACTN1,ACTN1-AS1,ACTN1-AS1,DCAF5,EXD2,GALNT16,ERH,ERH,SLC39A9,SLC39A9,PLEKHD1,CCDC177,SUSD6,LOC100289511,SRSF5,SRSF5,SLC10A1,LOC100506358,SMOC1,SMOC1,SNORD169,SLC8A3,SLC8A3,LOC646…	0.0304401	2	34.7336	0.00160141	1037	888.03
chr14	71802912	71887914	-	-0.467125	1	22.08	3.73408e-07	17	14.5579
chr14	71887914	73532951	RGS6,RGS6,MIR7843,DPF3,DCAF4,ZFYVE1,RBM25,PSEN1,PAPLN,PAPLN,LOC101928123,PAPLN,NUMB,NUMB,NUMB,LOC101928143,LOC101928143,HEATR4,HEATR4,RIOX1	0.00688553	2	38.9005	0.686416	329	281.737
chr14	73532951	106883718	HEATR4,ACOT1,HEATR4,HEATR4,ACOT2,ACOT4,ACOT6,DNAL1,PNMA1,PNMA1,MIDEAS,MIDEAS,MIDEAS,MIR4505,MIDEAS,LOC100506476,LOC100506476,LINC02274,PTGR2,PTGR2,ZNF410,ZNF410,ZNF410,FAM161B,FAM161B,FAM161B,COQ6,COQ6,ENTPD5,ENTPD5,ENTPD5,BBOF1,BBOF1,BBOF1,ALDH6A1,ALDH6A1,ALDH6A1,LIN52,LIN52,VSX2,ABCD4,VRTN,SYNDIG1L,NPC2,MIR4709,NPC2,NPC2,ISCA2,LTBP2,AREL1,AREL1,FCF1,FCF1,YLPM1,PROX2,DLST,DLST,RPS6KL1,RPS6KL1,PG…	-0.0175893	2	37.8201	4.77756e-05	6659	5702.4
chr15	17000000	18355126	-	-1.98294	0	6.21879	3.45388e-148	271	232.071
chr15	18355126	19780248	-	0.641681	3	34.7045	1.80161e-105	275	235.496
chr15	19780248	19855170	-	-0.639074	1	13.8175	3.03686e-06	15	12.844
chr15	19855170	21507789	-,CHEK2P2,HERC2P3,HERC2P3,HERC2P3,HERC2P9,GOLGA6L6,GOLGA8CP,NBEAP1,NBEAP1,MIR3118-2,MIR3118-3,MIR3118-4,POTEB2,POTEB,NF1P2,MIR5701-2,MIR5701-3,MIR5701-1,LINC01193,LINC01193,FAM30C,LOC646214,CXADRP2,POTEB3,MIR3118-2,MIR3118-3,MIR3118-4,POTEB3,NF1P2	0.639338	3	62.2089	4.35373e-44	311	266.302
chr15	21507789	22218290	MIR5701-2,MIR5701-3,MIR5701-1,LINC02203,LINC02203,OR4N4C,OR4N4C,IGHV1OR15-1,LOC102724760,IGHV1OR15-3,LOC642131,MIR3118-2,MIR3118-3,MIR3118-4,POTEB,POTEB2,POTEB,POTEB2,NF1P2,LOC101927079,LOC101927079,OR4M2,LOC101927079,OR4N4,OR4N3P	-0.454096	1	21.6839	6.74865e-14	132	113.044
chr15	22218290	24596834	MIR1268A,REREP3,GOLGA8EP,HERC2P7,HERC2P2,HERC2,HERC2P2,GOLGA8J,GOLGA8J,GOLGA8IP,WHAMMP3,LOC283683,LOC283683,GOLGA6L7,NIPA1,NIPA2,NIPA2,CYFIP1,CYFIP1,TUBGCP5,GOLGA6L1,GOLGA6L22,LOC102723623,GOLGA6L22,GOLGA6L22,GOLGA8DP,GOLGA6L22,GOLGA6L22,MIR4509-1,MIR4509-2,MIR4509-3,GOLGA6L22,GOLGA6L22,LOC102723534,GOLGA6L22,HERC2P11,GOLGA6L22,LOC102723623,GOLGA8S,GOLGA8H,HERC2P11,GOLGA6L2,MIR4508,MKRN3,MKRN3,MA…	0.230769	3	40.2814	7.89888e-28	456	390.472
chr15	24596834	24736830	NPAP1	-0.270502	1	24.6674	0.000173545	28	23.9776
chr15	24736830	25116819	SNHG14,SNRPN,SNHG14,SNRPN,SNURF,SNHG14,SNORD107,PWARSN,PWAR5,SNORD64,SNHG14,PWAR5,SNORD108,SNHG14,SNHG14,PWAR6,SNHG14,SNORD109B,SNORD109A,SNHG14,SNORD116-1,SNHG14,SNORD116-2,SNHG14,SNORD116-3,SNORD116-9,SNORD116-4,SNHG14,SNORD116-5,SNORD116-7,SNORD116-2,SNORD116-6,SNHG14,SNORD116-5,SNORD116-7,SNORD116-8,SNHG14,SNORD116-3,SNORD116-9,SNORD116-10,SNORD116-11,SNHG14,SNORD116-12,SNORD116-13,SNORD116-1…	0.25521	3	37.2295	2.06523e-11	76	65.0819
chr15	25116819	25161818	SNHG14,IPW,SNHG14,SNHG14,PWAR1	-0.687488	1	11.0178	0.00257911	9	7.70707
chr15	25161818	35326516	SNHG14,SNHG14,SNORD115-1,SNHG14,SNORD115-2,SNORD115-3,SNHG14,SNORD115-4,SNORD115-5,SNORD115-9,SNORD115-10,SNORD115-12,SNORD115-6,SNHG14,SNORD115-7,SNORD115-8,SNORD115-9,SNORD115-10,SNORD115-12,SNORD115-5,SNHG14,SNORD115-10,SNORD115-11,SNORD115-29,SNORD115-36,SNORD115-43,SNORD115-9,SNORD115-12,SNORD115-5,SNHG14,SNORD115-13,SNORD115-14,SNHG14,SNORD115-15,SNORD115-16,SNORD115-17,SNORD115-18,SNORD115…	0.148488	2	39.143	4.76605e-81	2031	1739.23
chr15	35326516	37161462	DPH6,DPH6,MIR3942,DPH6,DPH6-DT,DPH6-DT,MIR4510,CDIN1,CDIN1,CSNK1A1P1,CSNK1A1P1,LOC145845,LOC145845,MEIS2,MEIS2,MEIS2,MIR8063	-0.00286375	2	21.6889	0.874841	367	314.277
chr15	37161462	38216431	TMCO5A,LINC02345,LINC01852	-0.23793	2	19.1919	3.89954e-12	211	180.688
chr15	38216431	38561420	SPRED1,FAM98B,FAM98B,RASGRP1,RASGRP1	0.168954	2	26.6917	1.55245e-05	69	59.0875
chr15	38561420	39556391	RASGRP1,LINC02694,C15orf54	-0.184895	2	25.9973	2.27247e-14	199	170.412
chr15	39556391	40736356	THBS1,THBS1,FSIP1,FSIP1,FSIP1,LOC105370941,GPR176,EIF2AK4,EIF2AK4,SRP14,SRP14,SRP14-AS1,SRP14-AS1,BMF,BUB1B,BUB1B,BUB1B-PAK6,BUB1B-PAK6,BUB1B-PAK6,PAK6,BUB1B-PAK6,PAK6,C15orf56,BUB1B-PAK6,PAK6,ANKRD63,ANKRD63,PLCB2,INAFM2,CCDC9B,PHGR1,PHGR1,DISP2,DISP2,KNSTRN,IVD,BAHD1,BAHD1,CHST14,CHST14,CCDC32,CCDC32,MRPL42P5,RPUSD2,KNL1,RAD51-AS1,RAD51,RAD51,RAD51,RMDN3	0.0743722	2	42.05	8.86806e-06	236	202.096
chr15	40736356	40931350	RMDN3,GCHFR,DNAJC17,GCHFR,DNAJC17,C15orf62,DNAJC17,C15orf62,DNAJC17,DNAJC17,ZFYVE19,ZFYVE19,PPP1R14D,PPP1R14D,SPINT1-AS1,SPINT1-AS1,SPINT1,SPINT1,RHOV,VPS18,LOC105370943,DLL4	-0.193982	2	51.1669	8.66012e-13	39	33.3973
chr15	40931350	41391337	DLL4,CHAC1,INO80,EXD1,EXD1,CHP1,CHP1,CHP1,OIP5-AS1,OIP5-AS1,OIP5-AS1,OIP5,OIP5,OIP5,NUSAP1,NUSAP1,NDUFAF1	0.000160541	2	41.5656	0.952743	92	78.7834
chr15	41391337	41656329	NDUFAF1,RTF1,ITPKA,ITPKA,LTK,LTK,RPAP1,TYRO3	-0.197381	2	44.3509	1.35293e-09	53	45.3861
chr15	41656329	45971201	MGA,MGA,MIR626,MAPKBP1,MAPKBP1,JMJD7-PLA2G4B,JMJD7,JMJD7-PLA2G4B,JMJD7,JMJD7-PLA2G4B,JMJD7,PLA2G4B,JMJD7-PLA2G4B,PLA2G4B,JMJD7-PLA2G4B,PLA2G4B,SPTBN5,SPTBN5,SPTBN5,MIR4310,SPTBN5,LOC105370792,EHD4,LOC105370792,EHD4,EHD4,EHD4,EHD4-AS1,EHD4,PLA2G4E-AS1,PLA2G4E-AS1,PLA2G4E-AS1,PLA2G4E,PLA2G4E,PLA2G4D,PLA2G4F,PLA2G4F,VPS39,VPS39,VPS39,MIR627,VPS39,TMEM87A,TMEM87A,TMEM87A,GANC,GANC,CAPN3,CAPN3,ZNF106,…	0.055113	2	38.6884	4.31553e-09	863	739.022
chr15	45971201	48136137	SEMA6D,SEMA6D,LINC01491,SLC24A5,SLC24A5,MYEF2	-0.210068	2	20.8813	1.21988e-18	430	368.227
chr15	48136137	49241104	SLC24A5,MYEF2,MYEF2,MYEF2,CTXN2,CTXN2,SLC12A1,DUT,FBN1,CEP152,SHC4,SHC4,EID1,SECISBP2L,COPS2,COPS2,GALK2,GALK2,NDUFAF4P1,GALK2,GALK2,MIR4716	0.105256	2	26.7122	7.09967e-06	221	189.251
chr15	49241104	50126078	GALK2,GALK2,FAM227B,FAM227B,FAM227B,FGF7,FAM227B,DTWD1,DTWD1,ATP8B4	-0.223522	2	19.552	7.71603e-10	176	150.716
chr15	50126078	52701001	SLC27A2,HDC,GABPB1,GABPB1,GABPB1-IT1,GABPB1,GABPB1-IT1,GABPB1-AS1,GABPB1-AS1,MIR4712,USP8,USP8,USP50,USP50,TRPM7,SPPL2A,AP4E1,AP4E1,DCAF13P3,MIR4713HG,MIR4713HG,TNFAIP8L3,MIR4713HG,CYP19A1,MIR4713HG,CYP19A1,MIR4713,CYP19A1,CYP19A1,MIR7973-2,MIR7973-1,GLDN,DMXL2,SCG3,LYSMD2,LYSMD2,TMOD2,TMOD2,TMOD3,LOC100422556,LEO1,MAPK6-DT,MAPK6-DT,MAPK6,MAPK6,BCL2L10,BCL2L10,GNB5,GNB5,GNB5,CERNA1,GNB5,CERNA1,MY…	0.111975	2	34.2348	2.15361e-17	515	441.016
chr15	52701001	55155929	FAM214A,ONECUT1,LINC02490,WDR72,UNC13C,LOC105370829	-0.190434	2	21.4882	1.9885e-18	489	418.751
chr15	55155929	84245066	RSL24D1,RAB27A,PIGBOS1,PIGB,PIGB,PIGB,CCPG1,DNAAF4-CCPG1,CCPG1,DNAAF4-CCPG1,CCPG1,DNAAF4-CCPG1,MIR628,CCPG1,DNAAF4-CCPG1,C15orf65,DNAAF4-CCPG1,C15orf65,DNAAF4-CCPG1,C15orf65,DNAAF4,DNAAF4-CCPG1,DNAAF4,DNAAF4,PYGO1,PRTG,NEDD4,RFX7,RFX7,TEX9,TEX9,TEX9,MNS1,MNS1,ZNF280D,LOC145783,LOC145783,TCF12,TCF12,TCF12,SNORD13D,LINC00926,LINC01413,CGNL1,MYZAP,GCOM1,GCOM1,GCOM1,POLR2M,ALDH1A2,ALDH1A2,LOC283665,L…	0.0368656	2	38.7374	2.95298e-20	5813	4977.91
chr15	84245066	84385070	GOLGA6L4	-0.683599	1	25.5594	0.00170447	18	15.4142
chr15	84385070	85395134	LOC103171574,LOC102724034,LOC103171574,GOLGA6L4,GOLGA6L4,GOLGA6L4,LOC102724135,GOLGA6L4,DNM1P41,GOLGA6L4,DNM1P41,GOLGA6L5P,GOLGA6L4,GOLGA6L5P,UBE2Q2P1,UBE2Q2P1,LINC00933,LINC00933,ZSCAN2,SCAND2P,SCAND2P,WDR73,WDR73,NMB,SEC11A,ZNF592,ALPK3,SLC28A1,PDE8A,LOC101929479,GOLGA6L3,MIR7706,AKAP13,AKAP13	-0.000955828	2	44.5797	0.901301	202	172.982
chr15	85395134	85705154	AKAP13	0.251745	3	31.848	5.90606e-09	62	53.0936
chr15	85705154	85890165	AKAP13,LINC02883,LINC02883,KLHL25,KLHL25,KLHL25,MIR1276,MIR548AP	-0.00519051	2	47.0107	0.796333	37	31.6849
chr15	85890165	87870291	AGBL1,AGBL1,LINC01584,AGBL1,AGBL1-AS1,AGBL1,LOC105370954,AGBL1,LOC105370954,LOC102724452,AGBL1,LOC102724452,LINC00052,NTRK3	-0.208526	2	24.3589	2.40514e-27	396	339.114
chr15	87870291	97240887	NTRK3,NTRK3,MIR11181,NTRK3,NTRK3-AS1,NTRK3-AS1,MRPL46,MRPL46,MRPS11,MRPS11,DET1,LINC01586,MIR1179,MIR7-2,MIR3529,AEN,ISG20,ACAN,HAPLN3,HAPLN3,MFGE8,MFGE8,ABHD2,RLBP1,FANCI,FANCI,POLG,POLG,POLG,MIR6766,MIR9-3HG,MIR9-3HG,MIR9-3,MIR9-3HG,LOC105371031,LOC105371031,RHCG,LINC00928,TICRR,TICRR,KIF7,KIF7,PLIN1,PEX11A,PEX11A,WDR93,WDR93,MESP1,MESP2,ANPEP,AP3S2,ARPIN-AP3S2,AP3S2,ARPIN-AP3S2,MIR5094,AP3S2,A…	0.0131339	2	36.2135	0.0781867	1873	1603.94
chr15	97240887	97575908	LINC02254,LOC101927310	-0.308181	1	17.3943	4.76575e-07	67	57.3753
chr15	97575908	101981189	LINC00923,ARRDC4,LINC02251,LINC01582,LINC02351,FAM169B,IRAIN,IRAIN,IGF1R,IGF1R,IGF1R,MIR4714,PGPEP1L,LUNAR1,SYNM,TTC23,TTC23,LRRC28,LRRC28,HSP90B2P,LRRC28,MEF2A,MEF2A,LYSMD4,DNM1P46,DNM1P46,DNM1P46,LOC400464,LOC400464,ADAMTS17,ADAMTS17,SPATA41,SPATA41,CERS3-AS1,CERS3-AS1,CERS3,CERS3,PRKXP1,PRKXP1,LOC102723335,LINS1,LINS1,ASB7,ASB7,LOC105369201,LOC105369201,ALDH1A3,ALDH1A3,ALDH1A3,LOC101927751,ALD…	0.100946	2	41.8382	1.74408e-20	881	754.442
chr16	10000	3870311	DDX11L10,MIR6859-1,MIR6859-2,MIR6859-3,MIR6859-4,WASIR2,POLR3K,POLR3K,SNRNP25,SNRNP25,RHBDF1,RHBDF1,MPG,MPG,NPRL3,NPRL3,HBZ,HBM,HBA2,HBA1,HBQ1,LUC7L,FAM234A,FAM234A,RGS11,RGS11,ARHGDIG,PDIA2,PDIA2,AXIN1,AXIN1,MRPL28,MRPL28,PGAP6,PGAP6,PGAP6,LOC100134368,LOC100134368,NME4,NME4,DECR2,DECR2,RAB11FIP3,LINC00235,CAPN15,CAPN15,CAPN15,MIR5587,CAPN15,MIR3176,PRR35,PRR35,NHLRC4,PIGQ,PIGQ,RAB40C,WFIKKN1,ME…	0.19247	2	72.1707	3.5383e-111	770	659.389
chr16	3870311	3905314	CREBBP	-0.0236921	2	47.845	0.756358	7	5.99444
chr16	3905314	16736348	LINC02861,ADCY9,ADCY9,SRL,LINC01569,TFAP4,GLIS2,GLIS2,GLIS2-AS1,GLIS2,PAM16,CORO7-PAM16,PAM16,CORO7-PAM16,PAM16,CORO7-PAM16,CORO7,CORO7-PAM16,CORO7,CORO7-PAM16,CORO7,VASN,DNAJA3,NMRAL1,NMRAL1,HMOX2,HMOX2,CDIP1,C16orf96,UBALD1,MGRN1,MGRN1,MIR6769A,MGRN1,NUDT16L1,NUDT16L1,ANKS3,ANKS3,ANKS3,C16orf71,C16orf71,C16orf71,ZNF500,ZNF500,SEPTIN12,SEPTIN12,SMIM22,SMIM22,SMIM22,ROGDI,ROGDI,GLYR1,GLYR1,GLYR1,…	0.264505	3	51.7723	0	2566	2197.39
chr16	16736348	16756350	-	-0.894152	1	18.636	0.0295575	4	3.4254
chr16	16756350	32494687	XYLT1,XYLT1,LOC102723692,NPIPA7,NPIPA8,PKD1P4-NPIPA8,PKD1P4-NPIPA8,PKD1P4-NPIPA8,LOC100288162,MIR6511A1,MIR6511A3,MIR6511A4,MIR6511A2,PKD1P5-LOC105376752,PKD1P5-LOC105376752,PKD1P5-LOC105376752,MIR6770-1,MIR6770-2,MIR6770-3,PKD1P5-LOC105376752,MIR3180-1,MIR3180-3,MIR3180-2,MIR3670-2,MIR3670-3,MIR3670-4,MIR3670-1,MIR3179-1,MIR3179-2,MIR3179-3,MIR3179-4,MIR3670-2,MIR3670-3,MIR3670-4,MIR3670-1,NOMO2…	0.281969	3	52.7888	0	3136	2685.47
chr16	32494687	32584675	-	-2.00171	0	5.447	4.56962e-09	18	15.414
chr16	32584675	32649667	-	0.455611	3	43.7664	1.11813e-05	13	11.1323
chr16	32649667	32694661	LOC105369266,TP53TG3F,LOC102723655,TP53TG3,TP53TG3B,TP53TG3C,TP53TG3E	-0.450975	1	27.21	0.00189208	9	7.707
chr16	32694661	33169600	SLC6A10P	0.722097	4	54.6896	1.43605e-24	95	81.3517
chr16	33169600	33487513	TP53TG3,TP53TG3B,TP53TG3C,LOC102723655,TP53TG3E,TP53TG3F,LOC105369266,TP53TG3B,TP53TG3,TP53TG3C,LOC102723655,TP53TG3E,TP53TG3F	-0.352159	1	37.2905	0.00304379	44	37.6487
chr16	33487513	33923500	LOC390705,ENPP7P13	0.637692	3	56.9949	5.8355e-18	87	74.516
chr16	33923500	34521510	-,MIR9901,CCNYL3	-0.378473	1	31.0639	0.000220182	109	93.3843
chr16	34571510	34596504	-	7.16575	288	3138.47	0.000218194	5	4.28163
chr16	34596504	34781466	-	-0.355378	1	12.8601	4.27013e-06	37	31.6841
chr16	34781466	34836454	-	0.666017	3	28.0749	9.97194e-05	11	9.4196
chr16	34836454	35096400	CCNYL3	-0.440691	1	21.1792	1.42096e-05	52	44.5291
chr16	35096400	35606294	UBE2MP1,LOC112268173,LINC01566,FRG2DP,TP53TG3HP	0.410761	3	43.8503	1.21288e-18	102	87.3455
chr16	35606294	38280682	LINC02167	-0.129221	2	25.495	1.23295e-08	524	448.691
chr16	46380682	61714864	-,ANKRD26P1,SHCBP1,VPS35,VPS35,ORC6,ORC6,MYLK3,C16orf87,GPT2,GPT2,SNORD148,DNAJA2,NETO2,NETO2,ITFG1-AS1,ITFG1-AS1,ITFG1-AS1,ITFG1,ITFG1,ITFG1,PHKB,PHKB,PHKB,LINC02192,LINC02192,LINC02133,LINC02133,LINC02134,ABCC12,ABCC11,ABCC11,LONP2,LONP2,LONP2,SIAH1,SIAH1,SIAH1,N4BP1,CBLN1,C16orf78,ZNF423,ZNF423,ADAM3B,CNEP1R1,HEATR3,TENT4B,ADCY7,ADCY7,MIR6771,ADCY7,BRD7,BRD7,LINC02178,NKD1,SNX20,LOC101927272,S…	0.274	3	53.5337	1.00514e-202	3063	2622.97
chr16	61714864	61839858	CDH8	-0.387834	1	16.5213	0.0466662	25	21.4085
chr16	61839858	90138349	CDH8,CDH11,LINC02126,LINC00922,CDH5,CDH5,LINC00920,LINC00920,BEAN1,BEAN1,BEAN1-AS1,TK2,TK2,CKLF,CKLF-CMTM1,CKLF,CKLF-CMTM1,CKLF,CKLF-CMTM1,CMTM1,CKLF-CMTM1,CMTM1,CKLF-CMTM1,CMTM1,CMTM2,CMTM2,CMTM3,CMTM4,DYNC1LI2,DYNC1LI2,LOC106699570,LOC106699570,TERB1,TERB1,TERB1,NAE1,NAE1,CA7,PDP2,CDH16,RRAD,CIAO2B,CES2,CES2,CES3,CES4A,CBFB,C16orf70,C16orf70,B3GNT9,B3GNT9,TRADD,TRADD,TRADD,FBXL8,HSF4,HSF4,HSF4,…	0.277621	3	50.0799	0	5653	4840.89
chr16	90138349	90228345	FAM157C	-0.393265	1	27.6471	0.00769501	18	15.4141
chr17	60000	4034296	-,SCGB1C2,DOC2B,DOC2B,LINC02091,LINC02091,RPH3AL,RPH3AL,LOC100506388,LOC105371430,LOC105371430,C17orf97,RFLNB,VPS53,TLCD3A,GEMIN4,GEMIN4,DBIL5P,DBIL5P,GLOD4,GLOD4,MRM3,MRM3,NXN,NXN,LOC101927727,TIMM22,TIMM22,ABR,ABR,ABR,MIR3183,BHLHA9,TRARG1,YWHAE,CRK,MYO1C,INPP5K,INPP5K,PITPNA-AS1,PITPNA,PITPNA,SLC43A2,SCARF1,SCARF1,RILP,RILP,PRPF8,PRPF8,TLCD2,TLCD2,MIR22HG,MIR22,MIR22HG,WDR81,WDR81,SERPINF2,SER…	-0.152938	2	48.0436	8.58644e-49	786	673.064
chr17	4034296	4359325	ZZEF1,ZZEF1,CYB5D2,CYB5D2,ANKFY1,UBE2G1,UBE2G1,LOC103021295,UBE2G1	0.144843	2	43.7042	4.35953e-08	65	55.6627
chr17	4359325	5289406	UBE2G1,SPNS3,SPNS2,SPNS2,SPNS2,MYBBP1A,MYBBP1A,MYBBP1A,GGT6,GGT6,SMTNL2,LINC01996,ALOX15,PELP1,PELP1,LOC101559451,LOC101559451,ARRB2,MED11,CXCL16,CXCL16,CXCL16,ZMYND15,ZMYND15,TM4SF5,TM4SF5,VMO1,GLTPD2,GLTPD2,PSMB6,PLD2,MINK1,MINK1,CHRNE,CHRNE,C17orf107,GP1BA,GP1BA,SLC25A11,SLC25A11,RNF167,RNF167,PFN1,ENO3,ENO3,SPAG7,SPAG7,SPAG7,CAMTA2,CAMTA2,MIR6864,MIR6865,CAMTA2,CAMTA2,INCA1,INCA1,INCA1,KIF1C,…	-0.174039	2	50.4508	1.24176e-25	186	159.281
chr17	5289406	5484423	RABEP1,RABEP1,NUP88,NUP88,NUP88,RPAIN,RPAIN,RPAIN,C1QBP,C1QBP,DHX33,DHX33,DHX33-DT,DHX33-DT,DERL2,DERL2	0.215169	3	40.7846	5.88554e-07	39	33.3976
chr17	5484423	8424680	DERL2,MIS12,MIS12,LOC728392,NLRP1,NLRP1,LOC339166,WSCD1,AIPL1,PIMREG,PIMREG,PITPNM3,PITPNM3,KIAA0753,KIAA0753,TXNDC17,MED31,TXNDC17,MED31,MED31,C17orf100,MIR4520-1,MIR4520-2,ALOX15P1,ALOX15P1,SLC13A5,XAF1,XAF1,FBXO39,FBXO39,TEKT1,ALOX12P2,ALOX12-AS1,ALOX12-AS1,ALOX12,ALOX12-AS1,ALOX12,RNASEK,RNASEK-C17orf49,RNASEK-C17orf49,C17orf49,MIR497HG,MIR195,MIR497,MIR497HG,BCL6B,BCL6B,SLC16A13,SLC16A13,SLC…	-0.104418	2	47.8271	4.32565e-34	588	503.533
chr17	8424680	16775411	NDEL1,MYH10,CCDC42,CCDC42,SPDYE4,SPDYE4,MFSD6L,PIK3R6,PIK3R5,NTN1,NTN1,LOC101928266,STX8,STX8,CFAP52,CFAP52,USP43,DHRS7C,GSG1L2,GLP2R,RCVRN,GAS7,MYH13,MYHAS,MYHAS,MYH8,MYHAS,MYH4,MYHAS,MYH1,MYHAS,MYH2,MYHAS,MYH3,MYH3,SCO1,SCO1,ADPRM,ADPRM,ADPRM,TMEM220,TMEM220,MAGOH2P,TMEM220,TMEM220,TMEM220-AS1,TMEM220-AS1,TMEM220-AS1,TMEM238L,PIRT,SHISA6,DNAH9,ZNF18,MAP2K4,MAP2K4,MIR744,LINC00670,MYOCD,MYOCD,MY…	0.0646726	2	38.0201	1.42952e-18	1668	1428.39
chr17	16775411	18390552	CCDC144A,USP32P1,FAM106C,USP32P1,KRT16P2,KRT17P1,TBC1D27P,TNFRSF13B,LOC284191,LINC02090,MPRIP,PLD6,FLCN,COPS3,NT5M,MED9,MED9,RASD1,RASD1,PEMT,SMCR2,RAI1,RAI1,RAI1-AS1,RAI1,SMCR5,RAI1,SREBF1,MIR6777,MIR33B,SREBF1,TOM1L2,TOM1L2,DRC3,DRC3,DRC3,ATPAF2,ATPAF2,ATPAF2,GID4,GID4,DRG2,DRG2,LOC105371566,MYO15A,LOC105371566,MYO15A,MYO15A,ALKBH5,LLGL1,LLGL1,FLII,FLII,MIEF2,TOP3A,TOP3A,SMCR8,SMCR8,SMCR8,SHMT1…	-0.0848088	2	55.3388	1.40693e-13	323	276.601
chr17	18390552	19025607	LINC02076,KRT17P5,KRT17P2,KRT16P1,LGALS9C,USP32P2,USP32P2,FAM106A,FAM106A,CCDC144B,TBC1D28,ZNF286B,ZNF286B,FOXO3B,TRIM16L,FBXW10,TVP23B,LOC101929141,PRPSAP2,SLC5A10,SLC5A10,FAM83G,SLC5A10,GRAP	0.185148	2	49.6425	4.35643e-09	127	108.756
chr17	19025607	19225625	GRAP,SNORD3B-1,SNORD3B-2,LOC102724624,LOC79999,LOC388436,SNORD3D,GRAPL,GRAPL,LOC79999,LOC388436,LOC79999,LOC388436,SNORD3A,SNORD3C	-0.360603	1	47.1307	1.24351e-10	40	34.254
chr17	19225625	22162330	EPN2,EPN2,EPN2-IT1,EPN2,EPN2-AS1,EPN2,B9D1,B9D1,MIR1180,B9D1,B9D1,MAPK7,MAPK7,MFAP4,MFAP4,RNF112,SLC47A1,SLC47A1,SNORA59B,SNORA59A,ALDH3A2,ALDH3A2,SLC47A2,SLC47A2,ALDH3A1,ULK2,AKAP10,SPECC1,CCDC144CP,USP32P3,USP32P3,FAM106B,NOS2P3,NOS2P3,LGALS9B,LGALS9B,KRT16P3,CDRT15L2,LINC02088,LOC100287072,CCDC144NL,CCDC144NL,CCDC144NL-AS1,CCDC144NL-AS1,LOC339260,USP22,LINC01563,DHRS7B,TMEM11,NATD1,MAP2K3,MAP2…	0.252045	3	53.3583	3.68826e-22	572	489.805
chr17	22162330	26565799	UBBP4,FAM27E5,FLJ36000,MTRNR2L1,-	-1.58126	0	16.9765	8.88132e-201	869	744.212
chr17	26565799	26980981	-	0.956897	4	112.462	4.25111e-06	73	62.5157
chr17	26980981	27285989	LOC105371703,-	-0.334407	1	27.0599	1.59723e-05	61	52.237
chr17	27285989	31391106	MIR4522,WSB1,WSB1,TBC1D3P5,KSR1,LGALS9,NOS2,LYRM9,LINC01992,NLK,PYY2,PPY2P,KRT18P55,TMEM97,TMEM97,IFT20,IFT20,TNFAIP1,TNFAIP1,TNFAIP1,POLDIP2,POLDIP2,POLDIP2,TMEM199,MIR4723,TMEM199,SEBOX,VTN,SARM1,SARM1,SLC46A1,SLC46A1,SLC13A2,FOXN1,UNC119,UNC119,PIGS,PIGS,PIGS,ALDOC,ALDOC,SPAG5,SPAG5,SPAG5,SPAG5-AS1,SPAG5-AS1,SPAG5-AS1,RSKR,SPAG5-AS1,RSKR,KIAA0100,SPAG5-AS1,KIAA0100,KIAA0100,SDF2,SDF2,SUPT6H,SU…	0.0343336	2	41.543	0.000229643	821	703.059
chr17	31391106	31931122	RAB11FIP4,RAB11FIP4,MIR4724,MIR193A,MIR4725,MIR365B,COPRS,COPRS,UTP6,UTP6	-0.129864	2	45.4308	1.53567e-10	108	92.4853
chr17	31931122	32876149	SUZ12,LRRC37B,LRRC37B,SH3GL1P1,LOC105371730,RHOT1,RHOT1,ARGFXP2,RHOT1,RHBDL3,C17orf75,MIR632,ZNF207,ZNF207,PSMD11,CDK5R1,CDK5R1,MYO1D,MYO1D	0.121577	2	38.8591	9.72576e-09	189	161.849
chr17	32876149	35401221	MYO1D,TMEM98,SPACA3,ASIC2,ASIC2,AA06,LINC01989,CCL2,CCL7,CCL11,CCL8,CCL13,CCL1,CCL1,C17orf102,C17orf102,TMEM132E,TMEM132E,CCT6B,CCT6B,ZNF830,LIG3,LIG3,RFFL,LIG3,RFFL,RAD51L3-RFFL,RFFL,RAD51L3-RFFL,RAD51L3-RFFL,RAD51D,RAD51L3-RFFL,FNDC8,FNDC8,NLE1,NLE1,UNC45B,SLC35G3,SLFN5,SLFN11	-0.0843574	2	40.7797	5.56808e-15	505	432.454
chr17	35401221	36186243	SLFN12,SLFN12,SLFN13,SLFN13,SLFN12L,SLFN14,SLFN14,LOC107985033,SNHG30,SNHG30,SNORD7,PEX12,PEX12,AP2B1,RASL10B,RASL10B,GAS2L2,GAS2L2,MMP28,C17orf50,MMP28,TAF15,HEATR9,CCL5,LRRC37A8P,RDM1,LYZL6,CCL16,CCL16,CCL14,CCL15-CCL14,CCL14,CCL15-CCL14,CCL15-CCL14,CCL15-CCL14,CCL15,CCL23,CCL18,CCL3,CCL3L1,CCL4L1,CCL4L2,CCL4,TBC1D3H,TBC1D3G,TBC1D3I,TBC1D3D,TBC1D3L,TBC1D3B	0.11319	2	42.1443	1.23144e-05	157	134.446
chr17	36186243	36366248	CCL3,CCL3L3,CCL3L1,CCL4L1,CCL4L2,TBC1D3H,TBC1D3I,TBC1D3D,NPEPPSP1,LOC101929950,NPEPPSP1,TBC1D3H,TBC1D3L,TBC1D3G	-0.190056	2	36.285	0.00944559	36	30.8284
chr17	36366248	37931293	TBC1D3H,TBC1D3G,TBC1D3I,TBC1D3D,TBC1D3L,TBC1D3K,TBC1D3K,TBC1D3K,TBC1D3F,TBC1D3H,TBC1D3G,TBC1D3D,TBC1D3I,TBC1D3J,ZNHIT3,ZNHIT3,MYO19,MYO19,MYO19,PIGW,PIGW,GGNBP2,DHRS11,MRM1,LHX1-DT,LHX1-DT,LHX1,LHX1,AATF,AATF,MIR2909,ACACA,ACACA,SNORA90,ACACA,C17orf78,ACACA,TADA2A,TADA2A,DUSP14,DUSP14,SYNRG,SYNRG,SYNRG,SYNRG,DDX52,DDX52,MIR378J,DDX52,HNF1B,YWHAEP7,TBC1D3,TBC1D3K	0.0511754	2	43.6522	0.000198244	313	268.036
chr17	37931293	39756345	TBC1D3,TBC1D3K,TBC1D3H,TBC1D3D,TBC1D3I,TBC1D3L,TBC1D3C,TBC1D3H,TBC1D3L,TBC1D3I,TBC1D3D,TBC1D3C,TBC1D3C,TBC1D3,TBC1D3D,TBC1D3L,TBC1D3C,LOC101929950,TBC1D3C,TBC1D3H,TBC1D3L,TBC1D3F,TBC1D3,TBC1D3K,TBC1D3D,TBC1D3G,TBC1D3I,TBC1D3E,TBC1D3,TBC1D3E,TBC1D3K,TBC1D3C,TBC1D3,TBC1D3E,TBC1D3K,TBC1D3C,NPEPPSP1,NPEPPSP1,NPEPPSP1,LOC101929950,MRPL45,MRPL45,GPR179,GPR179,SOCS7,ARHGAP23,SRCIN1,EPOP,LOC105371763,LOC…	-0.178429	2	45.9523	1.09826e-30	365	312.566
chr17	39756345	39901349	IKZF3,ZPBP2	0.184224	2	33.9187	0.000819237	29	24.834
chr17	39901349	40591369	GSDMB,GSDMB,ORMDL3,ORMDL3,LRRC3C,GSDMA,GSDMA,PSMD3,PSMD3,CSF3,CSF3,MED24,MED24,MIR6884,MED24,MIR6884,SNORD124,MED24,THRA,THRA,NR1D1,NR1D1,MSL1,MSL1,CASC3,CASC3,CASC3,MIR6866,RAPGEFL1,RAPGEFL1,MIR6867,WIPF2,CDC6,RARA,RARA,RARA-AS1,RARA,GJD3,GJD3,TOP2A,IGFBP4,TNS4,CCR7	-0.152079	2	49.3974	2.55365e-18	138	118.176
chr17	40591369	41471394	SMARCE1,KRT222,KRT24,KRT25,KRT26,KRT27,KRT28,KRT10,TMEM99,TMEM99,KRT12,KRT20,KRT23,KRT39,KRT40,KRTAP3-3,KRTAP3-2,KRTAP3-1,KRTAP1-5,KRTAP1-5,KRTAP1-4,KRTAP1-3,KRTAP1-1,KRTAP9-7,KRTAP9-7,KRTAP2-1,KRTAP9-7,KRTAP2-2,KRTAP9-7,KRTAP2-3,KRTAP9-7,KRTAP2-4,KRTAP9-7,KRTAP9-7,LOC100996750,KRTAP4-7,KRTAP9-7,LOC100996750,KRTAP9-7,LOC100996750,KRTAP4-8,KRTAP9-7,LOC100996750,KRTAP4-9,KRTAP9-7,KRTAP4-11,KRTAP9-7…	0.153617	2	36.0276	1.02262e-07	175	150.717
chr17	41471394	43231444	KRT35,KRT36,KRT13,KRT15,KRT15,MIR6510,KRT19,LINC00974,KRT9,KRT14,KRT16,KRT17,KRT17,KRT42P,KRT42P,EIF1,GAST,HAP1,JUP,P3H4,P3H4,FKBP10,FKBP10,FKBP10,NT5C3B,NT5C3B,NT5C3B,KLHL10,KLHL10,KLHL10,KLHL11,KLHL11,ACLY,TTC25,TTC25,CNP,CNP,CNP,DNAJC7,DNAJC7,DNAJC7,NKIRAS2,NKIRAS2,ZNF385C,ZNF385C,ZNF385C,C17orf113,ZNF385C,DHX58,DHX58,DHX58,KAT2A,KAT2A,HSPB9,RAB5C,RAB5C,KCNH4,HCRT,GHDC,STAT5B,STAT5A,STAT5A,STA…	-0.134951	2	48.8286	1.48099e-39	352	301.433
chr17	43231444	43296446	RNU2-1	0.779921	4	124.641	7.4325e-05	13	11.1325
chr17	43296446	44401477	RNU2-1,LINC00910,ARL4D,MIR2117HG,MIR2117,MIR2117HG,DHX8,DHX8,ETV4,MEOX1,SOST,DUSP3,DUSP3,CFAP97D1,CFAP97D1,MPP3,CD300LG,MPP2,FAM215A,LINC01976,PPY,PPY,PYY,PYY,NAGS,NAGS,TMEM101,TMEM101,LSM12,LSM12,LSM12,G6PC3,G6PC3,HDAC5,HDAC5,LOC105371789,HROB,ASB16,ASB16,ASB16-AS1,ASB16-AS1,ASB16-AS1,TMUB2,TMUB2,ATXN7L3,ATXN7L3,UBTF,UBTF,MIR6782,SLC4A1,RUNDC3A-AS1,RUNDC3A-AS1,RUNDC3A,RUNDC3A,RUNDC3A,SLC25A39,SL…	-0.149009	2	50.5359	2.16455e-28	221	189.252
chr17	44401477	44501480	GPATCH8	0.266227	3	35.0389	3.26603e-07	20	17.1269
chr17	44501480	45461507	GPATCH8,FZD2,LINC01180,MEIOC,CCDC43,DBF4B,ADAM11,GJC1,HIGD1B,HIGD1B,EFTUD2,EFTUD2,EFTUD2,CCDC103,CCDC103,GFAP,FAM187A,GFAP,KIF18B,KIF18B,MIR6783,C1QL1,DCAKD,DCAKD,NMT1,NMT1,NMT1,PLCD3,PLCD3,MIR6784,PLCD3,PLCD3,ACBD4,ACBD4,HEXIM1,HEXIM2,HEXIM2,LOC105371795,LOC339192,LOC339192,FMNL1,FMNL1,FMNL1,MAP3K14-AS1,MAP3K14-AS1,SPATA32,MAP3K14-AS1,SPATA32,MAP3K14,MAP3K14-AS1,MAP3K14,MAP3K14,ARHGAP27,ARHGAP27…	-0.133013	2	50.3997	6.01089e-17	192	164.418
chr17	45461507	48361590	PLEKHM1,PLEKHM1,MIR4315-1,MIR4315-2,LRRC37A4P,LRRC37A4P,ARL17B,ARL17A,MAPK8IP1P2,LINC02210,LINC02210-CRHR1,LINC02210-CRHR1,LINC02210-CRHR1,CRHR1,MAPT-AS1,SPPL2C,MAPT-AS1,MAPT-AS1,MAPT,MAPT-IT1,MAPT,MAPT-IT1,MAPT,MAPT,STH,MAPT,KANSL1,KANSL1,KANSL1,KANSL1-AS1,ARL17B,ARL17B,LRRC37A,ARL17B,LRRC37A,ARL17A,ARL17B,ARL17A,NSFP1,ARL17A,ARL17A,LRRC37A2,ARL17A,LRRC37A2,ARL17B,ARL17A,ARL17B,NSF,NSFP1,NSF,WNT…	0.0408394	2	42.0903	0.000829161	580	496.68
chr17	48361590	49621626	SKAP1,LOC101927166,HOXB1,HOXB2,HOXB-AS1,HOXB-AS1,HOXB3,HOXB3,HOXB3,HOXB4,HOXB3,HOXB4,MIR10A,HOXB3,HOXB-AS3,HOXB5,HOXB-AS3,HOXB5,HOXB6,HOXB-AS3,HOXB6,HOXB7,HOXB8,HOXB9,MIR196A1,PRAC1,PRAC2,MIR3185,HOXB13,HOXB13,TTLL6,CALCOCO2,LOC105371814,LOC105371814,ATP5MC1,LOC105371814,UBE2Z,UBE2Z,UBE2Z,SNF8,SNF8,GIP,IGF2BP1,B4GALNT2,GNGT2,GNGT2,ABI3,ABI3,ABI3,PHOSPHO1,PHOSPHO1,FLJ40194,MIR6129,ZNF652,ZNF652,ZN…	-0.091766	2	45.3306	1.37139e-13	252	215.799
chr17	49621626	49676628	SPOP	0.310945	3	34.9859	0.00290367	11	9.4198
chr17	49676628	50961664	SPOP,SLC35B1,SLC35B1,FAM117A,FAM117A,KAT7,TAC4,TAC4,FLJ45513,DLX4,DLX3,PICART1,PICART1,ITGA3,ITGA3,PDK2,PDK2,SAMD14,SAMD14,PPP1R9B,SGCA,SGCA,H1-9P,COL1A1,LINC01969,TMEM92,TMEM92,TMEM92-AS1,TMEM92-AS1,XYLT2,MRPL27,MRPL27,EME1,EME1,LRRC59,LRRC59,ACSF2,ACSF2,CHAD,RSAD1,MYCBPAP,EPN3,EPN3,LOC105371824,SPATA20,SPATA20,CACNA1G-AS1,CACNA1G-AS1,CACNA1G,CACNA1G,ABCC3,ABCC3,ANKRD40,ANKRD40,LUC7L3,ANKRD40CL,…	-0.0490935	2	53.7823	3.12015e-06	257	220.081
chr17	50961664	51096668	SPAG9	0.244859	3	29.9117	6.10684e-06	27	23.1213
chr17	51096668	51176670	SPAG9,NME1,NME1-NME2,NME1,NME1-NME2,NME2,NME1-NME2,NME2	-0.158709	2	43.2409	0.00105949	16	13.7015
chr17	51176670	51286674	MBTD1,MBTD1,UTP18,UTP18	0.173738	2	31.4887	0.000122609	22	18.8396
chr17	51286674	56776830	UTP18,LINC02071,LINC02072,LINC02073,CA10,LINC01982,LINC02089,LINC02876,KIF2B,TOM1L1,TOM1L1,COX11,COX11,STXBP4,STXBP4,HLF,MMD,TMEM100,PCTP,ANKFN1,NOG	-0.145185	2	23.6872	4.5371e-25	1095	937.698
chr17	56776830	58476878	C17orf67,C17orf67,DGKE,DGKE,MTVR2,TRIM25,MIR3614,TRIM25,COIL,SCPEP1,RNF126P1,AKAP1,MSI2,MSI2,LOC101927557,MSI2,LOC101927539,CCDC182,MRPS23,CUEDC1,VEZF1,SRSF1,LOC101927666,LOC101927666,DYNLL2,DYNLL2,OR4D1,MSX2P1,OR4D2,EPX,EPX,MKS1,MKS1,LPO,LPO,MPO,MPO,TSPOAP1,TSPOAP1,TSPOAP1-AS1,TSPOAP1,TSPOAP1-AS1,MIR142,TSPOAP1-AS1,MIR4736,TSPOAP1-AS1,TSPOAP1-AS1,SUPT4H1,TSPOAP1-AS1,SUPT4H1,RNF43,RNF43,RNF43,RNF…	0.0676135	2	46.4449	7.13598e-09	340	291.157
chr17	58476878	58716885	HSF5,HSF5,MTMR4,MTMR4,MTMR4,SEPTIN4-AS1,SEPTIN4,SEPTIN4-AS1,SEPTIN4,SEPTIN4-AS1,SEPTIN4-AS1,TEX14,TEX14,TEX14,RAD51C,RAD51C	-0.0505605	2	44.3947	0.0137297	48	41.1046
chr17	58716885	69727199	RAD51C,PPM1E,PPM1E,TRIM37,TRIM37,SKA2,SKA2,MIR454,SKA2,MIR301A,SKA2,PRR11,PRR11,SMG8,GDPD1,YPEL2,YPEL2,MIR4729,LINC01476,DHX40,CLTC,CLTC,PTRH2,PTRH2,PTRH2,VMP1,VMP1,VMP1,MIR21,TUBD1,TUBD1,RPS6KB1,RPS6KB1,RNFT1,RNFT1,TBC1D3P1-DHX40P1,RNFT1-DT,TBC1D3P1-DHX40P1,RNFT1-DT,TBC1D3P1-DHX40P1,HEATR6,HEATR6,MIR4737,HEATR6,LOC105371849,LOC105371849,WFDC21P,LOC653653,CA4,CA4,USP32,USP32,USP32,SCARNA20,C17orf…	0.085838	2	37.1686	2.04429e-42	2201	1884.82
chr17	69727199	69772200	LINC01483	-0.862977	1	12.5199	7.43836e-05	9	7.7071
chr17	69772200	71067237	LINC01483,LINC01497,LINC01028,KCNJ16,KCNJ2-AS1,KCNJ2-AS1,KCNJ2,KCNJ2	0.11061	2	23.6393	7.75242e-06	259	221.793
chr17	71067237	77962434	CASC17,ROCR,LINC01152,LINC01152,LOC102723517,LOC102723517,SOX9-AS1,SOX9-AS1,LINC02097,SOX9-AS1,SOX9,SOX9,LINC02003,LINC00673,LINC00511,SLC39A11,SSTR2,COG1,COG1,FAM104A,FAM104A,FAM104A,C17orf80,C17orf80,C17orf80,CPSF4L,CPSF4L,CDC42EP4,SDK2,SDK2,LOC101928251,LOC100134391,LOC100134391,LINC00469,LINC00469,LINC00469,LINC02092,RPL38,RPL38,MGC16275,MGC16275,TTYH2,TTYH2,DNAI2,KIF19,KIF19,BTBD17,BTBD17,GP…	-0.068467	2	48.2929	2.82371e-30	1378	1180.04
chr17	77962434	78092437	TNRC6C	0.353244	3	40.9888	3.1319e-13	26	22.265
chr17	78092437	80572508	TNRC6C,TNRC6C,TMC6,TMC6,TMC6,TMC8,TMC8,TMC8,C17orf99,C17orf99,SYNGR2,SYNGR2,TK1,TK1,TK1,AFMID,AFMID,BIRC5,TMEM235,LOC105371910,LINC01993,SOCS3,SOCS3,LOC101928674,LOC101928674,PGS1,PGS1,PGS1,DNAH17,DNAH17,DNAH17,DNAH17-AS1,SCAT1,CYTH1,USP36,TIMP2,TIMP2,CEP295NL,LGALS3BP,CANT1,C1QTNF1-AS1,C1QTNF1-AS1,C1QTNF1,C1QTNF1,ENGASE,ENGASE,RBFOX3,RBFOX3,MIR4739,LINC02078,LINC02078,ENPP7,CBX2,CBX2,CBX8,CBX8,L…	-0.0524482	2	59.2195	5.67216e-10	496	424.747
chr17	80572508	80927518	RPTOR,RPTOR,LOC101928855	0.195079	2	60.5027	1.54502e-14	71	60.8005
chr17	80927518	82782473	RPTOR,RPTOR,LOC400627,LOC400627,CHMP6,BAIAP2-DT,BAIAP2-DT,BAIAP2,BAIAP2,BAIAP2,AATK,AATK,AATK,MIR657,MIR3065,MIR338,AATK,MIR1250,AATK,PVALEF,PVALEF,CEP131,TEPSIN,LOC105371925,TEPSIN,TEPSIN,NDUFAF8,SLC38A10,LINC00482,LINC00482,TMEM105,TMEM105,LOC100130370,BAHCC1,BAHCC1,MIR4740,BAHCC1,MIR3186,ACTG1,FSCN2,FAAP100,NPLOC4,NPLOC4,TSPAN10,TSPAN10,TSPAN10,PDE6G,PDE6G,PDE6G,OXLD1,CCDC137,CCDC137,ARL16,ARL…	-0.140947	2	60.6424	3.45947e-38	359	307.427
chr17	82782473	83247441	TBCD,TBCD,ZNF750,TBCD,B3GNTL1,B3GNTL1,METRNL,RPL23AP87	0.031684	2	62.8747	0.310626	92	78.7831
chr18	10000	20696353	LINC02564,LOC102723376,TUBB8B,ROCK1P1,ROCK1P1,MIR8078,USP14,USP14,THOC1,THOC1,COLEC12,LINC01925,CETN1,CLUL1,CLUL1,TYMSOS,TYMSOS,TYMS,TYMS,TYMS,ENOSF1,ENOSF1,YES1,ADCYAP1,LINC01904,LINC00470,METTL4,METTL4,NDC80,NDC80,CBX3P2,CBX3P2,SMCHD1,SMCHD1,EMILIN2,EMILIN2,LPIN2,LPIN2,LPIN2,CHORDC1P4,MYOM1,MYL12A,MYL12A,LOC104968399,LOC104968399,MYL12B,MYL12B,LINC01895,TGIF1,GAPLINC,DLGAP1,DLGAP1,DLGAP1-AS1,DL…	0.321885	3	41.0981	0	4125	3532.41
chr18	20696353	20861206	-	-1.77515	0	8.77397	3.40486e-11	33	28.2572
chr18	20911206	29045802	ROCK1,GREB1L,ESCO1,SNRPD1,ABHD3,ABHD3,MIR320C1,MIB1,MIB1,MIR133A1HG,MIR133A1,MIB1,MIR133A1HG,MIR1-2,MIB1,MIR133A1HG,GATA6-AS1,GATA6,GATA6,CTAGE1,LOC101927571,RBBP8,MIR4741,RBBP8,CABLES1,TMEM241,RIOK3,RMC1,RMC1,NPC1,NPC1,ANKRD29,LAMA3,TTC39C,TTC39C-AS1,TTC39C,CABYR,CABYR,OSBPL1A,OSBPL1A,OSBPL1A,MIR320C2,IMPACT,HRH4,LINC01915,LOC105372028,LINC01894,ZNF521,SS18,PSMA8,TAF4B,LINC01543,KCTD1,KCTD1,MIR8…	0.340989	3	36.4785	3.12211e-243	1625	1391.55
chr18	29045802	29165796	-	-0.362239	1	12.4952	0.0372836	24	20.5521
chr18	29165796	30265741	-	0.373065	3	21.6382	9.23115e-18	215	184.113
chr18	30265741	30305739	MIR302F	-1.01023	1	5.81441	0.00133372	8	6.85072
chr18	30305739	41080204	DSC3,DSC2,DSC2,DSCAS,DSCAS,DSCAS,DSC1,DSG1,DSG1,DSG1-AS1,DSG1-AS1,DSG1-AS1,DSG4,DSG3,DSG2,DSG2,DSG2-AS1,DSG2-AS1,TTR,B4GALT6,SLC25A52,TRAPPC8,RNF125,RNF138,MEP1B,GAREM1,GAREM1,WBP11P1,KLHL14,CCDC178,ASXL3,NOL4,DTNA,MAPRE2,ZNF397,ZNF397,ZSCAN30,ZSCAN30,ZSCAN30,ZNF271P,ZNF271P,ZNF24,ZNF396,INO80C,GALNT1,GALNT1,MIR3975,MIR187,MIR3929,C18orf21,RPRD1A,SLC39A6,SLC39A6,ELP2,ELP2,ELP2,COSMOC,COSMOC,MOCOS…	0.287672	3	30.9628	9.96395e-165	2140	1832.57
chr18	41080204	41150200	-	-0.734442	1	10.9247	0.00274943	13	11.1324
chr18	41150200	60799237	KC6,PIK3C3,LINC00907,RIT2,SYT4,LINC01478,LINC01478,LINC01601,LINC01601,SETBP1,SETBP1,MIR4319,SLC14A2,SLC14A2,SLC14A2-AS1,SLC14A1,SIGLEC15,EPG5,EPG5,PSTPIP2,ATP5F1A,ATP5F1A,HAUS1,HAUS1,C18orf25,C18orf25,C18orf25,RNF165,LOXHD1,ST8SIA5,PIAS2,PIAS2,KATNAL2,KATNAL2,KATNAL2,KATNAL2,ELOA2,KATNAL2,HDHD2,HDHD2,IER3IP1,IER3IP1,SKOR2,MIR4527HG,MIR4527HG,MIR4527,SMAD2,ZBTB7C,ZBTB7C,C18orf12,CTIF,CTIF,MIR4743…	0.272504	3	37.2232	0	3914	3351.71
chr18	60799237	60824236	-	-0.984011	1	6.91832	0.000311445	5	4.2817
chr18	60824236	80263285	CDH20,LINC01544,RNF152,PIGN,PIGN,PIGN,RELCH,RELCH,TNFRSF11A,ZCCHC2,PHLPP1,BCL2,KDSR,VPS4B,SERPINB5,SERPINB12,SERPINB13,SERPINB4,SERPINB3,SERPINB11,SERPINB7,SERPINB2,SERPINB10,HMSD,SERPINB8,LINC00305,LINC00305,LINC01924,LINC01924,LINC01924,LINC01538,CDH7,CDH19,MIR5011,DSEL,DSEL,LOC643542,LOC643542,LOC643542,LINC01903,TMX3,TMX3,CCDC102B,CCDC102B,DOK6,DOK6,LOC105372179,DOK6,CD226,CD226,RTTN,SOCS6,LI…	0.443915	3	37.6253	0	3870	3314.03
chr19	60000	439984	WASH5P,WASH5P,MIR1302-2,MIR1302-9,MIR1302-10,MIR1302-11,FAM138A,FAM138F,FAM138C,OR4F17,LINC01002,PLPP2,MIER2,THEG,C2CD4C,SHC2	0.1942	2	54.4308	0.0018601	76	65.0818
chr19	439984	2724888	SHC2,SHC2,ODF3L2,ODF3L2,MADCAM1,MADCAM1,TPGS1,TPGS1,CDC34,CDC34,GZMM,GZMM,BSG,HCN2,HCN2,POLRMT,POLRMT,FGF22,RNF126,FSTL3,PRSS57,PALM,MISP,PTBP1,PTBP1,MIR4745,PTBP1,PLPPR3,MIR3187,PLPPR3,AZU1,PRTN3,ELANE,ELANE,CFD,CFD,MED16,MED16,RNU6-1,RNU6-7,RNU6-8,RNU6-9,RNU6-2,R3HDM4,KISS1R,ARID3A,WDR18,GRIN3B,GRIN3B,TMEM259,TMEM259,TMEM259,RNU6-1,RNU6-7,RNU6-8,RNU6-9,RNU6-2,CNN2,ABCA7,ABCA7,ARHGAP45,ARHGAP45,…	-0.0629364	2	67.3153	6.36181e-11	456	390.491
chr19	2724888	2924880	SLC39A3,SGTA,THOP1,THOP1,ZNF554,ZNF554,ZNF555,ZNF556,ZNF57	0.204852	3	66.8521	1.35266e-10	40	34.2536
chr19	2924880	4954795	ZNF77,TLE6,TLE6,TLE2,TLE2,MIR1268A,MIR1268A,TLE5,GNA11,GNA15,GNA15,LOC100996351,S1PR4,NCLN,CELF5,NFIC,SMIM24,DOHH,FZR1,FZR1,C19orf71,C19orf71,MFSD12,MFSD12,HMG20B,GIPC3,GIPC3,TBXA2R,TBXA2R,TBXA2R,CACTIN-AS1,CACTIN-AS1,CACTIN,CACTIN,PIP5K1C,TJP3,TJP3,APBA3,APBA3,APBA3,MRPL54,MRPL54,RAX2,RAX2,MATK,MATK,ZFR2,ZFR2,ATCAY,NMRK2,DAPK3,DAPK3,MIR637,EEF2,EEF2,SNORD37,PIAS4,ZBTB7A,MAP2K2,CREB3L3,CREB3L3,SI…	-0.0699082	2	63.0839	1.33996e-11	406	347.674
chr19	4954795	5159786	UHRF1,KDM4B,KDM4B	0.185862	2	78.8129	2.26106e-10	41	35.1099
chr19	5159786	5579769	PTPRS,ZNRF4,TINCR	-0.00309723	2	60.1901	0.822704	84	71.9326
chr19	5579769	5654766	SAFB2,SAFB2,SAFB,SAFB	0.367489	3	65.7373	2.21216e-07	15	12.8451
chr19	5654766	5914755	SAFB,MICOS13,MICOS13,HSD11B1L,HSD11B1L,RPL36,LONP1,LONP1,LONP1,CATSPERD,CATSPERD,PRR22,DUS3L,NRTN,FUT6,FUT3,FUT3,LOC101928844,FUT5,NDUFA11,VMAC,VMAC,CAPS	-0.0207524	2	63.9527	0.314106	52	44.5297
chr19	5914755	6109746	CAPS,RANBP3,RANBP3,RANBP3,LOC100128568,LOC100128568,LOC100128568,RFX2,RFX2	0.284788	3	67.9067	1.96934e-14	39	33.3973
chr19	6109746	6544728	RFX2,ACSBG2,MLLT1,ACER1,CLPP,CLPP,ALKBH7,ALKBH7,PSPN,GTF2F1,GTF2F1,GTF2F1,MIR6885,GTF2F1,MIR6790,LOC390877,LOC390877,LOC390877,KHSRP,KHSRP,MIR3940,KHSRP,KHSRP,SLC25A41,SLC25A41,SLC25A23,SLC25A23,CRB3,CRB3,DENND1C,DENND1C,TUBB4A,TNFSF9	-0.00729089	2	58.556	0.683257	87	74.5016
chr19	6544728	8274656	CD70,TNFSF14,C3,GPR108,GPR108,MIR6791,TRIP10,TRIP10,TRIP10,SH2D3A,SH2D3A,VAV1,ADGRE1,ADGRE4P,ADGRE4P,FLJ25758,MBD3L2B,MBD3L5,MBD3L4,MBD3L2,MBD3L3,ZNF557,INSR,ARHGEF18,PEX11G,TEX45,ZNF358,ZNF358,MCOLN1,MCOLN1,MCOLN1,PNPLA6,PNPLA6,CAMSAP3,CAMSAP3,MIR6792,XAB2,XAB2,PET100,PCP2,STXBP2,RETN,MCEMP1,MCEMP1,TRAPPC5,TRAPPC5,FCER2,FCER2,CLEC4G,CD209,CLEC4M,CLEC4GP1,EVI5L,EVI5L,PRR36,PRR36,LYPLA2P2,LRRC8E,L…	0.0872878	2	57.9237	2.33314e-07	346	296.294
chr19	8274656	8699638	-,CD320,CD320,NDUFA7,NDUFA7,NDUFA7,RPS28,KANK3,KANK3,ANGPTL4,ANGPTL4,RAB11B-AS1,RAB11B-AS1,RAB11B-AS1,MIR4999,RAB11B-AS1,RAB11B,RAB11B,MARCHF2,HNRNPM,PRAM1,ZNF414,MYO1F,ADAMTS10,NFILZ,ACTL9	-0.142168	2	54.9972	0.000627176	85	72.7889
chr19	8699638	9599601	OR2Z1,ZNF558,MBD3L1,MUC16,OR1M1,OR7G2,OR7G1,OR7G3,ZNF317,OR7D2,OR7D4,OR7E24,ZNF699,ZNF559,ZNF559-ZNF177,ZNF559-ZNF177,ZNF559-ZNF177,ZNF177,ZNF266,ZNF560,ZNF426,ZNF426,ZNF426-DT,ZNF426-DT,ZNF121	0.260142	3	50.9204	2.50447e-23	180	154.141
chr19	9599601	11614516	ZNF561,ZNF561,ZNF561-AS1,ZNF561-AS1,ZNF562,ZNF812P,ZNF846,ZNF846,LOC100505555,LOC100505555,FBXL12,UBL5,PIN1,PIN1,OLFM2,OLFM2,COL5A3,COL5A3,RDH8,RDH8,MIR5589,C3P1,SHFL,SHFL,ANGPTL6,ANGPTL6,PPAN,PPAN-P2RY11,SNORD105,PPAN,PPAN-P2RY11,SNORD105B,P2RY11,PPAN-P2RY11,P2RY11,EIF3G,EIF3G,DNMT1,S1PR2,S1PR2,MIR4322,MRPL4,ICAM1,ICAM1,ICAM4,ICAM5,ZGLP1,FDX2,FDX2,RAVER1,RAVER1,RAVER1,ICAM3,ICAM3,TYK2,CDC37,CDC3…	-0.0263356	2	58.2595	0.00185609	403	345.105
chr19	11614516	12539478	ZNF627,HNRNPA1P10,ZNF833P,ZNF823,ZNF441,ZNF491,ZNF440,ZNF440,ZNF439,ZNF69,ZNF700,ZNF763,ZNF433-AS1,ZNF433-AS1,ZNF433,ZNF433-AS1,ZNF878,ZNF878,ZNF844,ZNF844,ZNF788P,ZNF20,ZNF625-ZNF20,ZNF625-ZNF20,ZNF625,ZNF136,LOC100289333,ZNF44,ZNF563,ZNF442,ZNF799,ZNF443,ZNF709,ZNF564	0.268426	3	48.4577	9.22618e-44	185	158.423
chr19	12539478	14664389	ZNF564,ZNF490,ZNF490,ZNF791,ZNF791,MAN2B1,MAN2B1,WDR83,WDR83OS,WDR83,DHPS,DHPS,GNG14,FBXW9,FBXW9,FBXW9,TNPO2,TNPO2,SNORD135,TNPO2,SNORD41,TNPO2,TRIR,TRIR,GET3,GET3,BEST2,HOOK2,MIR5684,JUNB,PRDX2,RNASEH2A,RTBDN,RTBDN,MAST1,MAST1,MAST1,MIR6794,MAST1,DNASE2,DNASE2,KLF1,KLF1,GCDH,GCDH,SYCE2,SYCE2,MIR5695,FARSA,FARSA,FARSA,FARSA-AS1,CALR,CALR,MIR6515,CALR,RAD23A,RAD23A,GADD45GIP1,GADD45GIP1,DAND5,NFIX…	-0.0048269	2	58.2352	0.530427	425	363.945
chr19	14664389	16659305	ADGRE3,ZNF333,ZNF333,ADGRE2,ADGRE2,OR7C1,OR7C1,OR7A5,OR7A10,OR7A17,OR7C2,SLC1A6,SLC1A6,CCDC105,CCDC105,CASP14,OR1I1,SYDE1,SYDE1,ILVBL,ILVBL,NOTCH3,NOTCH3,MIR6795,EPHX3,BRD4,AKAP8,AKAP8,AKAP8L,AKAP8L,WIZ,WIZ,MIR1470,RASAL3,RASAL3,RASAL3,PGLYRP2,PGLYRP2,CYP4F22,CYP4F8,CYP4F3,CYP4F12,OR10H2,OR10H3,CYP4F24P,OR10H5,OR10H1,UCA1,CLEC4O,CYP4F2,CYP4F11,OR10H4,LINC00661,LINC00905,LINC00905,LINC01855,TPM4,T…	0.169986	2	57.4072	7.27377e-39	399	341.68
chr19	16659305	18414232	SMIM7,TMEM38A,TMEM38A,NWD1,SIN3B,F2RL3,F2RL3,CPAMD8,CPAMD8,HAUS8,HAUS8,MYO9B,MYO9B,MYO9B,SNORA118,USE1,OCEL1,NR2F6,NR2F6,USHBP1,USHBP1,USHBP1,BABAM1,BABAM1,BABAM1,ANKLE1,ANKLE1,ABHD8,ABHD8,MRPL34,MRPL34,DDA1,DDA1,ANO8,ANO8,ANO8,GTPBP3,GTPBP3,PLVAP,BST2,BST2,BISPR,MVB12A,BISPR,MVB12A,MVB12A,TMEM221,NXNL1,SLC27A1,SLC27A1,LOC100507551,LOC100507551,PGLS,PGLS,PGLS,NIBAN3,NIBAN3,COLGALT1,UNC13A,MAP1S,F…	-0.0403354	2	60.0024	3.56999e-06	351	300.575
chr19	18414232	20414148	SSBP4,SSBP4,ISYNA1,ELL,FKBP8,KXD1,KXD1,UBA52,UBA52,REX1BD,REX1BD,CRLF1,CRLF1,TMEM59L,KLHL26,CRTC1,CRTC1,COMP,COMP,UPF1,UPF1,GDF1,CERS1,GDF1,CERS1,COPE,COPE,DDX49,DDX49,HOMER3,HOMER3,HOMER3,HOMER3-AS1,HOMER3-AS1,SUGP2,SUGP2,ARMC6,ARMC6,SLC25A42,TMEM161A,MEF2B,BORCS8-MEF2B,BORCS8-MEF2B,BORCS8,BORCS8-MEF2B,BORCS8,RFXANK,RFXANK,RFXANK,NR2C2AP,NCAN,HAPLN4,TM6SF2,SUGP1,SUGP1,MAU2,MAU2,GATAD2A,GATAD2A,M…	0.189178	2	58.0351	3.04422e-31	400	342.536
chr19	20414148	20534143	ZNF826P	-1.16242	0	14.5611	6.75902e-13	24	20.5522
chr19	20534143	24178991	ZNF737,ZNF626,ZNF66,ZNF85,ZNF430,ZNF714,ZNF431,ZNF708,ZNF738,ZNF493,LINC00664,ZNF429,LOC400682,ZNF100,ZNF100,CCNYL6,ZNF43,ZNF208,ZNF257,ZNF676,ZNF729,ZNF98,LOC105376917,LOC105376917,LOC101929124,LOC105376917,LINC01233,GOLGA2P9,LOC100996349,LINC01785,ZNF492,ZNF99,ZNF723,ZNF728,LINC01859,LINC01858,ZNF730,ZNF724,IPO5P1,ZNF91,LINC01224,ZNF675,ZNF681,RPSAP58,ZNF726,LOC100505851,ZNF254,HAVCR1P1	0.352409	3	40.1931	6.37548e-109	729	624.272
chr19	24178991	24358983	-	-1.31696	0	11.1233	7.9303e-13	36	30.8282
chr19	24358983	24448980	-	-0.0584779	2	21.584	0.644817	18	15.4141
chr19	24498980	24843404	-	-0.892541	1	15.0416	5.10117e-23	69	59.0794
chr19	24843404	27190874	-	0.674413	3	52.31	1.53569e-41	468	400.783
chr19	27240874	27630895	-	-1.29223	0	10.0121	6.47854e-17	78	66.7951
chr19	27630895	58607616	LINC00662,LINC00662,LOC101927151,LOC101927151,LOC100420587,LOC100420587,LOC102724908,LINC00906,LINC00906,LOC102724958,LINC01532,UQCRFS1,LOC284395,LOC284395,VSTM2B,VSTM2B,POP4,PLEKHF1,C19orf12,CCNE1,URI1,ZNF536,TSHZ3,TSHZ3,LINC01791,THEG5,LINC01533,LINC01782,ZNF507,ZNF507,LOC400684,LOC400684,LOC400684,DPY19L3,DPY19L3,PDCD5,ANKRD27,ANKRD27,SNORA68B,ANKRD27,RGS9BP,RGS9BP,NUDT19,TDRD12,TDRD12,SLC7A9,…	0.183949	2	56.1001	3.85299e-297	6192	5303.36
chr20	60000	11510535	DEFB125,DEFB126,DEFB127,DEFB128,DEFB129,DEFB132,C20orf96,ZCCHC3,NRSN2-AS1,NRSN2-AS1,SOX12,SOX12,NRSN2,TRIB3,RBCK1,TBC1D20,CSNK2A1,TCF15,SRXN1,SCRT2,SLC52A3,FAM110A,ANGPT4,RSPO4,PSMF1,PSMF1,LOC105372493,TMEM74B,C20orf202,RAD21L1,SNPH,SNPH,SDCBP2,FKBP1A-SDCBP2,SDCBP2,FKBP1A-SDCBP2,SDCBP2,FKBP1A-SDCBP2,SDCBP2-AS1,FKBP1A-SDCBP2,SDCBP2-AS1,FKBP1A-SDCBP2,SDCBP2-AS1,FKBP1A,FKBP1A-SDCBP2,FKBP1A,FKBP1A-SD…	-0.0727082	2	33.2043	1.54331e-26	2288	1959.32
chr20	11510535	12135565	LINC00687,BTBD3	0.0471078	2	27.4855	0.146011	125	107.043
chr20	12135565	13050607	LINC01722,LINC01722,LOC102606466,LINC01722,LINC01723,SPTLC3	-0.194837	2	21.6075	2.52572e-11	183	156.711
chr20	13050607	16760781	SPTLC3,ISM1,ISM1,ISM1-AS1,TASP1,ESF1,ESF1,NDUFAF5,NDUFAF5,SEL1L2,SEL1L2,MACROD2,MACROD2,MACROD2,FLRT3,MACROD2,MACROD2-IT1,MACROD2,MACROD2-AS1,MACROD2,LOC613266,KIF16B,SNRPB2,OTOR	0.0109799	2	26.4374	0.469789	742	635.409
chr20	16760781	17155800	-	-0.266095	1	23.0527	4.84574e-11	79	67.6514
chr20	17155800	18850879	PCSK2,BFSP1,BFSP1,DSTN,DSTN,RRBP1,BANF2,SNX5,SNX5,SNORD17,SNX5,MGME1,MGME1,OVOL2,PET117,KAT14,KAT14,ZNF133,LINC00851,LINC00851,DZANK1,DZANK1,DZANK1,POLR3F,MIR3192,POLR3F,RBBP9,SEC23B,SMIM26,DTD1,DTD1,DTD1-AS1,LINC00652,LINC00652,LINC00653,LINC00653,SCP2D1-AS1,SCP2D1-AS1,SCP2D1	0.0266576	2	39.7733	0.0509318	339	290.301
chr20	18850879	18975885	-	-0.471106	1	22.8718	6.5187e-09	25	21.4087
chr20	18975885	21846019	SLC24A3,SLC24A3,SLC24A3-AS1,RIN2,NAA20,NAA20,CRNKL1,CRNKL1,CRNKL1,CFAP61,CFAP61,INSM1,RALGAPA2,LINC00237,KIZ,KIZ,KIZ-AS1,XRN2,NKX2-4,NKX2-2,LINC01727,LINC01727,LINC01726,LINC01726,LINC01726,PAX1,PAX1	0.0435776	2	36.8575	0.000157187	574	491.543
chr20	21846019	26141220	LINC01432,LINC01427,LOC284788,LINC00261,LINC00261,FOXA2,FOXA2,LNCNEF,LINC01747,SSTR4,THBD,CD93,LINC00656,NXT1,LINC01431,GZF1,GZF1,NAPB,NAPB,CSTL1,CST11,CST8,CST13P,CST9L,CST9,CST3,CST4,CST1,CST2,CST5,GGTLC1,LINC01721,SYNDIG1,CST7,APMAP,ACSS1,VSX1,LOC284798,LOC101926889,LOC101926889,ENTPD6,ENTPD6,PYGB,PYGB,ABHD12,ABHD12,GINS1,NINL,NANP,NANP,ZNF337-AS1,ZNF337-AS1,ZNF337-AS1,ZNF337,ZNF337,LOC1053725…	-0.0351657	2	40.356	0.000655961	858	734.745
chr20	26141220	26171221	-	1.14444	5	28.679	0.000180382	6	5.13807
chr20	26171221	26446208	MIR663AHG,MIR663AHG,MIR663A,-	-0.452453	1	16.5991	1.88503e-05	45	38.5353
chr20	26446208	28644202	FRG1CP	0.909554	4	51.9776	1.10867e-130	438	375.037
chr20	28644202	28778661	-	-2.42304	0	6.83508	1.31986e-07	27	23.1135
chr20	28778661	28906379	-	1.05705	5	46.9716	8.4975e-07	21	17.9845
chr20	28906379	29011562	-	-1.82086	0	8.83595	6.32095e-05	21	17.9858
chr20	29011562	29126762	FRG1DP	1.08868	5	60.9926	4.78334e-05	23	19.6988
chr20	29126762	29201893	-	-1.73911	0	6.18296	3.7122e-09	15	12.847
chr20	29201893	29918138	FRG2EP,LOC105379477,FRG1EP,FAM242B,MIR4477A,MIR4477B	0.494378	3	51.5449	5.10707e-10	143	122.475
chr20	29918138	30148666	-	-1.05669	1	11.1495	4.18539e-11	36	30.8359
chr20	30148666	30876764	LINC01597,FRG1BP,FRG1BP,MLLT10P1,-	0.391649	3	46.2972	6.43718e-09	129	110.499
chr20	30876764	31001508	-	-0.160971	2	29.4006	0.173447	25	21.4049
chr20	31051508	31076748	-	3.36311	21	297.774	2.42048e-05	5	4.28514
chr20	31076748	64334167	DEFB115,DEFB116,DEFB118,DEFB119,DEFB121,DEFB122,DEFB123,DEFB124,DEFB124,REM1,REM1,REM1,LINC00028,LINC00028,HM13,HM13,HM13-AS1,HM13-AS1,ID1,MIR3193,COX4I2,BCL2L1,BCL2L1,ABALON,TPX2,MYLK2,FOXS1,DUSP15,DUSP15,TTLL9,TTLL9,TTLL9,PDRG1,PDRG1,XKR7,CCM2L,HCK,TM9SF4,TSPY26P,PLAGL2,PLAGL2,POFUT1,POFUT1,POFUT1,MIR1825,KIF3B,ASXL1,NOL4L,NOL4L,LOC101929698,NOL4L-DT,C20orf203,COMMD7,DNMT3B,MAPRE1,EFCAB8,SUN5,B…	-0.0298491	2	44.3122	3.11035e-22	6637	5683.58
chr21	5010000	8195511	DNMT3L-AS1,LOC102723996,ICOSLG,ICOSLG,LINC01678,GATD3B,GATD3A,GATD3B,GATD3A,LOC102724159,PWP2,LOC102724159,PWP2,LOC102724951,LOC102724219,LOC102724843,LOC102724951,LOC102724219,LOC102724843,LOC102723360,H2BS1,LINC01669,LINC00313,LINC00319,SIK1B,SIK1,LOC102723360,LOC102724219,LOC102724843,LOC102724951,LOC102724219,LOC102724843,LOC102724951,CBS,CBSL,CBSL,CBS,U2AF1L5,U2AF1,FRGCA,LOC106780825,CRYAA,C…	-0.0861944	2	39.1163	0.0242644	468	400.701
chr21	8195511	8250900	LOC100507412,LOC100507412,MIR6724-1,MIR6724-2,MIR6724-3,MIR6724-4,LOC100507412,RNA45SN2,RNA28SN2,RNA28SN5,LOC100507412,RNA28SN5,RNA28SN5,RNA28SN5,MIR6724-1,MIR6724-2,MIR6724-3,MIR6724-4	5.10147	69	2874.65	8.18995e-06	9	7.71163
chr21	8310971	8386622	RNA28SN5,RNA28SN5,LOC100507412	0.131178	2	44.8551	0.532829	15	12.8544
chr21	8386622	10814560	RNA28SN5,LOC100507412,MIR6724-1,MIR6724-2,MIR6724-3,MIR6724-4,RNA45SN3,RNA28SN5,LOC100507412,RNA45SN3,RNA28SN3,LOC100507412,-,MIR3648-1,MIR3648-2,MIR10396B,MIR10396A,TEKT4P2,NCOR1P4,LOC105379514,LINC01667,BAGE2,BAGE,BAGE3,BAGE4,BAGE2,BAGE3,BAGE4,BAGE2,TPTE	1.83835	8	235.166	5.83656e-102	368	315.11
chr21	10864560	12165351	-	-1.25942	0	12.7341	4.73985e-47	260	222.661
chr21	12165351	12280421	-	0.116656	2	30.0242	0.432808	23	19.6969
chr21	12280421	12850768	-	-0.899491	1	14.6412	2.2965e-21	114	97.6281
chr21	12850768	13655845	ANKRD30BP2,MIR3156-3,LINC01674,POTED,POTED,MIR3118-1	0.352928	3	29.651	6.22888e-13	151	129.309
chr21	13655845	13800853	LOC110091777,MIR8069-1,MIR8069-2,LOC110091777	-0.696438	1	22.2292	1.20484e-09	29	24.8341
chr21	13800853	16711012	CYP4F29P,LOC110091776,ANKRD20A11P,LIPI,RBM11,ABCC13,HSPA13,SAMSN1,SAMSN1,SAMSN1-AS1,SAMSN1-AS1,SAMSN1-AS1,LOC388813,LOC388813,LINC02246,NRIP1,USP25,MIR99AHG,MIR99AHG,SNORD74B,MIR99AHG,MIR99A,MIRLET7C,MIR99AHG,MIR125B2	0.39699	3	28.943	4.49726e-66	580	496.681
chr21	16711012	17401050	-	-0.0256212	2	21.4806	0.498865	137	117.32
chr21	17401050	34371978	LINC01549,CXADR,CXADR,BTG3,BTG3,BTG3,BTG3-AS1,C21orf91-OT1,C21orf91-OT1,C21orf91,C21orf91,CHODL-AS1,CHODL,CHODL,TMPRSS15,TMPRSS15,MIR548XHG,MIR548XHG,MIR548X,LINC01683,LINC02573,LINC00320,NCAM2,LINC00317,LINC01425,LINC01687,LINC01687,LINC00308,LINC00308,MIR6130,D21S2088E,LINC01689,LINC01684,LINC01692,LINC00158,MIR155HG,MIR155HG,MIR155,LINC00515,MRPL39,MRPL39,JAM2,ATP5PF,ATP5PF,GABPA,GABPA,APP,CYY…	0.435881	3	32.1223	0	3357	2874.76
chr21	34371978	34496985	SMIM11B,SMIM11A,FAM243A,FAM243B,SMIM34A,KCNE1	-0.735121	1	25.6972	3.7341e-15	25	21.4087
chr21	34496985	43042452	KCNE1,KCNE1,RCAN1,RCAN1,CLIC6,LINC00160,LINC01426,RUNX1,RUNX1,RUNX1-IT1,LOC100506403,MIR802,PPP1R2P2,LOC101928269,LOC101928269,LINC01436,LINC01436,SETD4,LOC100133286,CBR1,LOC100133286,LOC100133286,LOC105369306,CBR3-AS1,CBR3-AS1,CBR3,CBR3-AS1,DOP1B,DOP1B,MORC3,CHAF1B,CLDN14,CLDN14,SIM2,SIM2,HLCS,HLCS,RIPPLY3,PIGP,PIGP,TTC3,TTC3,TTC3,TTC3-AS1,DSCR9,VPS26C,DYRK1A,KCNJ6,DSCR4,DSCR4,DSCR8,DSCR8,DSCR10…	0.359473	3	51.7352	0	1709	1463.5
chr21	43042452	43187460	CBS,CBSL,CBSL,CBS,U2AF1L5,U2AF1,FRGCA,LOC106780825,CRYAA,CRYAA2	-0.545214	1	41.0788	1.13338e-09	29	24.8341
chr21	43187460	43382375	LINC00322,LINC01679	0.30664	3	81.1996	2.23402e-10	29	24.8327
chr21	43382375	43572238	SIK1B,SIK1,LINC00319,LINC01669,LINC00313,HSF2BP,HSF2BP,H2BS1	-0.805914	1	34.6461	1.70857e-15	38	32.5391
chr21	43572238	44096860	HSF2BP,HSF2BP,MIR6070,HSF2BP,RRP1B,RRP1B,PDXK,CSTB,RRP1,RRP1,AATBC,AATBC,AGPAT3,TRAPPC10	0.281938	3	66.3593	4.76699e-25	105	89.9106
chr21	44096860	44266737	TRAPPC10,LOC102724159,PWP2,GATD3A,GATD3B,GATD3B,GATD3A,LINC01678,ICOSLG,ICOSLG,LOC102723996,DNMT3L,DNMT3L,DNMT3L-AS1	-0.666929	1	42.6998	7.87346e-15	34	29.1139
chr21	44266737	46699983	AIRE,AIRE,PFKL,PFKL,PFKL,CFAP410,CFAP410,TRPM2,TRPM2,TRPM2-AS,LRRC3-DT,LRRC3-DT,LRRC3,LRRC3,LINC02575,TSPEAR,TSPEAR,TSPEAR-AS1,TSPEAR,TSPEAR-AS1,TSPEAR-AS2,TSPEAR,KRTAP10-1,TSPEAR,KRTAP10-2,TSPEAR,KRTAP10-3,TSPEAR,KRTAP10-4,TSPEAR,KRTAP10-5,TSPEAR,KRTAP10-6,TSPEAR,KRTAP10-7,TSPEAR,KRTAP10-8,TSPEAR,KRTAP10-9,TSPEAR,KRTAP10-10,TSPEAR,KRTAP10-11,TSPEAR,KRTAP12-4,TSPEAR,KRTAP12-3,TSPEAR,KRTAP12-2,TSP…	0.352449	3	71.4747	3.40005e-135	487	417.014
chr22	10510000	11068987	-,FRG1FP	1.0818	5	80.1145	7.6791e-12	80	68.5626
chr22	11118987	11256503	-	-1.35569	0	14.2635	2.15866e-08	16	13.7357
chr22	11256503	12904788	LOC102723769,-	1.30744	5	114.865	2.37005e-52	231	197.715
chr22	12954788	15539439	-,OR11H1	-0.82591	1	17.4722	1.10722e-51	495	423.915
chr22	15539439	15934563	POTEH,POTEH,POTEH-AS1,PSLNR,DUXAP8,DUXAP8,BMS1P18,BMS1P17,BMS1P22,DUXAP8,BMS1P22,-	0.813699	4	58.7598	1.80855e-25	79	67.6529
chr22	15934563	16089612	-	-0.726558	1	12.9349	1.99911e-11	31	26.5473
chr22	16089612	16342869	-	-0.0676827	2	21.7613	0.396235	46	39.393
chr22	16342869	16362882	-	2.44196	11	157.437	0.00313004	4	3.42556
chr22	16362882	18239129	CCT8L2,TPTEP1,ANKRD62P1-PARP4P3,LINC01665,XKR3,HSFY1P1,GAB4,CECR7,IL17RA,IL17RA,TMEM121B,TMEM121B,LINC01664,LINC01664,HDHD5,HDHD5,HDHD5-AS1,ADA2,CECR3,CECR2,SLC25A18,SLC25A18,LOC101929372,SLC25A18,LOC101929372,ATP6V1E1,ATP6V1E1,BCL2L13,BID,BID,MIR3198-1,BID,LINC00528,LINC00528,MICAL3,MICAL3,MIR648,LINC01634,PEX26,TUBA8,USP18,USP18,FAM230D,FAM230D	-0.00800898	2	42.1894	0.670677	374	320.29
chr22	18339129	46838603	FAM230J,FAM230A,GGTLC3,TMEM191B,PI4KAP1,RIMBP3,FAM230E,GGT3P,LOC102725072,FAM230F,LOC102724770,DGCR6,LOC102724770,DGCR6,LOC102724788,PRODH,LOC102724788,PRODH,DGCR5,DGCR2,DGCR2,DGCR11,ESS2,TSSK2,ESS2,ESS2,GSC2,GSC2,LINC01311,SLC25A1,CLTCL1,CLTCL1,HIRA,HIRA,MRPL40,MRPL40,C22orf39,UFD1,UFD1,CDC45,CDC45,CDC45,CLDN5,CLDN5,LINC00895,SEPTIN5,SEPTIN5,SEPT5-GP1BB,SEPTIN5,SEPT5-GP1BB,GP1BB,SEPT5-GP1BB,GP1B…	-0.0622329	2	47.8205	1.81094e-75	5673	4858.03
chr22	46838603	49633508	TBC1D22A,TBC1D22A,TBC1D22A-AS1,LOC339685,LINC01644,LINC00898,LINC00898,LOC284930,LOC284930,MIR3201,TAFA5,TAFA5,LOC284933,MIR4535,LINC01310,C22orf34,C22orf34,MIR3667	0.128025	2	57.0489	1.52603e-52	559	478.694
chr22	49633508	50808468	C22orf34,BRD1,ZBED4,ALG12,CRELD2,PIM3,MIR6821,PIM3,IL17REL,TTLL8,MLC1,MOV10L1,PANX2,TRABD,TRABD,SELENOO,SELENOO,SELENOO,TUBGCP6,TUBGCP6,TUBGCP6,HDAC10,HDAC10,MAPK12,MAPK12,MAPK11,PLXNB2,DENND6B,PPP6R2,PPP6R2,MIR12114,PPP6R2,SBF1,SBF1,ADM2,ADM2,MIOX,MIOX,LMF2,LMF2,NCAPH2,NCAPH2,NCAPH2,SCO2,TYMP,TYMP,ODF3B,KLHDC7B,KLHDC7B,SYCE3,SYCE3,CPT1B,CHKB-CPT1B,CPT1B,CHKB-CPT1B,CHKB,CHKB-DT,CHKB-DT,MAPK8IP2,A…	-0.114592	2	56.951	3.27373e-11	235	201.24
chrX	10000	49318400	-,PLCXD1,PLCXD1,GTPBP6,GTPBP6,GTPBP6,LINC00685,PPP2R3B,SHOX,CRLF2,CSF2RA,CSF2RA,MIR3690,IL3RA,SLC25A6,LINC00106,LINC00106,ASMTL-AS1,ASMTL,ASMTL-AS1,ASMTL,ASMTL,P2RY8,AKAP17A,AKAP17A,ASMT,ASMT,DHRSX,DHRSX,ZBED1,MIR6089,CD99P1,LINC00102,CD99P1,LINC00102,CD99P1,CD99,XG,XGY2,XG,GYG2,ARSD,ARSD-AS1,ARSD,ARSL,ARSH,ARSF,LINC01546,MXRA5,SNORA48B,PRKX,PRKX,PRKX-AS1,LOC389906,FAM239B,FAM239A,FAM239B,LOC1019…	-1.03616	1	14.6403	0	9749	8348.48
chrX	49318400	49608459	GAGE10,GAGE12D,GAGE12J,GAGE12G,GAGE12D,GAGE12J,GAGE12G,GAGE12D,GAGE12J,GAGE12G,GAGE2D,GAGE13,GAGE2E,GAGE8,GAGE12D,GAGE12G,GAGE2D,GAGE13,GAGE2E,GAGE8,GAGE12D,GAGE12G,GAGE2D,GAGE13,GAGE2E,GAGE8,GAGE12F,GAGE4,GAGE12B,GAGE6,GAGE7,GAGE5,GAGE12I,GAGE12D,GAGE12G,GAGE12F,GAGE4,GAGE12B,GAGE6,GAGE7,GAGE5,GAGE12I,GAGE12D,GAGE12G,GAGE12F,GAGE4,GAGE12B,GAGE6,GAGE7,GAGE5,GAGE12I,GAGE12H,GAGE12E,GAGE12C,GAGE12F…	0.076357	2	49.4011	0.6012	22	18.8404
chrX	49608459	115723972	GAGE1,PAGE1,PAGE4,USP27X-AS1,USP27X-AS1,USP27X,CLCN5,CLCN5,MIR532,MIR188,CLCN5,MIR500A,CLCN5,MIR362,MIR501,MIR500B,MIR660,CLCN5,MIR502,AKAP4,CCNB3,DGKK,SHROOM4,BMP15,LINC01284,NUDT10,EZHIP,NUDT11,LINC01496,CENPVL3,CENPVL2,CENPVL1,GSPT2,MAGED1,MAGED4,MAGED4B,SNORA11D,SNORA11E,MAGED4,MAGED4B,MIR8088,XAGE2,XAGE1B,XAGE1A,XAGE1A,XAGE1B,SSX8P,SSX7,SSX2B,SSX2,SSX2,SSX2B,SPANXN5,XAGE5,XAGE3,FAM156B,FAM15…	-1.25554	0	11.4336	0	13139	11251.5
chrX	115723972	115888867	DANT2,DANT1	0.325763	3	107.73	0.186007	13	11.131
chrX	115888867	156030895	DANT2,DANT1,DANT2,AGTR2,SLC6A14,SLC6A14,CT83,CT83,LOC100126447,KLHL13,KLHL13,WDR44,WDR44,MIR1277,DOCK11,IL13RA1,ZCCHC12,LINC01285,LONRF3,KIAA1210,PGRMC1,LOC101928336,SLC25A43,SLC25A5-AS1,SLC25A5,SLC25A5,CXorf56,UBE2A,NKRF,SEPTIN6,SEPTIN6,MIR766,SOWAHD,RPL39,SNORA69,RPL39,UPF3B,RNF113A,NDUFA1,NDUFA1,AKAP14,AKAP14,NKAP,NKAP,RHOXF1P1,RHOXF1-AS1,RHOXF1-AS1,RHOXF2,RHOXF2B,RHOXF1-AS1,RHOXF1,RHOXF1-AS1,…	-1.14001	0	13.4392	0	7974	6829.33
chrY	10000	9333450	-,PLCXD1,PLCXD1,GTPBP6,GTPBP6,GTPBP6,LINC00685,PPP2R3B,SHOX,CRLF2,CSF2RA,CSF2RA,MIR3690,IL3RA,SLC25A6,LINC00106,LINC00106,ASMTL-AS1,ASMTL,ASMTL-AS1,ASMTL,ASMTL,P2RY8,AKAP17A,AKAP17A,ASMT,ASMT,DHRSX,DHRSX,ZBED1,MIR6089,CD99P1,CD99P1,LINC00102,CD99P1,CD99,XGY2,SRY,RPS4Y1,ZFY,ZFY,ZFY-AS1,ZFY-AS1,LINC00278,TGIF2LY,MIR9985,PCDH11Y,TTTY23,TTTY23B,TSPY2,TSPY2,FAM197Y9,LINC00280,TTTY1,TTTY1B,TTTY1,TTTY1B…	-0.153287	1	14.6308	7.00856e-28	1782	1525.95
chrY	9333450	9538528	TTTY20,TSPY3,TSPY1,TSPY10,TSPY4,TSPY8,TSPY3,TSPY1,TSPY10,TSPY4,TSPY8,FAM197Y5,FAM197Y7,FAM197Y8,FAM197Y4,FAM197Y2,FAM197Y5,FAM197Y7,FAM197Y8,FAM197Y4,FAM197Y2,TSPY8,TSPY8,FAM197Y6,FAM197Y2,FAM197Y6,FAM197Y2,TSPY3,TSPY10,TSPY3,TSPY10,FAM197Y5,FAM197Y7,FAM197Y8,FAM197Y4,FAM197Y2,TSPY1,TSPY1,FAM197Y5,FAM197Y7,FAM197Y8,FAM197Y4,FAM197Y2,TSPY3,TSPY10,TSPY4,TSPY3,TSPY10,TSPY4,FAM197Y3,FAM197Y5,FAM197Y7…	2.29896	5	109.722	2.203e-30	31	26.5477
chrY	9538528	10246987	RBMY3AP,TTTY8,TTTY8B,TTTY7,TTTY7B,TTTY7,TTTY7B,TTTY21,TTTY21B,TTTY21,TTTY21B,TTTY2,TTTY2B,TTTY2,TTTY2B,TTTY1,TTTY1B,TTTY1,TTTY1B,TTTY22,TTTY23,TTTY23B	-0.143278	1	15.1187	0.000391224	142	121.579
chrY	10246987	11752900	-	1.22387	3	103.286	2.19688e-33	259	221.771
chrY	11752900	12312893	-	-0.304291	0	13.4833	3.57894e-13	111	95.054
chrY	12312893	13482878	GYG2P1,TTTY15,USP9Y,DDX3Y,UTY,UTY,MIR12120	0.0560649	1	14.1333	0.0392061	233	199.528
chrY	13482878	21243750	TMSB4Y,VCY1B,VCY,VCY,VCY1B,NLGN4Y,NLGN4Y,NLGN4Y-AS1,FAM41AY1,FAM41AY2,FAM224B,FAM224A,-,XKRY,XKRY2,CDY2B,CDY2A,CDY2A,CDY2B,FAM224A,FAM224B,FAM41AY1,FAM41AY2,HSFY2,HSFY1,HSFY2,HSFY1,TTTY9A,TTTY9B,TTTY9A,TTTY9B,HSFY2,HSFY1,TTTY14,BCORP1,TXLNGY,KDM5D,TTTY10,EIF1AY,RPS4Y2	-0.317537	0	10.6937	1.91644e-110	1537	1316.21
chrY	21243750	21714208	PRORY,RBMY2EP,RBMY1B,RBMY1D,RBMY1A1,RBMY1E,RBMY1B,RBMY1D,RBMY1A1,TTTY13	0.156591	1	16.4968	0.00376724	93	79.6464
chrY	21714208	26103455	-,RBMY1E,RBMY1A1,RBMY1B,RBMY1D,RBMY1E,RBMY1B,RBMY1A1,RBMY1D,PRY2,PRY,LOC101929148,LOC101929148,TTTY6,TTTY6B,RBMY1F,RBMY1F,RBMY1J,TTTY5,RBMY2FP,RBMY1F,RBMY2FP,RBMY1F,LOC100652931,RBMY1F,LOC100652931,LOC101929148,TTTY6B,TTTY6,TTTY17A,TTTY17C,TTTY17B,TTTY4,TTTY4C,TTTY4B,BPY2C,BPY2,BPY2B,DAZ1,DAZ4,DAZ3,DAZ4,DAZ2,DAZ3,DAZ4,DAZ2,DAZ3,DAZ4,DAZ2,TTTY3,TTTY3B,CDY1,CDY1B,CSPG4P1Y,GOLGA2P2Y,GOLGA2P3Y,TTTY17…	-0.245551	1	12.6594	5.20322e-31	875	749.275
chrY	26103455	26638228	-	-0.0149514	1	13.1143	0.633708	107	91.6255
chrY	26638228	56881646	-	4.67751	26	588.89	2.39549e-18	39	33.3743
chrY	56881646	57217415	SPRY3,VAMP7,IL9R,WASIR1,DDX11L16	-0.113087	1	16.3984	0.169298	67	57.386

## Sheet: MPE4
chromosome	start	end	gene	log2	cn	depth	p_ttest	probes	weight
chr1	10000	121741453	DDX11L1,WASH7P,WASH7P,MIR6859-1,MIR6859-2,MIR6859-3,MIR6859-4,WASH7P,MIR1302-2,MIR1302-9,MIR1302-10,MIR1302-11,FAM138A,FAM138F,FAM138C,FAM138A,FAM138F,FAM138C,OR4F5,LOC729737,DDX11L17,DDX11L17,MIR6859-1,MIR6859-2,MIR6859-3,MIR6859-4,MIR6859-1,MIR6859-2,MIR6859-3,MIR6859-4,FAM138D,OR4F3,OR4F16,OR4F29,LOC100132287,LOC100132062,LOC101928626,MIR12136,OR4F3,OR4F29,OR4F16,LOC100288069,FAM87B,LINC00115,…	-0.0692903	2	32.2654	1.56715e-264	24225	23073.2
chr1	121741453	121776454	-	0.671185	3	56.514	0.233481	7	6.66718
chr1	121776454	125184587	-	-0.695433	1	38.4258	6.88921e-45	672	640.04
chr1	143184587	143534584	-,LSP1P5	1.4847	6	283.814	3.84102e-07	69	65.7193
chr1	143534584	144079579	RNVU1-17,RNVU1-18,RNU1-3,RNU1-4,RNU1-2,RNU1-1,LOC105369140,LINC02591,LOC644634,H2BP2,H2BP2,FCGR1CP,H2BP2,H3-2,FAM72C,FAM72C,SRGAP2D,SRGAP2D	-0.0643572	2	32.3275	0.00277782	109	103.817
chr1	144079579	144134579	-	1.03346	5	100.383	0.000612101	11	10.477
chr1	144139579	144824573	LSP1P5,LOC101060524,DRD5P2,LOC101060524,DRD5P2,LOC101927429,LOC101927429,LOC105371215,PPIAL4F,PPIAL4E,PPIAL4D,RNVU1-15,NBPF15,RNVU1-2A,SRGAP2-AS1,SRGAP2-AS1,LOC105371215,SRGAP2-AS1,LOC101927429,SRGAP2-AS1,LOC101927429,LOC101060524,DRD5P2,SRGAP2-AS1,LSP1P5	-0.0286278	2	32.1397	0.211197	136	129.534
chr1	144829573	145759566	SRGAP2-AS1,SRGAP2-AS1,SRGAP2-AS1,SRGAP2B,SRGAP2B,SRGAP2B,FAM72D,SRGAP2B,FAM72D,FAM72C,FAM72D,FAM72C,LINC01145,LOC644634,LINC01145,LINC01145,LOC100996740,PPIAL4F,PPIAL4E,PPIAL4D,RNVU1-14,NBPF20,NBPF25P,NBPF25P,GPR89A,GPR89A,GPR89A,PDZK1,PDZK1,CD160,CD160,RNF115,RNF115	0.0549309	2	34.4573	0.00272942	186	177.156
chr1	145759566	148534543	RNF115,RNF115,POLR3C,POLR3C,NUDT17,PIAS3,PIAS3,MIR6736,PIAS3,ANKRD35,ITGA10,ITGA10,PEX11B,PEX11B,GNRHR2,GNRHR2,RBM8A,GNRHR2,RBM8A,LIX1L-AS1,LIX1L-AS1,LIX1L,LIX1L,LIX1L,ANKRD34A,ANKRD34A,ANKRD34A,POLR3GL,POLR3GL,TXNIP,HJV,RNVU1-6,LINC01719,LINC01719,NBPF10,NOTCH2NLA,NUDT4P2,NUDT4B,PPIAL4H,RNVU1-18,RNU1-3,RNU1-4,RNU1-2,RNU1-1,HYDIN2,NBPF12,LOC728989,RNVU1-8,NBPF13P,PRKAB2,PRKAB2,CHD1L,CHD1L,PDIA3P1…	-0.0280542	2	31.5941	0.000370392	555	528.612
chr1	148534543	148554543	NBPF14	0.881767	4	67.2385	0.00226716	4	3.80981
chr1	148554543	154559494	NBPF14,NOTCH2NLB,NUDT4P2,NUDT4B,SEC22B2P,SEC22B3P,PDE4DIP,PDE4DIP,LOC653513,NBPF9,LOC653513,SEC22B3P,SEC22B2P,NOTCH2NLC,NBPF19,PPIAL4C,LINC00869,LINC02591,LOC644634,H2BC18,FCGR1A,H2BC18,H2BC18,H3C13,H4C15,H4C14,H4C15,H4C15,H3C15,H3C14,H2AC18,H2AC19,H2BC20P,H2AC19,H2AC18,H3C14,H3C15,H4C15,H2BC21,H2BC21,H2AC20,H2AC21,BOLA1,SV2A,SV2A,SF3B4,SF3B4,MTMR11,MTMR11,MTMR11,OTUD7B,OTUD7B,VPS45,VPS45,PLEKHO1…	-0.115223	2	32.4231	1.2616e-65	1200	1142.94
chr1	154559494	154904491	CHRNB2,CHRNB2,ADAR,ADAR,KCNN3	0.0154667	2	41.5012	0.376752	69	65.7193
chr1	154904491	161424439	PMVK,PMVK,PBXIP1,PBXIP1,PBXIP1,PYGO2,PYGO2,LOC101928120,SHC1,SHC1,CKS1B,MIR4258,FLAD1,FLAD1,LENEP,ZBTB7B,ZBTB7B,DCST2,DCST2,DCST2,DCST1,DCST1,DCST1,DCST1-AS1,DCST1,DCST1-AS1,ADAM15,DCST1-AS1,ADAM15,DCST1-AS1,ADAM15,EFNA4,EFNA4,EFNA3,EFNA1,EFNA1,SLC50A1,DPM3,KRTCAP2,KRTCAP2,TRIM46,TRIM46,TRIM46,MUC1,MIR92B,THBS3,THBS3,THBS3,MTX1,MTX1,GBAP1,GBAP1,GBA,GBA,FAM189B,FAM189B,FAM189B,SCAMP3,SCAMP3,CLK2,C…	-0.119598	2	33.3882	3.57795e-103	1303	1241.05
chr1	161424439	161474438	-	1.26665	5	163.89	0.00114523	10	9.52453
chr1	161474438	228553364	FCGR2A,HSPA6,FCGR3A,FCGR2C,HSPA7,FCGR3B,FCGR2B,RPL31P11,FCRLA,FCRLB,DUSP12,ATF6,OLFML2B,NOS1AP,NOS1AP,MIR4654,NOS1AP,MIR556,NOS1AP,SPATA46,SPATA46,C1orf226,C1orf226,SH2D1B,UHMK1,UAP1,DDR2,HSD17B7,CCDC190,RGS4,RGS5,RGS5,RGS5-AS1,RGS5,NUF2,NUF2,LOC100422212,PBX1,PBX1,PBX1-AS1,LMX1A,RXRG,LRRC52-AS1,LRRC52-AS1,LRRC52,MGST3,ALDH9A1,ALDH9A1,LOC440700,LOC440700,TMCO1,TMCO1,TMCO1-AS1,TMCO1-AS1,UCK2,UCK2,…	-0.0444707	2	28.1231	6.1586e-128	13325	12691.4
chr1	228553364	248946422	RNA5S1,RNA5S2,RNA5S3,RNA5S4,RNA5S5,RNA5S6,RNA5S7,RNA5S8,RNA5S10,RNA5S11,RNA5S12,RNA5S13,RNA5S14,RNA5S15,RNA5S16,RNA5S17,RNA5S1,RNA5S2,RNA5S3,RNA5S4,RNA5S5,RNA5S6,RNA5S7,RNA5S8,RNA5S10,RNA5S11,RNA5S12,RNA5S13,RNA5S14,RNA5S15,RNA5S16,RNA5S17,RNA5S9,RHOU,DUSP5P1,RNA5S1,RNA5S2,RNA5S3,RNA5S4,RNA5S5,RNA5S6,RNA5S7,RNA5S8,RNA5S10,RNA5S11,RNA5S12,RNA5S13,RNA5S14,RNA5S15,RNA5S16,RNA5S17,RHOU,DUSP5P1,RHOU,M…	0.010339	2	31.4901	0.0124748	4068	3874.57
chr2	10000	1520011	FAM110C,SH3YL1,SH3YL1,ACP1,ACP1,ACP1,ALKAL2,ALKAL2,LINC01865,LINC01874,LOC100996637,LINC01875,LOC105373352,TMEM18,LINC01115,LINC01939,SNTG2-AS1,SNTG2-AS1,SNTG2,SNTG2,TPO	0.114796	2	38.9585	6.11277e-22	302	287.641
chr2	1520011	1540011	TPO	-1.89976	0	16.4345	0.022962	4	3.80981
chr2	1540011	7480056	TPO,LOC102723730,PXDN,MYT1L,MYT1L,MYT1L-AS1,LINC01250,EIPR1,EIPR1,TRAPPC12,TRAPPC12,ADI1,RNASEH1,RNASEH1,RNASEH1-AS1,RNASEH1-AS1,RPS7,COLEC11,ALLC,ALLC,DCDC2C,DCDC2C,LINC01304,LINC01304,LOC105373394,LOC105373394,LINC01249,LINC01248,LINC01248,SOX11,SOX11,LINC01810,SILC1,SILC1,MIR7158,SILC1,LOC400940,LOC400940,LINC01247,LINC01246,MIR7515HG,MIR7515HG,MIR7515,LINC00487,NRIR,NRIR,CMPK2,CMPK2,RSAD2,GRA…	0.0591944	2	34.608	1.15693e-24	1186	1129.61
chr2	7480056	7585057	-	-0.267499	1	20.9411	4.02834e-05	21	20.0015
chr2	7585057	8900067	LOC101929551,LINC00298,LINC00299,LINC01814,ID2-AS1,ID2-AS1,ID2,KIDINS220,MBOAT2	0.0942164	2	36.4434	4.96102e-19	263	250.495
chr2	8900067	53425406	MBOAT2,ASAP2,ASAP2,ITGB1BP1,ITGB1BP1,ITGB1BP1,CPSF3,CPSF3,CPSF3,IAH1,IAH1,IAH1,ADAM17,ADAM17,YWHAQ,TAF1B,GRHL1,LOC101929882,KLF11,KLF11,CYS1,RRM2,RRM2,MIR4261,HPCAL1,ODC1,ODC1,SNORA80B,ODC1-DT,ODC1-DT,NOL10,NOL10,RN7SL832P,RN7SL832P,ATP6V1C2,ATP6V1C2,PDIA6,PDIA6,LINC01954,KCNF1,FLJ33534,FLJ33534,C2orf50,C2orf50,SLC66A3,SLC66A3,ROCK2,ROCK2,LINC00570,E2F6,GREB1,GREB1,MIR4429,NTSR2,LPIN1,LPIN1,MIR54…	-0.0530083	2	29.5931	1.1642e-82	8882	8460.65
chr2	53425406	56380428	ASB3,GPR75-ASB3,ASB3,GPR75-ASB3,CHAC2,ASB3,GPR75-ASB3,ERLEC1,GPR75-ASB3,ERLEC1,GPR75-ASB3,GPR75-ASB3,MIR3682,GPR75-ASB3,GPR75,PSME4,PSME4,ACYP2,ACYP2,ACYP2,TSPYL6,C2orf73,SPTBN1,SPTBN1,RPL23AP32,EML6,EML6,RTN4,RTN4,CLHC1,CLHC1,RPS27A,MIR4426,RPS27A,MTIF2,MTIF2,PRORSD1P,CCDC88A,CFAP36,PPP4R3B,PNPT1,EFEMP1,MIR217HG,MIR217HG,MIR217,MIR217HG,MIR216A,MIR217HG,MIR216B,LINC01813,LOC100129434,LOC10012943…	0.00811588	2	28.5273	0.392622	591	562.9
chr2	56380428	62780477	CCDC85A,VRK2,VRK2,FANCL,FANCL,LINC01795,LINC01122,LINC01793,MIR4432HG,MIR4432HG,MIR4432,BCL11A,PAPOLG,LINC01185,LINC01185,REL,REL,PUS10,PUS10,PEX13,PEX13,KIAA1841,LOC339803,C2orf74,C2orf74,AHSA2P,AHSA2P,USP34,USP34,USP34,USP34,SNORA70B,XPO1,FAM161A,CCT4,CCT4,COMMD1,COMMD1,B3GNT2,B3GNT2,MIR5192,TMEM17,EHBP1	-0.100836	2	25.1765	5.25106e-50	1278	1217.24
chr2	62780477	63000478	EHBP1	0.0960686	2	23.5081	0.000508698	43	40.9555
[truncated: 553 more rows]

## Sheet: MPE5
chromosome	start	end	gene	log2	cn	depth	p_ttest	probes	weight
[truncated: 371 more rows]

## Sheet: MPE6
chromosome	start	end	gene	log2	cn	depth	p_ttest	probes	weight
[truncated: 628 more rows]

[truncated: 18 more sheets: MPE7, MPE9, MPE10, EPN1, EPN2, EPN3, EPN4, EPN5, EPN6, EPN7, EPN8, SE1, SE2, SE3, SE4, SE5, SE6, SE7]
