# Supplementary material for: Multi-omics analysis delineates molecular signatures of spinal ependymal tumor
Source: Cell Oncol (Dordr). 2025 Oct 29;48(6):1987–2000. doi: 10.1007/s13402-025-01122-0 (PMC12698791; doi:10.1007/s13402-025-01122-0)
Supplement: Supplementary file 5 — Supplementary Material 5 [file 13402_2025_1122_MOESM5_ESM.zip › μû░σó₧ΘÖäΣ╗╢/Genes driving similiarity SGM-5 to SE.xlsx]

## Sheet: Sheet1
CCDC74A
CCDC74B
MORN2
C1orf194
DYNLL1
FAM104B
AHSA1
HDLBP
FAM210B
ANXA1
RAD23B
SPACA9
SPIN1
CDK9
CXXC1
NAA10
PQBP1
PSMG3
RPL39
ENKD1
PKIG
TSPAN6
ARF5
STYXL1
NCS1
SELENOH
UBL4A
DNPH1
RITA1
SDHAF4
DPY30
HES1
MRPL41
UCK1
NUDT14
MAGED1
NAXE
ELAVL1
ST5
DKC1
H2AFJ
FHL1
HOXC8
CRLS1
NOC4L
PPP1R35
GAS6
PDLIM7
MBP
PPIB
RFC2
SH3GL1
PIGQ
PRR7
AES
MRPS26
CPNE2
FAM3A
LAS1L
PCSK1N
ZNF219
HNRNPF
IFT22
USP39
CORO2B
MTX1
IFT52
SLC47A2
ITGB5
PDLIM1
WLS
FBXW9
SLC41A1
PTPRN2
UNC119B
RFX2
WWC1
CD24
FAM160B2
NISCH
CCAR2
NSUN5
PITPNM1
SLC4A2
ENTR1
FLNA
PXN
UBA1
ACTA2
SETD3
ULK3
MLEC
KNDC1
UPF1
ZMIZ2
ABL1
ANAPC5
POMT1
AGAP3
CLDN5
JPT1
LTBP4
SOX8
BRAT1
PODXL2
ADAM15
BOP1
MFSD2A
PYGL
TRIM9
IER5L
DNAJB6
EFHD1
ENHO
ARRDC1
ZMYND19
INTS1
TBRG4
C1QA
C1QB
TYROBP
FTL
GBP2
CRYAB
LY86
S100A1
S100A6
S100A10
CD68
TBXAS1
CD14
CD74
EBI3
CD4
ITGB2
TMEM176A
TMEM176B
FAHD2B
FTH1
ROM1
GFAP
TUBA1C
MT3
TRIM47
CYP46A1
SLC25A23
GM2A
MAPKAPK3
MRAS
TSC22D4
ATP6V1E1
MAL
DHCR24
EMP3
GAP43
CD44
NTSR2
GMFB
RASSF4
PREX1
CLIC4
SOD2
ACBD5
PSRC1
TMEM255A
FAM219A
METTL7B
NFASC
ACO2
APLNR
MRO
ALDOC
SLC25A18
CLU
ANXA7
SEC11C
AKR1C1
GSTM3
PLA2G4C
CYB5R3
ALDH7A1
PRDX1
HEPACAM
MLC1
RAB29
TMBIM1
LYNX1
SYT11
PGAM1
PLCD1
DPYSL3
PRTFDC1
CLIP3
DTNA
PRKCA
SORBS1
HSPB8
ADD3
AHCYL1
USP46
ABAT
AQP4
DOCK1
PHACTR3
CCDC163
MAN1C1
GRAMD2B
LRRC8A
HIP1R
PLSCR4
SH3GL2
TMEM14A
LIX1
RTL6
FAIM2
HIST1H2AC
NSG1
VSIG4
HHATL
PAQR8
ANKH
LPAR1
TCEAL5
ACY3
