# Supplementary material for: Multi-omics analysis delineates molecular signatures of spinal ependymal tumor
Source: Cell Oncol (Dordr). 2025 Oct 29;48(6):1987–2000. doi: 10.1007/s13402-025-01122-0 (PMC12698791; doi:10.1007/s13402-025-01122-0)
Supplement: Supplementary file 5 — Supplementary Material 5 [file 13402_2025_1122_MOESM5_ESM.zip › μû░σó₧ΘÖäΣ╗╢/Protein/MPE vs EPN.log2FC1.Pvalue0.05.txt]

gene_id	log2FoldChange	pvalue	padj	NR_1	NR_11	NR_12	NR_2	NR_3	NR_4	NR_5	NR_6	NR_7	NR_8	SGM_1	SGM_2	SGM_3	SGM_4	SGM_5	SGM_6	SGM_7	SGM_8	Style	NR_1.readCount	NR_11.readCount	NR_12.readCount	NR_2.readCount	NR_3.readCount	NR_4.readCount	NR_5.readCount	NR_6.readCount	NR_7.readCount	NR_8.readCount	SGM_1.readCount	SGM_2.readCount	SGM_3.readCount	SGM_4.readCount	SGM_5.readCount	SGM_6.readCount	SGM_7.readCount	SGM_8.readCount	NR_1.fpkm	NR_11.fpkm	NR_12.fpkm	NR_2.fpkm	NR_3.fpkm	NR_4.fpkm	NR_5.fpkm	NR_6.fpkm	NR_7.fpkm
A1BG	1.052712392	0.019446655	0.071973638	57.14038222	1058.689931	716.6867428	282.8665956	628.7161971	331.7071386	823.7367718	290.4284413	139.3453345	353.7276411	145.8360452	330.6188271	449.3128472	246.8440169	240.8084303	158.6943741	104.0524823	129.0837069	up	69	1123	751	275	507	352	685	367	155	325	138	381	476	296	189	150	101	130	2.877455239	40.34776699	31.51377181	12.45304225	21.01456941	16.06482979	30.29058311	12.0768354	6.436586558
A2M	-1.750345085	7.20E-07	1.80E-05	875.324406	880.5132641	596.4436941	870.2005087	1817.944665	945.1768749	936.7751025	1282.791562	739.878776	649.7704669	1554.527699	2360.323385	1792.531716	879.7987766	5008.560526	6847.133262	2572.465824	4808.864556	down	1057	934	625	846	1466	1003	779	1621	823	597	1471	2720	1899	1055	3931	6472	2497	4843	15.66980117	11.92931858	9.323296136	13.61890353	21.60108269	16.27284211	12.24569766	18.96265355	12.14934217
A2ML1	-1.314858783	0.016164506	0.062755402	266.655117	95.21610243	129.7861478	92.57452221	37.20214184	67.84918743	218.8614489	111.5814992	134.8503237	25.03303306	463.9277089	396.5690393	672.0814016	321.897941	93.01066355	38.08664979	24.72534232	337.603541	down	322	101	136	90	30	72	182	141	150	23	439	457	712	386	73	36	24	340	4.246690597	1.147615445	1.804823015	1.288903907	0.393250292	1.039204992	2.545210542	1.467376159	1.969928384
A4GALT	-1.989396111	0.000402848	0.003502401	41.40607408	25.45380956	24.81205767	7.200240616	238.0937078	52.77159023	31.26592126	22.94938637	11.68702805	34.82856774	97.22403012	180.4953177	184.0672378	68.38246415	277.757872	194.6650989	73.14580436	477.6097154	down	50	27	26	7	192	56	26	29	13	32	92	208	195	82	218	184	71	481	1.387925671	0.645714041	0.726223863	0.210997605	5.29725017	1.70121111	0.765291921	0.635216542	0.359338695
AADAT	-1.221741064	0.001457	0.009690859	119.2494933	15.083739	34.35515678	157.3766878	23.5613565	58.42568918	140.6966457	69.63951726	77.31418559	54.41963709	110.9622083	162.2722327	238.8154419	195.1402026	161.8130722	133.3032743	185.4400674	211.4986889	down	144	16	36	153	19	62	117	88	86	50	105	187	253	234	127	126	180	213	4.113294944	0.393756381	1.034739012	4.745719578	0.539428653	1.938175182	3.543813007	1.983524773	2.446190306
AARD	5.681734344	3.75E-17	9.42E-15	325.4517422	52.7930865	897.0513159	525.617565	158.7291385	202.6052125	478.6091024	208.1271936	953.8412896	136.0490927	10.56782936	4.338829752	0	1.667864979	30.57884829	5.289812471	0	9.929515912	up	393	56	940	511	128	215	398	263	1061	125	10	5	0	2	24	5	0	10	12.27569846	1.507030184	29.54489687	17.3323657	3.973897692	7.349640571	13.18239468	6.482417635	33.00148446
AATK	-1.764529223	0.011050372	0.047054707	284.8737896	6.599135812	62.03014418	90.5173106	62.00356973	50.88689057	114.2408662	57.769145	16.18203884	8.707141935	76.0883714	72.89233983	76.45869878	34.19123208	1020.569062	412.6053727	315.2481146	42.69691842	down	344	7	65	88	50	54	95	73	18	8	72	84	81	41	801	390	306	43	4.657443125	0.081652111	0.885530323	1.293764028	0.672840574	0.800123188	1.363861592	0.779901175	0.242675567
ABCA1	-1.3568877	0.002094204	0.01288544	623.5754756	471.3668437	118.3344289	259.2086622	236.8536364	383.536379	74.55719686	130.5740949	209.4675028	427.7383476	571.7195684	311.5279762	699.4555037	180.1294178	496.9062847	1166.932631	1720.471736	868.8326423	down	753	500	124	252	191	407	62	165	233	393	541	359	741	216	390	1103	1670	875	4.80315238	2.747778082	0.795891812	1.745481344	1.210926564	2.841186726	0.419353869	0.830506298	1.479966005
ABCA13	-2.46454209	0.000390494	0.003426774	11.59370074	5.656402125	10.49740902	8.228846418	0	6.596448778	0	9.496297808	15.28303669	13.0607129	65.52054204	38.18170182	47.19672764	80.8914515	1.274118679	5.289812471	11.33244856	107.2387718	down	14	6	11	8	0	7	0	12	17	12	62	44	50	97	1	5	11	108	0.058505461	0.021602294	0.046255355	0.036302927	0	0.032014033	0	0.039571017	0.070742714
ABCA3	-1.441217897	0.004758598	0.024455424	619.4348682	1016.266915	635.5704004	66.85937715	570.4328415	609.7003371	170.7600315	294.385232	206.7704963	74.01070645	745.0319699	870.3692482	401.172185	506.1970212	1109.757369	3298.727057	1651.446822	682.1577432	down	748	1078	666	65	460	647	142	372	230	68	705	1003	425	607	871	3118	1603	687	7.894596285	9.802285575	7.072997756	0.744946299	4.825465449	7.473199702	1.589184238	3.098124492	2.417244574
ABCA4	-2.289210371	0.000560804	0.004552046	3.312485926	0	0	0	6.200356973	5.654098953	7.2152126	1.582716301	8.091019422	2.176785484	17.96530991	4.338829752	28.31803659	8.339324897	6.370593394	14.81147492	17.51378414	34.75330569	down	4	0	0	0	5	6	6	2	9	2	17	5	30	10	5	14	17	35	0.037597526	0	0	0	0.04671134	0.061719799	0.059800952	0.014833952	0.084237644
ABCA8	-3.668054912	2.19E-06	4.64E-05	68.73408297	8.484603187	14.31464866	2.057211605	12.40071395	1.884699651	0	2.374074452	5.394012948	0	15.85174404	155.3301051	154.8052667	131.7613334	380.9614849	106.8542119	57.69246541	179.724238	down	83	9	15	2	10	2	0	3	6	0	15	179	164	158	299	101	56	181	0.973116043	0.090909509	0.176961488	0.025462428	0.116530495	0.025662001	0	0.027754627	0.070049045
ABCB1	-3.534928566	2.01E-05	0.000291908	13.2499437	0	2.862929732	14.40048123	28.52164208	13.19289756	9.620283466	26.90617712	8.99002158	3.265178226	2.113565872	32.10734016	36.81344756	20.84831224	48.41650979	553.3143844	421.361042	6.950661138	down	16	0	3	14	23	14	8	34	10	3	2	37	39	25	38	523	409	7	0.232304971	0	0.043828917	0.220724143	0.331909289	0.222454162	0.123164652	0.389533699	0.144578246
ABCB4	-2.096609998	0.011697077	0.049248275	0.828121482	2.828201062	14.31464866	0	4.960285579	3.769399302	6.012677166	9.496297808	7.192017264	8.707141935	1.056782936	3.471063801	16.99082195	0	36.94944168	75.11533708	59.7529106	5.957709547	down	1	3	15	0	4	4	5	12	8	8	1	4	18	0	29	71	58	6	0.016144621	0.041728173	0.243680107	0	0.064186086	0.07067435	0.085596387	0.15287508	0.128612231
ABCC2	-2.363196211	0.008611604	0.038761852	6.624971852	1.885467375	0.954309911	5.143029011	0	0.942349825	0	0	1.798004316	0	9.511046425	1.735531901	23.59836382	9.173257386	0	11.63758744	3.09066779	13.90132228	down	8	2	1	5	0	1	0	0	2	0	9	2	25	11	0	11	3	14	0.093337156	0.020103646	0.011739931	0.063345805	0	0.012768461	0	0	0.023235873
ABCC4	-1.97905773	0.000818419	0.006104388	11.59370074	245.1107587	25.76636758	8.228846418	27.28157068	14.13524738	6.012677166	30.07160972	32.36407769	18.50267661	124.7003865	104.99968	76.45869878	128.4256034	230.6154809	233.8097112	259.6160943	164.8299641	down	14	260	27	8	22	15	5	38	36	17	118	121	81	154	181	221	252	166	0.160420909	2.566767598	0.311313293	0.099541964	0.250558228	0.188104063	0.060751992	0.343592861	0.410771089
ABCC6	-2.391883654	0.035408283	0.112125069	2.484364445	0	0.954309911	0	0	0	1.202535433	0	0	4.353570968	9.511046425	7.809893553	0	2.501797469	6.370593394	6.347774965	0	4.964757956	down	3	0	1	0	0	0	1	0	0	4	9	9	0	3	5	6	0	5	0.034602284	0	0.011606051	0	0	0	0.012230412	0	0
ABCC8	-7.064471829	3.85E-06	7.40E-05	1.656242963	0	0	0	1.240071395	0	3.6076063	0	3.596008632	5.441963709	0	5.206595702	0	4.169662448	85.36595148	443.286285	1109.549737	3.971806365	down	2	0	0	0	1	0	3	0	4	5	0	6	0	5	67	419	1077	4	0.026710535	0	0	0	0.013274117	0	0.04248459	0	0.05319576
ABCC9	-5.180044076	9.88E-14	1.35E-11	38.09358815	4.713668437	4.771549553	0	24.80142789	9.423498255	0	3.956790753	1.798004316	4.353570968	516.7668557	221.2803173	534.2669569	199.309865	150.3460041	51.84016221	176.168064	820.1780143	down	46	5	5	0	20	10	0	5	2	4	489	255	566	239	118	49	171	826	0.284376602	0.026630928	0.031103338	0	0.122890716	0.067656575	0	0.024391226	0.012312052
ABCD2	-3.554431566	3.59E-14	5.40E-12	36.43734519	12.25553794	21.94912794	8.228846418	7.440428368	14.13524738	8.417748033	3.165432603	10.7880259	7.618749193	157.4606575	130.1648926	262.4138057	240.172557	58.60945922	94.15866198	259.6160943	29.78854774	down	44	13	23	8	6	15	7	4	12	7	149	150	278	288	46	89	252	30	0.506523896	0.128935016	0.266425667	0.100004728	0.068651742	0.188978545	0.085448192	0.03633581	0.137560244
ABCG1	-2.552133288	1.06E-10	7.85E-09	59.62474667	27.33927694	20.99481803	10.28605802	24.80142789	43.34809197	36.076063	16.61852116	9.889023738	30.47499677	225.0947654	55.53702082	101.0009972	83.39324897	256.0978544	259.2008111	222.5280809	110.2176266	down	72	29	22	10	20	46	30	21	11	28	213	64	107	100	201	245	216	111	1.135854953	0.394156452	0.349231994	0.171306429	0.313598102	0.794185933	0.501844549	0.261419074	0.172801495
ABCG5	-2.510730093	0.001226936	0.008443253	7.453093334	5.656402125	0	0	2.480142789	1.884699651	0	8.704939657	0	2.176785484	22.19244166	5.206595702	33.9816439	13.34291983	3.822356036	5.289812471	11.33244856	36.73920887	down	9	6	0	0	2	2	0	11	0	2	21	6	36	16	3	5	11	37	0.234167199	0.134497764	0	0	0.051720962	0.056949187	0	0.225841543	0
ABHD1	-1.262524773	0.02921639	0.097548421	28.15613037	1.885467375	62.03014418	17.48629864	6.200356973	3.769399302	50.5064882	21.36667007	8.99002158	8.707141935	43.32810038	90.24765884	89.67378252	64.2128017	52.23886583	16.92739991	13.39289376	30.78149933	down	34	2	65	17	5	4	42	27	10	8	41	104	95	77	41	16	13	31	1.660941037	0.084175471	3.195137982	0.901794332	0.242771864	0.213850007	2.175615605	1.040798505	0.486451703
ABHD11	1.174367337	0.00037598	0.003325151	400.8107971	2173.943883	1145.171893	697.394734	1648.054883	1176.052582	2874.059686	1115.023634	801.0109228	814.1177709	705.9310013	658.6343563	383.2374285	501.1934263	332.5449751	671.8061838	554.259757	744.7136934	up	484	2306	1200	678	1329	1248	2390	1409	891	748	668	759	406	601	261	635	538	750	23.43672065	96.20353864	58.47008041	35.65040417	63.96310142	66.13632311	122.71763	53.83814307	42.9629027
ABHD5	-1.047978629	0.000110001	0.00121439	130.0150726	224.3706176	323.5110597	104.9177918	166.1695669	185.6429156	229.6842678	141.653109	169.0124057	338.4901427	340.2841054	440.8251028	467.2476037	488.6844389	561.8863373	367.1129855	492.4464012	170.7876737	down	157	238	339	102	134	197	191	179	188	311	322	508	495	586	441	347	478	172	1.800729924	2.351831204	3.912457117	1.2703763	1.5275899	2.472800811	2.322950059	1.620054248	2.147193622
ABHD6	-1.512015136	1.74E-05	0.000259176	85.2965126	26.39654325	182.2731929	52.45889592	45.8826416	50.88689057	85.38001576	127.4086623	71.02117048	156.7285548	262.0821681	367.9327629	215.2170781	219.3242448	416.6368079	226.4039737	150.4124991	159.8652062	down	103	28	191	51	37	54	71	161	79	144	248	424	228	263	327	214	146	161	2.977681661	0.697395812	5.556168037	1.601011677	1.063153115	1.708475599	2.176491456	3.672776616	2.274220462
ABI3	-1.593120484	6.63E-05	0.000803199	25.67176593	50.90761912	29.58360723	65.83077135	157.4890671	37.69399302	49.30395276	46.69013089	43.15210358	60.94999355	65.52054204	166.6110625	134.0387065	84.22718146	290.4990588	391.4461228	115.3849308	118.1612394	down	31	54	31	64	127	40	41	59	48	56	62	192	142	101	228	370	112	119	1.055547416	1.584127288	1.06213253	2.366351792	4.298063473	1.490561926	1.480326407	1.585242335	1.62750271
ABI3BP	1.338725769	0.04708404	0.13832172	1201.60427	372.3798065	494.3325336	808.4841606	615.0754117	405.2104249	330.6972441	629.9210879	403.6519689	1076.420422	25.36279047	609.1716971	616.389263	285.2049115	434.4744694	12.69554993	7.211558176	13.90132228	up	1451	395	518	786	496	430	275	796	449	989	24	702	653	342	341	12	7	14	13.96758162	3.275903976	5.017467041	8.215984921	4.745571625	4.529979537	2.80701075	6.046366529	4.303923828
ABLIM2	-1.547619655	0.000329469	0.002972606	307.2330696	52.7930865	68.71031356	78.17404097	38.44221323	114.9666787	1006.522158	42.73334013	136.648328	53.33124435	352.9655007	210.8671259	683.4086163	227.6635697	98.10713826	361.823173	351.3059054	239.3013335	down	371	56	72	76	31	122	837	54	152	49	334	243	724	273	77	342	341	241	5.269379497	0.685257593	1.029008654	1.172147976	0.437623174	1.896353849	12.60574746	0.605211156	2.149777858
ABR	1.920746497	0.031744055	0.103515461	5.796850371	8.484603187	17.17757839	11.31466383	0	3.769399302	2.405070867	7.913581506	5.394012948	37.00535322	0	0.86776595	0	1.667864979	14.01530547	2.115924988	0	2.978854774	up	7	9	18	11	0	4	2	10	6	34	0	1	0	2	11	2	0	3	0.072421686	0.080221977	0.187388984	0.123579535	0	0.045290233	0.021941088	0.081639096	0.061813918
ABTB2	-2.984539597	5.65E-07	1.47E-05	25.67176593	87.67423293	56.30428472	34.97259728	32.24185626	61.25273865	16.83549607	31.65432603	11.68702805	19.59106935	36.98740276	67.68574413	74.57082968	25.01797469	252.2754984	709.8928336	844.7825292	383.2793142	down	31	93	59	34	26	65	14	40	13	18	35	78	79	30	198	671	820	386	0.454130865	1.173768733	0.869705669	0.540855842	0.37856959	1.04209344	0.217472796	0.462388383	0.189638761
AC005154.5	-1.770713691	0.005332184	0.026729006	24.84364445	7.5418695	20.04050812	424.8141963	0	22.61639581	8.417748033	20.57531192	32.36407769	67.48035	16.90852698	18.22308496	76.45869878	30.85550212	22.93413622	53.9560872	208.1049645	219.4423017	down	30	8	21	413	0	24	7	26	36	62	16	21	81	37	18	51	202	221	3.135863503	0.720453814	2.20879878	46.87801671	0	2.745497906	0.775874561	2.144553283	3.747165083
AC007040.2	-2.757819996	0.000565839	0.004585973	8.281214815	0.942733687	1.908619821	0	0	5.654098953	7.2152126	7.122223356	0.899002158	1.088392742	8.454263489	0.86776595	66.0754187	16.67864979	12.74118679	38.08664979	36.05779088	1.985903182	down	10	1	2	0	0	6	6	9	1	1	8	1	70	20	10	36	35	2	0.172209291	0.014836684	0.034656726	0	0	0.11307896	0.109563376	0.122300064	0.017148297
AC009477.2	-5.423891562	3.17E-11	2.62E-09	2.484364445	0	0	0	0	0	2.405070867	0	1.798004316	0	10.56782936	36.44616991	12.27114919	43.36448946	67.52828997	20.10128739	7.211558176	34.75330569	down	3	0	0	0	0	0	2	0	2	0	10	42	13	52	53	19	7	35	1.259846916	0	0	0	0	0	0.890602879	0	0.83635556
AC010616.1	-1.885214597	0.04746452	0.138957604	10.76557926	0	0.954309911	12.34326963	2.480142789	0	0	2.374074452	2.697006474	2.176785484	3.170348808	6.074361652	0	1.667864979	6.370593394	43.37646226	31.93690049	7.94361273	down	13	0	1	12	2	0	0	3	3	2	3	7	0	2	5	41	31	8	0.449252437	0	0.034773472	0.450310027	0.068695792	0	0	0.081808031	0.103236382
AC013470.2	-3.084091917	0.007376722	0.034445601	25.67176593	0	0	0	0	3.769399302	80.56987403	0	5.394012948	2.176785484	46.49844919	65.95021223	149.1416594	240.172557	1.274118679	9.521662447	12.36267116	270.0828328	down	31	0	0	0	0	4	67	0	6	2	44	76	158	288	1	9	12	272	1.172892256	0	0	0	0	0.165626718	2.687997151	0	0.226053953
AC020915.1	1.952580096	0.030201486	0.099922533	1.656242963	5.656402125	9.543099105	0	4.960285579	2.827049476	10.8228189	14.24444671	4.49501079	2.176785484	0	1.735531901	0	0	6.370593394	0	2.060445193	1.985903182	up	2	6	10	0	4	3	9	18	5	2	0	2	0	0	5	0	2	2	0.033977419	0.08781969	0.170946947	0	0.067541924	0.05577706	0.162128913	0.241301759	0.084585285
AC079447.1	-2.293441856	0.041111847	0.12504465	0	0.942733687	0	0	0	1.884699651	0	2.374074452	1.798004316	0	2.113565872	0.86776595	0.943934553	5.837527428	1.274118679	5.289812471	12.36267116	0	down	0	1	0	0	0	2	0	3	2	0	2	1	1	7	1	5	12	0	0	0.031776565	0	0	0	0.080729201	0	0.087312321	0.073454957
AC092042.3	-2.852773829	0.018208346	0.068653442	0	0	1.908619821	0	0	1.884699651	0	0.791358151	0.899002158	0	5.28391468	1.735531901	0	1.667864979	3.822356036	0	17.51378414	2.978854774	down	0	0	2	0	0	2	0	1	1	0	5	2	0	2	3	0	17	3	0	0	0.152124788	0	0	0.165452374	0	0.059648101	0.075272
AC093827.5	1.298743772	0.000127138	0.001362435	74.53093334	205.5159439	89.70513159	44.2300495	81.84471205	97.06203202	197.2158111	43.52469829	65.62715753	53.33124435	47.55523212	39.04946777	43.42098943	39.19482701	38.22356036	46.55034974	22.66489713	32.76740251	up	90	218	94	43	66	103	164	55	73	49	45	45	46	47	30	44	22	33	2.802695005	5.848844641	2.945521158	1.454069174	2.042821012	3.510302423	5.415452546	1.351523547	2.263709118
AC098850.3	2.827097906	0.013453748	0.054670923	14.07806519	16.02647269	28.62929732	513.2742953	0	9.423498255	15.63296063	87.04939657	87.20320932	18.50267661	0	0.86776595	0	0	21.66001754	1.057962494	2.060445193	63.54890184	up	17	17	30	499	0	10	13	110	97	17	0	1	0	0	17	1	2	64	0.138694804	0.119492446	0.246282462	4.420741253	0	0.089286387	0.112463656	0.708160259	0.788038495
AC104662.2	1.682301832	0.022995477	0.08177976	2.484364445	9.427336874	27.67498741	2.057211605	0	13.19289756	34.87352756	22.15802822	28.76806906	15.23749839	0	2.603297851	3.775738212	16.67864979	6.370593394	2.115924988	2.060445193	4.964757956	up	3	10	29	2	0	14	29	28	32	14	0	3	4	20	5	2	2	5	0.155211688	0.445741868	1.509739882	0.11236122	0	0.792693289	1.590958097	1.14311203	1.648608653
AC108488.2	3.075938818	4.12E-11	3.28E-09	20.70303704	111.2425751	59.16721445	62.74495394	60.76349834	61.25273865	170.7600315	66.47408465	69.22316616	39.18213871	8.454263489	0	6.60754187	5.003594938	10.19294943	6.347774965	14.42311635	17.87312864	up	25	118	62	61	49	65	142	84	77	36	8	0	7	6	8	6	14	18	4.264327448	17.34094682	10.64150834	11.29857451	8.307295666	12.13382907	25.68363315	11.3062197	13.07873355
AC112128.1	-1.591224139	0.007710628	0.035510807	43.89043852	27.33927694	5.725859463	21.60072185	9.920571157	23.55874564	3.6076063	6.330865205	8.091019422	1.088392742	60.23662736	44.25606347	109.4964081	47.53415191	10.19294943	6.347774965	27.81601011	59.57709547	down	53	29	6	21	8	25	3	8	9	1	57	51	116	57	8	6	27	60	0.556676544	0.262425065	0.063413141	0.239513297	0.083516078	0.287369744	0.033412262	0.066304749	0.094131286
AC119396.1	-3.129633314	0.048899296	0.141689121	0	0	0	0	0	1.884699651	0	0	1.798004316	0	0	1.735531901	0	5.003594938	1.274118679	4.231849976	0	15.88722546	down	0	0	0	0	0	2	0	0	2	0	0	2	0	6	1	4	0	16	0	0	0	0	0	0.100885594	0	0	0.091795122
AC139491.7	-4.068172296	0.041519618	0.125962758	1.656242963	0	0	0	0	0	0	0	0	0	28.53313927	0	4.719672764	1.667864979	1.274118679	0	0	74.47136934	down	2	0	0	0	0	0	0	0	0	0	27	0	5	2	1	0	0	75	0.033138567	0	0	0	0	0	0	0	0
ACADSB	1.198841438	5.94E-06	0.000107219	500.1853748	688.1955918	456.1601372	883.5723842	606.394912	664.3566269	324.684567	607.7630597	241.8315805	702.0133185	174.3691845	197.8506367	174.6278923	168.4543629	324.9002631	359.707248	224.5885261	354.4837181	up	604	730	478	859	489	705	270	768	269	645	165	228	185	202	255	340	218	357	7.356514524	7.660167748	5.858197617	11.36087036	5.91966415	9.397195331	3.487036544	7.381149051	3.262510124
ACADVL	1.142790065	0.000223838	0.002157425	3433.391662	12487.45042	7549.545702	7100.465853	4467.977235	9199.218996	11623.7075	7510.780208	7065.25796	5860.994915	2120.963353	3171.684549	1397.967073	1852.16406	4366.404712	5906.604605	4594.792781	4233.945585	up	4146	13246	7911	6903	3603	9762	9666	9491	7859	5385	2007	3655	1481	2221	3427	5583	4460	4264	120.2947648	331.1177349	230.966917	217.4896453	103.9045923	309.9775291	297.3868748	217.298636	227.0644518
ACAN	-4.340857441	4.49E-06	8.45E-05	0	1.885467375	0.954309911	0	0	0	0	1.582716301	0	1.088392742	4.227131744	6.074361652	24.54229837	0.83393249	31.85296697	13.75351242	7.211558176	4.964757956	down	0	2	1	0	0	0	0	2	0	1	4	7	26	1	25	13	7	5	0	0.011515863	0.006724921	0	0	0	0	0.010547361	0
ACAP1	1.422586455	0.003460265	0.019122999	404.9514045	591.094022	766.3108581	457.729582	865.5698335	719.0129168	3813.239859	718.5532008	705.716694	335.2249645	392.0664693	610.907229	364.3587374	786.3983377	233.1637182	119.5497618	105.0827049	185.6819476	up	489	627	803	445	698	763	3171	908	785	308	371	704	386	943	183	113	102	187	13.97918515	15.44261346	23.09880467	13.81389946	19.83268304	23.87104959	96.12288928	20.48266413	22.34637511
ACBD7	-2.34324107	0.001828959	0.011603831	143.2650163	6.599135812	0	7.200240616	18.60107092	53.71394005	9.620283466	7.122223356	5.394012948	9.795534677	106.7350765	211.7348919	20.76656016	246.0100844	266.2908039	122.7236493	22.66489713	66.52775661	down	173	7	0	7	15	57	8	9	6	9	101	244	22	295	209	116	22	67	9.397390651	0.327596671	0	0.412897734	0.80985168	3.388519682	0.460796043	0.385772517	0.324546446
ACO2	1.209509107	0.008109484	0.037050879	1633.883683	1100.170213	2422.992863	969.9752716	1423.601961	2378.490959	1744.878914	2328.175679	1250.512002	1617.351614	352.9655007	1072.558715	122.7114919	421.9698398	2683.293937	501.4742222	205.0142967	477.6097154	up	1973	1167	2539	943	1148	2524	1451	2942	1391	1486	334	1236	130	506	2106	474	199	481	50.31379405	25.63959144	65.1513841	26.11289108	29.09744937	70.44064308	39.23602219	59.20116431	35.32250883
ACOT11	2.436625289	1.26E-12	1.36E-10	305.5768267	528.8735987	486.6980544	152.2336587	467.5069158	527.7159023	311.4566772	296.7593065	319.1457661	349.3740701	40.15775157	72.89233983	83.06624065	67.54853166	49.69062847	33.85479981	27.81601011	177.7383348	up	369	561	510	148	377	560	259	375	355	321	38	84	88	81	39	32	27	179	3.423560748	4.484301408	4.761270017	1.491065321	3.476530734	5.686089331	2.54805626	2.745431025	3.279778052
ACOT4	-1.465990003	0.033371934	0.107259316	5.796850371	19.79740744	11.45171893	10.28605802	0	13.19289756	9.620283466	1.582716301	5.394012948	0	7.397480553	59.87585057	2.831803659	9.173257386	42.0459164	24.33313736	12.36267116	12.90837069	down	7	21	12	10	0	14	8	2	6	0	7	69	3	11	33	23	12	13	0.212819187	0.550062827	0.36710893	0.330138384	0	0.465816378	0.257905321	0.047981115	0.18164708
ACSBG1	2.283001518	8.21E-05	0.00096119	233.5302578	394.0626813	1105.090876	391.8988107	523.3101285	438.1926688	81.77240946	474.8148904	472.8751351	262.3026508	39.10096864	111.0740416	11.32721463	13.34291983	393.7026717	85.69496202	36.05779088	30.78149933	up	282	418	1158	381	422	465	68	600	526	241	37	128	12	16	309	81	35	31	2.988162805	3.816029217	12.34709159	4.383927921	4.444476855	5.392399743	0.764049748	5.016883255	5.550157677
ACSL5	-1.782119121	0.000958576	0.006891129	14.90618667	3.77093475	10.49740902	22.62932765	18.60107092	11.30819791	8.417748033	15.82716301	1.798004316	9.795534677	10.56782936	24.29744661	17.9347565	19.18044726	42.0459164	104.7382869	94.78047889	9.929515912	down	18	4	11	22	15	12	7	20	2	9	10	28	19	23	33	99	92	10	0.332801992	0.063716757	0.20464779	0.441691839	0.275649825	0.242811156	0.137236309	0.291790404	0.036822039
ACSM2A	3.640708791	0.003630494	0.019815679	0.828121482	4.713668437	37.21808651	0	2.480142789	0.942349825	2.405070867	5.539507055	7.192017264	2.176785484	0	0	0.943934553	0	3.822356036	0	0	0	up	1	5	39	0	2	1	2	7	8	2	0	0	1	0	3	0	0	0	0.022260159	0.095891152	0.873562213	0	0.0442498	0.0243614	0.047208026	0.122957184	0.177330193
ACSM2B	2.830265634	0.030086016	0.099622405	4.968728889	3.77093475	7.634479284	0	0	3.769399302	1.202535433	1.582716301	4.49501079	0	1.056782936	1.735531901	0	0	0	0	0	0	up	6	4	8	0	0	4	1	2	5	0	1	2	0	0	0	0	0	0	0.129779411	0.074540929	0.174118733	0	0	0.094686599	0.022935707	0.034135962	0.107693374
ACSM3	4.043060772	1.23E-06	2.86E-05	3.312485926	175.3484659	110.6999496	77.14543517	40.92235602	83.86913447	0	189.134598	73.71817695	82.71784838	14.79496111	8.677659503	0	5.837527428	0	0	6.18133558	4.964757956	up	4	186	116	75	33	89	0	239	82	76	14	10	0	7	0	0	6	5	0.09571646	3.834598021	2.793094244	1.948817554	0.784862588	2.330722793	0	4.512862856	1.953911639
ACSM5	1.329533096	0.005471495	0.027308274	222.7646785	234.7406882	633.6617806	480.3589097	357.1405617	199.778163	266.9628662	1399.12121	730.8887544	152.3749839	169.0852698	98.05755239	77.40263334	75.88785656	463.7791991	201.0128739	337.9130117	67.5207082	up	269	249	664	467	288	212	222	1768	813	140	160	113	82	91	364	190	328	68	5.259252047	4.194221032	13.06293444	9.914523972	5.59650947	4.536088767	4.602377688	27.27605531	15.82802327
ACTG2	2.069618231	0.000779846	0.005887615	47.20292445	36.76661381	99.24823069	27.77235666	89.28514042	17.90464668	40.88620473	10.28765596	1.798004316	46.8008879	3.170348808	2.603297851	2.831803659	23.35010971	10.19294943	12.69554993	21.63467453	2.978854774	up	57	39	104	27	72	19	34	13	2	43	3	3	3	28	8	12	21	3	1.532475714	0.903365736	2.813539698	0.788253288	1.923996564	0.55904443	0.969293362	0.275797099	0.053544291
ACTN1	1.284948363	1.20E-06	2.79E-05	4591.933615	2529.354483	4785.864201	2191.958965	2394.577863	2794.067232	2147.728284	2821.191807	3160.891587	2836.351485	1278.707353	939.7905242	808.9519118	723.0194685	970.8784332	1129.903944	1432.009409	2650.187797	up	5545	2683	5015	2131	1931	2965	1786	3565	3516	2606	1210	1083	857	867	762	1068	1390	2669	95.65061628	39.8737569	87.04786475	39.91654593	33.10713094	55.97381382	32.66820357	48.52587257	60.39479597
ACTN2	-2.385066381	0.005079718	0.025695518	31.4686163	0.942733687	18.1318883	344.5829438	0	0.942349825	46.8988819	10.28765596	85.40520501	6.530356451	298.012788	101.5286162	217.1049472	185.1330127	193.6660392	163.9841866	700.5513657	418.0326199	down	38	1	19	335	0	1	39	13	95	6	282	117	230	222	152	155	680	421	0.533599613	0.012097961	0.268464258	5.108107146	0	0.015367594	0.580703031	0.144046549	1.328372709
ACVR1C	-2.708882866	0.000412334	0.003566323	4.968728889	1.885467375	5.725859463	0	2.480142789	8.481148429	0	1.582716301	1.798004316	1.088392742	4.227131744	0	15.10295285	42.53055697	7.644712072	15.86943741	26.78578751	35.74625728	down	6	2	6	0	2	9	0	2	2	1	4	0	16	51	6	15	26	36	0.046858907	0.01345709	0.047151239	0	0.015524726	0.076923208	0	0.012325328	0.015553758
ACY3	-2.000864815	0.00167388	0.010824739	3.312485926	6.599135812	20.99481803	2.057211605	34.72199905	6.596448778	126.2662205	15.03580486	24.27305827	47.88928064	127.8707353	38.18170182	108.5524736	151.7757131	296.8696521	108.9701369	30.9066779	54.61233752	down	4	7	22	2	28	7	105	19	27	44	121	44	115	182	233	103	30	55	0.220957767	0.333140615	1.222849259	0.11996721	1.537306143	0.423176264	6.150297959	0.828190947	1.485174469
ADA	-1.516159996	0.021748035	0.078280213	7.453093334	8.484603187	26.72067749	22.62932765	35.96207045	12.25054773	4.810141733	21.36667007	24.27305827	9.795534677	13.73817817	12.1487233	19.82262561	4.169662448	14.01530547	166.1001116	158.6542799	8.936564321	down	9	9	28	22	29	13	4	27	27	9	13	14	21	5	11	157	154	9	0.419948972	0.36180685	1.314658663	1.114705069	1.344946663	0.663852117	0.197911751	0.994135024	1.254533339
ADAD2	-1.677034318	0.041094744	0.125016253	1.656242963	0	0	12.34326963	13.64078534	0	2.405070867	11.07901411	3.596008632	8.707141935	33.81705395	6.074361652	43.42098943	7.505392407	2.548237357	13.75351242	26.78578751	1.985903182	down	2	0	0	12	11	0	2	14	4	8	32	7	46	9	2	13	26	2	0.06290957	0	0	0.40987483	0.343900223	0	0.066707443	0.347490035	0.125288481
ADAM11	-1.506606488	0.028698679	0.096376787	108.4839141	17.91194006	70.61893338	73.03101196	26.04149929	29.21284459	25.2532441	22.15802822	33.26307985	30.47499677	53.89592974	14.75202116	6.60754187	5.837527428	29.30472961	353.359473	439.9050488	89.36564321	down	131	19	74	71	21	31	21	28	37	28	51	17	7	7	23	334	427	90	1.987172988	0.248312306	1.129528159	1.169515575	0.316618819	0.514635869	0.337785693	0.335158322	0.558895398
ADAM12	-3.327842875	1.02E-07	3.30E-06	4.968728889	5.656402125	5.725859463	9.257452221	11.16064255	10.36584808	4.810141733	3.956790753	1.798004316	15.23749839	31.70348808	14.75202116	51.91640041	12.50898734	20.38589886	50.78219972	367.789467	32.76740251	down	6	6	6	9	9	11	4	5	2	14	30	17	55	15	16	48	357	33	0.048806938	0.042049595	0.049111423	0.079497981	0.072765559	0.097925765	0.034502286	0.0320943	0.016200363
ADAM15	-1.109210527	0.001750848	0.011218809	568.0913363	711.763934	483.8351246	735.4531486	827.1276202	791.5738534	931.9649608	741.5025872	1095.883631	742.28385	1053.612587	733.262228	1042.103746	652.1352069	854.9336334	3419.334781	4066.288589	1345.449406	down	686	755	507	715	667	840	775	937	1219	682	997	845	1104	782	671	3232	3947	1355	15.07882893	14.2978492	11.21379005	17.06604248	14.57210806	20.20676374	18.06353636	16.25214493	26.68158556
ADAM19	-2.527966543	6.87E-06	0.000121277	19.04679407	9.427336874	6.680169374	27.77235666	18.60107092	38.63634284	1.202535433	8.704939657	48.54611653	25.03303306	109.9054254	24.29744661	81.17837155	77.55572154	29.30472961	61.36182466	250.344091	306.8220417	down	23	10	7	27	15	41	1	11	54	23	104	28	86	93	23	58	243	309	0.234444188	0.08781969	0.071797718	0.298853731	0.151969329	0.457371892	0.010808594	0.088477312	0.54811265
ADAM23	-1.311754704	0.039656967	0.121730917	27.32800889	19.79740744	10.49740902	367.2122714	12.40071395	101.7737811	10.8228189	87.84075472	72.8191748	155.6401621	82.42906901	53.80148892	139.7023138	97.57010129	329.9967378	402.0257478	423.4214872	191.6396571	down	33	21	11	357	10	108	9	111	81	143	78	62	148	117	259	380	411	193	0.369065885	0.202343622	0.123789444	4.335522667	0.111158586	1.321866808	0.10673087	0.97958142	0.90206828
ADAM28	-1.877943191	2.37E-06	4.95E-05	3.312485926	31.11021169	32.44653696	54.51610752	11.16064255	16.01994703	20.44310237	29.28025157	19.77804748	22.85624758	59.17984442	73.76010578	103.8328008	51.70381436	149.0718854	153.4045616	62.84357839	55.60528911	down	4	33	34	53	9	17	17	37	22	21	56	85	110	62	117	145	61	56	0.038141694	0.271102915	0.326226972	0.548781089	0.085297351	0.177403787	0.171888366	0.278400049	0.208894544
ADAM32	-4.483144837	0.000572356	0.004631799	0.828121482	0	0	0	0	0	0	1.582716301	0	0	14.79496111	4.338829752	27.37410203	5.003594938	0	2.115924988	5.151112983	0	down	1	0	0	0	0	0	0	2	0	0	14	5	29	6	0	2	5	0	0.026805254	0	0	0	0	0	0	0.042303618	0
ADAMTS14	-3.410579521	5.50E-06	0.000100649	10.76557926	0	1.908619821	0	0	0.942349825	3.6076063	2.374074452	0	1.088392742	11.6246123	5.206595702	15.10295285	35.02516457	20.38589886	26.44906235	54.60179762	11.91541909	down	13	0	2	0	0	1	3	3	0	1	11	6	16	42	16	25	53	12	0.177177181	0	0.027428079	0	0	0.014915521	0.043355407	0.032263634	0
ADAMTS16	2.889433927	0.000140285	0.001467204	728.7469037	1728.030849	939.9952619	1148.952681	833.3279772	3747.725256	1499.561685	1237.684148	1158.813782	5164.42356	179.6530991	263.8008489	179.347565	338.5765908	0	8.463699953	11.33244856	982.0291237	up	880	1833	985	1117	672	3977	1247	1564	1289	4745	170	304	190	406	0	8	11	989	10.85433207	19.47884307	12.22524652	14.9608713	8.238397744	53.68463466	16.30964326	15.22245777	15.83207283
ADAMTS17	-4.651651271	4.79E-13	5.59E-11	12.42182222	2.828201062	2.862929732	1.028605802	11.16064255	3.769399302	37.27859843	7.122223356	4.49501079	0	238.8329436	94.58648859	186.8990415	92.56650635	22.93413622	209.4765738	294.6436626	512.3630211	down	15	3	3	1	9	4	31	9	5	0	226	109	198	111	18	198	286	516	0.17354102	0.029902838	0.034924734	0.012563023	0.103491921	0.050645966	0.380303356	0.08216389	0.057603029
ADAMTS2	-5.977945547	6.22E-25	6.68E-22	11.59370074	0.942733687	3.817239642	6.171634814	8.680499763	11.30819791	8.417748033	1.582716301	10.7880259	1.088392742	610.8205371	114.5451054	340.7603736	312.7246836	25.48237357	577.6475218	1045.675936	216.4634469	down	14	1	4	6	7	12	7	2	12	1	578	132	361	375	20	546	1015	218	0.117503254	0.007231063	0.033781802	0.054683511	0.058394635	0.110224232	0.062298483	0.013245838	0.100292287
ADAMTS3	-1.393616891	0.008246413	0.037527359	380.9358815	67.8768255	3.817239642	7.200240616	33.48192766	19.78934633	9.620283466	8.704939657	22.47505395	15.23749839	43.32810038	63.34691438	143.478052	20.84831224	12.74118679	38.08664979	83.44803033	61.56299865	down	460	72	4	7	27	21	8	11	25	14	41	73	152	25	10	36	81	62	5.154187259	0.695048515	0.045098627	0.085169419	0.300690132	0.257510911	0.095049519	0.097257397	0.278937433
ADAMTS4	-3.016013531	6.00E-05	0.000737255	35.60922371	21.68287481	8.588789195	18.51490444	11.16064255	7.538798604	10.8228189	1.582716301	5.394012948	32.65178226	17.96530991	17.35531901	47.19672764	17.51258228	704.5876293	106.8542119	79.32713994	3.971806365	down	43	23	9	18	9	8	9	2	6	30	17	20	50	21	553	101	77	4	0.302200508	0.139262707	0.063645867	0.137367034	0.062866936	0.061530536	0.067069771	0.011091348	0.041989665
ADAMTS5	-2.341502367	0.002011269	0.01249455	0.828121482	14.14100531	9.543099105	1.028605802	9.920571157	0	8.417748033	1.582716301	0	7.618749193	1.056782936	26.03297851	16.0468874	6.671459917	50.96474715	44.43442475	49.45068464	18.86608023	down	1	15	10	1	8	0	7	2	0	7	1	30	17	8	40	42	48	19	0.00792969	0.102477316	0.079791602	0.008610721	0.063052057	0	0.058858859	0.012514509	0
ADAMTS7	-2.362363807	0.000856284	0.006299241	49.68728889	40.53754856	32.44653696	66.85937715	13.64078534	48.0598411	6.012677166	6.330865205	35.06108416	48.97767339	94.05368131	30.37180826	10.38328008	20.01437975	35.675323	443.286285	762.3647215	34.75330569	down	60	43	34	65	11	51	5	8	39	45	89	35	11	24	28	419	740	35	0.784822669	0.484583928	0.447507346	0.923244921	0.143009874	0.730069901	0.069350224	0.082572964	0.507983172
ADAMTS8	-3.942550694	3.95E-09	1.90E-07	4.140607408	1.885467375	0	7.200240616	19.84114231	16.96229686	6.012677166	38.77654938	2.697006474	2.176785484	182.8234479	24.29744661	161.4128085	90.06470888	22.93413622	246.5052611	317.3085598	184.688996	down	5	2	0	7	16	18	5	49	3	2	173	28	171	108	18	233	308	186	0.089540242	0.030857342	0	0.136122395	0.284787743	0.352772518	0.094945818	0.692423721	0.053497556
ADAMTSL1	2.240488401	8.65E-05	0.000999447	558.982	145.1809879	702.3720941	532.8178056	1054.060685	847.1724931	376.3935906	549.9939147	266.1046388	102.3089177	34.87383689	43.38829752	29.26197114	31.68943461	94.28478223	43.37646226	522.3228565	70.49956297	up	675	154	736	518	850	899	313	695	296	94	33	50	31	38	74	41	507	71	4.525498096	0.889536138	4.965253098	3.771166049	5.664147966	6.596237505	2.225176823	3.676842402	1.976144758
ADAMTSL2	-2.427799463	8.11E-06	0.000138718	5.796850371	65.04862443	36.2637766	26.74375086	63.24364113	22.61639581	49.30395276	61.72593575	36.85908848	9.795534677	102.5079448	85.90882908	51.91640041	29.18763714	192.3919205	444.3442475	574.8642089	142.9850291	down	7	69	38	26	51	24	41	78	41	9	97	99	55	35	151	420	558	144	0.107478922	0.912755831	0.587096948	0.433492804	0.778302615	0.403283528	0.66752371	0.945034064	0.626864318
ADAMTSL3	-3.544883657	7.28E-05	0.000871631	10.76557926	0	2.862929732	0	0	1.884699651	0	1.582716301	14.38403453	6.530356451	8.454263489	46.85936132	6.60754187	6.671459917	202.5848699	8.463699953	38.11823607	41.70396683	down	13	0	3	0	0	2	0	2	16	6	8	54	7	8	159	8	37	42	0.126961317	0	0.029481548	0	0	0.021376276	0	0.015412946	0.155601034
ADAMTSL4	1.465913166	0.000313959	0.002858304	168.9367822	240.3970903	188.9533623	273.6091434	290.1767063	50.88689057	42.08874016	181.2210165	211.2655071	267.7446145	49.668798	123.2227649	41.53312033	23.35010971	143.9754107	44.43442475	58.72268801	70.49956297	up	204	255	198	266	234	54	35	229	235	246	47	142	44	28	113	42	57	71	3.226762102	3.475019313	3.151395666	4.568795282	3.678795852	0.934769469	0.587032845	2.85824768	3.701426009
ADAP1	-2.885589485	1.27E-05	0.000200472	17.39055111	24.51107587	45.80687571	74.05961777	106.6461399	11.30819791	28.8608504	34.02840048	11.68702805	33.740175	16.90852698	73.76010578	50.97246586	31.68943461	811.6135984	886.5725701	318.3387824	101.2810623	down	21	26	48	72	86	12	24	43	13	31	16	85	54	38	637	838	309	102	0.538200128	0.574087528	1.237846242	2.003734982	2.190665173	0.336573351	0.652218811	0.86960205	0.331766311
ADARB2	-3.296132685	0.000238466	0.002282015	60.45286815	63.16315706	1.908619821	0	0	11.30819791	27.65831497	16.61852116	15.28303669	0	19.02209285	197.8506367	58.52394228	14.17685232	806.5171236	154.4625241	173.0773962	123.1259973	down	73	67	2	0	0	12	23	21	17	0	18	228	62	17	633	146	168	124	0.605407439	0.478718221	0.016689981	0	0	0.1089131	0.202260141	0.137426911	0.140390669
ADCY8	1.891304472	0.019033368	0.070802193	7741.279609	508.1334575	2331.379111	3193.821016	580.3534127	332.6494884	2004.626567	2845.72391	4242.391183	1751.223922	11.6246123	524.130634	42.47705488	56.7074093	3669.461795	585.0532592	600.6197738	16.88017705	up	9348	539	2443	3105	468	353	1667	3596	4719	1609	11	604	45	68	2880	553	583	17	113.0501501	5.615927169	29.72876512	40.77531513	5.625373246	4.671981605	21.37694383	34.31624185	56.82858559
ADCYAP1	-2.852465133	0.013831992	0.055799435	1.656242963	0	20.99481803	0	0	0	0	3.165432603	0	8.707141935	15.85174404	4.338829752	9.439345529	0	45.86827243	19.04332489	8.241780773	97.30925594	down	2	0	22	0	0	0	0	4	0	8	15	5	10	0	36	18	8	98	0.041461475	0	0.458921488	0	0	0	0	0.06543383	0
ADD2	-1.651527563	0.005939281	0.029057347	476.1698519	17.91194006	53.44135499	409.3851093	50.84292718	359.9776333	1397.346173	513.5914398	279.5896711	457.1249516	1588.344753	1397.10318	2249.39604	1479.396237	575.9016428	351.243548	342.0339021	2107.043277	down	575	19	56	398	41	382	1162	649	311	420	1503	1610	2383	1774	452	332	332	2122	3.68575227	0.104928185	0.361199622	2.770286279	0.261213251	2.679758388	7.898088605	3.282695433	1.985103321
ADGB	-1.834171724	0.042486172	0.128063189	163.9680533	28.28201062	3.817239642	37.02980888	24.80142789	89.52323342	103.4180473	43.52469829	36.85908848	14.14910564	410.0317792	163.1399987	505.9489203	223.4939072	0	0	2.060445193	251.2167526	down	198	30	4	36	20	95	86	55	41	13	388	188	536	268	0	0	2	253	2.67016569	0.348557585	0.054279267	0.527179852	0.268074847	1.402072933	1.229784595	0.585279493	0.550581111
ADGRA1	-5.765763026	8.29E-09	3.59E-07	42.23419556	3.77093475	0	0	0	63.13743831	12.02535433	0.791358151	0.899002158	0	586.5145295	87.64436099	580.51975	522.875671	156.7165975	1973.100052	1356.80316	96.31630435	down	51	4	0	0	0	67	10	1	1	0	555	101	615	627	123	1865	1317	97	0.563182375	0.038055649	0	0	0	0.809706566	0.117094489	0.008713778	0.010996217
ADGRA2	-1.767308162	0.007346905	0.034316828	35.60922371	4.713668437	18.1318883	12.34326963	32.24185626	53.71394005	9.620283466	2.374074452	13.48503237	17.41428387	14.79496111	40.78499967	10.38328008	21.68224473	48.41650979	201.0128739	198.8329611	7.94361273	down	43	5	19	12	26	57	8	3	15	16	14	47	11	26	38	190	193	8	0.446161652	0.044696555	0.198371075	0.135203618	0.268132948	0.647250834	0.08801797	0.024562504	0.154981362
ADGRB3	-3.770860534	1.01E-08	4.25E-07	21.53115852	0	8.588789195	14.40048123	0	6.596448778	0	14.24444671	3.596008632	3.265178226	65.52054204	47.72712727	40.58918577	80.8914515	115.9447998	132.2453118	275.0694333	40.71101524	down	26	0	9	14	0	7	0	18	4	3	62	55	43	97	91	125	267	41	0.299501625	0	0.104320415	0.175120566	0	0.088246574	0	0.163616063	0.045882836
ADGRD1	-2.568870146	0.001690632	0.010911154	36.43734519	0	7.634479284	6.171634814	1.240071395	0.942349825	0	1.582716301	0	14.14910564	8.454263489	39.04946777	43.42098943	35.85909706	19.11178018	40.20257478	40.17868127	99.29515912	down	44	0	8	6	1	1	0	2	0	13	8	45	46	43	15	38	39	100	0.568904585	0	0.104082498	0.084240569	0.012851085	0.01415014	0	0.020405364	0
ADGRE2	-1.304743413	0.026296268	0.090441183	11.59370074	9.427336874	27.67498741	13.37187543	23.5613565	10.36584808	0	3.956790753	5.394012948	15.23749839	17.96530991	8.677659503	22.65442927	12.50898734	113.3965624	28.56498734	14.42311635	20.85198342	down	14	10	29	13	19	11	0	5	6	14	17	10	24	15	89	27	14	21	0.136245811	0.083844656	0.283984138	0.137379445	0.183781493	0.117155259	0	0.038396596	0.05814479
ADGRG6	-1.147965873	0.040091421	0.122752807	9.937457778	1.885467375	163.1869947	6.171634814	9.920571157	3.769399302	0	8.704939657	9.889023738	6.530356451	9.511046425	4.338829752	6.60754187	5.003594938	43.32003508	10.57962494	16.48356155	21.84493501	down	12	2	171	6	8	4	0	11	11	6	9	5	7	6	34	10	16	22	0.122649486	0.017611435	1.758658684	0.066591534	0.081269488	0.044742316	0	0.088716576	0.111954512
ADGRL3	-6.132241918	9.31E-15	1.61E-12	2.484364445	0.942733687	0	12.34326963	0	0.942349825	0	1.582716301	5.394012948	8.707141935	8.454263489	101.5286162	112.3282118	24.1840422	546.5969132	410.4894477	457.4188329	156.8863514	down	3	1	0	12	0	1	0	2	6	8	8	117	119	29	429	388	444	158	0.016496962	0.00473765	0	0.071655122	0	0.006018062	0	0.008678413	0.032854767
ADIG	-4.61211064	0.000990076	0.007079638	0	0	0	0	0	0.942349825	0	0.791358151	0.899002158	0	0	27.76851041	0	5.837527428	15.28942414	1.057962494	14.42311635	0	down	0	0	0	0	0	1	0	1	1	0	0	32	0	7	12	1	14	0	0	0	0	0	0	0.076226845	0	0.054961878	0.069358293
ADORA1	1.915309137	0.019667036	0.072572355	30.64049482	1612.074606	3049.974474	711.7952152	3570.165545	1129.877441	331.8997796	448.7000714	1565.162757	2320.453326	11.6246123	197.8506367	18.87869106	25.85190718	1159.447998	1239.932043	469.7815041	9.929515912	up	37	1710	3196	692	2879	1199	276	567	1741	2132	11	228	20	31	910	1172	456	10	0.687278103	27.36573743	59.73632718	13.95790248	53.15272062	24.37383941	5.43622523	8.310773367	32.20282592
ADORA3	-2.257517097	2.83E-06	5.78E-05	4.140607408	27.33927694	20.04050812	36.00120308	79.36456926	5.654098953	19.24056693	33.23704233	35.06108416	8.707141935	105.6782936	242.1067001	64.1875496	40.0287595	110.848325	190.4332489	117.445376	153.9074966	down	5	29	21	35	64	6	16	42	39	8	100	279	68	48	87	180	114	155	0.184320519	0.921047314	0.77897575	1.401054427	2.344966836	0.242063278	0.625433644	1.221744993	1.431636352
ADPRHL1	-1.492931561	0.003842753	0.020686606	28.15613037	14.14100531	20.99481803	61.71634814	0	33.92459372	45.69634646	54.60371239	17.081041	31.56338951	106.7350765	16.48755306	39.64525122	64.2128017	76.44712072	120.6077243	82.41780773	187.6678507	down	34	15	22	60	0	36	38	69	19	29	101	19	42	77	60	114	80	189	0.226303024	0.086016736	0.147344892	0.433656612	0	0.262233348	0.268196196	0.362399949	0.125930078
ADRA1A	-2.206226008	0.01805576	0.068237968	52.99977482	0	3.817239642	0	0	1.884699651	28.8608504	51.43827979	0	3.265178226	35.93061983	94.58648859	41.53312033	72.5521266	170.731903	32.79683732	43.26934906	35.74625728	down	64	0	4	0	0	2	24	65	0	3	34	109	44	87	134	31	42	36	0.944108782	0	0.059374917	0	0	0.032288364	0.375414361	0.75662906	0
ADRA2A	-3.434040694	1.03E-05	0.000169598	48.03104593	8.484603187	7.634479284	0	6.200356973	0	32.4684567	5.539507055	10.7880259	23.94464032	22.19244166	87.64436099	21.71049472	12.50898734	220.4225314	501.4742222	117.445376	254.1956073	down	58	9	8	0	5	0	27	7	12	22	21	101	23	15	173	474	114	256	1.112163927	0.148683776	0.154358931	0	0.095293629	0	0.548987115	0.105917189	0.229132391
ADRA2C	-4.837208242	7.70E-10	4.37E-08	9.937457778	4.713668437	5.725859463	0	6.200356973	9.423498255	0	3.165432603	1.798004316	2.176785484	40.15775157	10.4131914	25.48623293	6.671459917	22.93413622	231.6937862	129.8080472	525.2713917	down	12	5	6	0	5	10	0	4	2	2	38	12	27	8	18	219	126	529	0.395472827	0.141966433	0.198970007	0	0.163779091	0.36066947	0	0.104021471	0.065634144
ADSSL1	-1.632788377	0.00043615	0.003722307	31.4686163	24.51107587	26.72067749	31.88677987	133.9277106	62.19508848	87.78508663	40.35926568	8.091019422	74.01070645	34.87383689	127.5615947	155.7492012	87.56291141	313.433195	239.0995237	112.294263	218.4493501	down	38	26	28	31	108	66	73	51	9	68	33	147	165	105	246	226	109	220	1.082009683	0.637824446	0.802244125	0.958500903	3.056499695	2.056674036	2.204083216	1.145896318	0.255184617
AFAP1	-1.936511763	8.38E-06	0.000142484	437.2481422	134.8109173	106.88271	112.1180324	64.48371252	107.4278801	30.06338583	125.0345878	240.0335762	171.9660532	357.1926324	875.5758439	317.1620098	527.0453335	759.3747325	535.329022	1146.63775	171.7806253	down	528	143	112	109	52	114	25	158	267	158	338	1009	336	632	596	506	1113	173	4.738359509	1.105631454	1.011376997	1.062194054	0.463821077	1.119625849	0.237898482	1.118867786	2.385996362
AFAP1L2	-2.199505653	4.56E-05	0.000581813	51.34353185	135.753651	121.1973586	47.31586691	416.6639886	133.8136752	86.5825512	68.05680096	11.68702805	259.0374726	784.1329386	259.4620192	99.11312805	830.5967597	484.1650979	882.3407201	274.0392107	1273.956892	down	62	144	127	46	336	142	72	86	13	238	742	299	105	996	380	834	266	1283	1.119793512	2.240727331	2.308080444	0.902167901	6.031684062	2.806781341	1.378911299	1.225666471	0.233805132
AFDN	-1.470334337	3.96E-05	0.000514832	725.4344178	204.5732102	240.4860975	801.28392	226.9330652	437.250319	256.1400473	383.8087031	320.9437704	378.7606742	883.4705346	1065.616587	715.5023911	811.4163124	392.4285531	822.0368579	2193.343908	1930.297893	down	876	217	252	779	183	464	213	485	357	348	836	1228	758	973	308	777	2129	1944	6.404670762	1.36688727	1.853933735	6.184626013	1.329832197	3.712655588	1.651314837	2.798092317	2.599114124
AFF1	1.465598556	1.42E-05	0.000219781	2437.989642	1473.492753	1149.943442	1075.921669	1181.788039	1868.679704	603.6727875	708.2655448	1002.387406	1947.134615	280.0474781	440.8251028	310.5544679	310.2228862	299.4178895	371.3448354	1011.67859	871.8114971	up	2944	1563	1205	1046	953	1983	502	895	1115	1789	265	508	329	372	235	351	982	878	21.74577158	9.946636714	8.956225634	8.389807238	6.996534299	16.03000691	3.931862392	5.216601342	8.201179426
AFF2	-4.385444629	6.62E-06	0.00011743	6.624971852	0	0	0	0	0.942349825	7.2152126	3.165432603	8.99002158	0	5.28391468	11.28095735	2.831803659	3.335729959	59.8835779	99.44847445	69.02491397	202.5621246	down	8	0	0	0	0	1	6	4	10	0	5	13	3	4	47	94	67	204	0.041017435	0	0	0	0	0.005611158	0.032620254	0.016183263	0.051055548
AFF3	-1.85741017	0.019652656	0.07253592	1199.948027	4.713668437	17.17757839	86.40288739	16.12092813	46.17514145	108.228189	33.23704233	101.5872439	16.32589113	662.6029009	702.8904198	965.6450476	1072.437182	59.8835779	167.1580741	359.5476862	736.7700807	down	1449	5	18	84	13	49	90	42	113	15	627	810	1023	1286	47	158	349	742	10.21644932	0.030372593	0.127704167	0.643123187	0.091102019	0.378095631	0.672870806	0.233672975	0.793367623
AFG3L2	1.423725612	0.000123429	0.00133068	650.075363	568.4684135	1044.969352	415.5567441	780.0049072	1438.968183	606.0778584	1008.190284	699.4236789	707.4552822	285.3313927	660.3698882	61.35574594	272.6959241	303.2402455	226.4039737	100.9618145	450.8000224	up	785	603	1095	404	629	1527	504	1274	778	650	270	761	65	327	238	214	98	454	17.36121043	11.48967961	24.36831088	9.702306531	13.82655675	36.95926794	11.81948237	22.23347618	17.13382675
AGAP1	-1.468674418	4.53E-09	2.13E-07	336.2173215	300.7320463	451.3885877	562.6473739	331.0990624	488.1372096	470.1913544	366.3988237	345.2168287	459.3017371	1273.423438	1361.524776	1360.209691	2191.574583	690.5723239	724.7043085	880.8403201	616.6229381	down	406	319	473	547	267	518	391	463	384	422	1205	1569	1441	2628	542	685	855	621	2.273678339	1.539125153	2.665416578	3.326393314	1.486165936	3.174729515	2.321866923	2.046028029	2.141404175
AGAP2	-2.167803626	0.000591151	0.004750458	95.23397037	48.07941806	134.5576974	118.2896673	146.3284246	27.32814494	36.076063	76.76174061	112.3752697	156.7285548	30.64670515	59.00808462	117.9918191	107.5772912	240.8084303	1941.361177	803.5736254	120.1471425	down	115	51	141	115	118	29	30	97	125	144	29	68	125	129	189	1835	780	121	1.248231036	0.476922239	1.539987558	1.355433636	1.273011111	0.344484046	0.345283613	0.830799962	1.35105049
AGAP3	-1.175912084	0.000951236	0.006850604	573.8881867	905.9670736	940.9495718	1596.396205	1550.089243	1314.578007	1918.044016	1293.079218	1487.848571	1436.678419	2211.846685	1637.474348	1532.005779	1781.279798	1734.075522	7431.128559	5653.86161	1546.025627	down	693	961	986	1552	1250	1395	1595	1634	1655	1320	2093	1887	1623	2136	1361	7024	5488	1557	9.479088198	11.32496789	13.57097991	23.05198501	16.99403049	20.88245318	23.13404593	17.6365234	22.54217192
AGBL4	-1.027805403	0.039509336	0.121409368	216.1397067	43.36574962	73.48186311	8.228846418	83.08478344	73.50328639	179.1777796	75.97038246	57.53613811	52.24285161	220.8676336	334.0898909	286.0121695	230.1653671	90.46242619	56.07201219	32.96712309	155.8933998	down	261	46	77	8	67	78	149	96	64	48	209	385	303	276	71	53	32	157	4.743797158	0.720317054	1.408241996	0.157891544	1.210356917	1.551508592	2.87163639	1.37684304	1.158323873
AGMAT	-1.20599562	0.03897535	0.120204489	6.624971852	13.19827162	10.49740902	2.057211605	0	3.769399302	10.8228189	1.582716301	15.28303669	4.353570968	11.6246123	20.82638281	4.719672764	10.00718988	8.918830751	20.10128739	8.241780773	41.70396683	down	8	14	11	2	0	4	9	2	17	4	11	24	5	12	7	19	8	42	0.229796078	0.346466239	0.317940807	0.062382949	0	0.125743804	0.274127566	0.045332557	0.486257122
AGO2	-1.08160012	0.000586772	0.004727068	582.997523	331.842258	126.9232181	280.809384	235.613565	351.4964849	152.722	140.0703927	168.1134035	211.1481919	538.9592974	481.6101024	852.3729012	467.8361267	280.3061093	375.5766854	639.7682325	735.7771291	down	704	352	133	273	190	373	127	177	187	194	510	555	903	561	220	355	621	741	3.46719272	1.493579171	0.65911004	1.459994608	0.930062159	2.010426193	0.663233754	0.687869711	0.917088736
AGRP	-1.721489753	0.009717472	0.042561204	0	4.713668437	4.771549553	8.228846418	13.64078534	0	3.6076063	5.539507055	0	3.265178226	30.64670515	4.338829752	16.99082195	13.34291983	5.096474715	14.81147492	15.45333895	12.90837069	down	0	5	5	8	11	0	3	7	0	3	29	5	18	16	4	14	15	13	0	0.404901645	0.47290101	0.816530748	1.027649488	0	0.299004762	0.519188317	0
AHNAK	2.057326898	4.14E-07	1.13E-05	22033.82826	4763.633323	10909.6709	12368.98477	11011.83398	29200.59404	10444.02024	13702.36638	12563.55516	22616.80118	1006.057355	4328.41656	1227.114919	1658.691722	8680.570558	4827.482861	4070.409479	2959.988693	up	26607	5053	11432	12025	8880	30987	8685	17315	13975	20780	952	4988	1300	1989	6813	4563	3951	2981	99.27686654	16.24357851	42.92154342	48.72148519	32.93200464	126.5335413	34.3620884	50.98028331	51.9240307
AHRR	-1.686365396	0.000442876	0.003777711	33.12485926	8.484603187	7.634479284	12.34326963	33.48192766	10.36584808	24.05070867	5.539507055	23.37405611	5.441963709	40.15775157	26.03297851	24.54229837	24.1840422	36.94944168	70.88348711	152.4729443	45.6757732	down	40	9	8	12	27	11	20	7	26	5	38	30	26	29	29	67	148	46	0.45666947	0.08852476	0.091903688	0.148766969	0.306378865	0.137438578	0.242119384	0.063061983	0.295583213
AIF1L	-3.548130943	2.23E-06	4.73E-05	55.48413926	47.13668437	125.9689082	8.228846418	95.48549739	67.84918743	39.6836693	30.07160972	40.45509711	31.56338951	11.6246123	54.66925487	95.33738984	55.87347681	1951.949816	1975.215977	883.9309879	42.69691842	down	67	50	132	8	77	72	33	38	45	29	11	63	101	67	1532	1867	858	43	1.260176892	0.810227492	2.498225306	0.163391695	1.439462929	1.482051122	0.658155061	0.563985454	0.84281771
AIFM3	-2.25276208	0.002555084	0.015048166	52.99977482	19.79740744	51.53273517	43.2014437	9.920571157	35.80929337	408.8620473	235.8247289	97.09223306	20.6794621	53.89592974	462.5192515	31.14984024	10.00718988	1056.244385	940.5286573	544.9877536	620.5947445	down	64	21	54	42	8	38	340	298	108	19	51	533	33	12	829	889	529	625	1.812986805	0.512524023	1.539250815	1.291954568	0.225246321	1.178073115	10.21294899	6.661292906	3.046511731
AIM2	-2.644104743	0.010339528	0.044677862	3.312485926	0	2.862929732	2.057211605	0	0	2.405070867	5.539507055	0	2.176785484	23.24922459	3.471063801	11.32721463	25.85190718	28.03061093	0	1.030222597	0	down	4	0	3	2	0	0	2	7	0	2	22	4	12	31	22	0	1	0	0.187864681	0	0.141777517	0.10199959	0	0	0.099603069	0.259424378	0
AJAP1	-2.907513507	0.009643424	0.042340577	14.07806519	0	0	2.057211605	0	237.472156	7.2152126	0	2.697006474	59.8616008	22.19244166	138.8425521	84.95410976	41.69662448	78.99535808	265.548586	539.8366406	769.5374832	down	17	0	0	2	0	252	6	0	3	55	21	160	90	50	62	251	524	775	0.098665777	0	0	0.012604653	0	1.600634377	0.036925505	0	0.017338172
AK4	-2.380541023	0.000417206	0.003593013	501.8416178	66.93409181	483.8351246	302.4101059	12.40071395	87.63853377	265.7603308	166.1852116	1.798004316	343.9321064	534.7321657	472.9324429	419.1069415	597.9295951	1137.78798	2796.194872	2973.222414	370.3709435	down	606	71	507	294	10	93	221	210	2	316	506	545	444	717	893	2643	2886	373	5.974414083	0.603061088	5.029578817	3.147409912	0.097988644	1.003412769	2.310322172	1.633689763	0.019634377
AKAP1	1.520447791	3.17E-09	1.57E-07	1180.073111	746.6450805	840.7470312	1337.187543	467.5069158	683.2036235	579.6220788	1073.87301	1005.084413	929.4874016	146.8928281	283.7594658	184.0672378	293.5442364	434.4744694	321.6205982	436.814381	366.3991372	up	1425	792	881	1300	377	725	482	1357	1118	854	139	327	195	352	341	304	424	369	20.87962983	9.998005563	12.98927172	20.6840017	5.490379082	11.62572153	7.488805397	15.68972658	16.31226109
AKAP12	2.0229524	0.008265824	0.0375732	2066.163096	201.7450091	615.5298923	1959.494053	1614.572956	1438.025834	1114.750347	799.2717322	1351.200243	3751.689781	2.113565872	190.9085091	20.76656016	23.35010971	642.1558141	1338.322555	695.4002527	22.8378866	up	2495	214	645	1905	1302	1526	927	1010	1503	3447	2	220	22	28	504	1265	675	23	20.49755511	1.514696243	5.332025165	16.99455412	10.63152458	13.72018684	8.075488879	6.547575029	12.29574714
AKAP14	-2.792331167	0.033275599	0.107120808	68.73408297	45.251217	2.862929732	5.143029011	3.720214184	103.6584808	485.824315	0	13.48503237	2.176785484	506.1990264	317.6023378	1284.694926	1117.469536	24.2082549	0	0	798.3330793	down	83	48	3	5	3	110	404	0	15	2	479	366	1361	1340	19	0	0	804	5.714607633	2.847277682	0.207840674	0.373819206	0.205297013	8.288481812	29.49492296	0	1.028404607
AKAP3	-1.026878653	0.028381536	0.095610967	88.60899852	14.14100531	46.76118562	58.63053073	71.92414089	55.5986397	58.92423623	49.06420534	35.06108416	31.56338951	97.22403012	265.5363808	90.61771708	86.72897892	138.878936	10.57962494	19.57422934	122.1330457	down	107	15	49	57	58	59	49	62	39	29	92	306	96	104	109	10	19	123	2.300540821	0.277854662	1.060091151	1.330773989	1.239444859	1.388264304	1.117119989	1.051878196	0.834978327
AKNA	-1.683875861	0.000526049	0.004322245	852.965126	437.428431	292.9731425	616.1348756	551.8317706	658.702528	576.0144725	332.3704233	333.5298006	228.5624758	2645.127689	1330.285202	3176.33977	2001.437975	555.5157439	167.1580741	162.7751703	2505.216865	down	1030	464	307	599	445	699	479	420	371	210	2503	1533	3365	2400	436	158	158	2523	8.834879653	3.428953975	2.649736889	5.579220396	3.793817844	6.561672767	4.356688439	2.842760687	3.168850517
AKNAD1	-1.390855007	0.004408396	0.023038165	7.453093334	6.599135812	6.680169374	8.228846418	0	3.769399302	7.2152126	2.374074452	14.38403453	2.176785484	27.47635634	20.82638281	11.32721463	21.68224473	8.918830751	8.463699953	17.51378414	7.94361273	down	9	7	7	8	0	4	6	3	16	2	26	24	12	26	7	8	17	8	0.197766667	0.132522276	0.154778127	0.190890297	0	0.096193241	0.13980394	0.052018693	0.350102327
AKR1C1	2.29506671	0.011863414	0.049702589	497.7010104	1208.584587	14795.62085	2600.315468	8278.716631	1021.507211	358.3555591	5009.297094	5194.434469	10425.71407	32.76027102	1338.962861	50.97246586	146.7721182	6308.161578	107.9121744	45.32979425	20.85198342	up	601	1282	15504	2528	6676	1084	298	6330	5778	9579	31	1543	54	176	4951	102	44	21	6.098428121	11.20757683	158.3026409	27.85504016	67.33065138	12.03778822	3.206396885	50.68445075	58.38286522
AKR1C2	4.20599719	1.55E-07	4.74E-06	156.51496	615.6050979	5458.652688	2882.153458	9982.574727	490.9642591	468.988819	7996.674112	5219.606529	5756.509212	17.96530991	154.4623392	156.6931358	336.0747933	958.1372464	46.55034974	16.48356155	5.957709547	up	189	653	5720	2802	8050	521	390	10105	5806	5289	17	178	166	403	752	44	16	6	3.151957926	9.382359093	95.98770306	50.74228502	133.4343175	9.50890065	6.896691361	132.9788346	96.41843297
AKR7A3	-2.174608677	0.000525279	0.004319338	19.87491556	18.85467375	8.588789195	48.34447271	23.5613565	1.884699651	8.417748033	0	2.697006474	4.353570968	60.23662736	78.09893553	26.43016748	60.87707175	95.55890091	15.86943741	108.1733726	46.66872479	down	24	20	9	47	19	2	7	0	3	4	57	90	28	73	75	15	105	47	1.007877533	0.723613699	0.38031197	2.143273837	0.793054756	0.091917985	0.311711008	0	0.125453334
AKR7L	-2.347733487	0.013657317	0.05526098	7.453093334	1.885467375	0	8.228846418	0	0	0	1.582716301	0.899002158	1.088392742	16.90852698	7.809893553	0	1.667864979	2.548237357	13.75351242	24.72534232	19.85903182	down	9	2	0	8	0	0	0	2	1	1	16	9	0	2	2	13	24	20	0.521210861	0.099788663	0	0.503088299	0	0	0	0.091396284	0.057668065
AL031315.1	-2.783481032	5.70E-05	0.000704239	9.937457778	1.885467375	2.862929732	0	1.240071395	0.942349825	0	3.956790753	0	0	22.19244166	14.75202116	16.99082195	5.003594938	11.46706811	20.10128739	11.33244856	17.87312864	down	12	2	3	0	1	1	0	5	0	0	21	17	18	6	9	19	11	18	0.359805967	0.051665112	0.090512661	0	0.02980164	0.032814145	0	0.118299992	0
AL035078.4	1.232242118	0.039669056	0.121737489	15.73430815	7.5418695	9.543099105	3.085817407	0	16.01994703	20.44310237	13.45308856	6.293015106	4.353570968	1.056782936	4.338829752	7.551476423	2.501797469	6.370593394	5.289812471	1.030222597	4.964757956	up	19	8	10	3	0	17	17	17	7	4	1	5	8	3	5	5	1	5	1.145603871	0.415576633	0.606710952	0.196419865	0	1.121769873	1.086894446	0.808830259	0.420284469
AL121722.1	-6.434678216	8.59E-05	0.00099507	0	0	0	0	0	0	0	0	0	0	25.36279047	2.603297851	9.439345529	61.71100423	0	0	25.75556492	0	down	0	0	0	0	0	0	0	0	0	0	24	3	10	74	0	0	25	0	0	0	0	0	0	0	0	0	0
AL121753.1	1.441945616	7.51E-05	0.00089507	14.07806519	30.167478	28.62929732	16.45769284	19.84114231	28.27049476	39.6836693	32.44568418	18.87904532	29.38660403	11.6246123	18.22308496	13.21508374	2.501797469	5.096474715	10.57962494	8.241780773	5.957709547	up	17	32	30	16	16	30	33	41	21	27	11	21	14	3	4	10	8	6	2.30773471	3.742546468	4.097879454	2.358523596	2.158787995	4.456892866	4.750162615	4.391859264	2.838707764
AL136373.1	-3.724251285	0.00217725	0.013284689	4.140607408	0	0.954309911	0	0	0	4.810141733	0	0	0	3.170348808	3.471063801	65.13148415	0	14.01530547	3.173887482	2.060445193	12.90837069	down	5	0	1	0	0	0	4	0	0	0	3	4	69	0	11	3	2	13	0.219875304	0	0.044249403	0	0	0	0.186519403	0	0
AL157392.5	-1.885128676	0.048869181	0.141627358	4.968728889	0	3.817239642	29.82956827	0	0.942349825	0	1.582716301	0.899002158	1.088392742	12.68139523	1.735531901	30.20590569	2.501797469	1.274118679	15.86943741	17.51378414	45.6757732	down	6	0	4	29	0	1	0	2	1	1	12	2	32	3	1	15	17	46	0.357863493	0	0.240064034	1.878224174	0	0.065273985	0	0.094129064	0.059392359
AL157935.2	-4.074267614	0.005857593	0.0287188	0	0	0	1.028605802	0	0	0	0	0	1.088392742	3.170348808	3.471063801	14.15901829	2.501797469	0	0	0	12.90837069	down	0	0	0	1	0	0	0	0	0	1	3	4	15	3	0	0	0	13	0	0	0	0.02373058	0	0	0	0	0
AL160269.1	-1.240146865	0.029506974	0.098291442	7.453093334	11.31280425	5.725859463	13.37187543	0	3.769399302	3.6076063	21.36667007	17.98004316	26.12142581	28.53313927	16.48755306	31.14984024	4.169662448	21.66001754	26.44906235	14.42311635	67.5207082	down	9	12	6	13	0	4	3	27	20	24	27	19	33	5	17	25	14	68	0.193909831	0.222750572	0.130079702	0.304147292	0	0.094317285	0.068538745	0.459038044	0.429093311
AL355916.2	3.495125609	0.047168344	0.138417806	0	0.942733687	2.862929732	4.114423209	0	2.827049476	0	2.374074452	0	7.618749193	0	0	0	0	0	0	0	0	up	0	1	3	4	0	3	0	3	0	7	0	0	0	0	0	0	0	0	0	0.079421016	0.278277051	0.400404038	0	0.302656781	0	0.218224761	0
AL355987.3	2.24095976	0.002814424	0.01626022	3.312485926	4.713668437	10.49740902	8.228846418	2.480142789	5.654098953	7.2152126	2.374074452	4.49501079	10.88392742	0	0	0.943934553	0	0	4.231849976	2.060445193	2.978854774	up	4	5	11	8	2	6	6	3	5	10	0	0	1	0	0	4	2	3	0.390809656	0.420877356	1.081431317	0.848747607	0.194217491	0.641550021	0.621604458	0.231288557	0.486451703
AL591806.3	-3.871047294	0.009103911	0.0405357	0	0	0.954309911	0	0	0	0	0	0.899002158	0	4.227131744	5.206595702	0	5.003594938	0	2.115924988	0	14.89427387	down	0	0	1	0	0	0	0	0	1	0	4	6	0	6	0	2	0	15	0	0	0.034474845	0	0	0	0	0	0.034116603
ALCAM	1.700496014	2.23E-10	1.49E-08	980.4958341	1104.883882	1935.340499	1385.532016	1397.560462	1630.265198	1368.485323	1113.440918	603.230448	2217.056015	206.0726725	595.2874419	487.0702293	265.1905317	485.4392166	464.4455349	568.6828733	308.8079449	up	1184	1172	2028	1347	1127	1730	1138	1407	671	2037	195	686	516	318	381	439	552	311	17.94145362	15.30078801	30.92251708	22.16444199	16.97394892	28.68969997	18.28545464	16.82393644	10.1249497
ALDH1A1	2.689577636	0.001913135	0.011996036	326.2798637	4579.800254	8020.020488	85.37428159	239.3337792	2716.794547	185.1904567	45.10741459	12.58603021	528.9588726	136.3249988	196.1151048	155.7492012	48.3680844	1121.224437	131.1873493	124.6569342	162.844061	up	394	4858	8404	83	193	2883	154	57	14	486	129	226	165	58	880	124	121	164	13.42203133	142.5803902	288.0772969	3.070318297	6.534801289	107.4832149	5.562888097	1.532231828	0.474913475
ALDH1A2	-4.071545689	0.000120848	0.001310756	0	1.885467375	0	2.057211605	0	0	0	0	5.394012948	1.088392742	2.113565872	38.18170182	0	47.53415191	30.57884829	4.231849976	5.151112983	13.90132228	down	0	2	0	2	0	0	0	0	6	1	2	44	0	57	24	4	5	14	0	0.028199166	0	0.03554179	0	0	0	0	0.097778123
ALDH1A3	-3.628119393	3.51E-06	6.85E-05	35.60922371	1.885467375	3.817239642	0	0	4.711749127	7.2152126	3.956790753	0	6.530356451	25.36279047	20.82638281	125.5432955	190.9705401	147.7977667	45.49238725	66.96446878	12.90837069	down	43	2	4	0	0	5	6	5	0	6	24	24	133	229	116	43	65	13	0.569090452	0.022804634	0.053268908	0	0	0.072419718	0.084201857	0.052216823	0
ALDH1L2	-3.206856667	2.23E-13	2.80E-11	14.90618667	0.942733687	10.49740902	8.228846418	24.80142789	23.55874564	16.83549607	9.496297808	24.27305827	8.707141935	22.19244166	84.17329718	211.4413398	155.9453756	129.9601052	144.9408617	138.0498279	160.8581578	down	18	1	11	8	20	25	14	12	27	8	21	97	224	187	102	137	134	162	0.171273743	0.008197823	0.105320262	0.082659267	0.189147815	0.260334827	0.141255021	0.090100484	0.255827058
ALDH2	-1.367776204	0.00082402	0.006115523	296.4674904	3304.281574	3189.303721	890.7726248	1684.016954	982.8708679	2723.742756	1911.921292	962.8313112	954.5204346	4474.418951	2871.43753	2666.615112	3922.818431	4779.219164	8543.04714	5849.603904	1785.326961	down	358	3505	3342	866	1358	1043	2265	2416	1071	877	4234	3309	2825	4704	3751	8075	5678	1798	2.676846749	22.5792112	25.1447829	7.031397586	10.09237321	8.534906526	17.95834309	14.25492736	7.974333274
ALDH3A1	-2.241072546	0.001740137	0.01115906	125.0463437	124.4408467	374.0894849	101.8319744	65.72378392	149.8336222	745.5719686	97.33705253	457.5920984	136.0490927	2736.011022	1246.111905	1018.505383	2234.10514	75.17300205	11.63758744	40.17868127	1628.44061	down	151	132	392	99	53	159	620	123	509	125	2589	1436	1079	2679	59	11	39	1640	4.804387421	3.618389105	12.55012652	3.420420892	1.676061669	5.536460137	20.91752708	3.088117258	16.12661753
ALDH4A1	-1.72553637	5.74E-06	0.000103799	363.5453304	621.2615	457.1144471	434.0716486	641.116911	383.536379	487.0268505	572.1519429	408.1469797	315.6338951	3645.901129	1897.804133	871.2515923	1345.967038	1323.809307	2341.270999	785.0296186	179.724238	down	439	659	479	422	517	407	405	723	454	290	3450	2187	923	1614	1039	2213	762	181	8.847922926	11.44306822	9.71433972	9.235757974	10.35667634	8.977288847	8.655445185	11.49854013	9.111651349
ALDH8A1	-3.919006275	0.008299556	0.037694597	4.140607408	0	0.954309911	0	0	0	0	0	0	3.265178226	0	0	0	5.003594938	11.46706811	1.057962494	64.90402359	19.85903182	down	5	0	1	0	0	0	0	0	0	3	0	0	0	6	9	1	63	20	0.140366056	0	0.028248348	0	0	0	0	0	0
ALDOA	1.823364338	0.001446176	0.009634789	3.312485926	26.39654325	19.08619821	33.94399148	0	50.88689057	56.51916536	65.6827265	19.77804748	26.12142581	7.397480553	10.4131914	4.719672764	10.84112237	3.822356036	10.57962494	10.30222597	9.929515912	up	4	28	20	33	0	54	47	83	22	24	7	12	5	13	3	10	10	10	0.11933739	0.719705524	0.600409426	1.069088762	0	1.763129783	1.486866502	1.95398953	0.653587373
ALG11	1.119579342	0.017410887	0.066456162	24.01552296	56.56402125	38.17239642	54.51610752	12.40071395	65.02213796	2.405070867	37.19383308	45.84911006	23.94464032	15.85174404	20.82638281	12.27114919	5.837527428	21.66001754	6.347774965	20.60445193	29.78854774	up	29	60	40	53	10	69	2	47	51	22	15	24	13	7	17	6	20	30	0.292325513	0.521074997	0.405723045	0.580133405	0.100189399	0.761187753	0.021377469	0.373847239	0.511921451
ALG12	1.244507453	1.28E-08	5.23E-07	254.2332948	552.4419408	403.6730922	334.2968857	312.4979915	371.2858312	321.0769607	357.6938841	290.377697	512.6329814	146.8928281	171.8176582	101.0009972	83.39324897	164.3613096	212.6504613	202.9538515	170.7876737	up	307	586	423	325	252	394	267	452	323	471	139	198	107	100	129	201	197	172	4.1207591	6.776676108	5.713209917	4.737023005	3.361959229	5.787740515	3.800210808	4.787456964	4.317236133
ALG1L2	-1.37790044	0.00647578	0.031123962	4.968728889	14.14100531	6.680169374	5.143029011	0	1.884699651	3.6076063	2.374074452	2.697006474	2.176785484	13.73817817	10.4131914	6.60754187	8.339324897	15.28942414	10.57962494	9.272003369	17.87312864	down	6	15	7	5	0	2	3	3	3	2	13	12	7	10	12	10	9	18	0.444651853	0.957724014	0.521996822	0.402366803	0	0.16220821	0.235747821	0.175435592	0.221388236
ALKAL2	3.889216682	0.000427033	0.003665877	99.37457778	281.8773725	196.5878416	0	288.936635	269.5120501	7.2152126	0	102.486246	31.56338951	0	0	0.943934553	5.003594938	10.19294943	16.92739991	36.05779088	0	up	120	299	206	0	233	286	6	0	114	29	0	0	1	6	8	16	35	0	5.385845567	11.56176401	9.303381575	0	10.3939739	14.04794061	0.285549548	0	5.094973524
ALKBH7	1.315564654	0.000187293	0.001867822	1136.182673	3558.81967	2419.175623	701.5091572	2930.288706	2544.344529	5787.80304	2133.501574	2391.34574	1831.764985	809.495729	1499.499562	697.5676346	746.3695782	1354.388155	1475.857679	414.1494838	1177.640587	up	1372	3775	2535	682	2363	2700	4813	2696	2660	1683	766	1728	739	895	1063	1395	402	1186	67.71482353	160.5191523	125.8950244	36.55083445	115.9168076	145.8368862	251.8854479	104.9970566	130.730134
ALLC	-2.937053364	0.009659812	0.042389404	1.656242963	4.713668437	0.954309911	4.114423209	0	0	10.8228189	0	1.798004316	1.088392742	4.227131744	0	25.48623293	0	0	11.63758744	82.41780773	28.79559614	down	2	5	1	4	0	0	9	0	2	1	4	0	27	0	0	11	80	29	0.099324031	0.213931436	0.049971836	0.215708676	0	0	0.473941159	0	0.098905118
ALMS1	-1.066964918	0.013741683	0.055518607	507.6384682	171.5775311	136.4663172	114.1752441	161.2092813	314.7448417	161.1397481	101.2938433	208.5685006	181.7615879	605.5366224	332.354359	934.4952073	813.0841774	95.55890091	243.3313736	301.8552208	124.1189489	down	613	182	143	111	130	334	134	128	232	167	573	383	990	975	75	230	293	125	3.365981886	0.860999601	0.79011135	0.661846933	0.709492327	2.00711264	0.780213885	0.554611495	1.268538682
ALOX15	3.365721693	1.16E-05	0.000186216	173.9055111	159.3219932	2.862929732	6.171634814	86.80499763	607.8156374	345.1276693	74.38766616	38.65709279	51.15445887	17.96530991	30.37180826	0	12.50898734	3.822356036	33.85479981	13.39289376	7.94361273	up	210	169	3	6	70	645	287	94	43	47	17	35	0	15	3	32	13	8	4.955756683	3.43603554	0.071238194	0.153753572	1.641881356	16.65805817	7.181747863	1.750435576	1.01047033
ALOX15B	-2.389154571	0.000464993	0.003931626	26.49988741	0	13.36033875	10.28605802	29.76171347	18.84699651	38.48113386	30.07160972	26.07106258	5.441963709	138.4385646	100.6608502	71.73902602	412.7965824	3.822356036	19.04332489	29.8764553	55.60528911	down	32	0	14	10	24	20	32	38	29	5	131	116	76	495	3	18	29	56	0.838978012	0	0.369342768	0.28469765	0.625410104	0.573858178	0.88962741	0.786161541	0.757117054
ALPK3	1.899075036	0.00035982	0.00319981	2717.894702	211.172346	201.3593911	994.6618108	187.2507806	348.6694354	194.8107402	158.2716301	913.3861925	272.0981855	256.7982535	171.8176582	83.06624065	263.5226667	133.7824613	92.04273699	167.9262832	160.8581578	up	3282	224	211	967	151	370	162	200	1016	250	243	198	88	316	105	87	163	162	21.58876999	1.269455855	1.396602262	6.907153041	0.987232219	2.663575588	1.129956992	1.038118464	6.654990817
ALPL	2.946827752	0.000106728	0.001186385	16.56242963	34.88114644	2069.898196	47.31586691	957.3351167	161.1418202	55.31662993	77.55309876	872.0320932	1228.795406	22.19244166	91.98319074	35.86951301	45.86628693	86.64007015	168.2160366	110.2338178	11.91541909	up	20	37	2169	46	772	171	46	98	970	1129	21	106	38	55	68	159	107	12	0.524361258	0.835761934	57.22174739	1.309609191	20.11735833	4.906487426	1.278839402	2.027469238	25.32426007
ALS2CL	3.7751398	5.88E-06	0.000106197	60.45286815	0.942733687	731.0013915	925.7452221	23.5613565	21.67404599	3427.225985	665.5322047	60.23314458	884.8632992	83.48585195	20.82638281	75.51476423	29.18763714	39.49767904	53.9560872	73.14580436	21.84493501	up	73	1	766	900	19	23	2850	841	67	813	79	24	80	35	31	51	71	22	1.070934222	0.012639218	11.30758001	14.33724571	0.277042622	0.369268066	44.33455701	9.735618108	0.978766665
ALS2CR12	-2.764791917	2.52E-05	0.000353889	62.9372326	18.85467375	12.40602884	12.34326963	12.40071395	27.32814494	33.67099213	63.30865205	8.99002158	3.265178226	149.006394	267.2719127	333.2088972	350.2516457	29.30472961	9.521662447	9.272003369	244.2660914	down	76	20	13	12	10	29	28	80	10	3	141	308	353	420	23	9	9	246	2.496640824	0.566047313	0.429721211	0.428062322	0.326509278	1.042592154	0.975344599	2.073767479	0.327119855
ALX4	-4.57655787	0.001378636	0.009257627	4.140607408	0	0	0	0	49.00219092	32.4684567	0	0	0	88.76976663	101.5286162	58.52394228	10.00718988	36.94944168	533.213097	742.7904922	60.57004706	down	5	0	0	0	0	52	27	0	0	0	84	117	62	12	29	504	721	61	0.062401177	0	0	0	0	0.710231775	0.357309132	0	0
ALYREF	1.008119293	0.000998365	0.007123083	914.2461156	960.6456275	1315.039057	672.7081947	1009.418115	940.4651258	3517.416142	1574.011362	1780.024273	891.3936556	639.3536763	707.2292495	555.9774516	869.7915867	877.8677696	810.3992705	367.789467	570.9471649	up	1104	1019	1378	654	814	998	2925	1989	1980	819	605	815	589	1043	689	766	357	575	72.86732238	57.94529572	91.5195589	46.87321774	53.39999214	72.08887665	204.7138304	103.5919762	130.1347727
AMBP	1.925554815	0.006229123	0.030245539	5.796850371	40.53754856	25.76636758	9.257452221	88.04506902	9.423498255	44.49381103	35.61111678	7.192017264	42.44731693	14.79496111	2.603297851	20.76656016	3.335729959	0	5.289812471	0	17.87312864	up	7	43	27	9	71	10	37	45	8	39	14	3	22	4	0	5	0	18	0.35054318	1.855206252	1.360530271	0.489405982	3.533905086	0.548046566	1.964729573	1.778212229	0.398931104
AMD1	1.965697141	1.50E-06	3.34E-05	656.7003348	1412.215064	6581.875453	4339.68788	3271.308339	1702.826135	1526.017465	2185.731212	2704.198491	7940.913445	375.1579423	695.9482922	699.4555037	682.1567765	1126.320912	1366.887542	908.6563302	765.5656768	up	793	1498	6897	4219	2638	1807	1269	2762	3008	7296	355	802	741	818	884	1292	882	771	16.33572589	26.58626477	142.9639172	94.3752375	54.01235234	40.73778219	27.71943978	44.8969172	61.70317505
AMDHD2	1.060316357	0.001387089	0.009295	278.2488178	149.8946563	335.9170885	422.7569847	339.7795621	172.4500181	787.6607088	653.6618324	386.5709279	263.3910435	184.9370138	237.7678704	85.89804431	113.4148186	194.9401578	304.6931983	164.8356155	167.8088189	up	336	159	352	411	274	183	655	826	430	242	175	274	91	136	153	288	160	169	7.37200982	3.005550393	7.771238796	9.792007366	5.975169658	4.39411781	15.23861526	14.30060043	9.394626382
AMER2	-1.810626915	0.001601189	0.010468208	585.4818874	192.3176722	125.9689082	56.57331913	141.368139	182.8158661	123.8611496	219.2062077	23.37405611	3.265178226	405.8046475	345.3708482	457.8082581	488.6844389	1116.127963	761.7329958	889.0821009	180.7171896	down	707	204	132	55	114	194	103	277	26	3	384	398	485	586	876	720	863	182	4.787418282	1.190124483	0.899408224	0.40441563	0.767255238	1.437664898	0.739565701	1.480094096	0.175315267
AMH	-2.341407569	0.003502401	0.019279974	4.968728889	13.19827162	48.66980544	114.1752441	11.16064255	24.50109546	36.076063	1.582716301	7.192017264	68.56874274	46.49844919	12.1487233	43.42098943	7.505392407	10.19294943	369.2289104	605.7708868	242.2801883	down	6	14	51	111	9	26	30	2	8	63	44	14	46	9	8	349	588	244	0.236610459	0.475653816	2.023735855	4.753231296	0.352759117	1.122096	1.254473578	0.062235801	0.314150029
AMIGO2	2.87397948	1.28E-07	4.02E-06	1487.306181	148.0091889	3912.670633	1912.178186	703.1204808	815.132599	648.1665985	1574.80272	3685.908848	5305.914617	193.3912773	341.8997844	243.5351146	567.9080255	542.7745571	144.9408617	93.75025629	75.46432093	up	1796	157	4100	1859	567	865	539	1990	4100	4875	183	394	258	681	426	137	91	76	32.60188284	2.455366151	74.88954118	36.64367493	10.22992523	17.18408596	10.37487067	28.50473604	74.11133504
AMN	-2.49658644	0.005085517	0.025716771	0.828121482	0	0.954309911	18.51490444	0	0.942349825	0	3.165432603	0	4.353570968	10.56782936	5.206595702	18.87869106	9.173257386	6.370593394	6.347774965	13.39289376	59.57709547	down	1	0	1	18	0	1	0	4	0	4	10	6	20	11	5	6	13	60	0.037656672	0	0.037891596	0.736033747	0	0.041211262	0	0.118858304	0
AMOT	-1.379932038	0.000590264	0.004745698	1157.713831	149.8946563	239.5317875	389.8415991	188.490852	360.9199831	247.7222993	425.750685	566.3713595	454.9481661	799.9846826	1266.938288	734.3810821	1998.936178	1916.274493	713.066721	326.5805631	952.240576	down	1398	159	251	379	152	383	206	538	630	418	757	1460	778	2397	1504	674	317	959	12.00001929	1.175850638	2.167950976	3.532622776	1.296795251	3.597887055	1.87499265	3.644052671	5.384926155
AMOTL1	1.069998455	0.028194596	0.095100632	2016.475807	1962.771537	689.0117554	552.3613158	1551.329315	4932.258986	1103.927528	231.07658	434.2180423	1393.14271	566.4356537	1301.648926	611.6695903	1081.610439	614.1252031	479.2570098	160.7147251	848.9736105	up	2435	2082	722	537	1251	5234	918	292	483	1280	536	1500	648	1297	482	453	156	855	19.4310982	14.3139458	5.797443726	4.653245316	9.922217471	45.70945873	7.767810798	1.838691337	3.838043934
AMPD3	-1.112072191	0.030441477	0.100509953	394.1858252	148.0091889	169.8671641	208.8069779	49.60285579	428.7691706	277.7856851	119.4950807	174.4064186	63.12677903	487.1769335	569.2544634	422.8826797	632.9547597	536.4039637	48.66627473	40.17868127	780.4599507	down	476	157	178	203	40	455	231	151	194	58	461	656	448	759	421	46	39	786	6.582354426	1.870484978	2.476824733	3.048271392	0.549777994	6.885883744	3.387223602	1.647702706	2.671409526
AMPH	-2.082815302	0.013003493	0.053244525	10.76557926	5.656402125	51.53273517	41.14423209	7.440428368	77.27268569	2.405070867	4.748148904	8.99002158	162.1705185	1.056782936	142.3136159	3.775738212	91.73257386	228.0672435	434.8225851	317.3085598	41.70396683	down	13	6	54	40	6	82	2	6	10	149	1	164	4	110	179	411	308	42	0.273126555	0.108605567	1.141603515	0.912565084	0.125292442	1.885421287	0.0445562	0.099471673	0.209211236
AMZ1	-5.703346962	2.47E-07	7.18E-06	0.828121482	0	6.680169374	0	12.40071395	0.942349825	0	1.582716301	0	1.088392742	6.340697616	19.09085091	9.439345529	0	91.73654487	505.7060722	321.4294501	11.91541909	down	1	0	7	0	10	1	0	2	0	1	6	22	10	0	72	478	312	12	0.012798302	0	0.090147018	0	0.127205361	0.014006394	0	0.020198074	0
ANGPT1	3.398132872	8.52E-05	0.000988639	243.4677156	0	56.30428472	42.17283789	4.960285579	26.38579511	32.4684567	41.15062383	18.87904532	79.45267016	0	13.01648926	0	0.83393249	16.56354282	4.231849976	3.09066779	3.971806365	up	294	0	59	41	4	28	27	52	21	73	0	15	0	1	13	4	3	4	13.83519962	0	2.793772731	2.095102321	0.187090244	1.442016102	1.347284893	1.93094116	0.984060555
ANGPT4	3.184343389	0.001682618	0.010876875	0.828121482	10.37007056	0.954309911	20.57211605	23.5613565	13.19289756	4.810141733	34.02840048	14.38403453	5.441963709	0	0	0	0	0	2.115924988	9.272003369	0	up	1	11	1	20	19	14	4	43	16	5	0	0	0	0	0	2	9	0	0.015357415	0.145542918	0.015453224	0.333527316	0.290017886	0.235299035	0.065138192	0.521091733	0.244682294
ANGPTL1	2.736146784	2.42E-05	0.000343091	85.2965126	155.5510584	157.4611352	62.74495394	157.4890671	164.9112195	46.8988819	53.81235424	105.1832525	207.8830137	8.454263489	49.46265917	0.943934553	39.19482701	38.22356036	2.115924988	5.151112983	0	up	103	165	165	61	127	175	39	68	117	191	8	57	1	47	30	2	5	0	2.209247684	3.049098048	3.561164955	1.420758623	2.707471883	4.107893838	0.887011738	1.150916175	2.498949474
ANGPTL5	-2.124637883	0.035090295	0.111535028	9.937457778	1.885467375	0	0	0	6.596448778	10.8228189	0	6.293015106	1.088392742	17.96530991	24.29744661	26.43016748	32.5233671	16.56354282	0	0	9.929515912	down	12	2	0	0	0	7	9	0	7	1	17	28	28	39	13	0	0	10	0.363908484	0.052254199	0	0	0	0.23231805	0.289408326	0	0.211384629
ANGPTL6	-3.653474739	1.75E-06	3.84E-05	4.140607408	3.77093475	1.908619821	0	0	1.884699651	0	0.791358151	0	2.176785484	2.113565872	39.04946777	16.0468874	1.667864979	26.75649225	28.56498734	22.66489713	14.89427387	down	5	4	2	0	0	2	0	1	0	2	2	45	17	2	21	27	22	15	0.184699779	0.12730241	0.074340817	0	0	0.080853783	0	0.029149021	0
ANGPTL7	6.437893596	3.96E-05	0.000514975	28.98425185	0	1309.313197	121.3754847	0	7.538798604	163.5448189	174.8901513	111.4762676	1934.073902	0	8.677659503	21.71049472	0	5.096474715	0	0	0	up	35	0	1372	118	0	8	136	221	124	1777	0	10	23	0	4	0	0	0	1.123053886	0	44.29835766	4.111476763	0	0.280928964	4.627314691	5.595674216	3.962038267
ANK1	-2.10381426	0.034074036	0.108847461	47.20292445	0	5.725859463	0	0	0.942349825	7.2152126	3.956790753	0.899002158	26.12142581	11.6246123	18.22308496	0	30.02156963	95.55890091	86.75292452	56.66224281	18.86608023	down	57	0	6	0	0	1	6	5	1	24	11	21	0	36	75	82	55	19	0.440797182	0	0.046689171	0	0	0.008463265	0.04920087	0.030511359	0.007700668
ANK2	1.536160881	0.00349515	0.019253227	1271.166474	5599.838103	12629.33736	7063.436044	11426.01783	6231.759396	5422.232269	4801.961258	9755.971418	5473.527099	1875.789712	5563.247508	2498.594761	2814.522153	5356.394925	407.3155602	285.3716593	418.0326199	up	1535	5940	13234	6867	9214	6613	4509	6068	10852	5029	1775	6411	2647	3375	4204	385	277	421	7.418420213	24.73259906	64.35690403	36.03739414	44.25927635	34.97643584	23.10685622	23.14068548	52.2248577
ANK3	1.766205437	0.001719438	0.011061582	292.326883	231.9124871	204.2223209	339.4399148	198.4114231	143.2371735	82.9749449	341.8667211	314.6507553	377.6722814	24.30600753	129.2971266	161.4128085	127.5916709	126.1377492	4.231849976	5.151112983	15.88722546	up	353	246	214	330	160	152	69	432	350	347	23	149	171	153	99	4	5	16	1.347296296	0.808916659	0.821870035	1.367683578	0.606961918	0.634900951	0.279251219	1.301067278	1.330212071
ANKDD1A	-1.228766258	0.022341698	0.079913771	57.14038222	17.91194006	34.35515678	153.2622645	33.48192766	21.67404599	114.2408662	29.28025157	93.49622443	92.51338306	63.40697616	31.23957421	120.8236228	29.18763714	163.0871909	83.57903704	301.8552208	420.0185231	down	69	19	36	149	27	23	95	37	104	85	60	36	128	35	128	79	293	423	1.139861496	0.270418784	0.598420492	2.672837422	0.443322535	0.415819458	1.664118216	0.482316716	1.710805989
ANKDD1B	-1.460983521	0.030260221	0.100014068	82.81214815	17.91194006	20.99481803	74.05961777	37.20214184	65.02213796	48.10141733	53.81235424	73.71817695	16.32589113	245.1736412	102.3963821	333.2088972	140.9345908	12.74118679	0	15.45333895	229.3718176	down	100	19	22	72	30	69	40	68	82	15	232	118	353	169	10	0	15	231	2.795300671	0.457575109	0.618802661	2.185467272	0.833494684	2.110821935	1.185621583	1.49990944	2.282479108
ANKRD18A	-5.888593995	4.74E-08	1.69E-06	3.312485926	0	0	0	0	2.827049476	0	0	0	0	24.30600753	5.206595702	51.91640041	10.00718988	2.548237357	4.231849976	54.60179762	152.914545	down	4	0	0	0	0	3	0	0	0	0	23	6	55	12	2	4	53	154	0.071082677	0	0	0	0	0.058344378	0	0	0
ANKRD18B	-3.40711604	0.005809265	0.028525299	0.828121482	0.942733687	0.954309911	0	0	1.884699651	7.2152126	0	0.899002158	0	7.397480553	0	64.1875496	3.335729959	0	0	3.09066779	27.80264455	down	1	1	1	0	0	2	6	0	1	0	7	0	68	4	0	0	3	28	0.019032938	0.016397819	0.019151676	0	0	0.041659092	0.121091778	0	0.018952664
ANKRD22	-2.691267252	0.000404005	0.00350841	14.07806519	0	36.2637766	15.42908703	7.440428368	0	6.012677166	34.02840048	7.192017264	0	104.6215107	10.4131914	45.30885854	19.18044726	135.0565799	105.7962494	147.3218313	57.59119229	down	17	0	38	15	6	0	5	43	8	0	99	12	48	23	106	100	143	58	0.764907056	0	1.720458914	0.732882391	0.268326797	0	0.238554343	1.526707358	0.358438097
ANKRD30BL	-3.597704848	0.005049225	0.025613559	2.484364445	0	2.862929732	0	0	0	0	0	1.798004316	0	20.07887579	0	31.14984024	10.84112237	0	2.115924988	1.030222597	5.957709547	down	3	0	3	0	0	0	0	0	2	0	19	0	33	13	0	2	1	6	0.172209291	0	0.173283632	0	0	0	0	0	0.114321983
ANKRD33B	-5.399792545	4.82E-12	4.59E-10	6.624971852	0	4.771549553	2.057211605	0	1.884699651	0	0.791358151	0.899002158	8.707141935	22.19244166	92.85095669	12.27114919	8.339324897	57.33534054	163.9841866	343.0641247	174.7594801	down	8	0	5	2	0	2	0	1	1	8	21	107	13	10	45	155	333	176	0.062526142	0	0.039322635	0.016974028	0	0.01710707	0	0.006167359	0.007782804
ANKRD44	-1.238518532	0.005037036	0.025568002	39.74983111	20.74014112	40.08101624	164.5769284	45.8826416	37.69399302	14.4304252	60.9345776	103.3852482	111.0160597	30.64670515	125.8260628	152.9173976	140.1006583	245.904905	171.389924	202.9538515	136.034368	down	48	22	42	160	37	40	12	77	115	102	29	145	162	168	193	162	197	137	0.363946908	0.143714219	0.320440241	1.317346618	0.278837751	0.331917971	0.096479628	0.460696718	0.868278539
ANKRD53	-1.604177654	0.01612704	0.06267041	402.46704	66.93409181	38.17239642	43.2014437	78.12449786	249.7227037	740.7618269	61.72593575	194.1844661	57.68481532	1245.947082	727.1878664	993.0191496	1079.942574	202.5848699	22.21721238	86.53869811	342.568299	down	486	71	40	42	63	265	616	78	216	53	1179	838	1052	1295	159	21	84	345	15.97266786	2.010387626	1.322824245	1.498903812	2.057949871	9.531495446	21.46740157	2.022848657	7.069022643
ANKRD65	-2.085458122	0.005033293	0.025557063	7.453093334	10.37007056	25.76636758	11.31466383	136.4078534	9.423498255	7.2152126	14.24444671	97.99123522	4.353570968	16.90852698	185.7019134	21.71049472	22.51617722	465.0533177	280.3600609	61.8133558	46.66872479	down	9	11	27	11	110	10	6	18	109	4	16	214	23	27	365	265	60	47	0.244440797	0.257397384	0.73789728	0.324419648	2.96945616	0.297238569	0.172798516	0.385772517	2.947963554
ANKRD9	1.608681643	4.43E-06	8.35E-05	1422.712705	2912.104361	1608.966509	1275.471195	3820.659967	1079.9329	1381.713213	804.8112392	623.9074976	1210.292729	769.3379775	607.4361652	291.6757768	281.035249	849.8371587	599.8647342	337.9130117	497.4687472	up	1718	3089	1686	1240	3081	1146	1149	1017	694	1112	728	700	309	337	667	567	328	501	18.07380151	27.99783949	17.84780788	14.16548068	32.21596153	13.1942572	12.81751854	8.442574451	7.270265139
ANKUB1	-2.881098949	0.000662214	0.005187032	24.84364445	65.04862443	28.62929732	23.65793345	28.52164208	61.25273865	75.7597323	33.23704233	99.78923954	63.12677903	664.7164668	869.5014822	468.1915382	825.5931648	17.8376615	0	0	123.1259973	down	30	69	30	23	23	65	63	42	111	58	629	1002	496	990	14	0	0	124	0.730779588	1.448086506	0.735338613	0.608381882	0.556860022	1.73281616	1.627283721	0.807313177	2.692480474
ANLN	-1.7929924	0.041982766	0.126902273	6.624971852	95.21610243	6.680169374	5.143029011	0	144.1795233	3.6076063	14.24444671	30.56607337	53.33124435	2.113565872	26.90074446	55.69213862	12.50898734	578.4498801	85.69496202	179.2587318	57.59119229	down	8	101	7	5	0	153	3	18	34	49	2	31	59	15	454	81	174	58	0.120010485	1.305361625	0.105664283	0.081448388	0	2.511855288	0.047720835	0.213073435	0.50789338
ANO1	-2.605217258	0.000685574	0.005333497	7.453093334	10.37007056	10.49740902	2.057211605	18.60107092	2.827049476	12.02535433	10.28765596	0	5.441963709	64.4637591	20.82638281	9.439345529	116.7505486	3.822356036	46.55034974	123.6267116	0	down	9	11	11	2	15	3	10	13	0	5	61	24	10	140	3	44	120	0	0.118543923	0.124827345	0.145790906	0.028605534	0.196372693	0.043244613	0.139667179	0.135116297	0
ANO2	-2.040187819	0.004360848	0.022863913	28.15613037	4.713668437	11.45171893	3.085817407	0	8.481148429	0	0	3.596008632	9.795534677	22.19244166	17.35531901	53.80426951	24.1840422	42.0459164	10.57962494	8.241780773	51.63348274	down	34	5	12	3	0	9	0	0	4	9	21	20	57	29	33	10	8	52	0.613771575	0.077763916	0.217976695	0.058807456	0	0.177805153	0	0	0.071903872
ANO3	-4.218314776	3.74E-05	0.000489366	2.484364445	0	1.908619821	0	0	0	0	0	2.697006474	0	2.113565872	4.338829752	8.495410976	3.335729959	5.096474715	24.33313736	4.120890386	58.58414388	down	3	0	2	0	0	0	0	0	3	0	2	5	9	4	4	23	4	59	0.028693903	0	0.019248608	0	0	0	0	0	0.028572882
ANO8	-1.151017177	0.021884128	0.078644101	120.9057363	193.2604059	224.262829	196.4637082	150.0486388	298.7248947	6.012677166	163.019779	175.3054208	139.314271	280.0474781	160.5367008	93.44952073	105.9094262	625.5922713	522.6334721	905.5656624	270.0828328	down	146	205	235	191	121	317	5	206	195	128	265	185	99	127	491	494	879	272	2.332987547	2.822238343	3.778577988	3.314180931	1.92175485	5.543611745	0.084720234	2.59749298	3.102834461
ANTXR2	1.134569488	3.93E-05	0.00051218	1012.792572	511.9043923	994.3909268	557.5043448	922.6131176	905.5981823	472.5964253	467.692667	1068.014564	1094.923098	330.773059	617.8493566	449.3128472	472.8397216	157.9907162	259.2008111	313.1876694	314.7656544	up	1223	543	1042	542	744	961	393	591	1188	1006	313	712	476	567	124	245	304	317	10.41199625	3.982792106	8.926397616	5.01060439	6.295547894	8.953748941	3.547788102	3.970293604	10.07136688
ANXA11	-1.062253944	0.003713126	0.020170935	961.44904	2223.908769	984.8478277	949.4031555	1748.500666	2525.497532	1967.347969	1445.811341	898.1031558	827.1784838	3937.57322	5173.620596	3153.685341	4233.87525	2836.188179	1566.842454	474.932617	2898.425695	down	1161	2359	1032	923	1410	2680	1636	1827	999	760	3726	5962	3341	5077	2226	1481	461	2919	11.52195818	20.16983185	10.30563449	9.946700877	13.90804983	29.10736205	17.2161069	14.30738353	9.872428405
ANXA13	-3.978015173	0.000415735	0.0035873	32.29673778	1.885467375	6.680169374	2.057211605	0	12.25054773	37.27859843	0	0	0	67.63410791	170.9498922	379.4616903	57.54134179	42.0459164	0	1.030222597	445.8352644	down	39	2	7	2	0	13	31	0	0	0	64	197	402	69	33	0	1	449	1.758091459	0.077676047	0.317523491	0.097901678	0	0.641348655	1.481822304	0	0
ANXA2R	1.332433438	0.004655435	0.023993645	327.9361067	358.2388012	30.53791714	88.460099	131.4475678	362.8046828	281.3932914	116.3296481	218.4575244	19.59106935	124.7003865	58.14031867	79.29050244	56.7074093	49.69062847	105.7962494	44.29957165	96.31630435	up	396	380	32	86	106	385	234	147	243	18	118	67	84	68	39	100	43	97	11.91838415	9.853398613	0.969110134	2.810631614	3.170889512	12.68109927	7.467850713	3.491138879	7.282707998
ANXA4	1.567797831	0.000216254	0.00209562	703.9032593	7370.291968	3662.641437	2104.527471	4358.850952	4184.033225	2227.095622	3673.484535	3306.529937	6246.285946	1673.944171	1891.729772	1556.548078	2859.554507	601.3840164	613.6182466	520.2624113	492.5039892	up	850	7818	3838	2046	3515	4440	1852	4642	3678	5739	1584	2180	1649	3429	472	580	505	496	21.80763955	172.8087237	99.08220616	57.00049745	89.63303758	124.665615	50.38349535	93.97719275	93.9649505
AP002990.1	1.188874954	0.001664951	0.010775656	43.06231704	96.15883612	155.5525154	80.23125258	86.80499763	89.52323342	141.8991811	54.60371239	91.69822011	76.18749193	42.27131744	84.17329718	7.551476423	22.51617722	20.38589886	34.91276231	41.20890386	67.5207082	up	52	102	163	78	70	95	118	69	102	70	40	97	8	27	16	33	40	68	0.737398551	1.246175962	2.325881067	1.201093511	0.986620254	1.47433617	1.77434685	0.772103683	1.440335078
AP1AR	1.26290879	1.15E-07	3.66E-06	232.7021363	270.5645683	483.8351246	247.8939984	442.7054879	328.8800891	150.3169292	363.2333911	262.5086301	456.0365589	104.6215107	136.2392542	114.2160809	177.6276203	160.5389535	94.15866198	166.8960607	125.1119005	up	281	287	507	241	357	349	125	459	292	419	99	157	121	213	126	89	162	126	6.953469351	6.118674969	12.62420817	6.475831641	8.780444287	9.451367079	3.279916702	8.962630817	7.19519397
AP3M2	-1.090671118	0.000384609	0.003384725	831.4339674	295.0756442	369.3179354	464.9298226	303.8174917	408.9798242	897.0914332	402.0099405	390.1669366	392.9097798	1129.700959	1789.33339	1375.312644	1262.573789	690.5723239	542.7347595	468.7512815	842.0229493	down	1004	313	387	452	245	434	746	508	434	361	1069	2062	1457	1514	542	513	455	848	18.3037622	4.916219349	7.099349881	8.948049315	4.43941543	8.659052261	14.421255	7.30799029	7.878813341
APAF1	-1.64769123	0.002392765	0.014289953	70.39032593	33.93841275	46.76118562	44.2300495	0	91.40793307	13.22788977	30.07160972	59.33414243	64.21517177	150.0631769	115.4128714	322.8256171	244.3422195	53.51298451	34.91276231	70.05513657	146.9568355	down	85	36	49	43	0	97	11	38	66	59	142	133	342	293	42	33	68	148	0.817129626	0.298163717	0.473989885	0.448873295	0	1.020511127	0.112130122	0.288259232	0.631801128
APBA1	-4.970240963	0.000278376	0.002588527	81.15590519	0	0	0	0	0	0	0	0	0	0	5.206595702	0	4.169662448	33.12708565	3.173887482	9.272003369	12.90837069	down	98	0	0	0	0	0	0	0	0	0	0	6	0	5	26	3	9	13	1.077059209	0	0	0	0	0	0	0	0
APBA2	-3.930153749	0.000514502	0.004253432	56.31226074	9.427336874	0	2.057211605	0	0	54.1140945	11.87037226	5.394012948	2.176785484	243.0600753	13.88425521	7.551476423	10.84112237	59.8835779	795.5877956	593.4082156	0	down	68	10	0	2	0	0	45	15	6	2	230	16	8	13	47	752	576	0	1.172428967	0.148544949	0	0.037444747	0	0	0.822711783	0.204078138	0.103013302
APBB1IP	-2.675758498	3.45E-10	2.22E-08	12.42182222	22.6256085	82.0706523	81.25985838	135.167782	18.84699651	34.87352756	94.17161993	40.45509711	45.71249516	168.0284868	416.5276562	341.7043081	179.2954853	625.5922713	579.7634468	281.2507689	305.8290901	down	15	24	86	79	109	20	29	119	45	42	159	480	362	215	491	548	273	308	0.299379965	0.41268908	1.727153306	1.712150146	2.162275475	0.436853127	0.613743702	1.874157273	0.894351866
APC2	-1.300377551	0.010108047	0.043842394	2066.991218	758.9006184	451.3885877	1304.272157	1035.459615	437.250319	792.4708505	929.845827	677.8476271	356.9928193	780.9625898	1213.136799	356.807261	318.562211	4324.358796	2106.403326	2098.563429	6164.243478	down	2496	805	473	1268	835	464	659	1175	754	328	739	1398	378	382	3394	1991	2037	6208	15.13092525	4.204332424	2.885247069	8.346865976	5.031070821	3.078313623	4.236077488	5.620647748	4.551522358
APLNR	-4.201628119	1.13E-09	6.14E-08	127.5307082	21.68287481	36.2637766	22.62932765	194.691209	33.92459372	67.34198426	11.07901411	33.26307985	55.50802984	78.20193727	5498.165061	265.2456094	441.9842195	30683.32602	556.4882719	221.4978583	1642.341932	down	154	23	38	22	157	36	56	14	37	51	74	6336	281	530	24082	526	215	1654	2.971234882	0.382317662	0.73773574	0.46091647	3.010710292	0.760138525	1.145676138	0.213143404	0.710857284
APOBEC3C	1.476501266	0.002196009	0.013373801	390.0452178	229.084286	1294.998549	853.7428159	1201.629181	333.5918382	710.6984411	611.7198505	444.107066	1272.331115	56.00949561	347.1063801	94.39345529	251.8476119	916.09133	112.1440244	149.3822765	184.688996	up	471	243	1357	830	969	354	591	773	494	1169	53	400	100	302	719	106	145	186	12.00252312	5.335046141	34.796251	22.96746264	24.54304659	9.872539621	15.96969793	15.54385496	12.53553931
APOBEC3F	1.263000403	0.003653128	0.019907194	55.48413926	47.13668437	195.6335317	77.14543517	115.3266397	103.6584808	240.5070867	118.7037226	120.4662892	223.1205121	52.8391468	58.14031867	53.80426951	60.04313926	103.203613	14.81147492	7.211558176	82.41498207	up	67	50	205	75	93	110	200	150	134	205	50	67	57	72	81	14	7	83	1.585290074	1.019258176	4.88077471	1.926985661	2.187106527	2.848397539	5.01789431	2.800611023	3.157207791
APOBEC3G	1.464690743	0.003288808	0.018361655	123.3901007	58.44948862	510.5558021	158.4052936	256.6947787	233.7027567	630.128567	336.327214	396.4599517	323.2526443	30.64670515	112.8095735	71.73902602	182.6312152	291.7731774	25.39109986	26.78578751	136.034368	up	149	62	535	154	207	248	524	425	441	297	29	130	76	219	229	24	26	137	5.834176587	2.091535562	21.07890501	6.547828629	8.055948806	10.62720263	21.75615605	13.13136366	17.19476802
APOBEC4	-4.919106387	1.54E-05	0.000233668	0	0	0.954309911	0	0	1.884699651	1.202535433	0	0	1.088392742	21.13565872	10.4131914	35.86951301	37.52696203	3.822356036	0	0	11.91541909	down	0	0	1	0	0	2	1	0	0	1	20	12	38	45	3	0	0	12	0	0	0.027267651	0	0	0.059313115	0.028734546	0	0
APOBR	-1.170291164	0.02494933	0.086735294	4.140607408	24.51107587	35.30946669	34.97259728	104.1659972	21.67404599	26.45577953	41.15062383	24.27305827	53.33124435	30.64670515	47.72712727	90.61771708	20.84831224	159.2648348	230.6358237	53.57157502	31.77445092	down	5	26	37	34	84	23	22	52	27	49	29	55	96	25	125	218	52	32	0.094687862	0.424207082	0.705061485	0.699175986	1.581090179	0.47667911	0.441778485	0.777061237	0.509157914
APOC1	-3.207827067	2.41E-08	9.12E-07	6.624971852	44.30848331	49.62411535	117.2610615	384.4221323	30.15519441	125.0636851	159.8543464	115.9712784	145.8446274	578.060266	448.6349963	1421.565437	199.309865	1807.974405	2888.237609	912.7772206	451.792974	down	8	47	52	114	310	32	104	202	129	134	547	517	1506	239	1419	2730	886	455	0.683103679	3.45760006	4.467874277	10.57023811	26.30942652	2.990340168	9.416457551	13.61054776	10.96858935
APOD	-4.22238045	2.19E-05	0.000316083	1018.589422	4.713668437	22.90343785	18.51490444	29.76171347	50.88689057	10.8228189	9.496297808	11.68702805	7.618749193	41.21453451	3924.037627	1033.608335	1613.659367	10096.11641	742.6896709	118.4755986	136.034368	down	1230	5	24	18	24	54	9	12	13	7	39	4522	1095	1935	7924	702	115	137	78.16625425	0.27375651	1.534710252	1.242138367	1.515927676	3.755622467	0.606476916	0.601759607	0.822663013
APOE	-4.034002222	5.52E-10	3.33E-08	3214.767591	1286.831483	2223.542092	2442.93878	6697.625603	995.1214157	2886.08504	3505.716607	945.7502702	3629.789794	5492.100919	12435.08607	9516.748162	2419.238152	69958.03429	162997.1076	96597.79155	5273.565901	down	3882	1365	2330	2375	5401	1056	2400	4430	1052	3335	5197	14330	10082	2901	54907	154067	93764	5311	230.7709988	69.90988892	139.3742626	153.3107452	319.1191941	68.70108501	151.2845288	207.8054924	62.27387182
APOLD1	-1.617103657	0.00017259	0.00174388	130.8431941	251.7098945	206.1309407	97.71755122	213.2922799	238.4145058	80.56987403	193.0913888	218.4575244	91.42499032	242.0032924	190.9085091	210.4974053	208.4831224	448.4897749	917.2534824	1657.628158	351.5048633	down	158	267	216	95	172	253	67	244	243	84	229	220	223	250	352	867	1609	354	2.357893044	3.43287933	3.243558451	1.53947947	2.55122353	4.132011434	1.060228303	2.873322924	3.611085055
AQP1	2.007758208	0.001366562	0.009191885	50390.36403	31716.38945	12023.35056	8601.201719	23868.8942	15076.65486	40216.39249	3124.281979	14211.42611	4950.01019	8684.642169	16727.05646	2007.748794	1815.47103	8949.409599	1081.237669	870.5380941	480.5885701	up	60849	33643	12599	8362	19248	15999	33443	3948	15808	4548	8218	19276	2127	2177	7024	1022	845	484	1310.631141	624.3124779	273.0637666	195.5782171	412.0649717	377.1324088	763.8179194	67.10143048	339.0536271
AQP3	-1.91624197	0.009534942	0.041933539	0.828121482	0	0.954309911	2.057211605	1.240071395	2.827049476	0	2.374074452	0.899002158	31.56338951	4.227131744	1.735531901	4.719672764	3.335729959	12.74118679	10.57962494	1.030222597	236.3224787	down	1	0	1	2	1	3	0	3	1	29	4	2	5	4	10	10	1	238	0.038381226	0	0.03862067	0.08335509	0.038148011	0.126012631	0	0.090858947	0.038219348
AQP4	-5.140653535	5.53E-16	1.14E-13	700.5907734	566.5829462	286.2929732	226.2932765	24.80142789	16.01994703	158.7346772	275.3926364	137.5473302	65.30356451	2484.496683	9285.095669	2775.167585	2791.172043	26523.32854	15077.0235	8897.002344	1546.025627	down	846	601	300	220	20	17	132	348	153	60	2351	10700	2940	3347	20817	14251	8636	1557	10.55644448	6.461034187	3.766773642	2.980940227	0.248044928	0.232150811	1.746541111	3.426526904	1.901092138
AQP6	-1.309118782	0.019018558	0.070763457	15.73430815	66.93409181	36.2637766	23.65793345	107.8862113	47.11749127	256.1400473	27.69753527	17.98004316	19.59106935	357.1926324	115.4128714	198.2262561	150.1078481	75.17300205	57.12997468	38.11823607	232.3506723	down	19	71	38	23	87	50	213	35	20	18	338	133	210	180	59	54	37	234	0.437032098	1.407013761	0.879517113	0.574474628	1.988987425	1.258646341	5.195135917	0.635265654	0.458093532
ARC	-2.150150502	0.013929172	0.056036977	13.2499437	168.7493301	169.8671641	1368.045717	1088.782685	1186.41843	95.00029923	2097.890457	1038.347492	994.7909661	222.9811995	63.34691438	2342.84556	80.05751901	2897.345875	4939.626885	18470.86093	176.7453832	down	16	179	178	1330	878	1259	79	2651	1155	914	211	73	2482	96	2274	4669	17929	178	0.389749114	3.756630211	4.363009104	35.18034359	21.25752607	33.56331609	2.040562126	50.95683889	28.01635088
ARFGEF2	1.092154801	0.000106789	0.001186385	479.4823378	525.1026639	496.2411535	588.3625189	233.1334222	531.4853016	153.9245355	667.9062791	443.2080639	845.6811605	262.0821681	219.5447854	202.9459289	210.1509874	168.1836656	197.8389864	381.1823607	221.4282048	up	579	557	520	572	188	564	128	844	493	777	248	253	215	252	132	187	370	223	4.697099839	3.893020449	4.244783402	5.038839654	1.515870592	5.007308059	1.101079746	5.402829612	3.982562287
ARFGEF3	-1.388767526	0.015156296	0.059763777	9.937457778	153.6655911	83.02496222	27.77235666	34.72199905	55.5986397	21.6456378	7.913581506	26.07106258	53.33124435	30.64670515	19.95861686	54.74820407	255.1833418	299.4178895	70.88348711	128.7778246	133.0555132	down	12	163	87	27	28	59	18	10	29	49	29	23	58	306	235	67	125	134	0.057923996	0.677868006	0.422568856	0.141522117	0.134334744	0.311675928	0.092131332	0.038089465	0.139392593
ARG2	1.339589073	0.013780104	0.055617991	91.92148445	29.22474431	88.75082168	52.45889592	31.00178487	65.02213796	4.810141733	64.89136835	54.83913164	326.5178226	23.24922459	35.57840396	6.60754187	30.85550212	48.41650979	37.02868729	53.57157502	20.85198342	up	111	31	93	51	25	69	4	82	61	300	22	41	7	37	38	35	52	21	3.897824665	0.937867047	3.28611859	1.944700737	0.872554133	2.6516878	0.1489419	2.272169732	2.133013409
ARHGAP10	1.27593131	0.017513676	0.066753524	203.7178845	24.51107587	121.1973586	146.0620239	200.8915659	127.2172264	165.9498898	82.30124767	404.5509711	456.0365589	14.79496111	124.0905309	9.439345529	35.85909706	186.0213271	112.1440244	103.0222597	53.61938592	up	246	26	127	142	162	135	138	104	450	419	14	143	10	43	146	106	100	54	5.354826753	0.487600259	2.781730174	3.356463616	3.504922203	3.216014995	3.185275347	1.786369331	9.754101289
ARHGAP15	-1.136376119	0.002031361	0.012590217	14.90618667	17.91194006	62.03014418	25.71514506	57.04328415	19.78934633	13.22788977	22.94938637	17.081041	26.12142581	72.91802259	32.10734016	67.96328781	23.35010971	90.46242619	72.99941209	64.90402359	61.56299865	down	18	19	65	25	46	21	11	29	19	24	69	37	72	28	71	69	63	62	0.297492045	0.270543258	1.080978788	0.448669082	0.755637904	0.379836002	0.192776066	0.378206029	0.312694961
ARHGAP18	-1.059793364	0.004086908	0.021684045	312.2017985	155.5510584	37.21808651	62.74495394	157.4890671	187.5276153	199.6208819	136.9049601	65.62715753	131.6955218	324.4323614	462.5192515	443.6492399	321.897941	191.1178018	133.3032743	185.4400674	349.5189601	down	377	165	39	61	127	199	166	173	73	121	307	533	470	386	150	126	180	352	6.067425007	2.287848557	0.63158039	1.066046587	2.031514089	3.50501695	2.832883609	2.197033947	1.169904353
ARHGAP21	-1.622349012	3.77E-06	7.28E-05	1300.150726	486.4505827	437.073939	804.3697374	529.5104855	593.68039	186.3929922	402.0099405	212.1645093	400.528529	1322.035453	1393.632116	1258.264759	1891.358887	2108.666413	1411.321967	3029.884657	770.5304348	down	1570	516	458	782	427	630	155	508	236	368	1251	1606	1333	2268	1655	1334	2941	776	14.88955369	4.216110564	4.370674546	8.053266345	4.024972832	6.53877745	1.558731465	3.801660559	2.22873514
ARHGAP22	-1.930372791	2.78E-07	7.92E-06	24.84364445	108.4143741	42.94394597	85.37428159	29.76171347	56.54098953	46.8988819	48.27284719	32.36407769	26.12142581	110.9622083	163.1399987	133.094772	135.9309958	505.8251155	240.1574862	118.4755986	124.1189489	down	30	115	45	83	24	60	39	61	36	24	105	188	141	163	397	227	115	125	0.515638637	1.702951579	0.778283233	1.549121822	0.410004374	1.128624378	0.710798301	0.827335442	0.616156633
ARHGAP24	2.231863231	3.06E-06	6.11E-05	267.4832385	221.5424165	347.3688074	41.14423209	125.2472109	461.7514145	199.6208819	171.7247187	82.70819853	149.1098056	21.13565872	47.72712727	29.26197114	13.34291983	150.3460041	27.50702485	21.63467453	42.69691842	up	323	235	364	40	101	490	166	217	92	137	20	55	31	16	118	26	21	43	3.938037619	2.46845641	4.46559862	0.529566631	1.223916424	6.538037351	2.146065647	2.08768355	1.11693936
ARHGAP25	-1.245132864	0.00081673	0.006097445	50.51541037	52.7930865	42.94394597	40.11562629	47.122713	79.15738534	30.06338583	58.56050315	9.889023738	31.56338951	27.47635634	93.71872264	99.11312805	45.03235444	140.1530547	145.9988242	156.5938347	133.0555132	down	61	56	45	39	38	84	25	74	11	29	26	108	105	54	110	138	152	134	1.089131708	0.861427746	0.80847025	0.756133458	0.674352876	1.641359949	0.473312694	1.042581186	0.195572452
ARHGAP29	-2.018443547	0.000917995	0.006652884	36.43734519	99.92977087	7.634479284	70.97380036	37.20214184	25.44344529	21.6456378	4.748148904	9.889023738	93.6017758	190.2209285	54.66925487	34.92557846	76.72178905	59.8835779	371.3448354	464.6303911	67.5207082	down	44	106	8	69	30	27	18	6	11	86	180	63	37	92	47	351	451	68	0.464388017	0.963861105	0.084960934	0.790789148	0.314704268	0.311864593	0.201445889	0.04996975	0.115607349
ARHGAP31	-1.753613513	1.98E-05	0.000287925	96.89021334	133.8681836	164.1413046	216.0072185	111.6064255	127.2172264	131.0763622	527.0445283	329.0347898	64.21517177	478.72267	603.0973355	465.3597346	733.8605909	1204.042151	699.3132086	807.6945157	140.9991259	down	117	142	172	210	90	135	109	666	366	59	453	695	493	880	945	661	784	142	0.901783738	0.942942355	1.333969646	1.757596237	0.689464798	1.138739237	0.890841852	4.050590724	2.809066709
ARHGAP33	-1.106115717	0.005156617	0.026010938	194.6085482	68.81955918	76.34479284	255.094239	63.24364113	136.6407247	50.5064882	106.0419922	124.9613	129.5187363	200.7887579	137.9747861	153.8613321	54.20561183	389.8803157	363.939098	460.5095007	317.7445092	down	235	73	80	248	51	145	42	134	139	119	190	159	163	65	306	344	447	320	3.834503395	1.026229244	1.313506464	4.394163651	0.827112323	2.589305213	0.726688239	1.725335904	2.258502079
ARHGAP36	-4.885795291	0.000484361	0.004062675	3.312485926	0	0	0	0	0	6.012677166	0	3.596008632	0	0	44.25606347	9.439345529	0	135.0565799	47.60831224	67.99469138	0	down	4	0	0	0	0	0	5	0	4	0	0	51	10	0	106	45	66	0	0.091217878	0	0	0	0	0	0.120905916	0	0.090833154
ARHGAP39	-1.165325417	0.011739913	0.049352008	2347.7244	571.2966146	220.4455893	672.7081947	517.1097716	1003.602564	1468.295764	491.4334116	536.7042883	248.1535452	2421.089707	2786.396467	2612.810842	2475.945562	593.7393043	651.7048964	637.7077873	2313.577207	down	2835	606	231	654	417	1065	1221	621	597	228	2291	3211	2768	2969	466	616	619	2330	42.50207984	7.827264427	3.484737449	10.64677681	6.213641964	17.47353227	19.41021563	7.346429528	8.912424844
ARHGAP4	-1.033030575	0.003478115	0.019185656	88.60899852	111.2425751	152.6895857	282.8665956	556.7920562	164.9112195	355.9504882	145.6098997	140.2443366	111.0160597	374.1011594	383.5525501	422.8826797	204.31346	560.6122186	435.8805476	450.2072747	618.6088413	down	107	118	160	275	449	175	296	184	156	102	354	442	448	245	440	412	437	623	2.272643106	2.159283825	3.419545667	6.342543259	9.478658002	4.067799045	6.666482598	3.083847421	3.299411551
ARHGAP40	-3.619823797	0.002153936	0.01319245	0	0	0	0	0	2.827049476	3.6076063	0	0	0	2.113565872	6.074361652	12.27114919	5.837527428	14.01530547	0	18.54400674	1.985903182	down	0	0	0	0	0	3	3	0	0	0	2	7	13	7	11	0	18	2	0	0	0	0	0	0.082988255	0.08040818	0	0
ARHGAP44	-2.283785626	9.27E-06	0.00015529	16.56242963	48.07941806	35.30946669	13.37187543	78.12449786	44.2904418	9.620283466	18.99259562	80.01119206	106.6624887	406.8614304	289.8338274	252.0305256	343.5801857	118.4930371	25.39109986	74.17602696	244.2660914	down	20	51	37	13	63	47	8	24	89	98	385	334	267	412	93	24	72	246	0.324424099	0.712743966	0.60392888	0.228986429	1.015726331	0.834362829	0.137603878	0.307200522	1.43759829
ARHGDIB	-1.543389396	0.000117682	0.001280737	146.5775022	293.1901768	556.3626778	365.1550598	1024.298972	188.4699651	214.0513071	460.5704437	199.5784791	335.2249645	523.1075534	800.9479722	734.3810821	421.9698398	2093.376989	1702.261653	1583.452131	961.1771403	down	177	311	583	355	826	200	178	582	222	308	495	923	778	506	1643	1609	1537	968	8.389832038	12.7004951	27.80670426	18.27223345	38.91464725	10.37490133	8.946590902	21.76860415	10.47845866
ARHGEF16	-5.644846909	7.45E-06	0.00012951	0.828121482	0	0	0	0	4.711749127	1.202535433	0	3.596008632	0	10.56782936	0	0	8.339324897	31.85296697	11.63758744	31.93690049	323.7022187	down	1	0	0	0	0	5	1	0	4	0	10	0	0	10	25	11	31	326	0.021114753	0	0	0	0	0.115539367	0.022389458	0	0.084102794
ARHGEF19	-1.555633086	0.013910317	0.055975115	2.484364445	0.942733687	6.680169374	6.171634814	17.36099953	14.13524738	1.202535433	8.704939657	9.889023738	5.441963709	9.511046425	12.1487233	5.663607317	3.335729959	43.32003508	53.9560872	38.11823607	5.957709547	down	3	1	7	6	14	15	1	11	11	5	9	14	6	4	34	51	37	6	0.071123745	0.020425544	0.16699073	0.154464219	0.329894022	0.389187244	0.02513917	0.205784965	0.259687159
ARHGEF26	-2.45144741	0.000204078	0.002006617	2.484364445	6.599135812	7.634479284	6.171634814	0	0	6.012677166	4.748148904	0.899002158	1.088392742	22.19244166	44.25606347	5.663607317	30.85550212	21.66001754	10.57962494	2.060445193	18.86608023	down	3	7	8	6	0	0	5	6	1	1	21	51	6	37	17	10	2	19	0.03976261	0.079934071	0.106695126	0.086355134	0	0	0.070271822	0.062752709	0.013198302
ARHGEF33	-2.471267307	0.00019753	0.001951772	40.57795259	10.37007056	2.862929732	15.42908703	0	14.13524738	15.63296063	7.913581506	16.18203884	14.14910564	76.0883714	30.37180826	224.6564236	55.87347681	6.370593394	9.521662447	28.8462327	178.7312864	down	49	11	3	15	0	15	13	10	18	13	72	35	238	67	5	9	28	180	0.725665588	0.140350316	0.044705676	0.241220931	0	0.243111603	0.204146236	0.116860582	0.265446733
ARHGEF4	-3.46598164	4.77E-10	2.96E-08	265.8269956	12.25553794	475.2463354	136.8045717	174.8500666	4.711749127	377.596126	393.3050009	89.00121364	196.9990863	1611.593978	1782.391262	3868.243798	2962.962136	3009.468319	2584.602373	1434.069854	1546.025627	down	321	13	498	133	141	5	314	497	99	181	1525	2054	4098	3553	2362	2443	1392	1557	3.049129501	0.106388443	4.759936328	1.371847261	1.331199055	0.051977432	3.162700462	3.725244853	0.936419528
ARHGEF7	-1.13268139	0.002448451	0.014542534	345.3266578	559.0410767	250.0291966	662.4221367	187.2507806	346.7847358	144.304252	255.6086827	240.0335762	309.1035387	683.7385596	222.1480833	408.7236614	409.4608524	714.7805788	683.4437712	1832.765999	835.0722882	down	417	593	262	644	151	368	120	323	267	284	647	256	433	491	561	646	1779	841	3.142214203	3.849769148	1.986561373	5.269493603	1.13091439	3.034740287	0.958823247	1.920568722	2.00343577
ARID5A	-3.17233772	5.82E-08	2.01E-06	72.04656889	78.24689606	148.872346	257.1514506	177.3302094	23.55874564	54.1140945	89.42347102	112.3752697	168.700875	188.1073626	229.0902109	592.7908992	336.0747933	3763.746577	1805.941977	1503.094768	103.2669655	down	87	83	156	250	143	25	45	113	125	155	178	264	628	403	2954	1707	1459	104	1.973959197	1.622472233	3.561594566	6.159453902	3.224838772	0.620773124	1.082652315	2.023135447	2.824186427
ARID5B	-1.380905018	0.047321196	0.138765163	24.01552296	88.61696662	108.7913298	18.51490444	171.1298525	0.942349825	0	24.53210267	10.7880259	48.97767339	30.64670515	172.6854241	141.5901829	110.0790886	1602.841298	186.201399	90.6595885	215.4704953	down	29	94	114	18	138	1	0	31	12	45	29	199	150	132	1258	176	88	217	0.235473423	0.657585177	0.93142891	0.158708317	1.113720045	0.008886237	0	0.198624671	0.097026323
ARL13B	-1.086900732	0.00215072	0.013182781	176.3898756	115.9562436	88.75082168	160.4625052	66.96385531	156.430071	138.2915748	142.4444671	63.82915322	178.4964097	317.0348808	220.4125514	532.3790878	495.3558989	189.8436831	63.47774965	201.9236289	167.8088189	down	213	123	93	156	54	166	115	180	71	164	300	254	564	594	149	60	196	169	3.846065228	1.913473339	1.689744158	3.05875662	0.96913405	3.280341884	2.201873977	2.564703381	1.27661464
ARL15	3.533702923	8.13E-20	3.44E-17	504.3259822	3624.811028	4385.054039	5748.877829	3184.503341	3422.614566	1486.333796	5599.650274	4414.999598	3902.976372	242.0032924	130.1648926	260.5259366	343.5801857	135.0565799	461.2716474	538.806418	394.2017817	up	609	3845	4595	5589	2568	3632	1236	7076	4911	3586	229	150	276	412	106	436	523	397	12.79492861	69.59806747	97.14200285	127.5081563	53.62516539	83.51036725	27.53573173	117.3102596	102.7436378
ARL4A	1.608022638	0.000106316	0.001183445	1175.104382	1382.047586	1516.398448	897.9728654	1113.584112	359.9776333	543.5460158	1088.908815	1557.071738	1506.335555	233.5490289	342.7675504	678.6889435	254.3494093	101.9294943	138.5930867	181.319177	991.9586396	up	1419	1466	1589	873	898	382	452	1376	1732	1384	221	395	719	305	80	131	176	999	29.97064651	26.67644468	33.7705844	20.02217448	18.85137806	8.829803889	10.12301143	22.93294064	36.42722041
ARMC5	1.181484228	3.05E-05	0.00041139	520.8884119	870.1431935	699.5091644	741.6247835	921.3730462	819.8443481	1647.473544	766.826048	1211.854909	939.2829363	319.1484467	526.7339319	154.8052667	430.3091647	528.7592517	689.7915462	328.6410083	245.259043	up	629	923	733	721	743	870	1370	969	1348	863	302	607	164	516	415	652	319	247	8.577533515	10.84410568	10.05811776	10.67653492	10.07056049	12.98389545	19.81024843	10.42709073	18.30484688
ARMCX2	2.245943723	3.02E-06	6.05E-05	1414.43149	4247.957996	4719.062508	2284.533487	2130.442656	5234.75328	3078.490709	1298.618725	2376.062704	4850.966451	318.0916638	570.1222294	403.0600541	797.2394601	341.4638059	311.0409733	89.6293659	2504.223913	up	1708	4506	4945	2221	1718	5555	2560	1641	2643	4457	301	657	427	956	268	294	87	2522	41.10377224	93.42546403	119.746016	58.03976625	41.09320591	146.3025368	65.32679563	31.16233503	63.33669642
ARMH1	-1.302745771	0.005652262	0.027993479	105.9995496	25.45380956	36.2637766	128.5757253	76.88442647	41.46339232	301.8363937	135.3222438	45.84911006	23.94464032	373.0443764	221.2803173	252.9744602	167.6204304	131.2342239	90.98477449	164.8356155	415.0537651	down	128	27	38	125	62	44	251	171	51	22	353	255	268	201	103	86	160	418	5.056019307	0.918846108	1.510369871	5.361570847	2.43412846	1.902065243	10.51308201	5.329941737	2.006011231
ARMH4	-1.328691908	0.018713062	0.070050512	59.62474667	186.6612701	21.94912794	8.228846418	71.92414089	166.7959191	45.69634646	10.28765596	9.889023738	45.71249516	99.33759599	95.45425454	137.8144447	119.252346	77.7212394	396.7359353	232.8303068	100.2881107	down	72	198	23	8	58	177	38	13	11	42	94	110	146	143	61	375	226	101	0.796060315	1.886074875	0.255883497	0.096047651	0.637374261	2.141710289	0.445507121	0.113418638	0.121107375
ARNTL2	-2.650303822	6.05E-05	0.000742289	4.140607408	12.25553794	0	40.11562629	49.60285579	16.96229686	20.44310237	0	56.63713595	16.32589113	207.1294555	119.7517011	178.4036305	240.172557	50.96474715	57.12997468	82.41780773	147.9497871	down	5	13	0	39	40	18	17	0	63	15	196	138	189	288	40	54	80	149	0.051886759	0.116227836	0	0.439475256	0.412571839	0.204424537	0.187065215	0	0.651015783
ARPP21	-7.376939269	1.13E-12	1.26E-10	0	0	0	0	0	0	0	0	2.697006474	1.088392742	2.113565872	35.57840396	21.71049472	4.169662448	198.7625139	76.17329958	119.5058212	77.45022411	down	0	0	0	0	0	0	0	0	3	1	2	41	23	5	156	72	116	78	0	0	0	0	0	0	0	0	0.029123704
ARRB1	-1.483721818	0.004533173	0.023535274	28.15613037	23.56834219	66.80169374	59.65913653	109.1262827	25.44344529	16.83549607	41.15062383	22.47505395	44.62410242	20.07887579	104.131914	31.14984024	27.51977216	211.5037007	374.5187229	95.81070148	114.189433	down	34	25	70	58	88	27	14	52	25	41	19	120	33	33	166	354	93	115	0.731889486	0.463646368	1.516231776	1.355744548	1.882791868	0.636069153	0.319559846	0.883278241	0.535884295
ARRDC4	-2.116482314	2.15E-05	0.000312116	1063.307982	212.1150797	415.1248111	587.3339131	176.090138	151.7183219	140.6966457	53.02099609	352.4088459	622.5606484	802.0982485	1190.574884	1072.309652	1079.942574	5287.592517	1250.511668	1445.402303	968.1278014	down	1284	225	435	571	142	161	117	67	392	572	759	1372	1136	1295	4150	1182	1403	975	22.64383009	3.418594927	7.719249595	10.93463407	2.489007806	3.107310974	2.1879042	0.932367794	6.883912803
ARSA	1.03203144	0.001533136	0.010117821	247.608323	1339.62457	867.4677087	766.3113227	827.1276202	1290.076911	1821.841181	850.7100119	714.7067156	1436.678419	919.4011544	362.7261672	326.6013553	278.5334515	439.5709442	594.5749217	433.7237132	620.5947445	up	299	1421	909	745	667	1369	1515	1075	795	1320	870	418	346	334	345	562	421	625	10.46883032	42.86485042	32.02519766	28.32477882	23.21164165	52.45711475	56.24671742	29.70045031	27.7177856
ARSE	2.578316478	7.65E-11	5.75E-09	385.9046104	1975.969809	1364.663172	340.4685206	399.3029891	709.5894186	1198.927827	830.1347	1449.191479	1039.415069	122.5868206	219.5447854	222.7685545	95.90223631	100.6553756	222.1721238	270.9485429	43.68987001	up	466	2096	1430	331	322	753	997	1049	1612	955	116	253	236	115	79	210	263	44	12.5427488	48.60470908	38.72967105	9.674267315	8.614215457	22.18072631	28.45506241	22.27972844	43.20522539
ARSF	-7.590987398	0.000588887	0.004739362	0	0	0	0	0	0	0	0	4.49501079	0	0	59.00808462	0	0	95.55890091	339.6059606	249.3138684	0.992951591	down	0	0	0	0	0	0	0	0	5	0	0	68	0	0	75	321	242	1	0	0	0	0	0	0	0	0	0.162224139
ARSJ	3.179372982	7.76E-06	0.00013391	3.312485926	226.256085	121.1973586	91.5459164	71.92414089	206.3746118	34.87352756	54.60371239	22.47505395	709.6320677	20.07887579	11.28095735	8.495410976	0.83393249	48.41650979	26.44906235	12.36267116	8.936564321	up	4	240	127	89	58	219	29	69	25	652	19	13	9	1	38	25	12	9	0.061680287	3.18843743	1.970566426	1.490251898	0.888929746	3.695766198	0.474178621	0.83958193	0.383875888
ART5	1.728531473	0.020866093	0.075866417	12.42182222	0	25.76636758	5.143029011	13.64078534	20.73169616	27.65831497	6.330865205	349.7118395	23.94464032	0	4.338829752	2.831803659	0	3.822356036	17.9853624	3.09066779	2.978854774	up	15	0	27	5	11	22	23	8	389	22	0	5	3	0	3	17	3	3	0.63700125	0	1.153755416	0.230569741	0.464295806	1.02245849	1.035701101	0.268081355	16.44989221
ASAP1	-1.355918865	1.29E-05	0.000203568	253.4051733	133.8681836	65.84738383	181.0346212	172.3699239	215.79811	103.4180473	94.96297808	90.79921796	154.5517693	161.6877892	312.3957421	276.572824	219.3242448	517.2921836	405.1996352	591.3477705	519.3136822	down	306	142	69	176	139	229	86	120	101	142	153	360	293	263	406	383	574	523	3.463784665	1.384835108	0.78592212	2.163343128	1.563857976	2.836866639	1.032251414	1.071860587	1.13845341
ASAP2	-1.888646118	0.002314848	0.013928897	26.49988741	1.885467375	4.771549553	12.34326963	0	49.94454075	10.8228189	3.956790753	22.47505395	14.14910564	24.30600753	67.68574413	8.495410976	53.37167934	107.025969	35.9707248	77.26669475	62.55595025	down	32	2	5	12	0	53	9	5	25	13	23	78	9	64	84	34	75	63	0.401952208	0.021643859	0.063196847	0.163677495	0	0.728575041	0.11987387	0.049558944	0.312700719
ASB14	-1.440860054	0.026650152	0.091384928	2.484364445	17.91194006	0	13.37187543	17.36099953	2.827049476	9.620283466	0.791358151	2.697006474	3.265178226	22.19244166	20.82638281	29.26197114	20.84831224	1.274118679	12.69554993	23.69511972	19.85903182	down	3	19	0	13	14	3	8	1	3	3	21	24	31	25	1	12	23	20	0.06732307	0.367347017	0	0.316788413	0.31226531	0.07367801	0.190366365	0.01770803	0.067039125
ASB17	5.825603448	3.39E-06	6.63E-05	0	7.5418695	18.1318883	17.48629864	0	21.67404599	18.0380315	15.03580486	0.899002158	5.441963709	0	0	0	0	0	0	0	0	up	0	8	19	17	0	23	15	19	1	5	0	0	0	0	0	0	0	0	0	0.447110904	1.240222415	1.197504669	0	1.632852018	1.031796018	0.972581961	0.064596568
ASB5	-5.780378037	5.57E-06	0.00010174	1.656242963	1.885467375	0	0	0	2.827049476	0	0	0.899002158	0	0	24.29744661	4.719672764	1.667864979	228.0672435	7.405737459	61.8133558	0	down	2	2	0	0	0	3	0	0	1	0	0	28	5	2	179	7	60	0	0.04424601	0.03812013	0	0	0	0.072633898	0	0	0.022029698
ASCL1	-5.934682798	3.22E-11	2.64E-09	0.828121482	2.828201062	28.62929732	33.94399148	133.9277106	0	0	10.28765596	0	32.65178226	1652.808512	568.3866975	1144.992613	205.9813249	2244.997112	2387.821349	2606.463169	1044.585074	down	1	3	30	33	108	0	0	13	0	30	1564	655	1213	247	1762	2257	2530	1052	0.029049868	0.075083703	0.876932941	1.04097761	3.1183221	0	0	0.297999212	0
ASCL2	-2.085492784	0.004488774	0.023372903	3.312485926	4.713668437	18.1318883	41.14423209	0	0	3.6076063	7.913581506	2.697006474	6.530356451	16.90852698	32.10734016	27.37410203	5.003594938	24.2082549	113.2019869	54.60179762	25.81674137	down	4	5	19	40	0	0	3	10	3	6	16	37	29	6	19	107	53	26	0.155099944	0.16703286	0.741320849	1.68420489	0	0	0.123347537	0.305970283	0.115834342
ASGR1	-1.66299198	0.001411468	0.009438716	222.7646785	52.7930865	87.79651177	103.889186	126.4872823	79.15738534	294.6211811	93.38026178	63.82915322	33.740175	293.7856562	447.7672304	1285.638861	190.9705401	33.12708565	242.2734112	153.5031669	285.9700583	down	269	56	92	101	102	84	245	118	71	31	278	516	1362	229	26	229	149	288	8.133571691	1.458805218	2.799096102	3.316146243	3.065365332	2.779599879	7.855117393	2.815390388	2.13772481
ASGR2	-2.144086311	0.002316274	0.013932264	7.453093334	74.47596131	27.67498741	32.91538567	12.40071395	23.55874564	67.34198426	16.61852116	1.798004316	14.14910564	262.0821681	81.56999933	303.0029915	228.4975022	31.85296697	4.231849976	5.151112983	66.52775661	down	9	79	29	32	10	25	56	21	2	13	248	94	321	274	25	4	5	67	0.415360841	3.141162424	1.346734548	1.603674785	0.458707764	1.262690835	2.740492664	0.764768396	0.091913111
ASIC1	-1.422353725	0.005850468	0.02870135	372.6546667	132.9254499	326.3739894	137.8331775	906.4921895	543.7358493	1773.739764	115.53829	313.7517531	130.607129	1622.161807	1229.624352	903.3453671	669.6477892	781.0347501	1308.699605	620.1940032	3054.319095	down	450	141	342	134	731	577	1475	146	349	120	1535	1417	957	803	613	1237	602	3076	6.814650654	1.839629893	5.211444925	2.203530995	11.00275673	9.56270758	23.68539764	1.744662942	5.262849371
ASIC2	-3.04431579	0.02926269	0.097640943	1.656242963	0	0	0	13.64078534	0	0	0	0.899002158	5.441963709	0	6.942127603	8.495410976	0	22.93413622	42.31849976	59.7529106	0	down	2	0	0	0	11	0	0	0	1	5	0	8	9	0	18	40	58	0	0.030172804	0	0	0	0.164942061	0	0	0	0.015022773
ASIC4	-4.930979471	9.96E-05	0.00111792	1.656242963	0.942733687	1.908619821	0	0	0	0	0	0	1.088392742	0	0.86776595	13.21508374	0	59.8835779	21.15924988	44.29957165	0.992951591	down	2	1	2	0	0	0	0	0	0	1	0	1	14	0	47	20	43	1	0.052397865	0.022571679	0.052724753	0	0	0	0	0	0
ASIP	2.415590793	0.000547786	0.004467693	2.484364445	119.7271783	281.5214236	2.057211605	111.6064255	27.32814494	79.3673386	292.0111576	60.23314458	34.82856774	20.07887579	15.61978711	3.775738212	11.67505486	40.77179772	24.33313736	30.9066779	4.964757956	up	3	127	295	2	90	29	66	369	67	32	19	18	4	14	32	23	30	5	0.276907227	10.09943362	27.39908218	0.200459348	8.256739751	2.929442736	6.459732708	26.87614647	6.158178436
ASPA	-3.819622981	8.97E-05	0.001026444	7.453093334	23.56834219	20.04050812	0	19.84114231	5.654098953	0	4.748148904	0.899002158	1.088392742	0	66.81797818	7.551476423	8.339324897	387.3320783	137.5351242	321.4294501	11.91541909	down	9	25	21	0	16	6	0	6	1	1	0	77	8	10	304	130	312	12	0.116387803	0.278538499	0.273265759	0	0.205654394	0.084916129	0	0.061227117	0.012877436
ASPN	-3.316128938	0.001653178	0.010716692	9.937457778	3.77093475	0	1.028605802	0	1.884699651	0	0	0	0	0	9.545425454	3.775738212	11.67505486	8.918830751	55.01404969	31.93690049	14.89427387	down	12	4	0	1	0	2	0	0	0	0	0	11	4	14	7	52	31	15	0.348880685	0.100192666	0	0.031570318	0	0.063635528	0	0	0
ASTN1	-2.67179807	1.02E-05	0.000168276	3072.330696	4.713668437	146.0094163	306.5245291	96.72556878	15.07759721	206.8360945	70.43087541	19.77804748	21.76785484	1489.007157	769.708398	606.0059829	809.7484475	737.714715	850.6018453	669.6446878	836.0652398	down	3710	5	153	298	78	16	172	89	22	20	1409	887	642	971	579	804	650	842	34.7217291	0.040316025	1.44085351	3.028495836	0.725562934	0.16387828	1.706921144	0.657271859	0.205028647
ASXL3	1.741303007	0.00010092	0.001131201	386.7327319	243.2252914	142.1921767	385.7271759	430.3047739	261.0309017	268.1654016	160.6457046	119.567287	278.6285419	140.5521305	71.15680793	94.39345529	58.37527428	30.57884829	12.69554993	20.60445193	211.4986889	up	467	258	149	375	347	277	223	203	133	256	133	82	100	70	24	12	20	213	2.855817514	1.359294439	0.916855308	2.490164983	2.109094783	1.853818963	1.4460257	0.979573905	0.809896725
ATAD2	-1.402481875	0.001876179	0.01181956	217.7959496	60.334956	68.71031356	50.40168431	54.56314136	113.0819791	81.77240946	25.32346082	87.20320932	42.44731693	62.35019323	150.1235094	233.1518346	63.37886921	151.6201228	168.2160366	609.8917772	258.1674137	down	263	64	72	49	44	120	68	32	97	39	59	173	247	76	119	159	592	260	3.095617951	0.649010681	0.852756557	0.6262835	0.514751161	1.545776972	0.848707612	0.297213946	1.136914413
ATAD2B	-1.194415603	0.001736631	0.011145463	119.2494933	75.418695	34.35515678	87.43149319	31.00178487	52.77159023	43.2912756	32.44568418	42.25310142	82.71784838	77.14515433	49.46265917	220.8806854	143.4363882	84.0918328	65.59367464	259.6160943	200.5762214	down	144	80	36	85	25	56	36	41	47	76	73	57	234	172	66	62	252	202	1.276172219	0.610825337	0.321033429	0.817991897	0.220211428	0.543136263	0.338303796	0.286720172	0.414771667
ATAD3C	-3.610945078	0.002638469	0.015426368	1.656242963	65.99135812	0.954309911	0	6.200356973	3.769399302	0	1.582716301	1.798004316	0	2.113565872	9.545425454	12.27114919	2.501797469	0	259.2008111	442.9957165	73.47841775	down	2	70	1	0	5	4	0	2	2	0	2	11	13	3	0	245	430	74	0.037217556	1.122266906	0.01872487	0	0.092478528	0.081461392	0	0.029368073	0.037060586
ATCAY	-5.607204913	2.35E-06	4.93E-05	390.8733393	0	2.862929732	0	0	0	0	0	1.798004316	0	2.113565872	49.46265917	60.41181138	1.667864979	388.606197	75.11533708	3.09066779	3.971806365	down	472	0	3	0	0	0	0	0	2	0	2	57	64	2	305	71	3	4	6.602049364	0	0.042223962	0	0	0	0	0	0.027856798
ATG4C	1.060455291	1.21E-06	2.81E-05	235.1865008	545.842805	562.0885373	512.2456895	424.104417	388.2481281	214.0513071	406.7580894	312.852751	488.6883411	169.0852698	218.6770195	222.7685545	154.2775106	261.1943291	208.4186113	186.47029	148.9427387	up	284	579	589	498	342	412	178	514	348	449	160	252	236	185	205	197	181	150	6.94159356	12.1926938	14.48628748	13.21762622	8.308449762	11.02077248	4.613371415	9.913603788	8.470021552
ATG9A	1.18638419	0.005242654	0.026362312	567.2632148	127.2690478	234.760238	288.0096246	213.2922799	514.5230047	43.2912756	228.7025055	306.5597359	386.3794234	95.11046425	236.0323385	35.86951301	104.2415612	150.3460041	116.3758744	60.7831332	224.4070596	up	685	135	246	280	172	546	36	289	341	355	90	272	38	125	118	110	59	226	11.68425721	1.983921882	4.22227589	5.186230924	2.916030316	10.19241642	0.651134361	3.889877969	5.792010574
ATG9B	-2.698540671	0.000211572	0.002066426	19.87491556	3.77093475	2.862929732	53.48750172	17.36099953	18.84699651	72.152126	6.330865205	8.091019422	9.795534677	209.2430213	112.8095735	185.0111724	522.875671	24.2082549	9.521662447	13.39289376	22.8378866	down	24	4	3	52	14	20	60	8	9	9	198	130	196	627	19	9	13	23	0.32896938	0.047237237	0.04137771	0.773981999	0.190732772	0.30001862	0.872073443	0.086529027	0.122843215
ATP10B	-4.797019819	2.74E-05	0.000379025	1.656242963	0	1.908619821	0	6.200356973	0	0	0	2.697006474	0	0	19.95861686	5.663607317	3.335729959	38.22356036	7.405737459	193.6818482	3.971806365	down	2	0	2	0	5	0	0	0	3	0	0	23	6	4	30	7	188	4	0.017694043	0	0.017804429	0	0.043966323	0	0	0	0.026429124
ATP11A	-2.257172265	4.69E-09	2.19E-07	66.24971852	58.44948862	55.34997481	94.63173381	7.440428368	130.0442759	49.30395276	81.50988952	74.61717911	89.24820484	424.8267403	144.0491478	200.1141252	259.3530043	276.4837533	393.5620478	741.7602696	267.103978	down	80	62	58	92	6	138	41	103	83	82	402	166	212	311	217	372	720	269	0.648555197	0.433040892	0.473135913	0.809893785	0.048346079	1.224362509	0.35245071	0.658903446	0.67003807
ATP11C	-1.732180058	0.000134029	0.0014165	48.03104593	27.33927694	80.16203248	47.31586691	38.44221323	92.35028289	32.4684567	40.35926568	94.39522659	115.3696306	76.0883714	132.7681904	190.6747797	179.2954853	58.60945922	111.0860619	152.4729443	736.7700807	down	58	29	84	46	31	98	27	51	105	106	72	153	202	215	46	105	148	742	0.580657173	0.250132464	0.846198111	0.500072435	0.308465464	1.073722013	0.28662439	0.402892864	1.046756174
ATP12A	-4.005485928	0.001333725	0.00900488	0	0	0	0	0	3.769399302	0	0	0	0	8.454263489	4.338829752	12.27114919	9.173257386	11.46706811	1.057962494	0	4.964757956	down	0	0	0	0	0	4	0	0	0	0	8	5	13	11	9	1	0	5	0	0	0	0	0	0.070769813	0	0	0
ATP13A3	-1.068126356	0.001328546	0.008977448	154.858717	241.339824	132.6490776	218.0644301	79.36456926	236.5298062	56.51916536	60.14321945	80.91019422	252.5071161	281.104261	180.4953177	306.7787297	307.7210887	291.7731774	296.2294984	504.8090723	369.3779919	down	187	256	139	212	64	251	47	76	90	232	266	208	325	369	229	280	490	372	1.289981583	1.521465576	0.964845258	1.58803857	0.438808395	1.894914435	0.343793244	0.413697687	0.618228245
ATP13A4	-5.024355132	3.68E-11	2.98E-09	12.42182222	1.885467375	0.954309911	19.54351024	0	1.884699651	3.6076063	3.956790753	0.899002158	3.265178226	14.79496111	77.23116958	16.99082195	20.01437975	256.0978544	201.0128739	573.8339863	106.2458203	down	15	2	1	19	0	2	3	5	1	3	14	89	18	24	201	190	557	107	0.21096144	0.024233831	0.014151836	0.290167458	0	0.030783344	0.044739451	0.055489323	0.014004779
ATP13A5	-3.497109081	0.00101061	0.007181789	0	0	0	0	6.200356973	0.942349825	0	0	2.697006474	1.088392742	2.113565872	0	7.551476423	6.671459917	31.85296697	4.231849976	29.8764553	12.90837069	down	0	0	0	0	5	1	0	0	3	1	2	0	8	8	25	4	29	13	0	0	0	0	0.088620472	0.019515738	0	0	0.053271716
ATP1A3	3.52115565	0.000873179	0.006403045	3.312485926	18.85467375	101.1568505	23.65793345	957.3351167	84.81148429	21.6456378	166.9765698	23.37405611	31.56338951	0	0	0.943934553	0	7.644712072	29.62294984	59.7529106	1.985903182	up	4	20	106	23	772	90	18	211	26	29	0	0	1	0	6	28	58	2	0.076172129	0.328130317	2.031154358	0.475605884	14.61189193	1.875653402	0.363468001	3.170634297	0.493030604
ATP1A4	-2.20414112	0.00762762	0.035259956	20.70303704	0	5.725859463	0	4.960285579	0	2.405070867	5.539507055	1.798004316	0	24.30600753	25.16521256	11.32721463	16.67864979	54.78710319	4.231849976	11.33244856	5.957709547	down	25	0	6	0	4	0	2	7	2	0	23	29	12	20	43	4	11	6	0.454847189	0	0.109844349	0	0.072333345	0	0.038584518	0.100496548	0.036234305
ATP1B1	1.207485271	0.000184715	0.001847835	5660.210326	3970.794291	4086.355037	1635.483226	1820.424807	4376.272589	2073.171087	2558.460901	2801.290724	3471.972847	1531.278474	3020.693273	1075.141456	1116.635604	1169.640947	527.9232846	932.3514499	1868.734895	up	6835	4212	4282	1590	1468	4644	1724	3233	3116	3190	1449	3481	1139	1339	918	499	905	1882	181.452887	96.33719301	114.3860306	45.83590069	38.73508111	134.9247288	48.53110742	67.72650511	82.37344749
ATP1B4	-3.135595324	0.034828286	0.110745967	4.968728889	0	0	0	0	0.942349825	0	0	2.697006474	0	4.227131744	10.4131914	37.75738212	0.83393249	8.918830751	0	0	0	down	6	0	0	0	0	1	0	0	3	0	4	12	40	1	7	0	0	0	0.090271872	0	0	0	0	0.01646551	0	0	0.044945569
ATP2A1	1.557579985	0.001590735	0.01041834	56.31226074	314.8730516	46.76118562	79.20264678	213.2922799	332.6494884	88.98762206	54.60371239	44.9501079	41.35892419	88.76976663	26.90074446	15.10295285	37.52696203	26.75649225	39.14461228	72.11558176	39.71806365	up	68	334	49	77	172	353	74	69	50	38	84	31	16	45	21	37	70	40	1.333834102	5.64442404	0.96714134	1.640087094	3.353315386	7.577772951	1.539154443	1.067995916	0.976623878
ATP2B3	-8.18355792	2.83E-14	4.38E-12	0	2.828201062	0	0	0	1.884699651	10.8228189	0	0	1.088392742	330.773059	40.78499967	186.8990415	16.67864979	16.56354282	192.5491739	82.41780773	2891.475034	down	0	3	0	0	0	2	9	0	0	1	313	47	198	20	13	182	80	2912	0	0.02553755	0	0	0	0.021626273	0.094292641	0	0
ATP4B	-5.400473777	0.000732368	0.005592123	9.937457778	0.942733687	0	0	0	41.46339232	26.45577953	0	0.899002158	0	778.8490239	446.8994644	681.5207472	779.7268778	2.548237357	1.057962494	0	0.992951591	down	12	1	0	0	0	44	22	0	1	0	737	515	722	935	2	1	0	1	0.579123179	0.04157861	0	0	0	2.323894228	1.125822591	0	0.048056721
ATP5F1A	1.382945365	1.06E-05	0.000172115	6816.267914	25783.76635	18108.98486	7882.206263	20880.32214	17080.09059	21965.51222	15586.59014	11963.92072	9573.502558	8894.941973	9863.895558	4739.49539	5883.393715	5449.405589	5380.797245	2015.115399	5514.853138	up	8231	27350	18976	7663	16838	18125	18266	19696	13308	8796	8417	11367	5021	7055	4277	5086	1956	5554	94.55744651	270.6953071	219.3556216	95.59281297	192.2590048	227.874185	222.5072488	178.5454416	152.2370488
ATP5F1B	1.391304929	3.22E-07	9.01E-06	12698.4148	23945.43566	18533.65277	6166.491785	16006.84156	20413.18192	29401.99134	17706.63862	13172.17962	10998.20866	6521.407499	8740.138652	4321.332383	6551.373639	5760.290547	9889.833395	5203.654335	4565.591416	up	15334	25400	19421	5995	12908	21662	24450	22375	14652	10105	6171	10072	4578	7856	4521	9348	5051	4598	598.778727	854.5252153	763.1035169	254.2045813	500.98291	925.7280736	1012.388827	689.4480457	569.7341391
ATP5F1D	1.013285414	0.004342604	0.02279053	4066.076474	16638.30685	6485.490152	3114.618369	14418.31011	5069.842061	13178.58581	4639.732837	5607.975461	4302.416509	3841.405973	3007.676784	3607.717861	2675.255427	3638.882946	7075.653161	4564.916326	2312.584256	up	4910	17649	6796	3028	11627	5380	10959	5863	6238	3953	3635	3466	3822	3208	2856	6688	4431	2329	352.2411153	1090.83464	490.5834452	235.8835788	829.0472415	422.39115	833.656343	331.8990787	445.6237776
ATP5MC1	1.116971878	0.000621023	0.004933849	1183.385597	6243.725212	2931.640045	1602.56784	2250.729581	1961.972337	5886.410946	2975.506646	1966.117719	1535.722159	1471.041847	1279.087011	1147.824416	1476.894439	1674.191944	1577.422079	1185.786209	713.9321941	up	1429	6623	3072	1558	1815	2082	4895	3760	2187	1411	1392	1474	1216	1771	1314	1491	1151	719	150.2464288	599.9387948	325.0080393	177.8781748	189.6712949	239.566801	545.7354955	311.9517106	228.9734576
ATP5MC3	1.035884424	0.005385385	0.026987283	2056.225639	7634.257401	4931.873618	1269.29956	3743.77554	3269.953894	4771.660599	2806.94736	2521.701053	569.229404	1610.537195	1844.87041	1507.463481	1898.864279	1962.142765	2238.648638	1152.819086	884.7198678	up	2483	8098	5168	1234	3019	3470	3968	3547	2805	523	1524	2126	1597	2277	1540	2116	1119	891	31.43088206	88.31569356	65.826887	16.96204813	37.98359031	48.07101623	53.26097218	35.42979464	35.35714136
ATP5PD	1.118022011	0.000185496	0.001854495	1522.087283	6782.026147	3830.599981	2141.55728	3049.335559	3194.565908	7781.606789	4665.847656	4002.357607	2070.122995	2160.064321	1853.54807	1838.784509	2041.466735	1669.095469	1959.346539	1895.609578	971.1066562	up	1838	7194	4014	2082	2459	3390	6471	5896	4452	1902	2044	2136	1948	2448	1310	1852	1840	978	211.1825952	712.1366072	464.0779637	259.7626001	280.817517	426.2714958	788.3908803	534.5615132	509.3686373
ATP6V0A4	-2.484664067	0.049382844	0.142628075	0	0	0.954309911	6.171634814	0	0	0	0	2.697006474	0	7.397480553	2.603297851	0.943934553	0.83393249	25.48237357	0	5.151112983	1.985903182	down	0	0	1	6	0	0	0	0	3	0	7	3	1	1	20	0	5	2	0	0	0.019769979	0.128008788	0	0	0	0	0.058693625
ATP6V0D1	1.011757571	0.001898673	0.011923932	2469.458258	1721.431713	3860.183588	3292.567173	3472.199905	2006.262778	4272.608394	4287.57846	2812.977752	3414.288031	1148.723052	2477.471788	406.8357923	1345.967038	2315.073639	2891.411496	878.7798749	1077.352476	up	2982	1826	4045	3201	2800	2129	3553	5418	3129	3137	1087	2855	431	1614	1817	2733	853	1085	116.4443827	61.43161587	158.9389695	135.7312535	108.6730824	90.98306106	147.1172803	166.9465704	121.6692684
ATP6V1B1	-2.56718421	0.018138621	0.068470741	6.624971852	5.656402125	0	5.143029011	2.480142789	5.654098953	13.22788977	0.791358151	0	0	7.397480553	0.86776595	0.943934553	0	6.370593394	153.4045616	450.2072747	13.90132228	down	8	6	0	5	2	6	11	1	0	0	7	1	1	0	5	145	437	14	0.296281688	0.191446017	0	0.201079645	0.073620349	0.243186831	0.431981438	0.029224186	0
ATP6V1B2	-1.076826031	0.000211169	0.00206409	709.7001097	576.9530167	754.8591392	666.5365599	876.730476	572.006344	663.7995592	609.345776	562.7753509	808.6758072	801.0414655	3575.195715	1185.581798	1078.274709	2055.153429	1030.455469	644.9193455	1105.155121	down	857	612	791	648	707	607	552	770	626	743	758	4120	1256	1293	1613	974	626	1113	21.40600418	13.17002102	19.88072557	17.57571784	17.55202579	16.59271502	14.62013686	15.17655172	15.57017691
ATP6V1FNB	-1.137825065	0.000505536	0.004203049	57.96850371	82.01783081	28.62929732	42.17283789	91.7652832	96.1196822	68.5445197	26.90617712	29.66707121	47.88928064	112.0189912	116.2806373	201.0580598	148.4399832	124.8636305	64.53571214	62.84357839	173.7665285	down	70	87	30	41	74	102	57	34	33	44	106	134	213	178	98	61	61	175	1.288259661	1.379446567	0.555555672	0.819355751	1.353599353	2.054374041	1.112340628	0.493755427	0.604760946
ATP8B4	1.653054157	0.017881265	0.067769447	8.281214815	27.33927694	364.5463858	559.5615564	85.56492623	24.50109546	15.63296063	132.1568112	462.9861114	34.82856774	12.68139523	47.72712727	47.19672764	32.5233671	68.80240865	52.89812471	24.72534232	149.9356903	up	10	29	382	544	69	26	13	167	515	32	12	55	50	39	54	50	24	151	0.124780668	0.311763713	4.796358438	7.371052198	0.855755002	0.355054182	0.172007837	1.64433906	6.399100986
ATRNL1	-1.889849625	0.005855465	0.028717114	25.67176593	112.1853088	47.71549553	0	26.04149929	95.17733237	33.67099213	1.582716301	8.091019422	35.91696048	80.31550314	152.7268073	28.31803659	104.2415612	402.6215025	218.9982363	111.2640404	46.66872479	down	31	119	50	0	21	101	28	2	9	33	76	176	30	125	316	207	108	47	0.252312082	0.83445626	0.409493791	0	0.169882522	0.89964611	0.241652872	0.012844995	0.072942945
ATXN10	1.126344254	2.35E-05	0.000335756	1810.273559	2098.525188	3661.687127	2002.695497	2677.314141	2306.872373	2543.362441	3315.790651	2243.909386	3520.95052	917.2875885	1363.260308	611.6695903	864.7879918	2660.359801	1352.076067	888.0518783	939.3322053	up	2186	2226	3837	1947	2159	2448	2115	4190	2496	3235	868	1571	648	1037	2088	1278	862	946	44.28193102	38.84917633	78.21123717	42.8277863	43.46924392	54.27024548	45.43016788	66.97581601	50.34836876
AUH	1.064335794	5.56E-05	0.000689746	163.1399319	503.4197891	414.1705012	232.4649113	319.9384198	255.3768027	194.8107402	326.0395581	142.042341	200.2642645	110.9622083	144.0491478	172.7400232	101.7397637	117.2189184	106.8542119	109.2035952	189.6537539	up	197	534	434	226	258	271	162	412	158	184	105	166	183	122	92	101	106	191	8.970717199	20.94992433	19.88619219	11.17513198	11.67706496	13.50529918	7.822283119	14.80422758	7.164443408
AURKC	-2.051460985	8.20E-05	0.000960595	11.59370074	16.96920637	10.49740902	26.74375086	29.76171347	24.50109546	13.22788977	8.704939657	6.293015106	4.353570968	164.858138	98.92531834	49.08459675	10.00718988	82.81771412	10.57962494	59.7529106	28.79559614	down	14	18	11	26	24	26	11	11	7	4	156	114	52	12	65	10	58	29	0.616405787	0.68279674	0.487340293	1.243069188	1.050274846	1.252812272	0.513557332	0.382172078	0.306903006
AUTS2	-2.221544033	1.02E-07	3.30E-06	471.201123	76.36142868	187.9990524	286.9810188	130.2074964	196.9511135	183.9879213	266.6876968	140.2443366	74.01070645	630.8994128	597.0229738	649.4269724	788.9001352	219.1484127	797.7037206	2290.184832	1547.018579	down	569	81	197	279	105	209	153	337	156	68	597	688	688	946	172	754	2223	1558	3.043167873	0.373232045	1.060182993	1.620321256	0.558156509	1.22330263	0.867686122	1.42223428	0.830811831
AVPR2	-2.4739444	0.020224254	0.073950384	0	9.427336874	0.954309911	4.114423209	0	1.884699651	44.49381103	0	0	0	3.170348808	5.206595702	36.81344756	27.51977216	0	5.289812471	3.09066779	1.985903182	down	0	10	1	4	0	2	37	0	0	0	3	6	39	33	0	5	3	2	0	0.327349054	0.03823242	0.165034257	0	0.083163892	1.490699581	0	0
AXIN2	-1.199762419	0.000519803	0.004286246	1300.150726	118.7844446	156.5068253	270.523326	107.8862113	179.9888167	193.6082048	177.2642257	232.8415589	87.07141935	294.8424392	301.1147848	387.9571012	264.3565992	205.1331073	252.8530361	333.7921213	1200.478474	down	1570	126	164	263	87	191	161	224	259	80	279	347	411	317	161	239	324	1209	24.34017714	1.682964245	2.558402633	4.427546313	1.340591266	3.240644778	2.64671717	2.740310014	3.998418758
AZGP1	-3.636195513	0.008353078	0.037905593	9.937457778	0	0	4.114423209	0	0	0	0	0.899002158	0	0	6.074361652	9.439345529	0.83393249	14.01530547	87.81088701	32.96712309	0	down	12	0	0	4	0	0	0	0	1	0	0	7	10	1	11	83	32	0	0.396200134	0	0	0.143409078	0	0	0	0	0.032877425
AZIN1	-1.668254361	2.50E-07	7.24E-06	2322.052634	1295.316087	908.5030348	998.776234	1116.064255	1235.420621	1587.346772	1454.516281	755.1618127	1149.342735	5344.151308	5706.428889	5241.668572	5739.957326	5653.264578	1748.812003	1733.86463	1435.808001	down	2804	1374	952	971	900	1311	1320	1838	840	1056	5057	6576	5553	6883	4437	1653	1683	1446	41.37226483	17.46619407	14.1341338	15.55728467	13.19856899	21.16937117	20.65203224	21.39953768	12.34170049
B3GALT5	-2.796909681	2.15E-07	6.33E-06	48.85916741	6.599135812	44.85256579	17.48629864	12.40071395	11.30819791	6.012677166	0	4.49501079	11.97232016	118.3596888	83.30553123	161.4128085	140.1006583	95.55890091	74.05737459	80.35736254	160.8581578	down	59	7	47	17	10	12	5	0	5	11	112	96	171	168	75	70	78	162	0.309531354	0.031639597	0.248114107	0.096846703	0.052144161	0.068898198	0.027815074	0	0.026120836
B3GAT1	-2.311948817	0.000644146	0.005082442	187.1554548	16.96920637	148.872346	173.8343806	153.7688529	185.6429156	13.22788977	159.8543464	235.5385654	84.89463387	149.006394	183.0986155	122.7114919	62.54493672	1327.631663	1951.940802	1564.908124	41.70396683	down	226	18	156	169	124	197	11	202	262	78	141	211	130	75	1042	1845	1519	42	1.969581065	0.135150665	1.368015389	1.599320146	1.074088723	1.87890848	0.101651943	1.389134789	2.273689428
B3GNT10	1.213650766	0.049317176	0.142463975	89.43712	88.61696662	78.25341266	41.14423209	13.64078534	85.75383412	12.02535433	60.9345776	12.58603021	85.98302661	7.397480553	74.62787173	5.663607317	15.01078481	24.2082549	6.347774965	2.060445193	60.57004706	up	108	94	82	40	11	91	10	77	14	79	7	86	6	18	19	6	2	61	4.669246006	3.50131445	3.567285068	1.877873243	0.472681643	4.305646512	0.458437966	2.626886586	0.60271981
B3GNT2	1.304410221	6.13E-06	0.000109999	459.6074222	247.9389598	233.8059281	384.6985701	281.4962066	361.862333	190.0005985	209.7099099	623.0084955	666.096358	98.28081306	130.1648926	217.1049472	200.97773	94.28478223	136.4771617	161.7449477	144.9709323	up	555	263	245	374	227	384	158	265	693	612	93	150	230	241	74	129	157	146	13.9305338	5.68736087	6.18787914	10.19364862	5.66309286	10.54823942	4.205226946	5.24865765	17.32097918
B3GNT4	-1.324004487	0.021712059	0.078200335	5.796850371	5.656402125	5.725859463	30.85817407	0	16.01994703	10.8228189	3.956790753	12.58603021	2.176785484	22.19244166	21.69414876	20.76656016	54.20561183	15.28942414	19.04332489	4.120890386	29.78854774	down	7	6	6	30	0	17	9	5	14	2	21	25	22	65	12	18	4	30	0.107341217	0.079268381	0.092580749	0.499543154	0	0.285293171	0.146341857	0.060501491	0.213776982
B3GNT7	-1.750359432	0.01251743	0.051781176	38.92170963	0	20.99481803	12.34326963	34.72199905	4.711749127	7.2152126	12.66173041	7.192017264	9.795534677	28.53313927	41.65276562	30.20590569	13.34291983	245.904905	19.04332489	8.241780773	13.90132228	down	47	0	22	12	28	5	6	16	8	9	27	48	32	16	193	18	8	14	0.910720423	0	0.428954138	0.252494397	0.539260115	0.106030596	0.123280971	0.244644129	0.15436244
B3GNT8	3.720672287	8.25E-12	7.51E-10	28.98425185	88.61696662	154.5982055	127.5471195	192.2110662	106.4855303	32.4684567	75.97038246	190.5884575	205.7062282	14.79496111	20.82638281	0	2.501797469	17.8376615	7.405737459	2.060445193	7.94361273	up	35	94	162	124	155	113	27	96	212	189	14	24	0	3	14	7	2	8	1.341192422	3.103352882	6.24653279	5.159742323	5.903475908	4.738877355	1.097095382	2.902831831	8.089530882
B3GNT9	1.176535834	0.001241613	0.008507877	995.4020208	489.2787838	1279.72959	1026.548591	1206.589467	1315.520356	422.0899371	1338.977991	895.4061493	645.4168959	596.0255759	804.419036	117.9918191	327.7354684	579.7239988	212.6504613	171.016951	593.7850515	up	1202	519	1341	998	973	1396	351	1692	996	593	564	927	125	393	455	201	166	598	29.59107015	11.00788348	33.21895335	26.67902949	23.8079551	37.61106241	9.162645767	32.86882353	24.41630673
B4GALNT1	-5.002297323	9.54E-08	3.11E-06	2.484364445	7.5418695	8.588789195	11.31466383	11.16064255	6.596448778	1.202535433	1.582716301	5.394012948	13.0607129	1.056782936	11.28095735	3.775738212	1.667864979	109.5742064	937.3547698	688.1886945	9.929515912	down	3	8	9	11	9	7	1	2	6	12	1	13	4	2	86	886	668	10	0.050714177	0.11651407	0.153091683	0.201922211	0.151218068	0.129503094	0.01792527	0.026678765	0.101000565
B4GALNT3	-1.99645712	0.002349913	0.014081983	9.109336297	3.77093475	0	36.00120308	35.96207045	13.19289756	52.91155906	1.582716301	8.99002158	14.14910564	107.7918595	76.36340363	100.0570626	46.70021942	7.644712072	112.1440244	80.35736254	25.81674137	down	11	4	0	35	29	14	44	2	10	13	102	88	106	56	6	106	78	26	0.155865039	0.048831074	0	0.53852684	0.40842007	0.217099109	0.661098664	0.022362153	0.14109787
BAG3	-1.090882347	0.030550048	0.100785728	688.1689511	544.9000713	919.0004438	735.4531486	1356.638106	423.1150716	240.5070867	1284.374279	694.029666	745.5490282	772.5083263	1666.110625	574.8561427	1060.762127	6794.874914	1381.699017	468.7512815	286.9630099	down	831	578	963	715	1094	449	200	1623	772	685	731	1920	609	1272	5333	1306	455	289	23.2108786	13.90908806	27.06560919	21.6860213	30.37112848	13.72495333	5.923496395	35.7714606	21.47198952
BAMBI	-2.189085403	0.000111163	0.001225604	38.09358815	120.669912	286.2929732	25.71514506	155.0089243	228.0486578	417.2797953	322.8741255	49.44511869	31.56338951	498.8015458	881.6502056	2543.90362	521.207806	619.2216779	582.9373343	219.4374131	242.2801883	down	46	128	300	25	125	242	347	408	55	29	472	1016	2695	625	486	551	213	244	1.759892709	4.21908808	11.54916479	1.03860797	4.753258396	10.1325255	14.07717183	12.31731706	2.095344709
BARD1	-1.373923489	0.001997692	0.012424596	109.3120356	30.167478	13.36033875	28.80096246	6.200356973	42.40574215	26.45577953	70.43087541	71.92017264	42.44731693	48.61201506	59.87585057	101.9449317	101.7397637	140.1530547	87.81088701	235.9209746	142.9850291	down	132	32	14	28	5	45	22	89	80	39	46	69	108	122	110	83	229	144	1.721592481	0.359572663	0.183732263	0.396549804	0.06481559	0.64230739	0.304254271	0.915954772	1.038988745
BARHL1	-4.024008893	7.24E-05	0.000868506	4.968728889	0	0	0	6.200356973	0	2.405070867	0	0	0	51.78236387	6.074361652	26.43016748	1.667864979	2.548237357	10.57962494	50.48090723	22.8378866	down	6	0	0	0	5	0	2	0	0	0	49	7	28	2	2	10	49	23	0.184052817	0	0	0	0.152445382	0	0.065054717	0	0
BARX2	3.227233523	0.000966309	0.006937425	8.281214815	440.256632	321.6024398	88.460099	0	783.092705	1944.499796	618.8420738	25.17206042	29.38660403	136.3249988	43.38829752	14.15901829	6.671459917	72.62476469	8.463699953	0	82.41498207	up	10	467	337	86	0	831	1617	782	28	27	129	50	15	8	57	8	0	83	0.396090867	15.9364642	13.43153638	3.698933828	0	36.02216671	67.91448712	24.44157449	1.104376839
BASP1	-1.437304256	0.02726992	0.092837699	1606.555674	4.713668437	1524.032927	1226.098116	49.60285579	1075.221151	1494.751544	1284.374279	2198.959278	211.1481919	1940.253471	2721.31402	1713.241213	3805.23395	3091.011915	4509.03615	4869.862214	479.5956185	down	1940	5	1597	1192	40	1141	1243	1623	2446	194	1836	3136	1815	4563	2426	4262	4727	483	71.00605097	0.157668123	58.81654494	47.37543027	1.455146342	45.70389922	48.24167017	46.87483445	89.14859696
BATF3	-2.522137322	2.08E-06	4.45E-05	0	5.656402125	10.49740902	6.171634814	3.720214184	3.769399302	4.810141733	22.15802822	6.293015106	3.265178226	21.13565872	20.82638281	79.29050244	51.70381436	64.98005262	16.92739991	27.81601011	25.81674137	down	0	6	11	6	3	4	4	28	7	3	20	24	84	62	51	16	27	26	0	0.37878962	0.811073488	0.477420529	0.218494678	0.32077501	0.310802229	1.619019896	0.510774288
BAZ1A	-1.662342559	1.52E-05	0.000232174	56.31226074	65.04862443	63.938764	142.9762065	69.4439981	80.09973516	91.39269293	91.79754548	115.9712784	187.2035516	136.3249988	95.45425454	234.0957691	189.3026752	182.1989711	386.1563104	822.1176321	395.1947333	down	68	69	67	139	56	85	76	116	129	172	129	110	248	227	143	365	798	398	0.776832111	0.679121702	0.770183166	1.724313937	0.63585682	1.062701176	0.92063912	1.045692138	1.467480694
BBS10	-1.000654468	0.00366277	0.019944503	257.5457808	364.837937	162.2326848	136.8045717	137.6479248	313.8024919	86.5825512	211.2926262	175.3054208	181.7615879	557.9813903	359.2551034	665.4738598	628.7850972	230.6154809	123.7816118	216.3467453	464.7013447	down	311	387	170	133	111	333	72	267	195	167	528	414	705	754	181	117	210	468	6.212324418	6.660164643	3.41698933	2.884886034	2.203787765	7.279674332	1.525049047	4.208551023	3.87875885
BCAN	-3.741506237	0.000161472	0.00164393	3835.858702	63.16315706	17.17757839	356.9262134	44.64257021	13.19289756	233.2918741	1552.644692	93.49622443	16.32589113	573.8331343	1860.490198	481.406622	85.89504643	9204.233335	29153.21449	19828.69432	5447.332429	down	4632	67	18	347	36	14	194	1962	104	15	543	2144	510	103	7224	27556	19247	5486	82.21201735	1.024523252	0.321469832	6.687742012	0.635071036	0.271937293	3.651119613	27.47852107	1.838080483
BCAR1	1.047040997	2.19E-05	0.000316436	165.6242963	201.7450091	219.4912794	136.8045717	159.9692099	248.7803539	161.1397481	231.07658	250.8216021	167.6124823	102.5079448	74.62787173	39.64525122	80.05751901	91.73654487	129.0714243	69.02491397	166.8158673	up	200	214	230	133	129	264	134	292	279	154	97	86	42	96	72	122	67	168	2.316866405	2.135821884	2.681018407	1.67303844	1.485298552	3.346947519	1.646013419	2.669202022	3.218397112
BCAT2	1.486434905	0.000157192	0.00160849	400.8107971	2398.314501	737.6815608	462.872611	1360.35832	1249.555869	674.6223781	353.7370933	653.5745688	864.1838371	236.7193777	373.1393586	138.7583793	151.7757131	307.0626016	324.7944857	371.9103574	709.9603877	up	484	2544	773	450	1097	1326	561	447	727	794	224	430	147	182	241	307	361	715	12.79229177	57.92957783	20.55812259	12.91513025	28.81792274	38.35486847	15.72256621	9.322622846	19.13382666
BCHE	-3.317227288	1.09E-05	0.000175953	14.90618667	11.31280425	14.31464866	11.31466383	4.960285579	24.50109546	1.202535433	68.05680096	0.899002158	0	9.511046425	294.1726572	82.1223061	54.20561183	403.8956212	40.20257478	228.7094164	102.2740139	down	18	12	15	11	4	26	1	86	1	0	9	339	87	65	317	38	222	103	0.526733063	0.302537757	0.441682606	0.349537714	0.116340551	0.832655589	0.031029562	1.9858394	0.029139527
BCKDK	1.404423509	6.92E-07	1.75E-05	1243.838465	2707.53115	2315.155843	2027.382036	3242.786697	1697.172036	2734.565575	2820.400449	2218.737326	1404.026637	946.8775107	1225.285522	284.1243004	857.2825994	1230.798644	1119.324319	541.8970858	567.9683102	up	1502	2872	2426	1971	2615	1801	2274	3564	2468	1290	896	1412	301	1028	966	1058	526	572	40.44264488	66.62455401	65.72965865	57.62879298	69.98329093	53.07100467	64.92585151	75.72423766	66.17275292
BCL10	1.022229894	0.001230896	0.008452435	269.967603	223.4278839	182.2731929	245.8367867	295.1369919	244.0686048	164.7473544	182.8037328	233.7405611	767.316883	91.94011544	98.05755239	152.9173976	158.447173	262.4684478	100.5064369	124.6569342	118.1612394	up	326	237	191	239	238	259	137	231	260	705	87	113	162	190	206	95	121	119	7.539605603	4.722365925	4.44493443	6.00222417	5.470928464	6.55548415	3.359767093	4.215708811	5.987820963
BCL11A	-2.594389274	0.003559536	0.019534364	114.2807644	0.942733687	26.72067749	11.31466383	26.04149929	11.30819791	105.8231181	7.913581506	129.4563107	4.353570968	562.208522	117.1484033	642.8194305	725.521266	36.94944168	6.347774965	2.060445193	23.83083819	down	138	1	28	11	21	12	88	10	144	4	532	135	681	870	29	6	2	24	0.669591611	0.004180336	0.136706735	0.057957132	0.101275236	0.063721522	0.452763247	0.038287633	0.695757409
BCL11B	-2.496325785	0.001635911	0.010621873	11.59370074	0	9.543099105	0	4.960285579	13.19289756	9.620283466	0	4.49501079	13.0607129	29.58992221	5.206595702	30.20590569	13.34291983	7.644712072	99.44847445	108.1733726	5.957709547	down	14	0	10	0	4	14	8	0	5	12	28	6	32	16	6	94	105	6	0.12798954	0	0.091991438	0	0.03634624	0.140071074	0.077552179	0	0.04551776
BCL2A1	-2.466682206	0.001245617	0.008524429	1.656242963	0	32.44653696	23.65793345	26.04149929	5.654098953	16.83549607	10.28765596	5.394012948	33.740175	19.02209285	26.90074446	100.0570626	20.84831224	435.7485881	51.84016221	6.18133558	26.80969296	down	2	0	34	23	21	6	14	13	6	31	18	31	106	25	342	49	6	27	0.131884801	0	2.256028768	1.646932771	1.376376023	0.43300208	0.978927132	0.676450002	0.393985677
BCL6B	-1.524530204	0.025571162	0.088552803	35.60922371	36.76661381	18.1318883	13.37187543	116.5667111	43.34809197	26.45577953	26.90617712	13.48503237	58.77320806	20.07887579	25.16521256	25.48623293	13.34291983	87.91418883	567.0678968	147.3218313	8.936564321	down	43	39	19	13	94	46	22	34	15	54	19	29	27	16	69	536	143	9	0.868603317	0.678731331	0.386195841	0.285154127	1.887269547	1.016915434	0.471230384	0.541950401	0.301723208
BCO1	1.985093372	0.000653542	0.005133922	69.56220445	131.0399826	355.0032867	44.2300495	89.28514042	30.15519441	6.012677166	186.7605236	97.99123522	62.03838629	8.454263489	33.84287206	5.663607317	9.173257386	68.80240865	29.62294984	37.08801348	24.82378978	up	84	139	372	43	72	32	5	236	109	57	8	39	6	11	54	28	36	25	2.058753254	2.935080891	9.174215039	1.144397104	1.753923147	0.858319482	0.129942912	4.564199434	2.660210115
BEAN1	-4.861614226	3.91E-06	7.50E-05	4.968728889	0	0	0	2.480142789	2.827049476	0	4.748148904	0.899002158	2.176785484	7.397480553	10.4131914	0	5.837527428	1.274118679	247.5632236	120.5360438	33.7603541	down	6	0	0	0	2	3	0	6	1	2	7	12	0	7	1	234	117	34	0.0778442	0	0	0	0.025790399	0.04259614	0	0.061426229	0.012919314
BEGAIN	-5.175408187	2.64E-07	7.60E-06	24.01552296	0	0.954309911	10.28605802	8.680499763	0	24.05070867	3.165432603	1.798004316	0	32.76027102	50.33042512	15.10295285	2.501797469	286.6767027	867.5292452	834.4803033	14.89427387	down	29	0	1	10	7	0	20	4	2	0	31	58	16	3	225	820	810	15	0.576877272	0	0.020016419	0.216007442	0.138400138	0	0.421864522	0.062787475	0.039616842
BEST1	-1.455417531	4.60E-06	8.62E-05	74.53093334	48.07941806	44.85256579	53.48750172	86.80499763	79.15738534	36.076063	74.38766616	29.66707121	70.74552822	165.914921	185.7019134	101.0009972	120.920211	380.9614849	102.6223619	80.35736254	175.7524316	down	90	51	47	52	70	84	30	94	33	65	157	214	107	145	299	97	78	177	1.230581622	0.600783994	0.64664621	0.772066202	0.951303306	1.256959199	0.434957423	1.01419944	0.449310208
BEST3	-4.841093325	2.36E-05	0.000336424	0.828121482	0	0	0	0	0	0	0	5.394012948	3.265178226	5.28391468	9.545425454	20.76656016	7.505392407	154.1683601	1.057962494	1.030222597	20.85198342	down	1	0	0	0	0	0	0	0	6	3	5	11	22	9	121	1	1	21	0.01139319	0	0	0	0	0	0	0	0.068070824
BEST4	-2.216409126	0.000114639	0.001254403	68.73408297	51.85035281	110.6999496	125.4899079	57.04328415	65.96448778	250.1273701	82.30124767	68.32416401	92.51338306	1097.997471	519.7918043	689.0722236	484.5147765	28.03061093	53.9560872	31.93690049	709.9603877	down	83	55	116	122	46	70	208	104	76	85	1039	599	730	581	22	51	31	715	2.911741945	1.662331911	4.094809881	4.647483996	1.603930968	2.687489706	7.737411627	2.878960636	2.654928396
BGN	-2.579256814	0.002010012	0.012491563	217.7959496	5666.772195	624.1186815	178.9774096	840.7684056	309.0907427	224.874126	76.76174061	83.60720069	117.5464161	4389.876316	515.4529745	1530.11791	523.7096035	684.2017305	2852.266884	3506.877719	25873.33961	down	263	6011	654	174	678	328	187	97	93	108	4154	594	1621	628	537	2696	3404	26057	7.862766495	154.8269719	19.67425705	5.648747474	20.14662832	10.73167354	5.928144934	2.288331618	2.76864331
BHMT	-2.057646812	0.024723174	0.086041991	0	2.828201062	1.908619821	4.114423209	0	2.827049476	8.417748033	3.165432603	0	0	1.056782936	7.809893553	7.551476423	0	3.822356036	14.81147492	29.8764553	11.91541909	down	0	3	2	4	0	3	7	4	0	0	1	9	8	0	3	14	29	12	0	0.074183419	0.057761211	0.124666165	0	0.094232467	0.213039897	0.09059264	0
BHMT2	-2.849800734	4.82E-05	0.000610242	2.484364445	0.942733687	8.588789195	4.114423209	7.440428368	3.769399302	7.2152126	0	16.18203884	9.795534677	21.13565872	65.95021223	4.719672764	48.3680844	109.5742064	7.405737459	4.120890386	86.38678843	down	3	1	9	4	6	4	6	0	18	9	20	76	5	58	86	7	4	87	0.10508967	0.030179986	0.317235839	0.152153534	0.208902229	0.153346103	0.22286794	0	0.627878637
BICC1	1.195622843	0.000606243	0.004842725	1065.792347	453.4549037	382.6782741	189.2634676	342.2597049	552.2169977	202.0259528	142.4444671	220.2555287	220.9437266	163.8013551	190.0407431	144.4219866	170.1222279	113.3965624	192.5491739	149.3822765	193.6255603	up	1287	481	401	184	276	586	168	180	245	203	155	219	153	204	89	182	145	195	15.92643631	5.128205272	4.993274	2.472527709	3.394706212	7.936182706	2.204483845	1.757681431	3.019051884
BICDL1	-1.577314496	0.002080593	0.012821293	5.796850371	10.37007056	23.85774776	11.31466383	37.20214184	47.11749127	31.26592126	10.28765596	22.47505395	19.59106935	89.82654957	21.69414876	132.1508374	75.05392407	10.19294943	16.92739991	45.32979425	130.0766584	down	7	11	25	11	30	50	26	13	25	18	85	25	140	90	8	16	44	131	0.164543018	0.2227688	0.591319758	0.280774321	0.700899457	1.286250042	0.648055712	0.241130623	0.585175126
BID	-1.149786717	0.006327516	0.030584896	197.0929126	219.6569492	180.3645731	420.6997731	240.5738506	69.73388708	253.7349764	193.0913888	137.5473302	302.5731822	158.5174404	317.6023378	273.7410203	184.2990802	1447.398819	628.4297215	690.2491397	232.3506723	down	238	233	189	409	194	74	211	244	153	278	150	366	290	221	1136	594	670	234	6.086568115	5.133714498	4.863605006	11.35800667	4.931173806	2.071100762	5.721838048	4.923942276	3.896291044
BIK	-4.078747323	2.34E-05	0.00033468	0	0	2.862929732	0	0	0	0	1.582716301	4.49501079	0	5.28391468	19.09085091	33.03770935	4.169662448	1.274118679	34.91276231	22.66489713	4.964757956	down	0	0	3	0	0	0	0	2	5	0	5	22	35	5	1	33	22	5	0	0	0.22746886	0	0	0	0	0.118920664	0.375175238
BIN1	-1.293332711	0.009552338	0.041997933	158.171203	89.55970031	843.6099609	813.6271896	708.0807663	622.8932346	2077.981229	512.0087235	1393.453345	957.7856129	650.9782886	1113.343714	953.3738984	1044.083477	4464.51185	4077.387452	2066.626529	1662.200964	down	191	95	884	791	571	661	1728	647	1550	880	616	1283	1010	1252	3504	3854	2006	1674	5.009478954	2.146658975	23.32987529	22.52780896	14.88498317	18.97293976	48.05742577	13.39032343	40.48138076
BIN2	-1.867314134	7.85E-05	0.00092508	2.484364445	12.25553794	19.08619821	27.77235666	74.40428368	7.538798604	10.8228189	25.32346082	15.28303669	21.76785484	45.44166625	85.90882908	47.19672764	43.36448946	155.4424788	62.41978715	75.20624955	114.189433	down	3	13	20	27	60	8	9	32	17	20	43	99	50	52	122	59	73	115	0.089354551	0.333594619	0.599413309	0.87325779	1.776232138	0.260771058	0.28424675	0.752095514	0.504206888
BIN3	-1.073903329	0.001095961	0.007696592	135.811923	99.92977087	51.53273517	61.71634814	78.12449786	95.17733237	162.3422835	114.7469318	75.51618127	39.18213871	303.2967027	249.9165937	229.3760963	219.3242448	84.0918328	104.7382869	93.75025629	254.1956073	down	164	106	54	60	63	101	135	145	84	36	287	288	243	263	66	99	91	256	4.89690186	2.726865263	1.622453562	1.945414214	1.869696661	3.30044808	4.27433835	3.416434916	2.497590698
BIVM	-1.322948976	0.001961552	0.012249156	29.81237333	91.44516768	112.6085694	166.63414	39.68228463	65.96448778	54.1140945	103.6679177	117.7692827	11.97232016	258.9118193	67.68574413	243.5351146	194.3062701	96.83301958	286.7078359	326.5805631	115.1823846	down	36	97	118	162	32	70	45	131	131	11	245	78	258	233	76	271	317	116	0.665946902	1.545927413	2.196443683	3.254133745	0.588355924	1.417128137	0.882687938	1.912211804	2.413086153
BLM	-2.888453952	1.41E-05	0.000219068	8.281214815	11.31280425	3.817239642	23.65793345	0	20.73169616	8.417748033	2.374074452	15.28303669	9.795534677	9.511046425	47.72712727	32.0937748	9.173257386	233.1637182	177.737699	85.50847552	20.85198342	down	10	12	4	23	0	22	7	3	17	9	9	55	34	11	183	168	83	21	0.136575265	0.14119963	0.05497092	0.341101139	0	0.32882794	0.101374253	0.032331131	0.231198708
BLNK	-1.676252337	0.00011372	0.001246892	7.453093334	11.31280425	30.53791714	33.94399148	28.52164208	6.596448778	21.6456378	26.90617712	22.47505395	25.03303306	11.6246123	85.04106313	55.69213862	32.5233671	124.8636305	100.5064369	36.05779088	101.2810623	down	9	12	32	33	23	7	18	34	25	23	11	98	59	39	98	95	35	102	0.31358635	0.360226907	1.121929539	1.248567031	0.796517878	0.266923407	0.665035338	0.934805277	0.867399325
BLOC1S1	-1.436730081	0.002609037	0.015304325	44.71856	42.42301593	30.53791714	39.08702049	124.0071395	22.61639581	114.2408662	37.19383308	47.64711437	19.59106935	317.0348808	99.79308429	325.6574207	121.7541435	114.6706811	34.91276231	71.08535917	42.69691842	down	54	45	32	38	100	24	95	47	53	18	300	115	345	146	90	33	69	43	2.341671986	1.681222046	1.396314481	1.789365992	4.310080198	1.138983733	4.368310317	1.608265537	2.288614262
BMP1	-1.325930985	9.90E-05	0.001112271	184.6710904	652.3717117	174.6387136	348.697367	396.8228463	555.986397	82.9749449	349.7803026	421.6320121	225.2972976	1067.350765	916.3608436	727.7735403	507.0309537	457.4086057	897.152195	1167.242202	1065.437057	down	223	692	183	339	320	590	69	442	469	207	1010	1056	771	608	359	848	1133	1073	3.350892269	8.9586374	2.766990418	5.531444798	4.779237703	9.702454018	1.099416548	5.240895123	7.017668918
BMP3	-2.343647981	0.010947869	0.046717098	61.28098963	7.5418695	3.817239642	5.143029011	0	5.654098953	10.8228189	0.791358151	7.192017264	1.088392742	113.0757742	35.57840396	158.5810049	60.04313926	0	1.057962494	9.272003369	43.68987001	down	74	8	4	5	0	6	9	1	8	1	107	41	168	72	0	1	9	44	0.926758684	0.08631876	0.050407586	0.067996762	0	0.082235658	0.119518471	0.009882403	0.099767562
BMP4	-4.160841877	7.95E-09	3.45E-07	9.937457778	17.91194006	8.588789195	13.37187543	48.36278439	19.78934633	14.4304252	22.15802822	0.899002158	22.85624758	13.73817817	131.9004245	34.92557846	50.86988187	290.4990588	137.5351242	107.14315	1778.3763	down	12	19	9	13	39	21	12	28	1	21	13	152	37	61	228	130	104	1791	0.409570005	0.558702688	0.309093854	0.481807473	1.323014351	0.784404671	0.434295891	0.754106225	0.033986882
BMP5	8.810731611	5.97E-14	8.58E-12	534.9664771	15.083739	61.07583427	377.4983294	45.8826416	81.98443481	0	45.10741459	294.8727078	1473.683773	0	0	0	1.667864979	3.822356036	0	0	0	up	646	16	64	367	37	87	0	57	328	1354	0	0	0	2	3	0	0	0	11.73838136	0.250481665	1.170190678	7.241441778	0.668236928	1.730090928	0	0.817293698	5.934907721
BMP6	-4.630068926	1.34E-10	9.49E-09	54.65601778	0	11.45171893	9.257452221	49.60285579	17.90464668	9.620283466	4.748148904	0.899002158	28.29821129	131.0410841	330.6188271	368.1344756	238.504692	19.11178018	1035.745282	1222.874222	341.5753474	down	66	0	12	9	40	19	8	6	1	26	124	381	390	286	15	979	1187	344	1.704871978	0	0.311910537	0.252448985	1.026977382	0.537125062	0.219126752	0.122300064	0.025722446
BMP8B	-3.253843922	0.000390664	0.003426774	18.21867259	0	2.862929732	0	0	2.827049476	0	0	1.798004316	3.265178226	7.397480553	13.88425521	12.27114919	5.003594938	31.85296697	66.65163713	80.35736254	7.94361273	down	22	0	3	0	0	3	0	0	2	3	7	16	13	6	25	63	78	8	0.327633354	0	0.044955998	0	0	0.048894573	0	0	0.029659229
BMPER	3.384217709	8.13E-05	0.000953969	23.18740148	1119.967621	61.07583427	756.0252647	597.7144122	15.07759721	2.405070867	1364.301452	97.09223306	7.618749193	16.90852698	11.28095735	12.27114919	8.339324897	53.51298451	49.72423722	60.7831332	97.30925594	up	28	1188	64	735	482	16	2	1724	108	7	16	13	13	10	42	47	59	98	0.389070371	14.22220161	0.894851695	11.090235	6.656872162	0.243312314	0.029468478	18.90318509	1.494370595
BMX	-1.980866466	0.047140012	0.13839629	12.42182222	0	3.817239642	0	0	8.481148429	0	2.374074452	0	4.353570968	17.96530991	16.48755306	35.86951301	17.51258228	0	6.347774965	2.060445193	3.971806365	down	15	0	4	0	0	9	0	3	0	4	17	19	38	21	0	6	2	4	0.384428663	0	0.103153853	0	0	0.252430014	0	0.06066991	0
BOC	-1.048481457	0.024689089	0.085994194	850.4807615	605.2350273	802.5746347	1077.978881	620.0356973	775.5539063	614.4956064	1486.961965	1392.554343	432.0919185	1447.792622	938.0549923	1831.233033	1005.722583	545.3227945	375.5766854	945.7443437	7237.624148	down	1027	642	841	1048	500	823	511	1879	1549	397	1370	1081	1940	1206	428	355	918	7289	12.16798855	6.553354161	10.02640649	13.48319804	5.888048843	10.67141878	6.419878747	17.5672073	18.27528661
BOK	-2.597037379	0.006087667	0.02970089	41.40607408	15.083739	27.67498741	164.5769284	148.8085674	25.44344529	20.44310237	87.04939657	5.394012948	302.5731822	1.056782936	37.31393586	37.75738212	13.34291983	801.4206489	2346.560812	813.8758513	5.957709547	down	50	16	29	160	120	27	17	110	6	278	1	43	40	16	629	2218	790	6	1.351360072	0.372564374	0.788678569	4.695743253	3.223557158	0.798617499	0.487200333	2.345964095	0.161479263
BOP1	-1.213023329	0.000244508	0.002323503	395.8420682	746.6450805	457.1144471	655.2218961	447.6657735	303.4366438	1266.269811	773.1569132	720.9997307	373.3187105	1236.436035	1132.434565	1283.750992	677.9871141	965.7819585	3272.277994	1846.158893	971.1066562	down	478	792	479	637	361	322	1053	977	802	343	1170	1305	1360	813	758	3093	1792	978	14.90481506	21.27669356	15.02917604	21.56857283	11.18816719	10.98825036	34.81646249	24.03924678	24.90218718
BORA	-1.612301841	0.035325746	0.112017968	1.656242963	11.31280425	3.817239642	10.28605802	0	8.481148429	0	5.539507055	2.697006474	3.265178226	22.19244166	0	2.831803659	4.169662448	10.19294943	15.86943741	35.02756828	25.81674137	down	2	12	4	10	0	9	0	7	3	3	21	0	3	5	8	15	34	26	0.045036861	0.232808923	0.090635653	0.244523946	0	0.221796456	0	0.12438378	0.067270367
BPIFB2	-4.491218396	0.001038033	0.007347482	0	0	0	3.085817407	0	0.942349825	0	0	0	0	0	5.206595702	8.495410976	1.667864979	10.19294943	3.173887482	0	43.68987001	down	0	0	0	3	0	1	0	0	0	0	0	6	9	2	8	3	0	44	0	0	0	0.123253983	0	0.041406679	0	0	0
BPIFB4	4.968317426	1.95E-05	0.000284987	2.484364445	0	2.862929732	21.60072185	39.68228463	7.538798604	1.202535433	18.20123746	7.192017264	54.41963709	0	1.735531901	0	0	0	0	0	1.985903182	up	3	0	3	21	32	8	1	23	8	50	0	2	0	0	0	0	0	2	0.099784077	0	0.100406588	0.758477265	1.057896109	0.291208439	0.035269359	0.603664204	0.264968598
BRINP1	-1.845925543	0.040544258	0.123776668	350.2953867	0	99.24823069	69.94519456	188.490852	14.13524738	6.012677166	30.86296788	87.20320932	55.50802984	4.227131744	405.2466988	31.14984024	17.51258228	998.9090441	637.951384	481.1139526	17.87312864	down	423	0	104	68	152	15	5	39	97	51	4	467	33	21	784	603	467	18	8.676426449	0	2.146519433	1.514581741	3.098825783	0.336717556	0.108749709	0.631237406	1.98123817
BRINP2	-5.20620509	9.47E-07	2.29E-05	782.5748	0	17.17757839	8.228846418	0	0	20.44310237	1.582716301	2.697006474	0	24.30600753	45.99159537	10.38328008	28.35370465	332.5449751	2132.852388	221.4978583	256.1815105	down	945	0	18	8	0	0	17	2	3	0	23	53	11	34	261	2016	215	258	19.07297756	0	0.365561253	0.175331504	0	0	0.363825544	0.031852556	0.060293761
BRINP3	-8.276176518	5.18E-10	3.16E-08	0	0	0	0	0	0	0	0	0.899002158	0	0	39.04946777	23.59836382	5.003594938	279.0319906	116.3758744	84.47825292	0	down	0	0	0	0	0	0	0	0	1	0	0	45	25	6	219	110	82	0	0	0	0	0	0	0	0	0	0.02275888
BRSK2	-5.626498693	2.43E-10	1.60E-08	5.796850371	3.77093475	0.954309911	17.48629864	0	0	1.202535433	22.15802822	4.49501079	1.088392742	369.8740276	21.69414876	18.87869106	2.501797469	293.0472961	403.0837103	1008.587922	152.914545	down	7	4	1	17	0	0	1	28	5	1	350	25	20	3	230	381	979	154	0.088718482	0.043677354	0.012753137	0.233963584	0	0	0.013439207	0.28002815	0.063103071
BSN	-1.073026967	0.02328872	0.082473125	45.54668148	16.96920637	51.53273517	20.57211605	39.68228463	27.32814494	4.810141733	48.27284719	42.25310142	39.18213871	26.4195734	29.50404231	32.0937748	24.1840422	84.0918328	104.7382869	58.72268801	207.5268826	down	55	18	54	20	32	29	4	61	47	36	25	34	34	29	66	99	57	209	0.247547482	0.069798902	0.244562884	0.097748275	0.143152472	0.142845907	0.019090328	0.216647288	0.210648375
BSPRY	3.440399936	0.000689465	0.005350836	14.90618667	26.39654325	153.6438956	361.0406366	106.6461399	7.538798604	2.405070867	144.8185416	115.9712784	508.2794105	4.227131744	28.63627636	0	1.667864979	70.07652733	2.115924988	0	0	up	18	28	161	351	86	8	2	183	129	467	4	33	0	2	55	2	0	0	0.552630584	0.740628985	4.973810677	11.70180373	2.624302614	0.268798213	0.065110343	4.433442682	3.943815154
BTBD11	-4.818508307	1.85E-08	7.24E-07	34.78110222	6.599135812	9.543099105	19.54351024	0	3.769399302	39.6836693	3.956790753	5.394012948	18.50267661	9.511046425	12.1487233	32.0937748	10.84112237	355.4791114	1154.237081	1286.748023	336.6105894	down	42	7	10	19	0	4	33	5	6	17	9	14	34	13	279	1091	1249	339	0.382993463	0.054994641	0.091757809	0.188139053	0	0.039918668	0.319090289	0.03597822	0.054482591
BTBD3	1.3741181	9.34E-07	2.26E-05	2198.662533	2514.270744	1528.804477	1105.751237	2843.483708	1825.331612	708.2933702	1008.190284	788.4248925	2165.901556	654.1486374	741.0721216	481.406622	497.0237638	658.7193569	773.3705832	798.4225124	546.1233752	up	2655	2667	1602	1075	2293	1937	589	1274	877	1990	619	854	510	596	517	731	775	550	36.02095845	31.17410664	21.87027348	15.83734893	30.92059514	28.76036138	8.47351515	13.6391644	11.84826509
BTC	-2.655607078	0.001453557	0.009672829	67.90596148	0	22.90343785	17.48629864	0	0	36.076063	1.582716301	26.97006474	13.0607129	140.5521305	92.85095669	272.7970858	219.3242448	25.48237357	15.86943741	41.20890386	130.0766584	down	82	0	24	17	0	0	30	2	30	12	133	107	289	263	20	15	40	131	2.091095343	0	0.615846088	0.470752013	0	0	0.811220307	0.040245523	0.761808242
BTG2	1.26705844	0.045214105	0.134398196	187.1554548	1399.016792	13597.00761	12974.83359	6847.674241	5083.034958	278.9882205	12631.6588	7374.514702	10541.08371	806.3253802	1205.326905	6203.537882	1161.667958	6285.227442	3594.956555	2649.732518	1666.17277	up	226	1484	14248	12614	5522	5394	232	15962	8203	9685	763	1389	6572	1393	4933	3398	2572	1678	5.984272852	33.85455509	379.6276332	362.692902	145.3290386	156.310398	6.514011323	333.5169046	216.2918171
BTG3	-1.589321322	0.000435749	0.003720861	267.4832385	136.6963847	589.7635247	44.2300495	96.72556878	211.0863609	78.16480316	81.50988952	640.9885386	397.2633508	581.2306148	814.8322274	716.4463256	598.7635276	598.835779	817.805008	1201.239548	796.3471761	down	323	145	618	43	78	224	65	103	713	365	550	939	759	718	470	773	1166	802	14.60644935	5.64924486	28.12105262	2.111513549	3.505821404	11.0857258	3.11682966	3.675419852	32.10673139
BTK	-1.3179355	0.004992279	0.025388852	19.04679407	12.25553794	55.34997481	55.54471332	89.28514042	22.61639581	12.02535433	28.48889342	14.38403453	35.91696048	46.49844919	80.70223338	108.5524736	14.17685232	151.6201228	137.5351242	45.32979425	102.2740139	down	23	13	58	54	72	24	10	36	16	33	44	93	115	17	119	130	44	103	0.533654057	0.259869669	1.354131798	1.360532816	1.660418359	0.609420698	0.246030844	0.659116339	0.36967186
BTLA	-4.786992728	1.15E-05	0.000184315	2.484364445	0	0	0	0	0	0	0	0	1.088392742	20.07887579	5.206595702	25.48623293	15.01078481	3.822356036	0	6.18133558	12.90837069	down	3	0	0	0	0	0	0	0	0	1	19	6	27	18	3	0	6	13	0.067050676	0	0	0	0	0	0	0	0
C10orf142	-2.345164207	0.014306036	0.057224143	7.453093334	1.885467375	1.908619821	0	6.200356973	4.711749127	0	0	2.697006474	0	21.13565872	17.35531901	10.38328008	10.84112237	31.85296697	0	0	9.929515912	down	9	2	2	0	5	5	0	0	3	0	20	20	11	13	25	0	0	10	0.582253575	0.111475624	0.130196891	0	0.321508685	0.354008457	0	0	0.193265947
C10orf67	-1.634173257	0.038308004	0.118760715	36.43734519	16.02647269	69.66462347	50.40168431	32.24185626	50.88689057	159.9372126	60.14321945	22.47505395	8.707141935	344.5112372	277.6851041	181.2354342	288.5406414	58.60945922	0	0	107.2387718	down	44	17	73	49	26	54	133	76	25	8	326	320	192	346	46	0	0	108	0.512687987	0.170659178	0.855902487	0.619983066	0.301111168	0.68860188	1.643272861	0.698781912	0.290071395
C10orf90	-2.607585997	0.022963918	0.081703631	5.796850371	0	0.954309911	0	0	3.769399302	1.202535433	24.53210267	0	4.353570968	0	21.69414876	13.21508374	3.335729959	112.1224437	30.68091233	19.57422934	0	down	7	0	1	0	0	4	1	31	0	4	0	25	14	4	88	29	19	0	0.124703279	0	0.017925893	0	0	0.07798549	0.018890237	0.435781838	0
C11orf16	-2.60617058	0.021488939	0.077552908	4.140607408	9.427336874	4.771549553	8.228846418	0	5.654098953	64.9369134	0.791358151	0.899002158	2.176785484	24.30600753	136.2392542	225.6003581	97.57010129	0	0	0	5.957709547	down	5	10	5	8	0	6	54	1	1	2	23	157	239	117	0	0	0	6	0.188184681	0.324260856	0.189358685	0.32695466	0	0.24713798	2.155090929	0.029699002	0.037478197
C11orf54	1.56003856	1.56E-05	0.00023682	279.0769393	346.925997	737.6815608	260.237268	436.5051309	427.8268208	221.2665197	984.4495394	1356.594256	244.8883669	142.6656964	196.1151048	145.3659211	216.8224473	248.4531424	212.6504613	145.2613861	130.0766584	up	337	368	773	253	352	454	184	1244	1509	225	135	226	154	260	195	201	141	131	5.530255808	5.2028751	12.76426396	4.508365553	5.741310485	8.153520202	3.201774336	16.10880399	24.65863257
C11orf86	2.2220364	0.01909017	0.070964291	4.968728889	6.599135812	33.40084687	5.143029011	29.76171347	1.884699651	98.60790553	7.913581506	9.889023738	3.265178226	7.397480553	0	0	6.671459917	16.56354282	4.231849976	0	0	up	6	7	35	5	24	2	82	10	11	3	7	0	0	8	13	4	0	0	0.362988749	0.364854928	2.130644147	0.328469614	1.443132497	0.132417654	5.260334276	0.477385816	0.662672623
C12orf29	-1.029151983	3.61E-05	0.000474889	86.95275556	118.7844446	71.57324329	75.08822357	45.8826416	89.52323342	75.7597323	66.47408465	75.51618127	107.7508814	120.4732547	104.99968	293.5636459	188.4687427	166.9095469	117.4338368	222.5280809	114.189433	down	105	126	75	73	37	95	63	84	84	99	114	121	311	226	131	111	216	115	2.583139361	2.670603077	1.856610338	1.950135014	0.90471817	2.557738392	1.643450637	1.630667521	2.057795693
C12orf42	-3.940918404	0.000646358	0.005091385	4.968728889	0.942733687	0	0	0	1.884699651	0	0	0	0	33.81705395	0	5.663607317	35.85909706	6.370593394	2.115924988	2.060445193	13.90132228	down	6	1	0	0	0	2	0	0	0	0	32	0	6	43	5	2	2	14	0.250068279	0.035907702	0	0	0	0.091224466	0	0	0
C12orf54	-2.56862082	0.001309658	0.008894621	1.656242963	3.77093475	1.908619821	0	0	0.942349825	0	0.791358151	0	6.530356451	22.19244166	4.338829752	11.32721463	3.335729959	14.01530547	1.057962494	7.211558176	10.9224675	down	2	4	2	0	0	1	0	1	0	6	21	5	12	4	11	1	7	11	0.187987629	0.323921316	0.189160404	0	0	0.102866332	0	0.07416976	0
C12orf57	1.089871015	0.003735728	0.020273189	2628.457582	1694.092436	3822.965502	2536.541908	5823.375269	1426.717636	10700.16029	3253.273357	6087.143612	2140.868523	1620.048241	1875.242219	2737.410203	1489.403427	2441.211388	2659.71771	796.3620672	1456.659984	up	3174	1797	4006	2466	4696	1514	8898	4111	6771	1967	1533	2161	2900	1786	1916	2514	773	1467	174.2576333	84.99888487	221.3078388	147.0148629	256.2512708	90.96718242	518.0060915	178.0983775	370.1707788
C12orf71	-2.857758788	0.008943377	0.03993137	0	0	0	0	0	1.884699651	1.202535433	0.791358151	0.899002158	1.088392742	4.227131744	1.735531901	1.887869106	5.837527428	0	0	8.241780773	11.91541909	down	0	0	0	0	0	2	1	1	1	1	4	2	2	7	0	0	8	12	0	0	0	0	0	0.164242168	0.079567969	0.059211804	0.074721421
C13orf42	-3.861113937	0.049300883	0.142463975	0	0	0	0	0	0.942349825	0	0	0	0	1.056782936	0	4.719672764	10.84112237	0	0	0	8.936564321	down	0	0	0	0	0	1	0	0	0	0	1	0	5	13	0	0	0	9	0	0	0	0	0	0.026109594	0	0	0
C14orf132	-2.395541321	8.03E-07	1.99E-05	276.5925748	477.9659795	592.6264544	444.3577066	379.4618468	393.902227	842.9773387	306.2556043	935.8612465	952.3436492	2722.272843	3775.64965	2288.097356	5058.634482	5603.573949	1940.303214	2136.681665	55.60528911	down	334	507	621	432	306	418	701	387	1041	875	2576	4351	2424	6066	4398	1834	2074	56	3.084883034	4.034413948	5.771448152	4.332706434	2.809096848	4.225153545	6.865431364	2.820530481	9.574308007
C15orf41	1.12493887	3.19E-05	0.000427763	229.3896504	93.33063506	131.6947677	227.3218823	112.8464969	118.736078	135.886504	104.4592759	106.0822546	103.3973105	62.35019323	56.40478677	53.80426951	236.0028946	57.33534054	24.33313736	72.11558176	75.46432093	up	277	99	138	221	91	126	113	132	118	95	59	65	57	283	45	23	70	76	5.672005407	1.746515015	2.843393175	4.913969117	1.852044042	2.823588415	2.453538556	2.132840582	2.406042555
C16orf54	-2.34469625	0.002694186	0.015661111	3.312485926	0	0.954309911	0	3.720214184	0.942349825	0	1.582716301	0.899002158	9.795534677	3.170348808	8.677659503	9.439345529	6.671459917	22.93413622	26.44906235	6.18133558	1.985903182	down	4	0	1	0	3	1	0	2	1	9	3	10	10	8	18	25	6	2	0.11111996	0	0.027953298	0	0.082833572	0.030402274	0	0.043841931	0.027662824
C16orf58	1.323069142	4.72E-06	8.82E-05	847.9963971	1848.700761	1295.952858	1476.049326	2054.798301	1353.214349	1235.00389	1364.301452	1296.361112	1226.61862	612.9341029	380.0814863	225.6003581	287.7067089	346.5602806	775.4865082	965.318573	882.7339646	up	1024	1961	1358	1435	1657	1436	1027	1724	1442	1127	580	438	239	345	272	733	937	889	26.15963885	43.16081562	34.90860711	39.80768943	42.07337453	40.14765712	27.82017179	34.75334775	36.68271551
C16orf74	-2.570801746	0.000306009	0.002801777	18.21867259	28.28201062	17.17757839	11.31466383	34.72199905	6.596448778	10.8228189	7.913581506	7.192017264	111.0160597	23.24922459	60.74361652	16.0468874	30.85550212	122.3153932	479.2570098	452.2677199	16.88017705	down	22	30	18	11	28	7	9	10	8	102	22	70	17	37	96	453	439	17	0.754104073	0.885951856	0.620843407	0.40943463	0.953936986	0.262591476	0.327121201	0.270480651	0.273063104
C16orf91	1.497951007	5.45E-06	9.99E-05	158.171203	384.6353445	469.520476	280.809384	484.8679153	351.4964849	1167.661906	599.8494782	605.9274545	290.6008621	144.7792622	193.5118069	118.9357537	168.4543629	211.5037007	270.8383985	94.78047889	154.9004482	up	191	408	492	273	391	373	971	758	674	267	137	223	126	202	166	256	92	156	14.02449221	25.81036839	36.3512914	21.76705663	28.53537513	29.97344	75.60152998	43.9188117	49.28084032
C19orf81	1.375341545	0.003433476	0.018998017	278.2488178	327.1285895	875.1021879	339.4399148	786.2052642	412.7492235	2230.703229	328.4136325	756.959817	476.716021	185.9937968	110.2062757	234.0957691	273.5298566	67.52828997	510.9958847	595.4686608	122.1330457	up	336	347	917	330	634	438	1855	415	842	438	176	127	248	328	53	483	578	123	31.54063809	28.06344188	86.61667268	33.63786472	59.15255477	44.99655734	184.6429322	30.74021437	78.70597789
C1QA	-1.439100277	0.000848663	0.006254614	129.1869511	361.0670023	544.9109589	1008.033686	1111.10397	195.0664139	541.140945	709.056903	458.4911006	293.8660403	951.1046425	1420.532861	807.0640427	509.5327512	3716.604186	1805.941977	713.9442594	1684.045899	down	156	383	571	980	896	207	450	896	510	270	900	1637	855	611	2917	1707	693	1696	9.55034849	20.20103666	35.17480449	65.14843365	54.51997916	13.86880192	29.21222998	43.28428298	31.09060884
C1QB	-1.759297825	8.80E-05	0.001012661	155.6868385	208.3441449	421.8049805	846.5425753	864.3297621	167.7382689	331.8997796	769.9914806	578.9573897	340.6669282	980.6945647	1409.251903	885.4106106	381.9410803	4539.684852	2140.258126	871.5683167	1482.476726	down	188	221	442	823	697	178	276	973	644	313	928	1624	938	458	3563	2023	846	1493	10.76596456	10.90354279	25.46937741	51.17739945	39.67171042	11.15550096	16.75952691	43.96788083	36.7236123
C1QC	-1.887542363	1.31E-06	3.01E-05	153.2024741	507.1907238	448.5256579	714.8810326	706.840695	204.4899121	342.7225985	753.3729594	595.1394286	356.9928193	1615.821109	1831.853921	919.3922545	453.6592744	4188.028097	2242.880488	961.1976826	1947.17807	down	185	538	470	695	570	217	285	952	662	328	1529	2111	974	544	3287	2120	933	1961	9.95137508	24.93296371	25.43959472	40.59564573	30.47468839	12.7745344	16.25600424	40.40879621	35.45959627
C1QL1	-2.733527861	0.000108104	0.001196725	501.8416178	683.4819234	760.5849987	1002.890657	677.0789815	203.5475623	91.39269293	411.5062383	258.9126215	336.3133572	70.80445672	623.9237183	490.8459675	58.37527428	7221.704671	9190.520186	6588.273505	1973.987763	down	606	725	797	975	546	216	76	520	288	309	67	719	520	70	5668	8687	6395	1988	33.60434917	34.63706887	44.47153797	58.70982181	30.09321292	13.10842745	4.468832053	22.75379313	15.90302649
C1QL2	-5.775983129	0.000547914	0.004467693	0	0	0	4.114423209	0	0	0	0	0	0	0	18.22308496	0	0	20.38589886	447.518135	129.8080472	5.957709547	down	0	0	0	4	0	0	0	0	0	0	0	21	0	0	16	423	126	6	0	0	0	0.152674863	0	0	0	0	0
C1QTNF2	-1.376119699	0.037163369	0.116064258	18.21867259	8.484603187	101.1568505	1.028605802	3.720214184	5.654098953	10.8228189	7.122223356	5.394012948	11.97232016	97.22403012	23.42968066	30.20590569	45.03235444	95.55890091	28.56498734	21.63467453	19.85903182	down	22	9	106	1	3	6	9	9	6	11	92	27	32	54	75	27	21	20	0.654452375	0.230663108	3.172942454	0.032302687	0.088701236	0.195335238	0.283893503	0.211263988	0.177734218
C1QTNF3	2.198795485	0.004536524	0.023535274	1748.164447	12.25553794	279.6128038	1649.883707	75.64435507	130.0442759	6.012677166	142.4444671	152.8303669	487.5999484	23.24922459	69.42127603	47.19672764	35.02516457	332.5449751	89.926812	168.9565058	50.64053115	up	2111	13	293	1604	61	138	5	180	170	448	22	80	50	42	261	85	164	51	54.10192716	0.287043764	7.556019768	44.63876266	1.553843902	3.870593541	0.135878919	3.640194627	4.338482533
C1QTNF7	-2.510002478	0.023487101	0.082836617	0	0	2.862929732	0	0	1.884699651	0	0	1.798004316	0	4.227131744	2.603297851	3.775738212	4.169662448	0	11.63758744	1.030222597	2.978854774	down	0	0	3	0	0	2	0	0	2	0	4	3	4	5	0	11	1	3	0	0	0.042892327	0	0	0.03110007	0	0	0.028297744
C1QTNF8	-1.675431672	0.018992449	0.07069664	3.312485926	0.942733687	4.771549553	4.114423209	7.440428368	0	334.3048504	18.99259562	13.48503237	15.23749839	65.52054204	43.38829752	32.0937748	26.68583967	10.19294943	0	8.241780773	21.84493501	down	4	1	5	4	6	0	278	24	15	14	62	50	34	32	8	0	8	22	0.163022189	0.035112924	0.205049019	0.177023125	0.243047428	0	12.01404077	0.771836954	0.608754827
C1R	-1.585627093	4.32E-05	0.000554805	131.6713156	100.8725046	640.34195	391.8988107	559.272199	337.3612375	386.0138741	130.5740949	447.7030747	185.0267661	981.7513476	1146.31882	859.9243777	580.4170128	2037.315767	747.9794833	421.361042	1172.675829	down	159	107	671	381	451	358	321	165	498	170	929	1321	911	696	1599	707	409	1181	4.092470467	2.372752663	17.37848498	10.64870234	11.53766758	10.08429253	8.760946709	3.351197097	12.76386501
C1S	-3.028549889	3.35E-08	1.22E-06	43.89043852	59.39222231	226.1714488	140.9189949	23.5613565	135.6983749	45.69634646	50.64692164	19.77804748	18.50267661	151.1199599	514.5852086	120.8236228	318.562211	1782.492032	532.1551345	611.9522224	960.1841887	down	53	63	237	137	19	144	38	64	22	17	143	593	128	382	1399	503	594	967	1.03762201	1.062635003	4.66887896	2.912508189	0.369717457	3.085316894	0.788868254	0.98871444	0.42889444
C1orf189	-2.303121714	0.028980823	0.097040843	7.453093334	180.0621343	51.53273517	30.85817407	18.60107092	295.8978452	900.6990395	195.4654632	89.00121364	41.35892419	2919.891252	1141.112225	1819.905818	819.7556373	5.096474715	0	0	442.8564097	down	9	191	54	30	15	314	749	247	99	38	2763	1315	1928	983	4	0	0	446	1.670029633	30.53481529	10.08268945	6.044859411	2.76647008	63.76543036	147.3740648	36.16647804	18.2928466
C1orf198	-1.756841561	0.000126414	0.001356511	1041.776824	785.2971616	2421.084243	1049.177918	642.3569824	371.2858312	507.4699528	1270.92119	643.6855451	292.7776476	1417.145917	2748.214765	1059.094568	2618.548018	10626.14978	1962.520427	1752.408637	2222.225661	down	1258	833	2537	1020	518	394	422	1606	716	269	1341	3167	1122	3140	8340	1855	1701	2238	20.08416696	11.45772634	40.75628703	17.68302804	8.219700476	6.884039963	7.144029008	20.23234957	11.38284007
C1orf210	-2.783444953	0.038913089	0.120081496	1.656242963	0	0	0	0	2.827049476	0	0.791358151	0	0	2.113565872	14.75202116	0	0.83393249	7.644712072	4.231849976	0	0.992951591	down	2	0	0	0	0	3	0	1	0	0	2	17	0	1	6	4	0	1	0.094737829	0	0	0	0	0.155520866	0	0.037378428	0
C1orf232	-2.811816731	0.003217176	0.01805567	0	22.6256085	12.40602884	0	1.240071395	4.711749127	48.10141733	11.07901411	6.293015106	7.618749193	438.5649185	65.08244628	45.30885854	55.87347681	1.274118679	3.173887482	3.09066779	26.80969296	down	0	24	13	0	1	5	40	14	7	7	415	75	48	67	1	3	3	27	0	1.951189633	1.234389707	0	0.09379097	0.516359248	4.002446579	1.042470104	0.657764524
C1orf61	-5.046619082	6.68E-08	2.27E-06	171.4211467	14.14100531	16.22326848	42.17283789	93.0053546	18.84699651	634.9387088	409.1321639	214.8615158	4.353570968	139.4953476	1123.756906	309.6105333	295.2121013	8676.748202	20928.61406	11286.08855	48.65462797	down	207	15	17	41	75	20	528	517	239	4	132	1295	328	354	6810	19782	10955	49	16.79653533	1.048626632	1.388031259	3.612571912	6.048722718	1.77604243	45.42980381	33.10301132	19.31130811
C1orf68	6.039313452	1.71E-05	0.000255566	1.656242963	0	52.48704508	13.37187543	0	0.942349825	10.8228189	0.791358151	12.58603021	28.29821129	0	0	0	0	0	0	0	0	up	2	0	55	13	0	1	9	1	14	26	0	0	0	0	0	0	0	0	0.151340936	0	4.187839927	1.068201184	0	0.082813359	0.722148488	0.059710955	1.054918446
C1orf87	-4.423113234	0.00248374	0.014719545	1.656242963	0	0	130.6329369	158.7291385	247.8380041	0	0.791358151	2.697006474	119.7232016	1520.710645	3130.899549	2864.841368	3453.31444	89.18830751	5.289812471	0	295.8995742	down	2	0	0	127	128	263	0	1	3	110	1439	3608	3035	4141	70	5	0	298	0.070819797	0	0	4.883280657	4.504926427	10.19188254	0	0.027941665	0.105781657
C20orf144	1.400498665	0.027899664	0.094402564	4.140607408	2.828201062	5.725859463	5.143029011	8.680499763	6.596448778	13.22788977	11.87037226	15.28303669	6.530356451	0	8.677659503	0	4.169662448	3.822356036	5.289812471	1.030222597	0.992951591	up	5	3	6	5	7	7	11	15	17	6	0	10	0	5	3	5	1	1	0.628820265	0.325055891	0.75929185	0.682825625	0.874999118	0.963448586	1.466921204	1.488590973	2.128971639
C21orf58	-1.745569149	0.00431044	0.02265127	121.7338578	244.168025	79.20772257	37.02980888	43.40249881	184.7005658	579.6220788	19.78395377	75.51618127	93.6017758	1087.429641	899.0055246	869.3637232	423.6377047	50.96474715	87.81088701	279.1903237	267.103978	down	147	259	83	36	35	196	482	25	84	86	1029	1036	921	508	40	83	271	269	2.248404113	3.413006084	1.277427002	0.59791964	0.532081466	3.280855378	7.8173877	0.301734272	1.27938352
C21orf62	2.426400552	0.039520945	0.121416635	4.140607408	3.77093475	133.6033875	0	0	130.9866257	12.02535433	3.165432603	3.596008632	6.530356451	0	4.338829752	0	0.83393249	0	0	0	0	up	5	4	140	0	0	139	10	4	4	6	0	5	0	1	0	0	0	0	0.291915749	0.201199907	8.224632855	0	0	8.881295105	0.619077611	0.184278687	0.232547643
C2CD4A	-3.720141687	0.013003168	0.053244525	0	0	1.908619821	0	0	0	0	0.791358151	0	0	5.28391468	4.338829752	16.99082195	5.837527428	0	2.115924988	0	0	down	0	0	2	0	0	0	0	1	0	0	5	5	18	7	0	2	0	0	0	0	0.041950232	0	0	0	0	0.016448678	0
C2CD4C	-2.796217448	0.003686705	0.02005448	11.59370074	4.713668437	2.862929732	3.085817407	2.480142789	1.884699651	1.202535433	4.748148904	1.798004316	10.88392742	5.28391468	3.471063801	4.719672764	0	31.85296697	647.4730464	202.9538515	0	down	14	5	3	3	2	2	1	6	2	10	5	4	5	0	25	612	197	0	0.32130324	0.098863808	0.069280225	0.074763841	0.045621558	0.050233223	0.024335745	0.108659053	0.045706871
C2orf50	-1.568275052	0.040742017	0.1241074	589.6224948	141.4100531	95.43099105	82.28846418	125.2472109	162.08417	786.4581734	136.1136019	178.0024273	47.88928064	968.0131695	629.130314	1917.131077	1412.681637	107.025969	17.9853624	1.030222597	508.3912147	down	712	150	100	80	101	172	654	172	198	44	916	725	2031	1694	84	17	1	512	17.40286836	3.158728963	2.459471558	2.123313449	2.453664988	4.600905016	16.95025228	3.317392707	4.819150193
C2orf70	-2.240162072	0.003237553	0.018151045	48.85916741	112.1853088	4.771549553	4.114423209	49.60285579	94.23498255	91.39269293	3.956790753	48.54611653	6.530356451	365.6468959	223.8836152	476.6869492	562.070498	15.28942414	10.57962494	25.75556492	73.47841775	down	59	119	5	4	40	100	76	5	54	6	346	258	505	674	12	10	25	74	5.523944171	9.598966863	0.471051332	0.406668508	3.722290903	10.24639864	7.545159724	0.369398281	5.034489724
C2orf72	-4.82037974	4.25E-09	2.02E-07	44.71856	1.885467375	4.771549553	80.23125258	19.84114231	0.942349825	0	38.77654938	2.697006474	1.088392742	138.4385646	170.9498922	97.22525895	426.9734347	704.5876293	1440.944917	1259.962236	173.7665285	down	54	2	5	78	16	1	0	49	3	1	131	197	103	512	553	1362	1223	175	1.060379767	0.033835915	0.098795836	1.66320414	0.312277509	0.021490259	0	0.75926145	0.058661526
C2orf73	-1.549881304	0.016999894	0.065243275	114.2807644	63.16315706	8.588789195	17.48629864	24.80142789	46.17514145	224.874126	68.05680096	29.66707121	21.76785484	149.006394	205.6605302	516.3322004	361.092768	29.30472961	26.44906235	15.45333895	144.9709323	down	138	67	9	17	20	49	187	86	33	20	141	237	547	433	23	25	15	146	4.422113272	1.849719356	0.290197889	0.591538451	0.636991772	1.718386434	6.35404022	2.174587187	1.053001879
C2orf88	2.346393556	2.71E-05	0.000374779	580.5131585	1804.392278	3346.764856	1515.136347	1402.520747	873.5582882	597.6601103	2305.226293	2270.879451	977.3766822	97.22403012	331.486593	162.3567431	316.8943461	1345.469325	35.9707248	105.0827049	72.48546616	up	701	1914	3507	1473	1131	927	497	2913	2526	898	92	382	172	380	1056	34	102	73	10.2088224	24.0148471	51.39186275	23.29397791	16.37092753	14.77445072	7.674880033	33.47539515	36.63155937
C2orf92	-1.548573894	0.000768783	0.005815003	32.29673778	13.19827162	11.45171893	30.85817407	11.16064255	1.884699651	4.810141733	11.07901411	15.28303669	11.97232016	34.87383689	26.90074446	44.36492399	39.19482701	40.77179772	9.521662447	75.20624955	67.5207082	down	39	14	12	30	9	2	4	14	17	11	33	31	47	47	32	9	73	68	2.258580399	0.698520644	0.6992833	1.886581123	0.518043833	0.126757867	0.24563402	0.639773991	0.980357101
C3	-2.236175073	7.05E-06	0.000123522	72.04656889	284.7055736	1200.521867	1545.994521	466.2668444	789.6891537	1319.18137	1862.857087	1140.833738	1152.607914	2311.184281	4874.241343	3537.866704	1545.276903	13663.64871	6156.283753	2330.363514	2651.180748	down	87	302	1258	1503	376	838	1097	2354	1269	1059	2187	5617	3748	1853	10724	5819	2262	2670	1.187075975	3.550148077	17.27192992	22.26904155	5.099177837	12.51345571	15.87170077	25.34505971	17.24190766
C3AR1	-1.795344731	4.31E-05	0.000554579	22.35928	40.53754856	148.872346	122.4040905	71.92414089	25.44344529	81.77240946	78.34445691	90.79921796	42.44731693	116.246123	224.7513811	163.3006776	159.2811055	755.5523765	325.8524482	100.9618145	167.8088189	down	27	43	156	119	58	27	68	99	101	39	110	259	173	191	593	308	98	169	0.928594063	1.274121535	5.398681418	4.444187587	1.982636891	1.016248417	2.479868362	2.686735603	3.458979135
C3orf18	1.047746917	0.003755619	0.020358926	307.2330696	707.9929993	1364.663172	376.4697236	1248.751894	650.2213796	1170.066977	571.3605848	370.3888891	506.102625	397.350384	732.3944621	242.5911801	409.4608524	431.9262321	243.3313736	166.8960607	189.6537539	up	371	751	1430	366	1007	690	973	722	412	465	376	844	257	491	339	230	162	191	9.14275317	15.94495451	35.46011062	9.794165828	24.66525483	18.60913367	25.42573418	14.04002497	10.11031604
C3orf67	-1.438450599	0.030685215	0.101148725	39.74983111	118.7844446	62.98445409	41.14423209	29.76171347	79.15738534	26.45577953	68.05680096	31.46507553	29.38660403	301.1831368	91.11542479	175.5718268	466.1682617	39.49767904	0	18.54400674	50.64053115	down	48	126	66	40	24	84	22	86	35	27	285	105	186	559	31	0	18	51	0.581467808	1.315028742	0.804506091	0.526171973	0.28896732	1.113621747	0.282595144	0.822073193	0.42219872
C3orf70	-1.770985771	0.017986561	0.06804035	269.967603	53.73582018	57.25859463	3.085817407	260.4149929	186.5852654	7.2152126	30.86296788	11.68702805	3.265178226	67.63410791	304.5858486	165.1885468	155.9453756	568.2569307	519.4595846	590.3175479	42.69691842	down	326	57	60	3	210	198	6	39	13	3	64	351	175	187	446	491	573	43	3.967204778	0.597615889	0.73471555	0.03964346	2.540033027	2.636976064	0.077424043	0.374506382	0.157534181
C4orf50	-4.76653223	0.0003144	0.002860698	6.624971852	0	0	0	0	0	0	0	0.899002158	0	2.113565872	0.86776595	0	1.667864979	16.56354282	68.76756212	53.57157502	27.80264455	down	8	0	0	0	0	0	0	0	1	0	2	1	0	2	13	65	52	28	0.044208557	0	0	0	0	0	0	0	0.005502763
C5AR2	-1.303751158	0.040539097	0.123776668	5.796850371	0.942733687	2.862929732	7.200240616	17.36099953	2.827049476	3.6076063	3.165432603	0.899002158	16.32589113	1.056782936	14.75202116	12.27114919	16.67864979	31.85296697	25.39109986	4.120890386	12.90837069	down	7	1	3	7	14	3	3	4	1	15	1	17	13	20	25	24	4	13	0.073901635	0.009095703	0.031869718	0.080248575	0.146905174	0.03466181	0.033584187	0.033322962	0.010512849
C5orf52	-3.34665979	0.029459438	0.09819406	0	0	0	0	0	1.884699651	0	0	2.697006474	0	10.56782936	3.471063801	16.0468874	1.667864979	0	0	0	7.94361273	down	0	0	0	0	0	2	0	0	3	0	10	4	17	2	0	0	0	8	0	0	0	0	0	0.229125007	0	0	0.312718952
C5orf67	-4.922369618	0.002900218	0.016654265	0	0	0	0	0	0	0	0	1.798004316	0	31.70348808	0	25.48623293	1.667864979	2.548237357	0	0	3.971806365	down	0	0	0	0	0	0	0	0	2	0	30	0	27	2	2	0	0	4	0	0	0	0	0	0	0	0	0.370509846
C6	-2.776999661	0.014492626	0.057697118	2.484364445	0	0.954309911	0	0	0	0	0	0.899002158	3.265178226	4.227131744	10.4131914	8.495410976	11.67505486	5.096474715	0	0	4812.836363	down	3	0	1	0	0	0	0	0	1	3	4	12	9	14	4	0	0	4847	0.056752851	0	0.019035636	0	0	0	0	0	0.018837829
C6orf201	-3.145766958	0.045821735	0.135628292	1.656242963	0	1.908619821	0	0	0	0	0	0.899002158	0	0	12.1487233	4.719672764	4.169662448	0	0	0	12.90837069	down	2	0	2	0	0	0	0	0	1	0	0	14	5	5	0	0	0	13	0.087043969	0	0.087586999	0	0	0	0	0	0.043338424
C7	-3.489443433	0.00068286	0.005314951	22.35928	0	17.17757839	5.143029011	16.12092813	10.36584808	1.202535433	3.165432603	1.798004316	0	10.56782936	192.644041	0	187.6348102	252.2754984	11.63758744	0	40.71101524	down	27	0	18	5	13	11	1	4	2	0	10	222	0	225	198	11	0	41	0.455462627	0	0.305536044	0.091588779	0.217964309	0.203074619	0.017887373	0.053244723	0.033595678
C7orf57	-1.150410303	0.034291971	0.109364685	480.3104593	216.8287481	140.2835568	312.6961639	210.8121371	702.9929698	517.0902363	606.1803434	290.377697	355.9044266	1096.940688	1065.616587	1572.594965	1908.871469	261.1943291	51.84016221	59.7529106	790.3894666	down	580	230	147	304	170	746	430	766	323	327	1038	1228	1666	2289	205	49	58	796	19.45377817	6.6463631	4.961286003	11.07217219	5.66732264	27.38348839	15.29332781	20.2736681	10.78804919
C8orf34	-2.909141836	8.54E-06	0.000144453	443.0449926	31.11021169	23.85774776	23.65793345	141.368139	245.0109546	186.3929922	21.36667007	17.98004316	85.98302661	677.397862	1618.383497	2042.674372	1210.869975	954.3148904	130.1293868	93.75025629	602.7216159	down	535	33	25	23	114	260	155	27	20	79	641	1865	2164	1452	749	123	91	607	3.717371235	0.197549691	0.174792633	0.173537473	0.787299642	1.977103838	1.142013997	0.148038104	0.138381036
C8orf76	-2.274023561	1.09E-05	0.000176955	4.968728889	8.484603187	16.22326848	17.48629864	8.680499763	4.711749127	22.84817323	4.748148904	7.192017264	2.176785484	44.38488332	35.57840396	159.5249394	33.35729959	16.56354282	14.81147492	39.14845867	30.78149933	down	6	9	17	17	7	5	19	6	8	2	42	41	169	40	13	14	38	31	0.32130324	0.415227995	0.916038527	0.988544123	0.37257606	0.293027135	1.078884696	0.253537791	0.426597467
C8orf82	1.477276512	0.002043776	0.012652546	509.2947111	404.4327519	482.8808147	383.6699643	704.3605522	544.6781991	998.1044096	355.3198096	369.4898869	300.3963968	36.98740276	163.1399987	45.30885854	22.51617722	419.1850453	387.2142728	278.1601011	100.2881107	up	615	429	506	373	568	578	830	449	411	276	35	188	48	27	329	366	270	101	16.2846363	9.786795238	13.48200326	10.7249447	14.94873125	16.74961254	23.30443706	9.381599434	10.83700315
C8orf89	-2.544123392	0.03718758	0.11609218	0	2.828201062	0	5.143029011	0	0.942349825	0	0.791358151	0	0	1.056782936	6.074361652	21.71049472	0	0	4.231849976	9.272003369	2.978854774	down	0	3	0	5	0	1	0	1	0	0	1	7	23	0	0	4	9	3	0	0.282077377	0	0.59254321	0	0.119437504	0	0.08611808	0
C9orf66	-3.052142552	0.022686611	0.080824191	0	0	0.954309911	9.257452221	0	2.827049476	0	0	0	0	0	4.338829752	54.74820407	6.671459917	10.19294943	5.289812471	0	4.964757956	down	0	0	1	9	0	3	0	0	0	0	0	5	58	8	8	5	0	5	0	0	0.025936567	0.251905304	0	0.084626573	0	0	0
CA1	2.604452896	0.029740679	0.098885761	0	0.942733687	13.36033875	0	13.64078534	2.827049476	0	2.374074452	2.697006474	17.41428387	0	0.86776595	1.887869106	0	0	3.173887482	1.030222597	0	up	0	1	14	0	11	3	0	3	3	16	0	1	2	0	0	3	1	0	0	0.020824292	0.340501461	0	0.264262608	0.079356995	0	0.057218812	0.072206395
CA10	-7.105494136	1.04E-07	3.34E-06	0	0	0	0	0	0	0	0	0.899002158	1.088392742	7.397480553	12.1487233	87.78591342	0	173.2801403	5.289812471	11.33244856	0	down	0	0	0	0	0	0	0	0	1	1	7	14	93	0	136	5	11	0	0	0	0	0	0	0	0	0	0.018709681
CA11	1.084167588	0.007399056	0.034510347	530.8258697	1222.725593	964.8073195	699.4519456	2842.243637	406.1527748	935.5725671	999.4853443	1014.973436	675.8918927	364.5901129	407.8499967	202.9459289	208.4831224	1266.473967	688.7335837	271.9787655	473.637909	up	641	1297	1011	680	2292	431	778	1263	1129	621	345	470	215	250	994	651	264	477	24.96259587	43.51629922	39.6172052	28.7556978	88.71547459	18.3688922	32.12690505	38.81169984	43.78144468
CA14	3.771633758	7.41E-10	4.23E-08	300.6080978	2287.071926	3778.112936	365.1550598	2136.643013	1193.014879	174.3676378	522.2963794	353.3078481	613.8535064	101.4511619	74.62787173	9.439345529	43.36448946	91.73654487	124.8395743	228.7094164	12.90837069	up	363	2426	3959	355	1723	1266	145	660	393	564	96	86	10	52	72	118	222	13	10.84789536	62.46114206	119.0488836	11.51994743	51.17727885	41.4044049	4.594777026	15.56361198	11.69488195
CA3	2.722971384	0.004401047	0.023016324	4601.042951	3234.519282	22054.10203	35480.72854	11790.59882	16867.11953	614.4956064	29308.74047	43711.28292	12952.96202	67.63410791	20530.47462	205.7777325	121.7541435	22.93413622	578.7054843	157.6240573	199.5832698	up	5556	3431	23110	34494	9508	17899	511	37036	48622	11901	64	23659	218	146	18	547	153	201	227.6003649	121.0909529	952.6022993	1534.396354	387.1265351	802.4416533	22.19673992	1197.188095	1983.389299
CA5B	1.525878214	0.001381479	0.00926845	450.4980859	897.4824704	538.2307895	319.8964045	1129.705041	1241.07472	3790.391686	445.5346388	348.8128373	1565.108763	267.3660828	369.6682948	742.8764931	629.6190297	280.3061093	103.6803244	234.890752	350.5119117	up	544	952	564	311	911	1317	3152	563	388	1438	253	426	787	755	220	98	228	353	5.71464792	8.616041643	5.961707248	3.547596763	9.511784592	15.14085265	35.11028577	4.666879323	4.058697971
CA6	3.011535892	0.00835286	0.037905593	0.828121482	14.14100531	3.817239642	0	7.440428368	3.769399302	1.202535433	1.582716301	3.596008632	3.265178226	0	0	0	1.667864979	0	0	0	1.985903182	up	1	15	4	0	6	4	1	2	4	3	0	0	0	2	0	0	0	2	0.027129306	0.350598628	0.109194219	0	0.161786766	0.118760676	0.028767112	0.042815033	0.10805954
CA7	4.330644803	7.32E-07	1.82E-05	11.59370074	239.4543566	314.9222705	522.5317476	2759.158853	65.96448778	76.96226773	3156.727663	21.57605179	495.2186976	23.24922459	4.338829752	4.719672764	9.173257386	12.74118679	104.7382869	135.9893828	9.929515912	up	14	254	330	508	2225	70	64	3989	24	455	22	5	5	11	10	99	132	10	0.539934393	8.439698555	12.80642349	21.27452883	85.28958913	2.954506675	2.61728193	121.3960595	0.921697964
CA8	-6.46770163	4.20E-07	1.14E-05	4.140607408	5.656402125	1.908619821	0	0	0	0	0	0.899002158	0	0	5.206595702	0	4.169662448	22.93413622	317.3887482	278.1601011	280.0123487	down	5	6	2	0	0	0	0	0	1	0	0	6	0	5	18	300	270	282	0.094191073	0.097380333	0.037911477	0	0	0	0	0	0.018758762
CA9	2.921942594	1.37E-05	0.000213416	67.07784	90.50243399	452.3428976	377.4983294	50.84292718	92.35028289	107.0256536	261.1481897	33.26307985	138.2258782	68.69089085	10.4131914	12.27114919	5.837527428	0	4.231849976	11.33244856	63.54890184	up	81	96	474	367	41	98	89	330	37	127	65	12	13	7	0	4	11	64	3.595001985	3.670841313	21.16866258	17.68737819	1.808635384	4.76007911	4.18853066	11.55728047	1.63523536
CAB39L	-1.309513137	0.000371298	0.003289166	858.7619763	287.5337747	408.4446417	361.0406366	353.4203475	366.5740821	687.8502678	402.8012987	350.6108416	205.7062282	1320.97867	983.1788217	1483.865117	1422.688827	1498.363566	271.896361	257.5556492	1254.09786	down	1037	305	428	351	285	389	572	509	390	189	1250	1133	1572	1706	1176	257	250	1263	17.33836819	4.39348923	7.200691369	6.372647014	4.736171013	7.117919061	10.14105341	6.715445739	6.49319584
CABCOCO1	-1.619505586	0.018627327	0.069791775	881.1212563	402.5472845	119.2887388	77.14543517	360.8607758	470.2325629	625.3184253	314.1691858	185.1944445	68.56874274	1710.931574	1311.194351	2849.738415	1600.316448	649.8005262	24.33313736	11.33244856	456.757732	down	1064	427	125	75	291	499	520	397	206	63	1619	1511	3019	1919	510	23	11	460	42.70944426	14.76693725	5.048859305	3.269089704	11.60989607	21.92082107	22.13314925	12.57478002	8.234058396
CABP1	-2.062637366	0.001615011	0.010520123	33.12485926	5.656402125	8.588789195	18.51490444	8.680499763	4.711749127	108.228189	22.94938637	17.081041	5.441963709	154.2903087	9.545425454	82.1223061	52.53774685	80.26947676	268.7224735	117.445376	11.91541909	down	40	6	9	18	7	5	90	29	19	5	146	11	87	63	63	254	114	12	0.885738813	0.114466182	0.200534526	0.432814171	0.154062441	0.121168482	2.113225148	0.506723773	0.418951467
CABP4	-3.568971247	0.000565217	0.004583242	0.828121482	2.828201062	0	8.228846418	0	0.942349825	0	0	1.798004316	0	3.170348808	10.4131914	3.775738212	0	31.85296697	28.56498734	57.69246541	3.971806365	down	1	3	0	8	0	1	0	0	2	0	3	12	4	0	25	27	56	4	0.024995222	0.064603868	0	0.217135221	0	0.027354639	0	0	0.049779603
CABP7	-9.642535169	5.37E-17	1.33E-14	0.828121482	0	0	0	0	0	0	0.791358151	0	0	2.113565872	14.75202116	10.38328008	25.01797469	128.6859866	280.3600609	129.8080472	1131.964814	down	1	0	0	0	0	0	0	1	0	0	2	17	11	30	101	265	126	1140	0.022034757	0	0	0	0	0	0	0.017387449	0
CABYR	-1.13176455	0.005263827	0.026430677	5.796850371	19.79740744	29.58360723	39.08702049	16.12092813	33.92459372	8.417748033	24.53210267	35.06108416	3.265178226	57.06627855	45.99159537	51.91640041	34.19123208	75.17300205	30.68091233	32.96712309	51.63348274	down	7	21	31	38	13	36	7	31	39	3	54	53	55	41	59	29	32	52	0.208840432	0.539779143	0.93063461	1.231071908	0.385489848	1.175419855	0.221448202	0.729803318	1.158632162
CACHD1	-2.978219176	3.94E-09	1.90E-07	380.10776	4.713668437	31.49222705	52.45889592	9.920571157	83.86913447	34.87352756	70.43087541	26.97006474	20.6794621	208.1862384	488.55223	401.172185	386.1107427	403.8956212	399.9098228	668.6144652	466.6872479	down	459	5	33	51	8	89	29	89	30	19	197	563	425	463	317	378	649	470	5.622888924	0.052771214	0.406781995	0.678422553	0.09740693	1.193193296	0.376705875	0.860328723	0.36595906
CACNA1A	-3.657457466	7.37E-11	5.57E-09	15.73430815	25.45380956	2.862929732	6.171634814	4.960285579	22.61639581	4.810141733	0	14.38403453	4.353570968	44.38488332	27.76851041	213.329209	114.2487511	205.1331073	156.5784491	179.2587318	87.37974003	down	19	27	3	6	4	24	4	0	16	4	42	32	226	137	161	148	174	88	0.131029887	0.160420842	0.020817999	0.044931539	0.027417623	0.181134837	0.02925057	0	0.109875579
CACNA1D	-2.88872152	3.14E-05	0.000422436	40.57795259	1.885467375	0	5.143029011	0	1.884699651	18.0380315	21.36667007	5.394012948	2.176785484	62.35019323	77.23116958	43.42098943	65.04673419	34.40120433	51.84016221	84.47825292	156.8863514	down	49	2	0	5	0	2	15	27	6	2	59	89	46	78	27	49	82	158	0.306271428	0.010770123	0	0.033936237	0	0.013680891	0.099416676	0.133168579	0.037344451
CACNA1E	-3.933743892	6.60E-07	1.68E-05	2.484364445	24.51107587	2.862929732	4.114423209	0	37.69399302	61.3293071	8.704939657	49.44511869	6.530356451	586.5145295	39.04946777	606.9499175	404.4572575	25.48237357	19.04332489	94.78047889	638.4678731	down	3	26	3	4	0	40	51	11	55	6	555	45	643	485	20	18	92	643	0.013160282	0.098264707	0.013242384	0.019054047	0	0.19203391	0.237231146	0.038077133	0.240254247
CACNA1G	-2.286308555	0.011617874	0.049004535	3.312485926	0	8.588789195	0	0	1.884699651	2.405070867	2.374074452	4.49501079	6.530356451	0	0	17.9347565	18.34651477	39.49767904	1687.450178	1699.867284	25.81674137	down	4	0	9	0	0	2	2	3	5	6	0	0	19	22	31	1595	1650	26	0.03294473	0	0.07458808	0	0	0.018027269	0.017466807	0.019497315	0.041007226
CACNA1I	-3.567780889	0.010761866	0.046094463	24.84364445	0	62.03014418	14.40048123	27.28157068	0.942349825	6.012677166	3.956790753	0.899002158	11.97232016	0	0	0	1.667864979	7.644712072	188.317324	109.2035952	1137.922524	down	30	0	65	14	22	1	5	5	1	11	0	0	0	2	6	178	106	1146	0.201020643	0	0.438261905	0.101866344	0.146519401	0.007333197	0.035526055	0.026437294	0.006672427
CACNA2D1	-5.271224831	3.41E-18	1.08E-15	5.796850371	0.942733687	0	0	11.16064255	2.827049476	0	0	2.697006474	4.353570968	143.7224793	43.38829752	133.094772	45.86628693	84.0918328	77.23126207	129.8080472	181.7101412	down	7	1	0	0	9	3	0	0	3	4	136	50	141	55	66	73	126	183	0.063525707	0.007818649	0	0	0.081179622	0.029795227	0	0	0.027110477
CACNA2D2	-2.107026837	0.000214404	0.002083965	25.67176593	16.02647269	67.75600365	31.88677987	7.440428368	107.4278801	84.17748033	45.10741459	10.7880259	4.353570968	142.6656964	48.59489322	143.478052	67.54853166	71.35064601	309.9830108	460.5095007	137.0273196	down	31	17	71	31	6	114	70	57	12	4	135	56	152	81	56	293	447	138	0.391996743	0.185203823	0.903399979	0.425662842	0.075409327	1.577609798	0.93859099	0.568752367	0.151100687
CACNB2	-1.895277862	0.00208294	0.012830849	69.56220445	34.88114644	8.588789195	80.23125258	1.240071395	71.61858673	55.31662993	13.45308856	3.596008632	79.45267016	221.9244166	68.55351008	150.0855939	93.40043884	62.43181526	45.49238725	160.7147251	440.8705065	down	84	37	9	78	1	76	46	17	4	73	210	79	159	112	49	43	156	444	0.784924793	0.297872731	0.084623744	0.791455763	0.009287564	0.777206336	0.455789346	0.125350272	0.037219727
CACNB3	-1.214069419	0.002061724	0.01273916	335.3892	98.04430349	155.5525154	346.6401554	183.5305664	94.23498255	301.8363937	151.1494068	297.5697143	146.9330202	366.7036788	327.1477633	583.3515537	801.4091226	99.38125694	738.4578209	804.6038479	195.6114635	down	405	104	163	337	148	100	251	191	331	135	347	377	618	961	78	698	781	197	9.18041858	2.031052088	3.717885645	8.295081223	3.334434771	2.480741084	6.033075469	3.416397729	7.471363798
CACNB4	-2.151863172	0.000729519	0.00557831	199.577277	47.13668437	33.40084687	36.00120308	83.08478344	38.63634284	7.2152126	4.748148904	4.49501079	10.88392742	265.252517	124.9582969	396.4525122	409.4608524	124.8636305	90.98477449	207.0747419	35.74625728	down	241	50	35	35	67	41	6	6	5	10	251	144	420	491	98	86	201	36	1.206029065	0.215571329	0.176242133	0.190191918	0.333248793	0.224542507	0.031838277	0.023692974	0.024915819
CACNG4	-3.834642951	0.002582728	0.015161044	143.2650163	5.656402125	17.17757839	7.200240616	0	8.481148429	0	0	3.596008632	4.353570968	0	72.02457388	186.8990415	0.83393249	465.0533177	521.5755096	798.4225124	125.1119005	down	173	6	18	7	0	9	0	0	4	4	0	83	198	1	365	493	775	126	3.675547468	0.109826576	0.384812704	0.161494321	0	0.209262988	0	0	0.084625326
CACNG7	-4.12829311	0.007322492	0.034223412	0	0	2.862929732	1.028605802	0	3.769399302	0	139.2790345	167.2144014	0	21.13565872	206.5282962	70.79509147	16.67864979	1475.42943	1458.930279	1147.667973	1.985903182	down	0	0	3	1	0	4	0	176	186	0	20	238	75	20	1158	1379	1114	2	0	0	0.077420651	0.027849531	0	0.112271254	0	3.561843771	4.75020088
CACNG8	-1.98463392	0.004852149	0.02487267	47.20292445	0	6.680169374	13.37187543	4.960285579	0.942349825	0	30.86296788	15.28303669	7.618749193	21.13565872	15.61978711	82.1223061	44.19842195	75.17300205	74.05737459	65.93424618	26.80969296	down	57	0	7	13	4	1	0	39	17	7	20	18	87	53	59	70	64	27	0.467959601	0	0.057827246	0.115893783	0.032639729	0.008984781	0	0.252653728	0.138978256
CADM2	-4.9810301	0.00705679	0.033241469	32.29673778	0	0	0	0	0	0	1.582716301	0	34.82856774	0	102.3963821	28.31803659	14.17685232	471.4239111	549.0825344	571.7735411	0	down	39	0	0	0	0	0	0	2	0	32	0	118	30	17	370	519	555	0	0.290281892	0	0	0	0	0	0	0.01174662	0
CADM3	-2.113365175	0.010405783	0.044870502	2647.504376	0	23.85774776	2212.531081	488.5881295	872.6159384	2194.627166	2944.643679	1016.771441	145.8446274	13688.50937	6802.417285	4157.087771	7135.960314	3208.230833	396.7359353	1001.376364	7043.005636	down	3197	0	25	2151	394	926	1825	3721	1131	134	12953	7839	4404	8557	2518	375	972	7093	59.67783824	0	0.469581975	43.60076799	7.310039423	18.91713715	36.12358896	54.80973646	21.02313511
CALCRL	3.811889382	4.48E-07	1.21E-05	3041.690202	563.7547451	509.6014922	2734.034222	1879.948234	409.9221741	177.9752441	1672.93113	1394.352347	3365.310358	1.056782936	95.45425454	25.48623293	18.34651477	633.2369833	25.39109986	82.41780773	16.88017705	up	3673	598	534	2658	1516	435	148	2114	1551	3092	1	110	27	22	497	24	80	17	50.50025086	7.083600389	7.387794852	39.68358193	20.71690426	6.545394741	2.157704161	22.93534025	21.23483227
CALM1	-1.523031086	2.08E-10	1.42E-08	11405.71716	5164.29514	6745.062448	4208.026337	8084.025422	4364.964391	11531.11227	8367.029727	5403.901972	4303.504901	20365.26396	22128.8995	25764.69362	21855.70269	21387.35614	15550.9907	17412.82233	15502.95319	down	13773	5478	7068	4091	6519	4632	9589	10573	6011	3954	19271	25501	27295	26208	16786	14699	16902	15613	216.6133771	74.22650564	111.854698	69.86658039	101.9038888	79.72586789	159.9144177	131.2147191	94.13863216
CALN1	-4.443536981	7.81E-06	0.000134617	86.12463408	0	1.908619821	3.085817407	0	0.942349825	6.012677166	20.57531192	7.192017264	0	150.0631769	179.6275517	175.5718268	22.51617722	1244.813949	251.7950736	172.0471736	5.957709547	down	104	0	2	3	0	1	5	26	8	0	142	207	186	27	977	238	167	6	0.757134278	0	0.01465111	0.023716145	0	0.007967344	0.038598209	0.149362136	0.057995459
CAMK1D	-1.130528771	0.007920366	0.036310514	389.2170963	37.7093475	396.9929228	152.2336587	120.2869253	74.44563621	115.4434016	216.8321333	180.6994338	59.8616008	214.526936	481.6101024	494.6217057	171.7900929	675.2828997	426.3588851	351.3059054	241.2872367	down	470	40	416	148	97	79	96	274	201	55	203	555	524	206	530	403	341	243	3.914101692	0.286995112	3.486009293	1.338379402	0.802895515	0.720004677	0.847740744	1.800579938	1.666843148
CAMK1G	3.025724054	7.10E-05	0.000853331	10.76557926	4.713668437	8.588789195	17.48629864	12.40071395	3.769399302	1.202535433	29.28025157	5.394012948	9.795534677	0	0.86776595	0	1.667864979	3.822356036	3.173887482	1.030222597	0	up	13	5	9	17	10	4	1	37	6	9	0	1	0	2	3	3	1	0	0.357406801	0.118432181	0.248979123	0.50751825	0.273257764	0.120352033	0.029152583	0.802691717	0.164261257
CAMK2B	-3.271110587	0.000231453	0.002221506	214.4834637	2.828201062	47.71549553	6.171634814	73.16421228	4.711749127	107.0256536	8.704939657	1.798004316	162.1705185	280.0474781	378.3459544	18.87869106	1.667864979	731.3441216	861.1814702	518.2019661	2065.33931	down	259	3	50	6	59	5	89	11	2	149	265	436	20	2	574	814	503	2080	4.031018644	0.040226899	0.783043719	0.101402713	0.912683302	0.085164583	1.468799872	0.135093771	0.030996272
CAMK2N2	-3.498059249	0.00013984	0.001463496	4.140607408	5.656402125	7.634479284	1.028605802	112.8464969	9.423498255	3.6076063	0	16.18203884	30.47499677	26.4195734	18.22308496	90.61771708	9.173257386	145.2495294	1122.498206	280.2205463	26.80969296	down	5	6	8	1	91	10	3	0	18	28	25	21	96	11	114	1061	272	27	0.263624355	0.272550534	0.424430393	0.057253074	4.768809438	0.57701819	0.16772367	0	0.945044938
CAMK4	-5.128471773	1.83E-06	3.97E-05	1.656242963	1.885467375	0	0	1.240071395	0	0	0	8.99002158	6.530356451	0	25.16521256	13.21508374	5.003594938	47.14239111	168.2160366	299.7947756	10.9224675	down	2	2	0	0	1	0	0	0	10	6	0	29	14	6	37	159	291	11	0.011712816	0.010091171	0	0	0.005820823	0	0	0	0.058317077
CAMKMT	-1.006665789	0.008377493	0.037994964	14.07806519	79.18962974	52.48704508	41.14423209	28.52164208	35.80929337	18.0380315	13.45308856	50.34412085	32.65178226	28.53313927	45.99159537	72.68296057	87.56291141	99.38125694	90.98477449	122.596489	40.71101524	down	17	84	55	40	23	38	15	17	56	30	27	53	77	105	78	86	119	41	0.459289564	1.955227084	1.495206956	1.173494152	0.617616007	1.123557316	0.429720915	0.362421685	1.506572769
CAMKV	-2.325190627	0.020749856	0.0755291	0.828121482	0.942733687	0	0	0	0.942349825	57.7217008	11.07901411	9.889023738	6.530356451	28.53313927	0.86776595	5.663607317	8.339324897	91.73654487	95.21662447	93.75025629	26.80969296	down	1	1	0	0	0	1	48	14	11	6	27	1	6	10	72	90	91	27	0.021669063	0.018668971	0	0	0	0.023714507	1.102907126	0.239384354	0.237354377
CANT1	1.520348502	5.77E-11	4.47E-09	753.5905482	1195.386316	936.1780222	1004.947869	989.5769729	1515.298519	1007.724693	1128.476723	1148.025756	1201.585587	346.624803	470.3291451	221.8246199	585.4206077	397.5250278	461.2716474	152.4729443	398.1735881	up	910	1268	981	977	798	1608	838	1426	1277	1104	328	542	235	702	312	436	148	401	17.75767922	21.31789554	19.26259461	20.70249364	15.47749799	34.34035954	17.33989285	21.95795734	24.81419218
CAPN11	2.090038896	0.03170457	0.103449577	1.656242963	3.77093475	1.908619821	2.057211605	13.64078534	0.942349825	3.6076063	4.748148904	0	10.88392742	3.170348808	1.735531901	0	0	0	2.115924988	1.030222597	0	up	2	4	2	2	11	1	3	6	0	10	3	2	0	0	0	2	1	0	0.052647562	0.090716967	0.052976008	0.057169125	0.287802129	0.028808606	0.08373887	0.124631297	0
CAPN5	-1.76386169	6.18E-07	1.59E-05	531.6539911	216.8287481	372.1808651	324.0108277	130.2074964	204.4899121	245.3172284	168.5592861	157.3253776	301.4847895	547.4135609	462.5192515	619.2210667	440.3163545	1029.487892	871.7610952	901.444772	2335.422142	down	642	230	390	315	105	217	204	213	175	277	518	533	656	528	808	824	875	2352	10.0441913	3.100188104	6.139676907	5.351478478	1.632759792	3.715469156	3.38429094	2.629584602	2.726355133
CAPN9	-2.028673553	0.000584328	0.00471446	9.109336297	13.19827162	25.76636758	14.40048123	11.16064255	5.654098953	0	29.28025157	16.18203884	3.265178226	3.170348808	32.10734016	34.92557846	44.19842195	141.4271733	81.46311205	33.99734569	49.64757956	down	11	14	27	14	9	6	0	37	18	3	3	37	37	53	111	77	33	50	0.304637106	0.334039953	0.752410493	0.421018746	0.247734035	0.181850854	0	0.808573377	0.496394603
CAPS2	-1.586184186	0.00267347	0.015574438	209.5147348	115.9562436	45.80687571	154.2908703	65.72378392	121.5631275	87.78508663	73.59630801	26.07106258	113.1928452	534.7321657	168.3465944	648.4830378	356.9231056	31.85296697	35.9707248	105.0827049	553.0740363	down	253	123	48	150	53	129	73	93	29	104	506	194	687	428	25	34	102	557	4.553446712	1.907238965	0.869284504	2.931529564	0.948088017	2.54087574	1.393157361	1.320779389	0.519735241
CARD11	-1.516224804	0.000263237	0.002475941	89.43712	14.14100531	12.40602884	55.54471332	39.68228463	16.96229686	24.05070867	45.10741459	23.37405611	35.91696048	62.35019323	146.6524456	49.08459675	53.37167934	174.554259	69.82552461	79.32713994	182.7030928	down	108	15	13	54	32	18	20	57	26	33	59	169	52	64	137	66	77	184	1.776366838	0.212559452	0.215155879	0.964463826	0.523132776	0.324007741	0.348816061	0.739794936	0.425840222
CARD16	-1.36018137	0.020176923	0.073827631	7.453093334	18.85467375	4.771549553	27.77235666	78.12449786	9.423498255	18.0380315	22.15802822	16.18203884	10.88392742	6.340697616	13.88425521	28.31803659	47.53415191	52.23886583	58.18793718	193.6818482	36.73920887	down	9	20	5	27	63	10	15	28	18	10	6	16	30	57	41	55	188	37	0.774941808	1.483668376	0.433209079	2.524489847	5.391631257	0.942324671	1.369542197	1.902445441	1.54334677
CARD6	-1.323468601	0.013121981	0.053593355	14.07806519	7.5418695	14.31464866	8.228846418	52.08299858	11.30819791	2.405070867	11.07901411	6.293015106	17.41428387	12.68139523	44.25606347	26.43016748	4.169662448	67.52828997	52.89812471	29.8764553	50.64053115	down	17	8	15	8	42	12	2	14	7	16	12	51	28	5	53	50	29	51	0.277515722	0.11251461	0.246394434	0.14181166	0.681461009	0.214384753	0.034619935	0.18034093	0.113789225
CARMIL1	1.259945383	0.00445865	0.023255487	130.0150726	227.1988187	325.4196795	343.554338	312.4979915	244.0686048	167.1524252	337.1185722	123.1632956	698.7481403	69.74767378	136.2392542	43.42098943	15.01078481	141.4271733	211.5924988	254.4649814	100.2881107	up	157	241	341	334	252	259	139	426	137	642	66	157	46	18	111	200	247	101	1.834125598	2.425642115	4.008526527	4.237006874	2.926058545	3.311335332	1.721875698	3.927051676	1.593728786
CARMIL2	-3.047722742	0.000145491	0.001513666	4.968728889	0	10.49740902	18.51490444	0	2.827049476	0	4.748148904	0	7.618749193	9.511046425	8.677659503	10.38328008	26.68583967	108.3000877	95.21662447	35.02756828	32.76740251	down	6	0	11	18	0	3	0	6	0	7	9	10	11	32	85	90	34	33	0.091928237	0	0.16958652	0.299470099	0	0.050302887	0	0.072539829	0
CARNS1	-1.656568281	0.002206379	0.01341595	18.21867259	28.28201062	18.1318883	5.143029011	40.92235602	48.0598411	4.810141733	5.539507055	5.394012948	23.94464032	38.0441857	68.55351008	62.29968049	24.1840422	1354.388155	206.3026864	32.96712309	36.73920887	down	22	30	19	5	33	51	4	7	6	22	36	79	66	29	1063	195	32	37	0.389220999	0.457272515	0.338242477	0.096056524	0.580283968	0.987455963	0.07503971	0.097723546	0.105703474
CASKIN1	-2.546734409	0.001977221	0.012330628	20.70303704	13.19827162	18.1318883	23.65793345	90.52521181	10.36584808	14.4304252	52.22963794	0	2.176785484	19.02209285	175.288722	0.943934553	14.17685232	387.3320783	257.0848861	260.6463169	31.77445092	down	25	14	19	23	73	11	12	66	0	2	18	202	1	17	304	243	253	32	0.311734998	0.150402083	0.238396634	0.311427294	0.904735154	0.150110897	0.158666184	0.649407182	0
CASP1	-1.365086589	0.006228591	0.030245539	8.281214815	16.02647269	61.07583427	102.8605802	84.32485484	21.67404599	8.417748033	40.35926568	23.37405611	33.740175	39.10096864	68.55351008	71.73902602	44.19842195	233.1637182	80.40514955	164.8356155	122.1330457	down	10	17	64	100	68	23	7	51	26	31	37	79	76	53	183	76	160	123	0.269157699	0.394217583	1.733355907	2.92273937	1.81915109	0.677498944	0.199784791	1.083189848	0.696858474
CASP10	-1.824034371	5.24E-06	9.66E-05	9.937457778	15.083739	16.22326848	23.65793345	29.76171347	18.84699651	6.012677166	5.539507055	20.67704963	20.6794621	46.49844919	36.44616991	29.26197114	21.68224473	44.59415376	107.9121744	100.9618145	82.41498207	down	12	16	17	23	24	20	5	7	23	19	44	42	31	26	35	102	98	83	0.12884798	0.148011893	0.183673395	0.268168329	0.256130125	0.235017576	0.056927741	0.059309192	0.245917047
CASP4	-1.67741241	0.00025158	0.002375029	12.42182222	75.418695	40.08101624	41.14423209	58.28335555	18.84699651	19.24056693	18.99259562	11.68702805	17.41428387	43.32810038	55.53702082	56.63607317	35.02516457	180.9248524	168.2160366	190.5911804	71.49251457	down	15	80	42	40	47	20	16	24	13	16	41	64	60	42	142	159	185	72	0.476623502	2.190052081	1.342871471	1.380153742	1.484345849	0.695485642	0.539090592	0.601759607	0.411331506
CASP8	-1.053450701	0.003494118	0.019253227	104.3433067	151.7801237	190.8619821	134.7473601	81.84471205	174.3347177	192.4056693	87.84075472	115.9712784	168.700875	295.8992221	269.0074446	450.2567817	502.0273588	86.64007015	78.28922456	156.5938347	488.5321829	down	126	161	200	131	66	185	160	111	129	155	280	310	477	602	68	74	152	492	2.298836522	2.530717576	3.671711096	2.595327215	1.196835684	3.69388398	3.095388055	1.598041742	2.343644219
CASQ1	-1.404240023	0.005044947	0.025600087	39.74983111	16.02647269	74.43617302	43.2014437	16.12092813	14.13524738	31.26592126	30.86296788	80.01119206	16.32589113	65.52054204	52.06595702	26.43016748	43.36448946	309.6108389	101.5643994	140.1102731	30.78149933	down	48	17	78	42	13	15	26	39	89	15	62	60	28	52	243	96	136	31	1.713191433	0.522749757	2.801303877	1.6277857	0.461170012	0.58590863	0.984001094	1.098390735	3.163144946
CASS4	-2.348934152	0.000150107	0.001550788	0.828121482	0	14.31464866	8.228846418	24.80142789	4.711749127	0	9.496297808	8.99002158	9.795534677	32.76027102	38.18170182	17.9347565	25.01797469	68.80240865	19.04332489	30.9066779	96.31630435	down	1	0	15	8	20	5	0	12	10	9	31	44	19	30	54	18	30	97	0.016692532	0	0.25195005	0.14500918	0.331822074	0.091341094	0	0.158063309	0.166221293
CASTOR1	1.68703357	0.046817016	0.13771321	4.968728889	4.713668437	16.22326848	4.114423209	11.16064255	14.13524738	10.8228189	22.15802822	5.394012948	6.530356451	0	0	0	0	7.644712072	11.63758744	6.18133558	0	up	6	5	17	4	9	15	9	28	6	6	0	0	0	0	6	11	6	0	0.26547606	0.190600651	0.756874716	0.19218407	0.395794426	0.726338979	0.422254415	0.977596733	0.264356378
CASTOR3	-1.131610537	0.000190499	0.001892761	129.1869511	137.6391184	206.1309407	113.1466383	321.1784912	200.7205128	84.17748033	194.6741051	203.1744877	155.6401621	382.5554229	512.8496767	165.1885468	336.0747933	751.7300205	403.0837103	265.7974299	243.2731398	down	156	146	216	110	259	213	70	246	226	143	362	591	175	403	590	381	258	245	4.098996992	3.305111529	5.710941553	3.138549398	6.76403453	6.125006922	1.95033232	5.100534689	5.913244961
CASZ1	-2.172871449	0.000192556	0.001910835	322.9673778	4.713668437	18.1318883	0	14.88085674	23.55874564	34.87352756	9.496297808	35.96008632	7.618749193	33.81705395	56.40478677	29.26197114	46.70021942	70.07652733	69.82552461	298.764553	65.53480502	down	390	5	19	0	12	25	29	12	40	7	32	65	31	56	55	66	290	66	3.284822537	0.036282531	0.161028174	0	0.100457323	0.230441818	0.259001858	0.079754675	0.335483933
CATSPERD	-2.786554242	0.011004843	0.046885641	9.109336297	11.31280425	0.954309911	6.171634814	0	47.11749127	188.798063	16.61852116	0.899002158	3.265178226	429.053872	438.2218049	373.7980829	301.0496288	0	1.057962494	8.241780773	14.89427387	down	11	12	1	6	0	50	157	21	1	3	406	505	396	361	0	1	8	15	0.313960261	0.295082534	0.028719902	0.185958712	0	1.561802018	4.751592904	0.472964874	0.028421463
CBFA2T3	-2.136372306	0.009454466	0.041670067	9.937457778	5.656402125	22.90343785	4.114423209	26.04149929	6.596448778	0	3.956790753	1.798004316	6.530356451	1.056782936	13.01648926	19.82262561	10.00718988	8.918830751	318.4467107	232.8303068	11.91541909	down	12	6	24	4	21	7	0	5	2	6	1	15	21	12	7	301	226	12	0.185080604	0.079728056	0.372470486	0.066991999	0.321923	0.118154885	0	0.060852337	0.030716667
CBLN1	-3.301004519	0.016110044	0.062634604	0.828121482	0	4.771549553	0	0	1.884699651	0	3.165432603	14.38403453	69.65713548	0	0	0	1.667864979	17.8376615	216.8823113	200.8934063	0.992951591	down	1	0	5	0	0	2	0	4	16	64	0	0	0	2	14	205	195	1	0.029491283	0	0.148376333	0	0	0.064550207	0	0.093085333	0.469870392
CBLN2	2.67669827	0.028573167	0.096015385	12.42182222	0	405.581712	103.889186	79.36456926	0	2.405070867	4.748148904	205.8714942	9.795534677	0	2.603297851	4.719672764	0	10.19294943	47.60831224	38.11823607	0	up	15	0	425	101	64	0	2	6	229	9	0	3	5	0	8	45	37	0	0.340660694	0	9.71226806	2.490780306	1.444653826	0	0.048163533	0.107525041	5.178818368
CBLN4	-5.018462163	0.001240342	0.008503856	0	0	2.862929732	0	0	0	0	3.165432603	0	0	12.68139523	2.603297851	0	6.671459917	0	17.9853624	121.5662664	0	down	0	0	3	0	0	0	0	4	0	0	12	3	0	8	0	17	118	0	0	0	0.071685788	0	0	0	0	0.074954625	0
CBWD3	-1.359046041	0.001621644	0.010559055	21.53115852	46.19395068	22.90343785	73.03101196	13.64078534	16.96229686	13.22788977	18.99259562	25.17206042	33.740175	80.31550314	34.71063801	176.5157614	41.69662448	36.94944168	25.39109986	93.75025629	96.31630435	down	26	49	24	71	11	18	11	24	28	31	76	40	187	50	29	24	91	97	0.547213696	0.888505156	0.508271566	1.622651446	0.230106743	0.414600761	0.245490037	0.398586375	0.586821574
CBWD6	-1.507483457	0.003862768	0.020780453	45.54668148	38.65208119	20.99481803	78.17404097	55.80321276	27.32814494	19.24056693	52.22963794	32.36407769	68.56874274	96.16724718	23.42968066	416.2751378	32.5233671	26.75649225	40.20257478	137.0196053	225.4000112	down	55	41	22	76	45	29	16	66	36	63	91	27	441	39	21	38	133	227	2.071116981	1.330166661	0.833615121	3.107698042	1.684253678	1.195126612	0.638880303	1.961162014	1.349922607
CBX2	-1.652231558	0.026314073	0.090444442	7.453093334	47.13668437	29.58360723	23.65793345	22.3212851	48.0598411	37.27859843	5.539507055	44.9501079	52.24285161	10.56782936	2.603297851	17.9347565	8.339324897	17.8376615	300.4613483	393.5450319	48.65462797	down	9	50	31	23	18	51	31	7	50	48	10	3	19	10	14	284	382	49	0.120242134	0.575525314	0.416751164	0.333676239	0.239023015	0.745690001	0.439170778	0.073797186	0.665194422
CBX4	-1.047010961	0.010660298	0.045720264	323.7954993	395.005415	318.7395101	354.8690018	370.781347	476.8290117	164.7473544	197.0481795	334.4288028	556.1686911	388.8961205	208.2638281	298.2833187	302.7174937	640.8816954	1742.464228	1718.411291	473.637909	down	391	419	334	345	299	506	137	249	372	511	368	240	316	363	503	1647	1668	477	10.53986795	9.730893008	9.059533648	10.09859114	8.010924735	14.92735662	3.915944754	5.296455854	9.985407255
CCBE1	-4.743681868	0.001627685	0.010580149	0.828121482	0	0.954309911	0	2.480142789	0	0	0	0	0	6.340697616	18.22308496	59.46787683	0	0	1.057962494	1.030222597	0	down	1	0	1	0	2	0	0	0	0	0	6	21	63	0	0	1	1	0	0.011211752	0	0.011281698	0	0.022287253	0	0	0	0
CCDC105	-5.414603603	0.00855951	0.038612982	0	0	0	0	0	0	0	0	0	0	11.6246123	0	40.58918577	8.339324897	0	0	1.030222597	197.5973666	down	0	0	0	0	0	0	0	0	0	0	11	0	43	10	0	0	1	199	0	0	0	0	0	0	0	0	0
CCDC106	1.019744924	0.001961874	0.012249156	1135.354551	2457.706723	2018.365461	2094.241413	4780.475226	1031.873059	2954.62956	1225.022417	2129.736112	1348.518607	1242.776733	1047.393502	570.1364699	481.1790465	1218.057457	1858.840102	1142.51686	794.361273	up	1371	2607	2115	2036	3855	1095	2457	1548	2369	1239	1176	1207	604	577	956	1757	1109	800	43.37147884	71.0539243	67.32527105	69.94035485	121.2116069	37.91009512	82.41941142	38.64251012	74.62704864
CCDC138	-1.119299188	0.030246634	0.099995448	130.0150726	20.74014112	15.26895857	20.57211605	13.64078534	59.368039	67.34198426	32.44568418	35.96008632	40.27053145	81.37228608	85.90882908	279.4046277	164.2847005	35.675323	27.50702485	45.32979425	37.73216047	down	157	22	16	20	11	63	56	41	40	37	77	99	296	197	28	26	44	38	4.719284242	0.569743562	0.483946584	0.652814453	0.32864136	2.072483167	1.78493369	0.972496254	1.197294271
CCDC14	-1.118874332	0.018203275	0.068650401	203.7178845	76.36142868	63.938764	531.7891998	81.84471205	161.1418202	88.98762206	128.2000204	90.79921796	204.6178355	318.0916638	91.98319074	320.937748	155.9453756	226.7931248	177.737699	882.9007653	660.3128081	down	246	81	67	517	66	171	74	162	101	188	301	106	340	187	178	168	857	665	1.721287485	0.48829647	0.471730623	3.928186775	0.459002753	1.309448413	0.549044569	0.894459983	0.703726828
CCDC140	5.951675572	1.00E-15	1.99E-13	212.8272207	28.28201062	95.43099105	87.43149319	112.8464969	37.69399302	194.8107402	57.769145	88.10221148	75.09909919	0	3.471063801	0	0	10.19294943	0	0	0	up	257	30	100	85	91	40	162	73	98	69	0	4	0	0	8	0	0	0	10.86256473	1.092447992	4.253047344	3.901229161	3.822906683	1.850261979	7.260588863	2.434723858	4.12467524
CCDC141	-3.793275489	6.61E-06	0.000117321	2.484364445	10.37007056	0	0	0	3.769399302	6.012677166	0	5.394012948	1.088392742	6.340697616	19.95861686	7.551476423	80.05751901	161.8130722	14.81147492	16.48356155	16.88017705	down	3	11	0	0	0	4	5	0	6	1	6	23	8	96	127	14	16	17	0.015307221	0.04835574	0	0	0	0.022336188	0.027052205	0	0.030485321
CCDC146	-1.315448876	0.015079276	0.059527184	1176.760625	398.7763498	258.6179858	471.1014574	514.6296288	872.6159384	1102.724992	557.9074962	357.8028589	247.0651524	1863.108316	1781.523496	2648.680355	2883.738549	159.2648348	124.8395743	237.9814198	2162.648566	down	1421	423	271	458	415	926	917	705	398	227	1763	2053	2806	3458	125	118	231	2178	30.61620782	7.851957653	5.875266533	10.71534305	8.887067252	21.83445143	20.95000985	11.98599338	8.538956897
CCDC158	-2.187955437	0.023662927	0.083233934	5.796850371	0	0.954309911	6.171634814	0	3.769399302	0	1.582716301	1.798004316	3.265178226	8.454263489	15.61978711	12.27114919	39.19482701	8.918830751	0	1.030222597	0	down	7	0	1	6	0	4	0	2	2	3	8	18	13	47	7	0	1	0	0.119429537	0	0.017167801	0.111159924	0	0.074687458	0	0.026925966	0.033978807
CCDC163	-1.62232255	0.014472901	0.057648062	208.6866133	23.56834219	12.40602884	34.97259728	19.84114231	4.711749127	30.06338583	22.94938637	26.07106258	5.441963709	8.454263489	333.2221249	12.27114919	19.18044726	1384.967004	53.9560872	48.42046204	4.964757956	down	252	25	13	34	16	5	25	29	29	5	8	384	13	23	1087	51	47	5	11.85874253	1.013580788	0.615577042	1.737401925	0.748360976	0.257502875	1.247486012	1.076871032	1.358940767
CCDC17	-2.766946181	0.001737964	0.011149568	10.76557926	0	0.954309911	26.74375086	7.440428368	4.711749127	2.405070867	4.748148904	3.596008632	7.618749193	88.76976663	204.7927643	16.99082195	5.837527428	0	1.057962494	24.72534232	32.76740251	down	13	0	1	26	6	5	2	6	4	7	84	236	18	7	0	1	24	33	0.415463536	0	0.032158111	0.902290096	0.190587258	0.174877342	0.067776187	0.151310271	0.127295773
CCDC177	-2.022953967	0.004198025	0.022169096	168.9367822	22.6256085	14.31464866	25.71514506	34.72199905	15.07759721	42.08874016	15.03580486	26.07106258	10.88392742	238.8329436	206.5282962	198.2262561	317.7282786	2.548237357	21.15924988	5.151112983	231.3577207	down	204	24	15	25	28	16	35	19	29	10	226	238	210	381	2	20	5	233	3.546235764	0.359442099	0.262379355	0.471911682	0.483780679	0.304390714	0.645153502	0.260626539	0.501995548
CCDC178	1.603347597	0.003239771	0.018157155	28.15613037	107.4716404	56.30428472	118.2896673	68.20392671	87.63853377	66.13944883	75.97038246	33.26307985	57.68481532	63.40697616	7.809893553	45.30885854	21.68224473	2.548237357	3.173887482	3.09066779	36.73920887	up	34	114	59	115	55	93	55	96	37	53	60	9	48	26	2	3	3	37	0.647978589	1.871831934	1.131448298	2.379922754	1.041831487	1.939718315	1.111480902	1.443712009	0.70217909
CCDC188	1.846792745	0.00492397	0.02512203	21.53115852	62.22042337	43.89825588	307.5531349	58.28335555	18.84699651	190.0005985	166.9765698	17.081041	55.50802984	10.56782936	19.09085091	40.58918577	20.84831224	0	9.521662447	33.99734569	74.47136934	up	26	66	46	299	47	20	158	211	19	51	10	22	43	25	0	9	33	75	1.265825851	2.768374309	2.253509574	15.8072049	2.274319742	1.065625458	8.156714775	8.106075886	0.921125157
CCDC198	6.841529256	3.35E-16	7.20E-14	2255.802916	1067.174534	1193.841698	1220.955087	658.4779106	1115.742193	2385.8303	777.9050621	239.134574	848.9463387	0	2.603297851	64.1875496	0	10.19294943	0	0	4.964757956	up	2724	1132	1251	1187	531	1184	1984	983	266	780	0	3	68	0	8	0	0	5	59.5476137	21.31984034	27.51791544	28.17677344	11.53731714	28.32584932	45.98926867	16.95658433	5.790330134
CCDC27	2.136136329	0.032136819	0.104373333	10.76557926	1.885467375	7.634479284	5.143029011	33.48192766	13.19289756	10.8228189	1.582716301	6.293015106	0	4.227131744	6.942127603	0	0	0	0	5.151112983	0	up	13	2	8	5	27	14	9	2	7	0	4	8	0	0	0	0	5	0	0.429019561	0.056864863	0.265659097	0.179178967	0.885626405	0.505633403	0.314944355	0.052082442	0.230036214
CCDC3	-2.141122235	0.003468123	0.019150224	230.2177719	50.90761912	41.03532615	31.88677987	89.28514042	63.13743831	407.6595119	10.28765596	18.87904532	30.47499677	68.69089085	57.27255272	555.9774516	1959.741351	169.4577843	330.0842982	260.6463169	31.77445092	down	278	54	43	31	72	67	339	13	21	28	65	66	589	2350	133	312	253	32	5.420454585	0.907120405	0.843646157	0.656350605	1.395328488	1.429682812	7.00887297	0.200014676	0.407731851
CCDC34	1.60547456	0.000241539	0.002301842	403.2951615	816.4073733	671.834177	410.4137151	420.3842028	518.292404	2850.008977	895.0260684	845.0620285	305.8383605	237.7761606	361.8584013	539.9305642	422.8037723	172.0060216	107.9121744	131.8684924	163.8370125	up	487	866	704	399	339	550	2370	1131	940	281	225	417	572	507	135	102	128	165	9.807092134	15.02482589	14.26543162	8.725040907	6.78522171	12.12126547	50.60777185	17.97221048	18.84966246
CCDC39	-1.478080051	0.024094226	0.084418952	491.90416	72.59049393	28.62929732	98.74615702	64.48371252	203.5475623	209.2411654	83.09260582	64.72815537	93.6017758	608.7069712	512.8496767	934.4952073	703.0050888	38.22356036	7.405737459	69.02491397	270.0828328	down	594	77	30	96	52	216	174	105	72	86	576	591	990	843	30	7	67	272	9.583441225	1.070301233	0.48703173	1.681858884	0.83385672	3.813842631	2.976746581	1.336755362	1.156729909
CCDC60	-3.840112131	0.04067458	0.124042826	221.936557	0	0	0	0	164.9112195	15.63296063	14.24444671	13.48503237	1.088392742	1168.801927	414.7921243	1833.120902	1525.262524	0	0	1.030222597	0	down	268	0	0	0	0	175	13	18	15	1	1106	478	1942	1829	0	0	1	0	6.719770074	0	0	0	0	4.802104948	0.345637256	0.356139153	0.374520253
CCDC65	-1.510331622	0.019685213	0.072589504	727.0906608	248.8816935	208.9938704	228.3504881	239.3337792	559.7557963	1495.954079	491.4334116	545.6943099	191.5571226	2898.755594	1247.847437	3192.386658	2887.908212	135.0565799	76.17329958	59.7529106	752.6573061	down	878	264	219	222	193	594	1244	621	607	176	2743	1438	3382	3463	106	72	58	758	28.12234557	7.285195549	7.058332331	7.721350749	6.144228866	20.8217606	42.25080438	15.69553855	19.36021365
CCDC68	6.244185332	1.52E-07	4.64E-06	72.04656889	0	50.57842526	301.3815001	0	40.52104249	4.810141733	699.5606052	0	301.4847895	4.227131744	0	0	0.83393249	1.274118679	2.115924988	6.18133558	0.992951591	up	87	0	53	293	0	43	4	884	0	277	4	0	0	1	1	2	6	1	1.435235667	0	0.8797936	5.248737678	0	0.776330056	0.069971556	11.50757537	0
CCDC69	-1.358114323	0.006415077	0.030906872	369.3421808	484.5651153	129.7861478	111.0894266	341.0196335	514.5230047	798.4835277	55.39507055	181.5984359	112.1044524	1351.625375	258.5942532	1336.611327	1474.392642	322.3520257	512.0538472	282.2809915	813.2273532	down	446	514	136	108	275	546	664	70	202	103	1279	298	1416	1768	253	484	274	819	9.280738425	9.214909083	2.847656133	2.44036457	5.687657264	12.43409827	14.65120448	1.149405606	4.185655424
CCDC74A	-1.655113532	0.002309727	0.013906008	319.6548919	314.8730516	469.520476	461.8440052	474.9473442	414.6339232	1824.246252	426.5420432	1027.559467	213.3249774	1970.900176	1963.754346	4786.692118	4193.84649	530.0333704	451.749985	177.1982866	907.5577544	down	386	334	492	449	383	440	1517	539	1143	196	1865	2263	5071	5029	416	427	172	914	17.96445357	13.39224654	23.04054633	22.69114076	17.7165246	22.41059373	74.86345465	19.79443314	52.97090187
CCDC74B	-2.391768481	2.79E-05	0.000384935	293.1550045	345.0405296	436.1196291	320.9250103	560.5122704	343.0153365	1524.814929	773.1569132	792.0209012	222.0321193	3645.901129	2926.974551	7826.161378	6010.985385	947.944297	408.3735227	114.3547082	1673.123431	down	354	366	457	312	452	364	1268	977	881	204	3450	3373	8291	7208	744	386	111	1685	11.0287163	9.823880041	14.32645917	10.55503261	13.99629826	12.41072253	41.88885923	24.01838844	27.33141028
CCDC78	-1.413369807	0.040837008	0.124326173	293.9831259	387.4635455	137.4206271	184.1204386	270.335564	447.6161671	1705.195244	120.2864389	158.2243798	68.56874274	2572.209666	2446.232214	992.0752151	1279.252439	26.75649225	96.27458696	183.3796222	441.8634581	down	355	411	144	179	218	475	1418	152	176	63	2434	2819	1051	1534	21	91	178	445	15.82433417	15.78407648	6.458929553	8.664298489	9.658432228	23.17206197	67.02408594	5.346484076	7.812215059
CCDC80	-1.624318753	0.00115688	0.008050646	684.0283437	308.2739158	1147.080512	227.3218823	610.1151262	397.6716263	121.4560788	303.8815298	308.3577402	316.7222879	556.9246073	1008.344034	314.3302061	252.6815444	4111.580976	1000.832519	1312.503588	2358.260029	down	826	327	1202	221	492	422	101	384	343	291	527	1162	333	303	3227	946	1274	2375	4.76014064	1.623557789	6.970198844	1.382978067	2.818109671	2.66149814	0.617189725	1.746218394	1.9683317
CCDC83	3.175231385	0.013585879	0.055041104	0.828121482	6.599135812	5.725859463	4.114423209	0	1.884699651	3.6076063	0	2.697006474	9.795534677	0	0	0	0	0	0	3.09066779	0	up	1	7	6	4	0	2	3	0	3	9	0	0	0	0	0	0	3	0	0.030454315	0.183665309	0.183865838	0.132279366	0	0.066658081	0.096878557	0	0.090977609
CCDC85C	-1.643582313	5.59E-06	0.000101815	872.8400415	226.256085	471.4290958	368.2408772	254.2146359	294.0131455	265.7603308	295.1765902	222.053533	327.6062153	811.6092949	855.617227	457.8082581	894.8095614	563.160456	1373.235317	1098.217288	2940.129662	down	1054	240	494	358	205	312	221	373	247	301	768	986	485	1073	442	1298	1066	2961	4.463589257	0.875659203	2.105094152	1.646303576	0.862880241	1.446012962	0.992415327	1.246464867	1.041609653
CCDC88A	-1.103509433	0.001519648	0.010049407	470.3730015	286.591041	221.3998992	488.5877561	269.0954926	321.3412905	97.40537009	234.2420126	177.1034251	293.8660403	237.7761606	292.4371253	739.1007549	574.5794854	784.8571061	686.6176587	1263.052903	339.5894442	down	568	304	232	475	217	341	81	296	197	270	225	337	783	689	616	649	1226	342	3.145342671	1.450352196	1.292732237	2.856252008	1.194352205	2.066559858	0.475622319	1.293418116	1.08630127
CCL17	-3.447173848	0.001290938	0.008793457	0	0	1.908619821	0	0	0	0	2.374074452	0	0	10.56782936	5.206595702	2.831803659	3.335729959	1.274118679	1.057962494	9.272003369	7.94361273	down	0	0	2	0	0	0	0	3	0	0	10	6	3	4	1	1	9	8	0	0	0.233094433	0	0	0	0	0.274188853	0
CCL19	-3.793416912	0.011060071	0.047071099	0	0	1.908619821	0	9.920571157	0	0	0	0	0	0	37.31393586	13.21508374	67.54853166	1.274118679	5.289812471	0	1.985903182	down	0	0	2	0	8	0	0	0	0	0	0	43	14	81	1	5	0	2	0	0	0.190155985	0	0.751315032	0	0	0	0
CCL20	-3.244240108	0.047430388	0.13890821	0	0	0.954309911	0	0	0	0	0	4.49501079	0	0	0	13.21508374	0.83393249	21.66001754	0	5.151112983	1.985903182	down	0	0	1	0	0	0	0	0	5	0	0	0	14	1	17	0	5	2	0	0	0.085818616	0	0	0	0	0	0.424634206
CCL8	-2.705950311	0.036876303	0.115411428	0	0	11.45171893	51.43029011	8.680499763	3.769399302	20.44310237	1.582716301	0	4.353570968	0	5.206595702	38.70131667	40.0287595	435.7485881	10.57962494	0	0	down	0	0	12	50	7	4	17	2	0	4	0	6	41	48	342	10	0	0	0	0	0.687637821	3.091938398	0.396212923	0.249293823	1.026559306	0.089874221	0
CCND1	-2.836416065	9.66E-06	0.00016051	61.28098963	95.21610243	103.0654703	75.08822357	566.7126274	125.3325268	968.0410238	30.86296788	21.57605179	301.4847895	586.5145295	775.7827596	599.3984411	780.5608103	1303.423408	4114.41614	3678.924892	1571.842369	down	74	101	108	73	457	133	805	39	24	277	555	894	635	936	1023	3889	3571	1583	1.206364198	1.418562111	1.771623526	1.29226881	7.404844978	2.372861229	13.91554362	0.50169402	0.389603089
CCNI2	-2.402418882	0.004456853	0.023253649	1.656242963	0	1.908619821	0	0	0	3.6076063	1.582716301	3.596008632	3.265178226	4.227131744	0	3.775738212	10.84112237	14.01530547	4.231849976	6.18133558	22.8378866	down	2	0	2	0	0	0	3	2	4	3	4	0	4	13	11	4	6	23	0.054361298	0	0.054700435	0	0	0	0.086464663	0.042896061	0.108264043
CCNJL	-2.433820015	0.000555634	0.004519193	21.53115852	10.37007056	13.36033875	4.114423209	0	1.884699651	6.012677166	2.374074452	0	5.441963709	17.96530991	13.88425521	10.38328008	6.671459917	17.8376615	95.21662447	62.84357839	58.58414388	down	26	11	14	4	0	2	5	3	0	5	17	16	11	8	14	90	61	59	0.526238199	0.191814736	0.285126787	0.087912837	0	0.044300946	0.107309112	0.047913497	0
CCNO	-1.45580098	0.030537058	0.100763527	8.281214815	159.3219932	12.40602884	20.57211605	168.6497097	150.7759721	272.9755434	7.913581506	29.66707121	69.65713548	272.6499975	491.1555279	387.0131667	239.3386245	7.644712072	190.4332489	120.5360438	264.1251233	down	10	169	13	20	136	160	227	10	33	64	258	566	410	287	6	180	117	266	0.501125431	7.296480215	0.655527262	1.088327793	6.773894081	8.774864206	12.06229308	0.395434029	1.646739157
CCR1	-2.707002729	6.11E-06	0.000109845	7.453093334	0.942733687	21.94912794	33.94399148	17.36099953	5.654098953	12.02535433	6.330865205	7.192017264	13.0607129	34.87383689	34.71063801	58.52394228	39.19482701	359.3014674	79.34718706	25.75556492	24.82378978	down	9	1	23	33	14	6	10	8	8	12	33	40	62	47	282	75	25	25	0.236653778	0.022654329	0.608554856	0.942254358	0.365891246	0.17266176	0.278822945	0.16599252	0.209471696
CCR2	1.627514735	0.026309837	0.090444442	0	6.599135812	46.76118562	15.42908703	14.88085674	10.36584808	4.810141733	5.539507055	3.596008632	10.88392742	5.28391468	1.735531901	5.663607317	6.671459917	0	1.057962494	2.060445193	7.94361273	up	0	7	49	15	12	11	4	7	4	10	5	2	6	8	0	1	2	8	0	0.1190442	0.973255757	0.321517399	0.235431319	0.237627447	0.083723525	0.109032401	0.07862386
CCRL2	-2.22582856	0.003005745	0.017095575	0	0.942733687	6.680169374	6.171634814	13.64078534	5.654098953	6.012677166	4.748148904	1.798004316	17.41428387	2.113565872	13.88425521	22.65442927	0.83393249	93.01066355	63.47774965	20.60445193	17.87312864	down	0	1	7	6	11	6	5	6	2	16	2	16	24	1	73	60	20	18	0	0.029183477	0.238591944	0.220694395	0.370341608	0.222424182	0.179590911	0.160374612	0.067460755
CD101	-2.523047898	0.001701621	0.010968206	0.828121482	5.656402125	5.725859463	9.257452221	22.3212851	5.654098953	0	0	4.49501079	3.265178226	27.47635634	0	20.76656016	12.50898734	11.46706811	31.73887482	98.90136927	57.59119229	down	1	6	6	9	18	6	0	0	5	3	26	0	22	15	9	30	96	58	0.020505789	0.106000522	0.123802298	0.200402107	0.366861424	0.134648562	0	0	0.102096517
CD24	1.255262597	0.006034861	0.029480159	11148.99951	1604.532736	6739.336588	11958.57106	10025.97723	4447.891176	23790.96101	4157.004365	7352.039648	14268.82885	5046.13852	8150.925572	2783.662996	5062.804145	2442.485507	4184.241664	3781.947152	550.0951815	up	13463	1702	7062	11626	8085	4720	19784	5253	8178	13110	4775	9393	2949	6071	1917	3955	3671	554	317.3982879	34.57025251	167.5295455	297.6297466	189.4505231	121.7807689	494.577567	97.72321175	191.9880821
CD247	-2.471723721	3.67E-05	0.000480561	12.42182222	0	21.94912794	9.257452221	2.480142789	8.481148429	14.4304252	3.956790753	16.18203884	18.50267661	84.54263489	101.5286162	144.4219866	74.21999158	15.28942414	14.81147492	13.39289376	28.79559614	down	15	0	23	9	2	9	12	5	18	17	80	117	153	89	12	14	13	29	0.640790668	0	0.988675378	0.417494454	0.084919605	0.420766745	0.543580341	0.16854758	0.765705655
CD248	-2.77329959	3.95E-05	0.000513458	13.2499437	16.02647269	24.81205767	19.54351024	23.5613565	45.23279162	20.44310237	3.165432603	7.192017264	6.530356451	29.58992221	32.10734016	4.719672764	22.51617722	72.62476469	396.7359353	383.2428059	40.71101524	down	16	17	26	19	19	48	17	4	8	6	28	37	5	27	57	375	372	41	0.449171379	0.411169864	0.73445705	0.579200564	0.530149974	1.474712323	0.506056014	0.088609377	0.223638469
CD300C	-1.737028802	0.019608407	0.072439046	4.968728889	0	18.1318883	9.257452221	27.28157068	9.423498255	3.6076063	2.374074452	5.394012948	8.707141935	5.28391468	15.61978711	4.719672764	2.501797469	110.848325	70.88348711	15.45333895	11.91541909	down	6	0	19	9	22	10	3	3	6	8	5	18	5	3	87	67	15	12	0.284026134	0	0.905027167	0.46262899	1.035101132	0.518061157	0.150586446	0.112061364	0.282828215
CD300LG	3.656896347	2.89E-06	5.86E-05	38.09358815	5.656402125	68.71031356	81.25985838	0	8.481148429	32.4684567	364.0247493	73.71817695	17.41428387	6.340697616	1.735531901	7.551476423	2.501797469	7.644712072	4.231849976	2.060445193	11.91541909	up	46	6	72	79	0	9	27	460	82	16	6	2	8	3	6	4	2	12	0.726962723	0.081693184	1.144953291	1.355703395	0	0.155657768	0.45245527	5.736404121	1.290424478
CD302	-2.318195412	0.002072068	0.01277855	8.281214815	0	0.954309911	0	11.16064255	1.884699651	0	0.791358151	2.697006474	7.618749193	16.90852698	22.56191471	16.0468874	27.51977216	20.38589886	22.21721238	4.120890386	1.985903182	down	10	0	1	0	9	2	0	1	3	7	16	26	17	33	16	21	4	2	0.180566443	0	0.018169292	0	0.161522342	0.039522191	0	0.014248352	0.053941464
CD33	-1.723501498	2.90E-05	0.000396718	5.796850371	11.31280425	20.99481803	29.82956827	16.12092813	5.654098953	15.63296063	22.94938637	10.7880259	15.23749839	20.07887579	64.21468033	50.0285313	23.35010971	117.2189184	66.65163713	26.78578751	39.71806365	down	7	12	22	29	13	6	13	29	12	14	19	74	53	28	92	63	26	40	0.211743437	0.312732795	0.669631018	0.952561881	0.390848385	0.198626481	0.416977717	0.692209433	0.361457794
CD37	-1.420975112	0.000193725	0.001920077	38.09358815	79.18962974	199.4507713	176.920198	306.2976345	57.48333935	99.81044096	147.9839742	68.32416401	175.2312314	263.1389511	394.8335074	370.9662793	219.3242448	672.7346624	479.2570098	167.9262832	318.7374608	down	46	84	209	172	247	61	83	187	76	161	249	455	393	263	528	453	163	321	1.602774679	2.52158835	7.327602301	6.507682708	8.553909381	2.326046837	3.066551835	5.141429025	2.636893948
CD38	-3.917708819	8.24E-05	0.000962225	208.6866133	0	4.771549553	0	14.88085674	0.942349825	3.6076063	26.11481897	8.091019422	0	218.7540678	288.9660615	259.582002	675.4853166	574.6275241	599.8647342	604.7406642	14.89427387	down	252	0	5	0	12	1	3	33	9	0	207	333	275	810	451	567	587	15	3.192738374	0	0.063743185	0	0.151111351	0.013865539	0.040303394	0.329916722	0.113545449
CD3D	-2.041417574	0.001527629	0.010085608	0	5.656402125	9.543099105	6.171634814	1.240071395	0	1.202535433	1.582716301	1.798004316	16.32589113	11.6246123	19.95861686	21.71049472	15.8447173	25.48237357	26.44906235	13.39289376	7.94361273	down	0	6	10	6	1	0	1	2	2	15	11	23	23	19	20	25	13	8	0	0.431142657	0.839248251	0.54340548	0.08289771	0	0.088439659	0.131627634	0.16610546
CD3G	-2.195514605	0.040626283	0.123963634	0	0	0	0	3.720214184	5.654098953	0	0	0	6.530356451	1.056782936	3.471063801	5.663607317	15.8447173	11.46706811	12.69554993	1.030222597	5.957709547	down	0	0	0	0	3	6	0	0	0	6	1	4	6	19	9	12	1	6	0	0	0	0	0.079600292	0.175293407	0	0	0
CD4	-1.602026465	6.76E-05	0.000817189	48.85916741	121.6126457	179.4102632	240.6937577	334.8192766	59.368039	88.98762206	188.3432399	66.52615969	143.6678419	225.0947654	458.1804218	327.5452898	200.1437975	1048.599673	537.444947	319.3690049	457.7506835	down	59	129	188	234	270	63	74	238	74	132	213	528	347	240	823	508	310	461	1.232004995	2.320761063	3.950201681	5.305906548	5.603730904	1.439709882	1.638512479	3.921615509	1.5387094
CD40	1.943861044	0.000376405	0.003327081	137.4681659	20.74014112	537.2764796	115.2038499	152.5287815	196.9511135	454.5583938	443.9519225	433.3190401	106.6624887	127.8707353	88.51212694	10.38328008	56.7074093	160.5389535	43.37646226	28.8462327	24.82378978	up	166	22	563	112	123	209	378	561	482	98	121	102	11	68	126	41	28	25	6.313915001	0.72093081	21.54765438	4.625854278	4.649955589	8.699832843	15.24544197	16.83763541	18.25585221
CD44	1.465396653	0.002425156	0.014436133	4721.948688	2671.70727	1963.969796	2102.47026	2592.989286	7935.52788	5184.130253	1428.401462	1145.328749	11189.76578	352.9655007	1517.722647	846.7092939	688.8282365	4037.682093	1685.334253	1857.491342	873.7974003	up	5702	2834	2058	2044	2091	8421	4311	1805	1274	10281	334	1749	897	826	3169	1593	1803	880	67.10388162	28.73429444	24.37063039	26.12068748	24.45837014	108.4571221	53.79674869	16.76197672	14.92981023
CD53	-1.891123386	8.40E-06	0.000142681	47.20292445	45.251217	120.2430487	141.9476007	148.8085674	55.5986397	45.69634646	194.6741051	91.69822011	148.0214129	203.9591067	367.9327629	261.4698711	165.118633	1145.432692	525.8073596	174.1076188	241.2872367	down	57	48	126	138	120	59	38	246	102	136	193	424	277	198	899	497	169	243	2.595588225	1.883139266	5.773410634	6.823753153	5.431193005	2.940268088	1.834856534	8.839417441	4.62514701
CD68	-1.328417237	0.001272112	0.008672558	101.0308207	321.4721874	347.3688074	505.0454489	405.5033461	187.5276153	410.0645827	531.0013191	267.0036409	321.0758589	401.5775157	794.0058446	484.2384256	252.6815444	2385.150167	1438.828992	380.1521381	689.1084043	down	122	341	364	491	327	199	341	671	297	295	380	915	513	303	1872	1360	369	694	4.665056153	11.23392929	14.00552496	20.38739884	12.42790281	8.32768138	13.82639629	20.24636968	11.30883648
CD7	-1.326100725	0.023776091	0.083522472	3.312485926	5.656402125	13.36033875	2.057211605	7.440428368	4.711749127	2.405070867	3.956790753	0.899002158	32.65178226	11.6246123	9.545425454	16.99082195	43.36448946	24.2082549	22.21721238	9.272003369	14.89427387	down	4	6	14	2	6	5	2	5	1	30	11	11	18	52	19	21	9	15	0.115918118	0.149803805	0.408244488	0.062936793	0.172820649	0.158575217	0.061458068	0.114337563	0.028857304
CD72	-1.408282951	0.000363816	0.003229994	14.90618667	26.39654325	15.26895857	23.65793345	29.76171347	15.07759721	20.44310237	22.94938637	14.38403453	13.0607129	45.44166625	37.31393586	95.33738984	24.1840422	52.23886583	15.86943741	21.63467453	123.1259973	down	18	28	16	23	24	16	17	29	16	12	43	43	101	29	41	15	21	124	0.483216051	0.647600447	0.432205006	0.670470948	0.640373186	0.470070296	0.483921976	0.614319699	0.427713796
CD74	-1.281868419	0.001011055	0.007181789	1748.992569	5677.142266	8711.895173	10232.57052	14119.4529	3337.803082	5681.979922	10311.3967	5620.561492	8245.663413	10022.52937	19056.14027	14460.13342	8686.240812	46024.98903	21927.33065	9158.678884	14002.60334	down	2112	6022	9129	9948	11386	3542	4725	13030	6252	7576	9484	21960	15319	10416	36123	20726	8890	14102	90.60060404	222.5656781	394.0590894	463.4002224	485.4688955	166.2875426	214.9297674	441.0716987	267.0672156
CD82	-1.862718556	1.91E-05	0.000279292	241.8114726	50.90761912	59.16721445	82.28846418	40.92235602	95.17733237	113.0383307	179.6383002	74.61717911	76.18749193	162.7445722	583.1387186	128.3750992	149.2739156	795.0500555	679.2119212	199.8631837	256.1815105	down	292	54	62	80	33	101	94	227	83	70	154	672	136	179	624	642	194	258	9.160721745	1.459556335	1.957219315	2.725336353	1.028996342	3.467705388	3.127031603	5.61953389	2.592921463
CD84	-2.35512072	3.83E-07	1.05E-05	14.07806519	5.656402125	30.53791714	42.17283789	37.20214184	5.654098953	12.02535433	19.78395377	8.091019422	13.0607129	35.93061983	81.56999933	61.35574594	60.04313926	258.6460918	134.3612368	61.8133558	75.46432093	down	17	6	32	41	30	6	10	25	9	12	34	94	65	72	203	127	60	76	0.147474228	0.04484342	0.279330367	0.386219635	0.258667292	0.056962946	0.091986647	0.171133415	0.077745301
CD86	-2.229661656	1.94E-06	4.18E-05	12.42182222	30.167478	62.03014418	31.88677987	70.6840695	20.73169616	14.4304252	41.15062383	29.66707121	54.41963709	63.40697616	109.3385097	216.1610126	72.5521266	579.7239988	184.085474	75.20624955	78.4431757	down	15	32	65	31	57	22	12	52	33	50	60	126	229	87	455	174	73	79	0.369399559	0.678946187	1.610717707	0.828991522	1.395188923	0.592927746	0.313360272	1.010499386	0.809251444
CD8A	-1.75801276	0.000336522	0.003024373	9.937457778	2.828201062	5.725859463	6.171634814	32.24185626	7.538798604	22.84817323	7.913581506	3.596008632	8.707141935	25.36279047	40.78499967	29.26197114	73.38605909	34.40120433	15.86943741	11.33244856	55.60528911	down	12	3	6	6	26	8	19	10	4	8	24	47	31	88	27	15	11	56	0.23713134	0.0510751	0.119305351	0.128748519	0.510662666	0.173010187	0.398124485	0.155932021	0.078710402
CDC25A	-1.921402808	0.007338193	0.034286082	19.04679407	29.22474431	2.862929732	0	0	32.03989407	10.8228189	0	15.28303669	7.618749193	22.19244166	20.82638281	67.96328781	48.3680844	17.8376615	45.49238725	65.93424618	66.52775661	down	23	31	3	0	0	34	9	0	17	7	21	24	72	58	14	43	64	67	0.436600398	0.506988662	0.057303152	0	0	0.706332497	0.181157525	0	0.321343591
CDC42EP3	-1.845836106	0.000167465	0.001700644	73.70281185	29.22474431	70.61893338	209.8355837	138.8879962	17.90464668	61.3293071	34.02840048	89.00121364	190.4687298	197.618409	537.1471233	652.258776	581.2509453	89.18830751	112.1440244	256.5254266	201.569173	down	89	31	74	204	112	19	51	43	99	175	187	619	691	697	70	106	249	203	1.085093957	0.325626165	0.907841478	2.700789818	1.357214252	0.253515734	0.659333422	0.413688445	1.201923877
CDCA7	-4.02171444	2.48E-07	7.18E-06	8.281214815	5.656402125	7.634479284	0	0	25.44344529	1.202535433	0	26.97006474	6.530356451	7.397480553	55.53702082	133.094772	128.4256034	146.5236481	160.8102991	377.0614704	58.58414388	down	10	6	8	0	0	27	1	0	30	6	7	64	141	154	115	152	366	59	0.253750086	0.131170964	0.2042665	0	0	0.749797418	0.026906907	0	0.75803958
CDH1	-2.790229441	0.000383927	0.003380827	9.937457778	0	7.634479284	0	4.960285579	4.711749127	7.2152126	0	5.394012948	10.88392742	8.454263489	33.84287206	25.48623293	164.2847005	3.822356036	14.81147492	17.51378414	10.9224675	down	12	0	8	0	4	5	6	0	6	10	8	39	27	197	3	14	17	11	0.173213124	0	0.116195818	0	0.057386877	0.078984802	0.091835031	0	0.086241287
CDH16	5.941036095	4.55E-13	5.38E-11	1.656242963	14.14100531	114.5171893	41.14423209	106.6461399	109.3125798	39.6836693	73.59630801	64.72815537	112.1044524	0	3.471063801	0	0	1.274118679	0	0	3.971806365	up	2	15	120	40	86	116	33	93	72	103	0	4	0	0	1	0	0	4	0.048619685	0.314162007	2.935380137	1.055906383	2.077943065	3.086129247	0.85065539	1.783991118	1.742926481
CDH2	1.146273003	5.32E-05	0.00066546	4492.559037	1104.883882	1956.335317	1267.242348	1610.852742	2506.650536	1969.75304	1723.578052	1518.414645	3037.704143	1080.032161	1758.961581	734.3810821	917.3257386	871.4971763	651.7048964	777.8180604	865.8537875	up	5425	1172	2050	1232	1299	2660	1638	2178	1689	2791	1022	2027	778	1100	684	616	755	872	87.58456895	16.30180629	33.30294794	21.59841314	20.84443156	46.99844296	28.04137649	27.74682704	27.15325723
CDH20	-6.583979463	3.09E-13	3.80E-11	0.828121482	0	0.954309911	6.171634814	0	0	0	2.374074452	0.899002158	0	10.56782936	89.37989289	11.32721463	2.501797469	271.3872786	170.3319616	197.8027385	123.1259973	down	1	0	1	6	0	0	0	3	1	0	10	103	12	3	213	161	192	124	0.017921456	0	0.01803326	0.116763693	0	0	0	0.042425028	0.01784587
CDH23	-4.618277834	9.79E-14	1.35E-11	31.4686163	1.885467375	20.04050812	13.37187543	13.64078534	32.98224389	36.076063	18.20123746	14.38403453	5.441963709	117.3029059	85.04106313	123.6554264	131.7613334	53.51298451	1082.295631	826.2385225	1265.020327	down	38	2	21	13	11	35	30	23	16	5	111	98	131	158	42	1023	802	1274	0.157973163	0.007163248	0.087845592	0.058684898	0.04545121	0.159236177	0.132244783	0.075449289	0.06623448
CDH24	-2.361869437	0.000596286	0.004782168	172.2492682	40.53754856	27.67498741	46.2872611	85.56492623	76.33033586	38.48113386	11.87037226	49.44511869	190.4687298	34.87383689	87.64436099	97.22525895	19.18044726	128.6859866	1165.874669	1280.566688	224.4070596	down	208	43	29	45	69	81	32	15	55	175	33	101	103	23	101	1102	1243	226	4.205164707	0.748976848	0.589954661	0.987905655	1.386506204	1.792167816	0.68600492	0.239297704	1.107252821
CDH3	-1.40644156	0.003695615	0.020089369	298.9518548	0.942733687	12.40602884	13.37187543	33.48192766	8.481148429	8.417748033	23.74074452	11.68702805	3.265178226	77.14515433	16.48755306	33.03770935	35.02516457	38.22356036	50.78219972	23.69511972	18.86608023	down	361	1	13	13	27	9	7	30	13	3	73	19	35	42	30	48	23	19	5.156926596	0.012307335	0.186865042	0.201655644	0.383354497	0.140701989	0.106032589	0.338168071	0.184923255
CDH4	-6.351914395	2.46E-07	7.17E-06	0	0	0	0	0	0	0	1.582716301	0	0	2.113565872	10.4131914	2.831803659	0	17.8376615	94.15866198	33.99734569	14.89427387	down	0	0	0	0	0	0	0	2	0	0	2	12	3	0	14	89	33	15	0	0	0	0	0	0	0	0.01541714	0
CDH6	-3.359056763	8.13E-08	2.70E-06	67.90596148	19.79740744	7.634479284	46.2872611	11.16064255	87.63853377	7.2152126	83.88396397	10.7880259	66.39195726	1002.887006	32.97510611	244.4790492	236.0028946	151.6201228	735.2839334	874.6589845	82.41498207	down	82	21	8	45	9	93	6	106	12	61	949	38	259	283	119	695	849	83	0.66178068	0.146015779	0.064966756	0.394362878	0.072193117	0.821404654	0.051346289	0.675046506	0.096437492
CDH8	-2.831822674	0.00282161	0.016295886	120.0776148	4.713668437	3.817239642	12.34326963	0	0.942349825	0	1.582716301	3.596008632	20.6794621	3.170348808	0.86776595	0.943934553	4.169662448	26.75649225	136.4771617	129.8080472	11.91541909	down	145	5	4	12	0	1	0	2	4	19	3	1	1	5	21	129	126	12	0.893865118	0.026555486	0.024812181	0.080328289	0	0.006746491	0	0.009728852	0.024554348
CDHR1	-2.147346276	0.027927071	0.094455587	5.796850371	0	1.908619821	2.057211605	0	1.884699651	0	0	0	2.176785484	12.68139523	12.1487233	6.60754187	0.83393249	11.46706811	318.4467107	381.1823607	0	down	7	0	2	2	0	2	0	0	0	2	12	14	7	1	9	301	370	0	0.068634478	0	0.019732189	0.021294016	0	0.021460917	0	0	0
CDHR2	1.648673637	0.013843862	0.055833325	8.281214815	29.22474431	40.08101624	8.228846418	220.7327082	23.55874564	31.26592126	34.02840048	17.081041	8.707141935	4.227131744	13.88425521	12.27114919	3.335729959	2.548237357	9.521662447	17.51378414	43.68987001	up	10	31	42	8	178	25	26	43	19	8	4	16	13	4	2	9	17	44	0.157308377	0.420139783	0.664816982	0.136654872	2.783074961	0.430393634	0.433693363	0.53376231	0.297625325
CDHR3	-3.337083015	1.53E-05	0.00023296	351.1235082	33.93841275	53.44135499	135.7759659	31.00178487	349.6117852	519.4953072	18.20123746	80.01119206	15.23749839	3657.525742	3163.006889	2525.024929	2262.458844	57.33534054	50.78219972	161.7449477	957.2053339	down	424	36	56	132	25	371	432	23	89	14	3461	3645	2675	2713	45	48	157	964	7.985308228	0.584128761	1.061242949	2.699498192	0.467970942	7.646694091	8.627146064	0.341807243	1.669091957
CDHR4	-3.826930259	0.000245207	0.002328529	4.968728889	0.942733687	1.908619821	5.143029011	0	12.25054773	12.02535433	0.791358151	2.697006474	22.85624758	143.7224793	338.4287206	94.39345529	100.0718988	0	0	0	42.69691842	down	6	1	2	5	0	13	10	1	3	21	136	390	100	120	0	0	0	43	0.136350521	0.019578788	0.045733718	0.123383997	0	0.323312787	0.240970083	0.017932182	0.067887722
CDIPT	1.429396765	9.58E-08	3.12E-06	964.761526	3987.763498	2583.316928	2514.941187	4120.757244	2409.588504	2889.692646	3494.637593	2646.662353	2479.358666	1373.817817	1367.599138	468.1915382	854.7808019	1186.20449	1318.221268	740.730047	1034.655558	up	1165	4230	2707	2445	3323	2557	2403	4416	2944	2278	1300	1576	496	1025	931	1246	719	1042	30.00722183	93.86863292	70.15991955	68.3851823	85.07133644	72.07830591	65.63133085	89.75456066	75.50958774
CDK15	2.397171008	0.000763056	0.005777844	19.04679407	263.0226988	36.2637766	34.97259728	91.7652832	98.00438185	55.31662993	44.31605644	28.76806906	18.50267661	4.227131744	4.338829752	30.20590569	52.53774685	2.548237357	0	7.211558176	2.978854774	up	23	279	38	34	74	104	46	56	32	17	4	5	32	63	2	0	7	3	0.327190829	3.419461765	0.543948579	0.525213022	1.046304413	1.619125845	0.69388691	0.628621037	0.453302062
CDK18	-1.457027801	0.003883971	0.020866619	113.452643	87.67423293	285.3386632	336.3540973	202.1316373	141.3524738	87.78508663	114.7469318	72.8191748	252.5071161	134.2114329	136.2392542	121.7675573	268.5262617	1903.533306	455.981835	348.2152377	353.4907665	down	137	93	299	327	163	150	73	145	81	232	127	157	129	322	1494	431	338	356	3.041157517	1.778613394	6.678677909	7.88223507	3.596325588	3.644043781	1.718299187	2.539884381	1.790473084
CDK2AP1	-1.219106257	4.29E-06	8.12E-05	3508.750717	4586.399389	3411.65793	3390.284724	6150.754117	2386.972108	3543.871922	3498.594384	3195.053669	3167.222879	9740.368322	7141.713771	7358.913774	9193.271766	15558.26319	6303.34054	10422.76201	2891.475034	down	4237	4865	3575	3296	4960	2533	2947	4421	3554	2910	9217	8230	7796	11024	12211	5958	10117	2912	98.65900418	97.5981016	83.76358816	83.33908896	114.7923616	64.54868996	72.76390128	81.23185591	82.40624346
CDK5R1	-1.39783687	0.001725541	0.011091977	282.3894252	65.99135812	84.93358204	173.8343806	38.44221323	125.3325268	39.6836693	69.63951726	154.6283712	132.7839145	588.6280954	107.6029778	555.0335171	482.8469115	118.4930371	124.8395743	304.9458886	180.7171896	down	341	70	89	169	31	133	33	88	172	122	557	124	588	579	93	118	296	182	5.661883124	1.001347512	1.486953854	3.04702844	0.51158908	2.416752304	0.581002549	1.15296677	2.843802279
CDK5R2	-3.505250923	0.013108961	0.053567361	0.828121482	0	2.862929732	0	1.240071395	0.942349825	0	3.165432603	0	17.41428387	0	0	2.831803659	0	59.8835779	107.9121744	69.02491397	0	down	1	0	3	0	1	1	0	4	0	16	0	0	3	0	47	102	67	0	0.028632884	0	0.086434539	0	0.028458903	0.031335677	0	0.090375911	0
CDKL4	-2.885849883	0.005777601	0.028430529	0.828121482	0	0	0	3.720214184	0	0	1.582716301	0.899002158	2.176785484	0	18.22308496	12.27114919	0	5.096474715	6.347774965	6.18133558	4.964757956	down	1	0	0	0	3	0	0	2	1	2	0	21	13	0	4	6	6	5	0.045827233	0	0	0	0.13664632	0	0	0.072323799	0.04563395
CDO1	-1.552403818	0.023292919	0.082473125	183.0148474	960.6456275	669.9255572	832.1420941	181.0504236	534.312351	6.012677166	997.1112698	1319.735168	4.353570968	638.2968934	980.5755239	1005.290299	1201.696718	886.7866004	1947.708952	3209.143388	3479.302376	down	221	1019	702	809	146	567	5	1260	1468	4	604	1130	1065	1441	696	1841	3115	3504	8.532414841	33.89488266	27.27204871	33.91653618	5.602548117	23.95723686	0.204695017	38.38643947	56.43781274
CDON	3.180847619	3.63E-07	1.00E-05	2105.084806	138.5818521	142.1921767	256.1228448	102.9259258	330.7647887	122.6586142	71.22223356	292.1757013	417.9428129	34.87383689	59.00808462	16.99082195	57.54134179	14.01530547	12.69554993	20.60445193	576.9048745	up	2542	147	149	249	83	351	102	90	325	384	33	68	18	69	11	12	20	581	19.20103703	0.956636035	1.132495202	2.042357517	0.623132327	2.901551175	0.816971464	0.536437643	2.444538773
CEACAM19	-2.472608532	0.000311832	0.00284342	6.624971852	3.77093475	1.908619821	67.88798295	4.960285579	14.13524738	8.417748033	7.122223356	13.48503237	13.0607129	53.89592974	6.942127603	97.22525895	19.18044726	12.74118679	40.20257478	128.7778246	268.0969296	down	8	4	2	66	4	15	7	9	15	12	51	8	103	23	10	38	125	270	0.255102218	0.109891601	0.064173423	2.285343385	0.126776071	0.523467213	0.236689975	0.226461486	0.476299292
CEBPA	-3.857241779	7.59E-15	1.33E-12	10.76557926	60.334956	77.29910275	198.5209198	75.64435507	13.19289756	87.78508663	138.4876764	55.73813379	84.89463387	517.8236387	804.419036	714.5584565	429.4752322	1827.086185	3120.989358	1339.289376	550.0951815	down	13	64	81	193	61	14	73	175	62	78	490	927	757	515	1434	2950	1300	554	0.354825756	1.504984478	2.224629884	5.720215308	1.654834896	0.41819015	2.11277	3.76909801	1.685108636
CEBPD	-1.733931149	0.00443547	0.023157093	149.0618667	724.9622056	3991.878356	1144.838258	1438.482818	306.2636933	62.53184253	2235.586776	860.3450652	264.4794363	2554.244357	2278.753386	7587.345936	855.6147344	8051.155931	1922.317852	3997.263675	2501.245058	down	180	769	4183	1113	1160	325	52	2825	957	243	2417	2626	8038	1026	6319	1817	3880	2519	5.934816052	21.84446232	138.7789461	39.84861247	38.01419493	11.72713967	1.81800753	73.4988945	31.42035773
CELF4	-1.918917893	0.019221112	0.071385098	7.453093334	0	3.817239642	14.40048123	0	10.36584808	0	1.582716301	1.798004316	5.441963709	1.056782936	7.809893553	6.60754187	2.501797469	34.40120433	11.63758744	29.8764553	42.69691842	down	9	0	4	14	0	11	0	2	2	5	1	9	7	3	27	11	29	43	0.154285383	0	0.068999068	0.260611509	0	0.206371127	0	0.027054522	0.034141036
CELSR1	1.298568229	0.002579471	0.015148737	1499.728003	499.6488543	477.1549553	1254.899079	772.5644789	1308.923908	1005.319622	732.7976475	957.4372982	2038.559606	675.2842962	459.9159537	571.0804045	440.3163545	29.30472961	147.0567867	418.2703742	688.1154527	up	1811	530	500	1220	623	1389	836	926	1065	1873	639	530	605	528	23	139	406	693	11.41893209	2.879142575	3.172327437	8.353147546	3.90434456	9.584804628	5.589473403	4.607290792	6.686842248
CEMIP	-2.972739286	2.98E-06	6.00E-05	41.40607408	0	11.45171893	7.200240616	18.60107092	58.42568918	3.6076063	2.374074452	3.596008632	37.00535322	82.42906901	78.09893553	204.833798	147.6060507	72.62476469	130.1293868	118.4755986	319.7304124	down	50	0	12	7	15	62	3	3	4	34	78	90	217	177	57	123	115	322	0.486196846	0	0.117415205	0.073913447	0.144972772	0.659793149	0.030932923	0.02301924	0.0387317
CEND1	4.006315694	5.85E-10	3.46E-08	3300.892225	11000.7594	9682.428352	5612.073257	13963.2039	8633.809101	14192.32318	6440.07263	5293.324706	3676.590682	65.52054204	633.4691438	43.42098943	11.67505486	1068.985571	1826.043265	313.1876694	110.2176266	up	3986	11669	10146	5456	11260	9162	11802	8138	5888	3378	62	730	46	14	839	1726	304	111	173.5838321	437.8102038	444.5983006	258.0058902	487.3751911	436.6527945	544.9857719	279.6515688	255.3313895
CENPBD1	1.137418591	0.000344164	0.003084449	455.4668148	334.670459	396.9929228	498.8738141	326.1387768	487.1948598	983.6739844	637.0433113	659.867584	275.3633637	239.8897265	476.4035067	135.9265756	297.7138988	191.1178018	148.1147492	95.81070148	252.2097042	up	550	355	416	485	263	517	818	805	734	253	227	549	144	357	150	140	93	254	12.90725517	7.177609415	9.823483052	12.35936696	6.134511792	13.27809369	20.35551463	14.90715215	17.15266858
CENPL	1.105593307	0.001143905	0.007991153	94.40584889	95.21610243	84.93358204	37.02980888	60.76349834	52.77159023	69.74705513	40.35926568	126.7593043	67.48035	16.90852698	36.44616991	10.38328008	25.01797469	31.85296697	44.43442475	64.90402359	41.70396683	up	114	101	89	36	49	56	58	51	141	62	16	42	11	30	25	42	63	42	3.314366503	2.529864818	2.603674259	1.136531462	1.415939869	1.781794795	1.78805655	1.170020451	4.082058481
CENPO	-1.000237815	1.43E-05	0.000220238	52.17165334	62.22042337	69.66462347	33.94399148	64.48371252	66.90683761	49.30395276	41.94198198	83.60720069	40.27053145	123.6436035	57.27255272	89.67378252	126.7577384	140.1530547	139.6510492	127.747602	100.2881107	down	63	66	73	33	52	71	41	53	93	37	117	66	95	152	110	132	124	101	1.02703979	0.926981182	1.197486272	0.584176311	0.842564418	1.266715393	0.708741973	0.681789309	1.509711971
CENPV	-1.551951666	0.003858148	0.02076254	24.84364445	81.07509712	86.84220186	75.08822357	187.2507806	290.2437462	80.56987403	30.86296788	404.5509711	34.82856774	629.8426299	190.9085091	684.3525508	114.2487511	326.1743818	626.3137965	113.3244856	355.4766696	down	30	86	91	73	151	308	67	39	450	32	596	220	725	137	256	592	110	358	1.849217362	4.567151529	5.644286667	4.886218118	9.251170935	20.77740969	4.379243427	1.896963226	27.62127052
CENPVL3	-2.584008314	0.030094907	0.099631349	0	0	4.771549553	10.28605802	6.200356973	0	0	5.539507055	0	0	23.24922459	0.86776595	8.495410976	74.21999158	10.19294943	0	1.030222597	9.929515912	down	0	0	5	10	5	0	0	7	0	0	22	1	9	89	8	0	1	10	0	0	0.185756489	0.400918696	0.183483106	0	0	0.203938239	0
CENPW	-1.047484138	0.015982621	0.062334933	4.140607408	18.85467375	13.36033875	7.200240616	13.64078534	22.61639581	13.22788977	16.61852116	17.081041	22.85624758	19.02209285	3.471063801	57.58000773	22.51617722	24.2082549	32.79683732	37.08801348	50.64053115	down	5	20	14	7	11	24	11	21	19	21	18	4	61	27	19	31	36	51	0.451643234	1.556452108	1.272490366	0.686604786	0.987577621	2.372524605	1.05360001	1.496829715	1.709005794
CEP128	-1.539361391	0.001515342	0.010029175	49.68728889	44.30848331	5.725859463	13.37187543	8.680499763	24.50109546	19.24056693	24.53210267	12.58603021	8.707141935	35.93061983	70.28904198	109.4964081	57.54134179	33.12708565	9.521662447	123.6267116	53.61938592	down	60	47	6	13	7	26	16	31	14	8	34	81	116	69	26	9	120	54	0.900454849	0.607699405	0.090607241	0.21185432	0.104414733	0.427029638	0.2546175	0.367113184	0.20921998
CEP170B	-1.302790807	0.000177832	0.001787871	334.5610785	209.2868786	271.9783245	468.01564	189.7309234	366.5740821	203.2284882	204.961761	249.0235978	327.6062153	679.5114279	521.5273362	273.7410203	430.3091647	351.6567553	379.8085354	1323.836037	1615.532239	down	404	222	285	455	153	389	169	259	277	301	643	601	290	516	276	359	1285	1627	4.236529613	2.005682189	3.007285805	5.181118912	1.594679322	4.464290649	1.879200686	2.14316813	2.892498086
CEP83	-1.489804733	0.004784419	0.024564596	280.7331822	99.92977087	90.6594415	369.269483	48.36278439	177.1617672	64.9369134	216.8321333	190.5884575	138.2258782	723.8963112	166.6110625	1063.814241	519.5399411	44.59415376	82.52107454	264.7672073	902.5929964	down	339	106	95	359	39	188	54	274	212	127	685	192	1127	623	35	78	257	909	4.592345211	1.237146002	1.294969075	5.280956125	0.525112657	2.787190526	0.775686379	2.928956952	2.859796429
CEP85L	-1.769098303	0.000138158	0.001454407	28.98425185	24.51107587	22.90343785	89.4887048	57.04328415	30.15519441	9.620283466	20.57531192	14.38403453	58.77320806	62.35019323	71.15680793	72.68296057	55.87347681	57.33534054	228.5198987	311.1272242	111.2105782	down	35	26	24	87	46	32	8	26	16	54	59	82	77	67	45	216	302	112	0.302636315	0.193689736	0.208816687	0.816874861	0.395333738	0.3028147	0.073350075	0.177400133	0.137764528
CERKL	-1.539800437	0.009744275	0.04258796	341.1860504	90.50243399	181.318883	109.032215	70.6840695	174.3347177	193.6082048	144.0271834	115.0722762	79.45267016	318.0916638	518.9240383	1246.937544	1021.5673	137.6048173	15.86943741	25.75556492	202.5621246	down	412	96	190	106	57	185	161	182	128	73	301	598	1321	1225	108	15	25	204	9.003726409	1.807492771	4.178107769	2.515441497	1.238092179	4.424567056	3.73085634	3.138513919	2.785476337
CES3	2.897374342	1.28E-09	6.83E-08	48.03104593	227.1988187	199.4507713	169.7199574	124.0071395	172.4500181	56.51916536	142.4444671	86.30420717	74.01070645	21.13565872	6.074361652	5.663607317	35.85909706	22.93413622	1.057962494	35.02756828	11.91541909	up	58	241	209	165	100	183	47	180	96	68	20	7	6	43	18	1	34	12	0.966145652	3.458692202	3.503175213	2.984570461	1.655646673	3.336104753	0.830175753	2.365999848	1.592393049
CES4A	3.431836135	9.31E-09	3.95E-07	31.4686163	120.669912	114.5171893	856.8286333	176.090138	143.2371735	187.5955276	198.6308958	246.3265913	54.41963709	21.13565872	6.942127603	29.26197114	30.02156963	24.2082549	9.521662447	0	36.73920887	up	38	128	120	833	142	152	156	251	274	50	20	8	31	36	19	9	0	37	1.056456996	3.065903339	3.356993002	25.14759805	3.923824927	4.624723727	4.598862254	5.506422682	7.585482653
CETP	-2.52233636	0.009209104	0.040879683	4.140607408	8.484603187	6.680169374	0	1.240071395	4.711749127	12.02535433	3.165432603	8.99002158	4.353570968	3.170348808	0	14.15901829	1.667864979	5.096474715	103.6803244	119.5058212	0	down	5	9	7	0	1	5	10	4	10	4	3	0	15	2	4	98	116	0	0.181250061	0.281080637	0.255333125	0	0.036029747	0.198359105	0.384384382	0.114418367	0.360971228
CFAP221	-1.465809	0.039312928	0.12099061	693.13768	207.4014112	198.4964614	115.2038499	219.4926369	277.9931985	414.8747245	269.8531294	186.0934467	180.6731952	892.981581	948.4681837	1713.241213	1651.18633	161.8130722	5.289812471	2.060445193	730.8123711	down	837	220	208	112	177	295	345	341	207	166	845	1093	1815	1980	127	5	2	736	16.10126883	3.646175646	4.026233343	2.339569482	3.384238486	6.210558231	7.037385059	5.176266397	3.965239451
CFAP44	-1.541889972	0.00845903	0.038246937	858.7619763	173.4629985	74.43617302	368.2408772	195.9312804	364.6893824	43.2912756	166.9765698	173.5074165	80.5410629	900.3790615	351.4452099	1418.733633	1069.101452	94.28478223	86.75292452	335.8525665	1567.870562	down	1037	184	78	358	158	387	36	211	193	74	852	405	1503	1282	74	82	326	1579	10.00245687	1.529065241	0.75704814	3.749680286	1.514739911	4.085195784	0.368203581	1.605972053	1.853743622
CFAP46	-1.225068706	0.031618267	0.103210785	1374.681659	306.3884484	237.6231677	930.8882511	345.9799191	723.7246659	604.8753229	433.6642666	504.3402106	214.4133702	2395.726916	1160.203076	2600.539693	1819.640692	157.9907162	124.8395743	107.14315	2250.028306	down	1660	325	249	905	279	768	503	548	561	197	2267	1337	2755	2182	124	118	104	2266	13.1924209	2.225256272	1.991208424	7.809950331	2.20380754	6.679617746	4.238790695	3.436565029	4.43959856
CFAP61	-1.437086456	0.040887909	0.124457598	714.6688385	425.172893	187.0447425	125.4899079	184.7706378	544.6781991	588.0398269	261.9395479	235.5385654	154.5517693	2212.903468	1803.217645	1131.777529	1473.558709	151.6201228	9.521662447	6.18133558	623.5735993	down	863	451	196	122	149	578	489	331	262	142	2094	2078	1199	1767	119	9	6	628	12.08288744	5.440223446	2.761321462	1.854825451	2.073477146	8.856492342	7.259828636	3.656920549	3.65279799
CFAP69	-1.245348662	0.047831199	0.13973334	461.2636652	254.5380956	131.6947677	799.2267084	147.568496	453.270266	359.5580945	304.672888	197.7804748	269.9214	925.741852	306.3213805	1602.800871	1001.55292	17.8376615	48.66627473	142.1707183	2364.217739	down	557	270	138	777	119	481	299	385	220	248	876	353	1698	1201	14	46	138	2381	10.25086616	4.281041069	2.55555609	15.5277907	2.176734095	9.68778347	5.834909611	5.5910541	4.03173964
CFAP77	-1.640820039	0.018163823	0.068549799	1177.588747	866.3722588	188.9533623	162.5197168	1137.145469	802.8820513	1809.815827	587.1877478	462.9861114	201.3526573	4114.05597	2867.966466	6330.025112	3029.676735	211.5037007	76.17329958	38.11823607	1784.334009	down	1422	919	198	158	917	852	1505	742	515	185	3893	3305	6706	3633	166	72	37	1797	47.56200836	26.4823403	6.663873463	5.738533978	30.48477366	31.18704037	53.37706193	19.5835802	17.15269035
CFAP97D1	1.839165979	0.045539916	0.135092238	2.484364445	2.828201062	3.817239642	7.200240616	0	1.884699651	27.65831497	9.496297808	24.27305827	3.265178226	1.056782936	8.677659503	0	4.169662448	1.274118679	0	0	2.978854774	up	3	3	4	7	0	2	23	12	27	3	1	10	0	5	1	0	0	3	0.057403097	0.049455613	0.077014947	0.14544386	0	0.041881096	0.466658823	0.18118528	0.514448923
CFP	-1.365618521	0.031926123	0.103887248	2.484364445	3.77093475	13.36033875	63.77355974	14.88085674	10.36584808	14.4304252	9.496297808	8.99002158	18.50267661	44.38488332	0.86776595	65.13148415	13.34291983	15.28942414	47.60831224	39.14845867	103.2669655	down	3	4	14	62	12	11	12	12	10	17	42	1	69	16	12	45	38	104	0.117147266	0.1345709	0.550097793	2.628971483	0.465741782	0.470086271	0.496877952	0.369759846	0.388843939
CGAS	-1.336321389	0.025238672	0.087608726	8.281214815	30.167478	6.680169374	5.143029011	38.44221323	21.67404599	6.012677166	0.791358151	4.49501079	8.707141935	9.511046425	17.35531901	10.38328008	29.18763714	80.26947676	47.60831224	51.51112983	16.88017705	down	10	32	7	5	31	23	5	1	5	8	9	20	11	35	63	45	50	17	0.194663254	0.536678526	0.137114373	0.105690819	0.599789312	0.489988393	0.103207571	0.01536072	0.096921117
CGNL1	-4.227897717	4.98E-24	3.82E-21	45.54668148	17.91194006	63.938764	32.91538567	97.96564018	12.25054773	31.26592126	25.32346082	14.38403453	15.23749839	1196.278284	612.6427609	450.2567817	770.5536204	963.2337211	755.3852208	327.6107857	255.1885589	down	55	19	67	32	79	13	26	32	16	14	1132	706	477	924	756	714	318	257	0.546735892	0.162722931	0.670178763	0.345420538	0.780539773	0.141426967	0.274060105	0.251010837	0.158379624
CGREF1	-3.788289684	4.80E-06	8.94E-05	1.656242963	0.942733687	0.954309911	0	4.960285579	3.769399302	4.810141733	7.122223356	3.596008632	3.265178226	3.170348808	17.35531901	5.663607317	0	57.33534054	153.4045616	89.6293659	16.88017705	down	2	1	1	0	4	4	4	9	4	3	3	20	6	0	45	145	87	17	0.038566742	0.01661358	0.019403672	0	0.076664799	0.084414476	0.08179006	0.136947172	0.076808164
CH25H	-2.975774085	0.000819841	0.006106508	0	8.484603187	52.48704508	190.2920734	28.52164208	17.90464668	76.96226773	326.8309162	62.0311489	5.441963709	47.55523212	440.8251028	886.3545452	147.6060507	2729.16221	509.9379222	60.7831332	19.85903182	down	0	9	55	185	23	19	64	413	69	5	45	508	939	177	2142	482	59	20	0	0.330261413	2.35721239	8.55638018	0.973679327	0.885651052	2.8904976	13.88074294	2.92650037
CHAD	-1.494327162	0.035404247	0.112125069	10.76557926	16.02647269	0	2.057211605	13.64078534	6.596448778	3.6076063	0.791358151	4.49501079	6.530356451	8.454263489	5.206595702	26.43016748	0	22.93413622	25.39109986	35.02756828	21.84493501	down	13	17	0	2	11	7	3	1	5	6	8	6	28	0	18	24	34	22	0.518636981	0.584318062	0	0.086642985	0.436180116	0.305627302	0.12691091	0.031480942	0.198634445
CHADL	-2.326836317	9.61E-05	0.001087276	16.56242963	118.7844446	29.58360723	30.85817407	122.7670681	52.77159023	40.88620473	34.81975863	8.091019422	106.6624887	86.65620076	363.5939332	66.0754187	90.06470888	1179.833897	266.6065485	104.0524823	96.31630435	down	20	126	31	30	99	56	34	44	9	98	82	419	70	108	926	252	101	97	0.567005718	3.0775722	0.884341692	0.923553333	2.789624113	1.73747854	1.022101291	0.98432319	0.254076432
CHD1L	-1.436384312	2.05E-11	1.76E-09	174.7336326	224.3706176	341.642948	321.9536161	298.8572061	257.2615023	192.4056693	233.4506544	371.2878912	201.3526573	590.7416613	778.3860575	425.7144833	632.1208272	556.7898626	1059.020457	698.4909205	925.430883	down	211	238	358	313	241	273	160	295	413	185	559	897	451	758	437	1001	678	932	5.018939669	4.877381639	8.56867182	8.084573979	5.697700452	7.106669947	4.035590389	5.53705877	9.782368116
CHD5	-3.052977818	0.002874105	0.016545635	45.54668148	0.942733687	2.862929732	12.34326963	0	0	3.6076063	3.165432603	4.49501079	4.353570968	4.227131744	19.95861686	1.887869106	0	12.74118679	187.2593615	220.4676357	69.50661138	down	55	1	3	12	0	0	3	4	5	4	4	23	2	0	10	177	214	70	0.409456778	0.006413951	0.022473338	0.097008525	0	0	0.023682318	0.023498112	0.037066349
CHDH	-5.22516253	2.02E-09	1.04E-07	1.656242963	8.484603187	10.49740902	5.143029011	0	16.01994703	1.202535433	15.03580486	0.899002158	0	10.56782936	65.08244628	8.495410976	30.85550212	510.9215902	571.2997468	556.3202022	23.83083819	down	2	9	11	5	0	17	1	19	1	0	10	75	9	37	401	540	540	24	0.018737449	0.072644585	0.103698893	0.050866723	0	0.174302403	0.009934318	0.140462913	0.009329211
CHEK1	1.384172718	0.002511488	0.014851178	177.217997	405.3754856	387.4498237	224.2360649	277.7759924	369.4011316	2065.955874	269.0617712	477.3701459	168.700875	313.864532	298.5114869	146.3098557	182.6312152	99.38125694	94.15866198	156.5938347	185.6819476	up	214	430	406	218	224	392	1718	340	531	155	297	344	155	219	78	89	152	187	3.142018541	5.439308456	5.998214147	3.475639672	3.268857879	6.298759353	26.7470387	3.939140618	7.763434999
CHFR	-1.151146216	0.000618126	0.004916653	230.2177719	171.5775311	132.6490776	329.1538567	146.3284246	156.430071	70.94959056	112.3728574	142.9413431	244.8883669	374.1011594	139.710318	280.3485622	234.3350296	308.3367203	359.707248	720.125595	671.2352756	down	278	182	139	320	118	166	59	142	159	225	354	161	297	281	242	340	699	676	1.755190279	0.989990573	0.883070084	2.193878991	0.740481934	1.146994872	0.394992634	0.707449348	0.999633871
CHI3L2	-3.270803016	7.65E-05	0.000909775	4.968728889	107.4716404	331.145539	22.62932765	45.8826416	6.596448778	9.620283466	13.45308856	25.17206042	44.62410242	44.38488332	446.0316985	132.1508374	62.54493672	2927.924724	504.6481097	578.9850993	26.80969296	down	6	114	347	22	37	7	8	17	28	41	42	514	140	75	2298	477	562	27	0.162775839	2.664549576	9.472598491	0.648103929	0.997685054	0.207831184	0.230136898	0.363927782	0.756416777
CHID1	1.131280364	3.63E-05	0.00047713	2190.381319	4460.073075	2618.626394	1610.796686	3024.534132	4084.144144	5525.650316	2541.051022	3847.729236	2412.966709	2167.461802	1922.969346	1032.664401	962.3580931	1532.764771	2186.808475	890.1123235	1107.141024	up	2645	4731	2744	1566	2439	4334	4595	3211	4280	2217	2051	2216	1094	1154	1203	2067	864	1115	43.13895533	66.47787944	45.03280692	27.73441356	39.537463	77.3582851	79.46704056	41.32490371	69.51077753
CHL1	4.829856684	4.21E-15	7.53E-13	19179.29351	6383.249798	12915.63033	28997.42617	6791.871029	9865.460323	10019.52523	17056.14222	4276.553265	20966.79778	17.96530991	185.7019134	437.9856325	55.87347681	677.8311371	1909.622302	76.23647215	477.6097154	up	23160	6771	13534	28191	5477	10469	8332	21553	4757	19264	17	214	464	67	532	1805	74	481	207.2976581	52.21423465	121.8941816	273.9993953	48.72497583	102.5498477	79.07927491	152.2268171	42.39878604
CHML	1.975292128	6.29E-06	0.000112565	474.5136089	162.1501942	65.84738383	225.2646707	81.84471205	379.7669797	291.0135748	163.019779	171.7094122	388.5562089	20.07887579	47.72712727	84.95410976	27.51977216	52.23886583	86.75292452	144.2311635	25.81674137	up	573	172	69	219	66	403	242	206	191	357	19	55	90	33	41	82	140	26	5.418469862	1.401298797	0.656556483	2.248792773	0.620324632	4.170624263	2.426582061	1.537152153	1.798538908
CHPF	1.558412542	4.13E-05	0.000533325	3504.61011	11984.03063	9717.737819	6115.061495	9491.506455	11197.94298	10602.75492	4166.500663	7580.386196	9971.854301	1714.101922	2789.86753	1404.574615	1582.803865	1407.90114	8046.86273	4570.067439	1390.132228	up	4232	12712	10183	5945	7654	11883	8817	5265	8432	9162	1622	3215	1488	1898	1105	7606	4436	1400	90.60981292	234.489673	219.3846723	138.2180354	162.8812461	278.4387343	200.1741495	88.95196522	179.7730566
CHPT1	1.219827342	0.002634438	0.015414	2515.833061	975.7293665	1717.757839	1207.583212	1894.829091	1198.668978	430.5076851	2294.938637	1747.660195	3741.894247	354.0222836	502.4364853	362.4708683	378.6053503	893.1571938	1416.61178	1706.04862	475.6238122	up	3038	1035	1800	1174	1528	1272	358	2900	1944	3438	335	579	384	454	701	1339	1656	479	98.27146446	28.8443177	58.58860084	41.2373774	49.12652707	45.02987578	12.27948807	74.02275651	62.61816679
CHRDL2	2.469033798	0.0272547	0.092821164	1.656242963	2.828201062	1378.023511	133.7187543	71.92414089	93.29263272	15.63296063	0	76.41518343	37.00535322	0	1.735531901	0	0	0	51.84016221	7.211558176	4.964757956	up	2	3	1444	130	58	99	13	0	85	34	0	2	0	0	0	49	7	5	0.072390397	0.093551872	52.59193155	5.10949054	2.086565438	3.921571511	0.498944103	0	3.063615942
CHRM4	3.907048556	0.008145374	0.03717265	39.74983111	0	40.08101624	0	0	141.3524738	0	1.582716301	2.697006474	11.97232016	0	6.074361652	0	0	1.274118679	5.289812471	0	0	up	48	0	42	0	0	150	0	2	3	11	0	7	0	0	1	5	0	0	2.281231742	0	2.008530459	0	0	7.80177474	0	0.075004231	0.141975646
CHRNA3	-7.787058266	2.60E-11	2.19E-09	1.656242963	0	0	0	0	3.769399302	0	0	0.899002158	1.088392742	921.5147203	13.01648926	73.62689512	264.3565992	0	34.91276231	23.69511972	4.964757956	down	2	0	0	0	0	4	0	0	1	1	872	15	78	317	0	33	23	5	0.041533415	0	0	0	0	0.090907898	0	0	0.020679121
CHRNA4	-5.068872032	0.000468639	0.003952216	28.98425185	0	0	0	0	0	2.405070867	0	0.899002158	4.353570968	0	0.86776595	0	0	30.57884829	1174.338368	258.5858717	43.68987001	down	35	0	0	0	0	0	2	0	1	4	0	1	0	0	24	1110	251	44	0.438637801	0	0	0	0	0	0.026578201	0	0.012479651
CHRNB4	-4.994742358	0.00627898	0.030386788	0	0	0	0	0	0	0	0	0	1.088392742	31.70348808	0	4.719672764	15.8447173	0	0	0	3.971806365	down	0	0	0	0	0	0	0	0	0	1	30	0	5	19	0	0	0	4	0	0	0	0	0	0	0	0	0
CHRND	2.749362954	0.005897808	0.028863218	0	8.484603187	5.725859463	6.171634814	12.40071395	7.538798604	2.405070867	0	13.48503237	15.23749839	0	0.86776595	0	0	3.822356036	1.057962494	3.09066779	0	up	0	9	6	6	10	8	2	0	15	14	0	1	0	0	3	1	3	0	0	0.187924651	0.146323202	0.157904866	0.240887371	0.212190017	0.051398276	0	0.362006752
CHRNE	-1.857894933	0.027704671	0.094019478	5.796850371	0.942733687	4.771549553	5.143029011	0	8.481148429	6.012677166	0.791358151	5.394012948	13.0607129	0	1.735531901	4.719672764	5.837527428	58.60945922	20.10128739	53.57157502	1.985903182	down	7	1	5	5	0	9	5	1	6	12	0	2	5	7	46	19	52	2	0.187706841	0.023102678	0.13491276	0.145591274	0	0.264118334	0.142170549	0.021159707	0.160212996
CHST1	-4.853231906	2.67E-08	9.97E-07	43.89043852	3.77093475	18.1318883	24.68653926	43.40249881	23.55874564	1.202535433	11.87037226	3.596008632	31.56338951	7.397480553	165.7432965	16.0468874	10.84112237	336.3673312	2613.16736	1562.847679	41.70396683	down	53	4	19	24	35	25	1	15	4	29	7	191	17	13	264	2470	1517	42	1.400293427	0.09105073	0.505123699	0.688553522	0.919103194	0.722864952	0.028015653	0.312724594	0.105236792
CHST10	1.703560017	1.44E-23	9.28E-21	2340.271307	1485.748291	1563.159633	1404.04692	1901.029448	1553.934862	1712.410457	1063.585354	1516.616641	1386.612353	468.1548407	426.9408476	610.7256557	604.601055	373.3167729	481.3729348	575.8944315	369.3779919	up	2826	1576	1638	1365	1533	1649	1424	1344	1687	1274	443	492	647	725	293	455	559	372	67.51119793	32.436959	39.37481418	35.40948334	36.39978867	43.112012	36.07208308	25.33556085	40.13129454
CHST11	-2.480154019	8.71E-14	1.22E-11	37.26546667	38.65208119	47.71549553	50.40168431	48.36278439	93.29263272	179.1777796	91.79754548	33.26307985	39.18213871	345.5680201	295.9081891	342.6482427	403.623325	475.2462672	426.3588851	449.1770521	198.5903182	down	45	41	50	49	39	99	149	116	37	36	327	341	363	484	373	403	436	200	0.538405088	0.422630427	0.601959966	0.636613734	0.463782438	1.296300879	1.890342449	1.095171739	0.440821528
CHST13	-1.676650325	0.017395011	0.06642707	9.109336297	8.484603187	16.22326848	6.171634814	45.8826416	0	1.202535433	3.165432603	1.798004316	1.088392742	24.30600753	34.71063801	29.26197114	27.51977216	16.56354282	12.69554993	11.33244856	79.4361273	down	11	9	17	6	37	0	1	4	2	1	23	40	31	33	13	12	11	80	0.441545006	0.311246921	0.686644865	0.261527176	1.476172353	0	0.042563749	0.126698035	0.079942315
CHST2	1.983660027	0.000383421	0.003379818	2056.225639	28.28201062	1329.353705	2742.263069	1118.544398	1073.336451	3160.263119	1259.050818	2877.705908	5370.129789	109.9054254	774.9149937	140.6462484	547.0597132	682.9276118	953.2242072	593.4082156	448.8141192	up	2483	30	1393	2666	902	1139	2628	1591	3201	4934	104	893	149	656	536	901	576	452	38.91475205	0.40507838	21.96795487	45.3712741	14.05067331	19.53598222	43.67375018	19.67593254	49.95599945
CHST3	1.469118538	1.31E-06	3.01E-05	672.434643	1366.021113	1820.823309	1156.152922	1481.885317	1972.338185	488.2293859	1458.473072	1662.25499	1795.848024	602.3662736	519.7918043	444.5931744	415.2983798	831.9994972	309.9830108	205.0142967	681.1647916	up	812	1449	1908	1124	1195	2093	406	1843	1849	1650	570	599	471	498	653	293	199	686	8.365961933	12.86199991	19.78058759	12.57504211	12.23716486	23.59951416	4.435509002	14.98348327	18.96973203
CHST4	2.88366599	0.006418615	0.030906872	0	15.083739	18.1318883	5.143029011	13.64078534	3.769399302	0	11.07901411	3.596008632	10.88392742	0	1.735531901	0	0	0	0	1.030222597	5.957709547	up	0	16	19	5	11	4	0	14	4	10	0	2	0	0	0	0	1	6	0	0.381465719	0.529065978	0.150247951	0.302552682	0.121140466	0	0.305710886	0.110224895
CHST7	1.169226548	0.019839849	0.072909179	308.0611911	1283.060549	1012.522815	483.4447271	1418.641675	1823.446912	434.1152914	1176.74957	1536.394688	1498.716806	140.5521305	266.4041468	240.703311	221.8260422	378.4132476	1877.883427	669.6446878	109.224675	up	372	1361	1061	470	1144	1935	361	1487	1709	1377	133	307	255	266	297	1775	650	110	11.67050852	36.7862254	33.49370472	16.01135107	35.67187318	66.43574183	12.00913201	36.81166033	53.38919012
CHST8	-6.707016083	1.77E-15	3.39E-13	28.15613037	1.885467375	0.954309911	0	0	5.654098953	7.2152126	3.956790753	5.394012948	16.32589113	146.8928281	22.56191471	268.077413	192.6384051	135.0565799	2871.310209	1995.54117	204.5480278	down	34	2	1	0	0	6	6	5	6	15	139	26	284	231	106	2714	1937	206	0.842506323	0.042697703	0.024934187	0	0	0.162711962	0.157653305	0.097766902	0.148050518
CHSY3	-2.766923801	0.005806571	0.028520769	0	0	0	0	0	5.654098953	0	5.539507055	3.596008632	5.441963709	5.28391468	3.471063801	6.60754187	0.83393249	10.19294943	35.9707248	45.32979425	3.971806365	down	0	0	0	0	0	6	0	7	4	5	5	4	7	1	8	34	44	4	0	0	0	0	0	0.122477731	0	0.103028539	0.074294442
CIAO3	1.007807416	0.00065138	0.005121941	624.4035971	1353.765575	1508.763969	1064.607005	1736.099953	986.6402672	2698.489512	1404.660717	1763.842234	805.410629	867.6187905	726.3201004	262.4138057	546.2257807	685.4758492	993.426782	918.9585562	548.1092783	up	754	1436	1581	1035	1400	1047	2244	1775	1962	740	821	837	278	655	538	939	892	552	14.05286809	23.05835525	29.65012011	20.94677924	25.93431075	21.35572328	44.34800145	26.10475241	36.41304995
CIAPIN1	1.605742185	1.84E-09	9.57E-08	587.1381304	1579.078926	1694.854401	1096.493785	2290.411866	1170.398483	1034.180473	2203.93245	1560.667746	1289.745399	490.3472823	556.2379742	248.2547874	381.9410803	468.8756738	781.8342832	504.8090723	381.293411	up	709	1675	1776	1066	1847	1242	860	2785	1736	1185	464	641	263	458	368	739	490	384	23.33372751	47.49336706	58.81414816	38.09591187	60.41681583	44.73356	30.01192928	72.32537322	56.89210953
CIB2	2.334620458	1.06E-07	3.41E-06	559.8101215	554.3274082	1750.204376	420.6997731	1774.542166	639.8555315	1348.042221	617.2593575	1440.201457	433.1803113	120.4732547	331.486593	65.13148415	185.9669452	384.783841	272.9543235	38.11823607	114.189433	up	676	588	1834	409	1431	679	1121	780	1602	398	114	382	69	223	302	258	37	115	26.28284861	19.69623991	71.75068175	17.26761383	55.29914568	28.89146013	46.21563522	23.93028866	62.02298719
CILP	3.649566359	1.42E-05	0.000219781	35.60922371	233.7979545	75.39048293	74.05961777	419.1441314	708.6470687	1891.588237	47.48148904	169.0124057	1974.344434	58.12306148	19.95861686	106.6646045	91.73257386	0	1.057962494	13.39289376	67.5207082	up	43	248	79	72	338	752	1573	60	188	1814	55	23	113	110	0	1	13	68	0.542209797	2.6942063	1.002367458	0.985858722	4.236123914	10.37745178	21.03222425	0.597004703	2.360593374
CISD1	1.076384886	0.002133286	0.013100866	421.5138341	1069.060002	575.448876	352.8117902	896.5716183	697.3388708	717.9136537	492.2247697	305.6607337	308.015146	139.4953476	231.6935087	233.1518346	216.8224473	368.2202982	701.4291336	171.016951	152.914545	up	509	1134	603	343	723	740	597	622	340	283	132	267	247	260	289	663	166	154	14.74463033	28.30149796	17.57658025	10.78930594	20.8164877	23.45966494	18.33783302	14.21785524	9.807525662
CISH	-1.443042258	0.000281081	0.002610662	15.73430815	73.53322762	20.04050812	20.57211605	29.76171347	21.67404599	20.44310237	57.769145	18.87904532	40.27053145	50.72558093	63.34691438	54.74820407	68.38246415	211.5037007	126.9554993	77.26669475	42.69691842	down	19	78	21	20	24	23	17	73	21	37	48	73	58	82	166	120	75	43	0.612944389	2.167915436	0.681691268	0.700617128	0.769541003	0.81202479	0.581532473	1.858309	0.67460755
CIT	-3.043345205	2.86E-10	1.85E-08	207.8584919	35.82388012	194.6792217	47.31586691	122.7670681	57.48333935	128.6712914	28.48889342	69.22316616	88.15981209	1184.653671	774.0472277	841.0456866	2037.297072	946.6701783	229.5778612	261.6765395	189.6537539	down	251	38	204	46	99	61	107	36	77	81	1121	892	891	2443	743	217	254	191	2.069893182	0.269984027	1.692798802	0.411922321	0.811451295	0.550526244	0.935654621	0.234263329	0.632309006
CITED1	-5.134470688	0.015496463	0.060866538	0	0	0	0	0	0	0	0.791358151	0	0	0	3.471063801	0	0	0	32.79683732	25.75556492	0	down	0	0	0	0	0	0	0	1	0	0	0	4	0	0	0	31	25	0	0	0	0	0	0	0	0	0.035043721	0
CITED2	2.27551838	1.03E-05	0.000169649	874.4962845	1208.584587	1713.940599	1377.303169	1944.431947	1988.358132	1805.005685	9821.546008	9038.567696	1971.079256	331.8298419	1532.474668	458.7521927	1359.309958	332.5449751	440.1123976	241.0720876	548.1092783	up	1056	1282	1796	1339	1568	2110	1501	12411	10054	1811	314	1766	486	1630	261	416	234	552	29.91428228	31.28837128	51.19434192	41.18874205	44.14827898	65.41405981	45.08716599	277.4272022	283.6076754
CITED4	1.755832799	1.46E-05	0.000224966	1395.384696	1132.223159	3636.875069	1651.940918	3075.377059	1457.81518	1854.309638	7171.287561	1328.725189	734.6651008	1207.902896	744.5431854	584.2954882	708.0086837	945.3960596	704.6030211	320.3992275	337.603541	up	1685	1201	3811	1606	2480	1547	1542	9062	1478	675	1143	858	619	849	742	666	311	340	91.94680629	56.46248824	209.2553911	95.16243948	134.5059435	92.38490924	89.22338463	390.2010186	80.31110616
CKB	1.258846472	0.006501248	0.031162621	98006.52109	48656.37108	76087.12917	51797.50239	67834.38543	32233.07578	181509.4958	61613.56289	37466.81394	62704.48265	24468.7521	28522.59902	5772.159791	11188.87221	49862.63449	77407.94181	36609.99019	6166.229381	up	118348	51612	79730	50357	54702	34205	150939	77858	41676	57612	23154	32869	6115	13417	39135	73167	35536	6210	4972.920235	1868.450173	3371.1129	2297.701996	2284.582396	1572.947198	6725.268304	2581.555171	1743.817491
CKMT2	1.283613473	0.008569891	0.03862719	33.95298074	72.59049393	201.3593911	80.23125258	54.56314136	40.52104249	105.8231181	30.07160972	30.56607337	42.44731693	5.28391468	26.03297851	6.60754187	13.34291983	61.15769658	34.91276231	37.08801348	43.68987001	up	41	77	211	78	44	43	88	38	34	39	5	30	7	16	48	33	36	44	1.75253705	2.835661184	9.075420769	3.620439011	1.869343354	2.011526628	3.988628608	1.281724084	1.447193816
CKS1B	1.375745142	6.61E-06	0.000117321	194.6085482	430.8292952	284.3843533	221.1502475	545.6314136	236.5298062	612.0905355	383.8087031	367.6918826	222.0321193	133.1546499	196.9828707	117.0478846	119.252346	222.9707688	147.0567867	92.72003369	49.64757956	up	235	457	298	215	440	251	509	485	409	204	126	227	124	143	175	139	90	50	11.37939949	19.06548879	14.52006997	11.30506917	21.17664757	13.30145601	26.13526095	18.53193711	19.72146712
CLASP2	-1.032380865	0.000159371	0.001626651	785.887286	623.1469674	711.9151932	778.6545923	406.7434174	457.0396653	449.748252	590.3531804	402.7529668	828.2668766	1055.726153	1007.476268	927.8876655	1317.613334	1799.055574	767.0228082	2411.751099	589.8132452	down	949	661	746	757	328	485	374	746	448	761	999	1161	983	1580	1412	725	2341	594	7.652021024	4.591891986	6.052708138	6.628100786	2.628674647	4.279821537	3.197710337	4.746531494	3.597098962
CLCA1	3.475795267	0.002156683	0.013203989	30.64049482	0	38.17239642	14.40048123	136.4078534	2.827049476	0	2.374074452	44.9501079	17.41428387	1.056782936	0	0	0	0	11.63758744	2.060445193	5.957709547	up	37	0	40	14	110	3	0	3	50	16	1	0	0	0	0	11	2	6	0.795514116	0	0.865380531	0.326856769	2.350671284	0.07058971	0	0.050897332	1.070485035
CLCA4	-3.24734286	0.033076152	0.106606675	0.828121482	0	0	0	0	0	0	0	0.899002158	0	4.227131744	2.603297851	0	1.667864979	5.096474715	0	0	6.950661138	down	1	0	0	0	0	0	0	0	1	0	4	3	0	2	4	0	0	7	0.022364146	0	0	0	0	0	0	0	0.022269823
CLCNKB	1.833764759	0.007949697	0.036434604	41.40607408	12.25553794	180.3645731	27.77235666	448.9058449	41.46339232	177.9752441	34.81975863	44.9501079	75.09909919	9.511046425	40.78499967	63.24361504	65.04673419	5.096474715	3.173887482	4.120890386	51.63348274	up	50	13	189	27	362	44	148	44	50	69	9	47	67	78	4	3	4	52	1.221695717	0.273663364	4.646819617	0.716374458	8.791331733	1.176575234	3.834531756	0.848346594	1.216543048
CLDN1	-1.217817815	0.018930517	0.070539338	17.39055111	90.50243399	152.6895857	212.9214011	57.04328415	66.90683761	70.94959056	41.15062383	13.48503237	191.5571226	203.9591067	308.0569124	233.1518346	436.9806246	266.2908039	38.08664979	64.90402359	148.9427387	down	21	96	160	207	46	71	59	52	15	176	193	355	247	524	209	36	63	150	0.433219408	1.706239944	3.321311089	4.637054894	0.943190661	1.602953549	1.290619426	0.846485553	0.308137318
CLDN10	-4.482252901	1.82E-05	0.000269176	1.656242963	0	1.908619821	0	18.60107092	0.942349825	0	0.791358151	0	0	25.36279047	123.2227649	16.99082195	0.83393249	205.1331073	22.21721238	6.18133558	15.88722546	down	2	0	2	0	15	1	0	1	0	0	24	142	18	1	161	21	6	16	0.042491878	0	0.042756967	0	0.316752639	0.023251443	0	0.016764999	0
CLDN11	-5.27490482	2.12E-09	1.08E-07	8.281214815	0.942733687	4.771549553	4.114423209	11.16064255	17.90464668	0	1.582716301	0	1.088392742	3.170348808	156.1978711	39.64525122	45.86628693	1080.45264	135.4191992	21.63467453	61.56299865	down	10	1	5	4	9	19	0	2	0	1	3	180	42	55	848	128	21	62	0.331080102	0.028524191	0.166572786	0.143805784	0.296161527	0.688431385	0	0.052250527	0
CLDN4	1.414734025	0.045622422	0.135224111	20.70303704	93.33063506	39.12670633	36.00120308	97.96564018	85.75383412	96.20283466	46.69013089	17.98004316	691.1293911	82.42906901	46.85936132	16.0468874	15.8447173	8.918830751	4.231849976	35.02756828	157.879303	up	25	99	41	35	79	91	80	59	20	635	78	54	17	19	7	4	34	159	0.427855542	1.459730257	0.706060593	0.650441855	1.343808226	1.704403922	1.451793063	0.796776951	0.340840802
CLDN5	-1.323467336	0.006559977	0.031332161	1694.336551	1735.572719	238.5774776	1119.123113	2942.68942	1485.143325	2249.943796	1312.071814	1406.938377	796.7034871	2297.446103	1973.299771	1528.230041	983.2064053	1872.954458	11739.15183	7854.417077	1744.615946	down	2046	1841	250	1088	2373	1576	1871	1658	1565	732	2174	2274	1619	1179	1470	11096	7624	1757	42.84802189	33.2169076	5.268246892	24.74214372	49.39419782	36.12063197	41.54861122	27.39916144	32.63652567
CLDN9	-2.888080208	0.013490233	0.054763883	0.828121482	0.942733687	7.634479284	0	0	1.884699651	0	0.791358151	0	0	19.02209285	3.471063801	0	5.837527428	11.46706811	1.057962494	0	31.77445092	down	1	1	8	0	0	2	0	1	0	0	18	4	0	7	9	1	0	32	0.03502989	0.030179986	0.281987412	0	0	0.076673051	0	0.027641803	0
CLDND1	-1.585725384	3.17E-05	0.000425587	266.655117	289.419242	228.0800686	375.4411178	295.1369919	361.862333	196.0132756	546.0371239	425.2280207	396.1749581	455.4734455	568.3866975	783.4656789	485.348709	3131.783712	931.0069948	1407.284067	357.4625728	down	322	307	239	365	238	384	163	690	473	364	431	655	830	582	2458	880	1366	360	5.48984575	4.509443064	4.100181998	6.757412283	4.03305624	7.164889121	2.946791791	9.282841996	8.030264331
CLEC11A	1.390978431	0.000156073	0.001602135	331.2485926	1079.430072	595.4893842	964.8322425	2172.605083	1036.584808	1554.878315	534.1667517	574.4623789	656.3008234	201.8455408	403.5111669	179.347565	266.8583967	408.9920959	786.0661331	403.8472579	247.2449462	up	400	1145	624	938	1752	1100	1293	675	639	603	191	465	190	320	321	743	392	249	19.55378468	48.22326217	30.69420504	49.79170037	85.12516949	58.84878509	67.0234746	26.03767532	31.10542397
CLEC17A	-3.405892047	1.48E-07	4.57E-06	1.656242963	0	1.908619821	3.085817407	0	0.942349825	2.405070867	1.582716301	2.697006474	3.265178226	16.90852698	39.91723372	11.32721463	13.34291983	45.86827243	12.69554993	3.09066779	5.957709547	down	2	0	2	3	0	1	2	2	3	3	16	46	12	16	36	12	3	6	0.066033356	0	0.06644531	0.107556809	0	0.036133277	0.070019813	0.052106387	0.098632276
CLEC18A	1.931221458	0.000474718	0.00399637	7.453093334	19.79740744	31.49222705	131.6615427	24.80142789	153.6030215	64.9369134	26.11481897	119.567287	120.8115944	6.340697616	12.1487233	7.551476423	6.671459917	31.85296697	23.27517487	26.78578751	32.76740251	up	9	21	33	128	20	163	54	33	133	111	6	14	8	8	25	22	26	33	0.257080934	0.516805249	0.948510761	3.970275202	0.567819635	5.095525076	1.635606003	0.74382179	3.783061752
CLEC18B	2.145997997	0.000239365	0.002287234	58.79662519	51.85035281	119.2887388	402.1848687	597.7144122	78.21503551	86.5825512	230.2852218	675.1506206	358.0812121	15.85174404	101.5286162	18.87869106	17.51258228	127.4118679	22.21721238	44.29957165	133.0555132	up	71	55	125	391	482	83	72	291	751	329	15	117	20	21	100	21	43	134	2.115601855	1.411947478	3.747887675	12.65131385	14.27498561	2.706622339	2.274917562	6.84220649	22.28332309
CLEC1A	-1.913311065	0.018547221	0.069637525	5.796850371	0.942733687	0.954309911	0	6.200356973	10.36584808	0	7.913581506	3.596008632	4.353570968	3.170348808	3.471063801	2.831803659	6.671459917	20.38589886	39.14461228	45.32979425	0.992951591	down	7	1	1	0	5	11	0	10	4	4	3	4	3	8	16	37	44	1	0.185216993	0.022796231	0.026624641	0	0.131493972	0.318529349	0	0.208790333	0.105391894
CLEC2B	-1.69779231	0.005510571	0.027426761	8.281214815	5.656402125	38.17239642	15.42908703	0	8.481148429	45.69634646	26.11481897	13.48503237	17.41428387	6.340697616	24.29744661	43.42098943	20.01437975	95.55890091	161.8682616	64.90402359	47.66167638	down	10	6	40	15	0	9	38	33	15	16	6	28	46	24	75	153	63	48	0.347754355	0.179764566	1.399695387	0.566431136	0	0.342522469	1.401243949	0.905553501	0.519431479
CLEC2L	-4.066908556	0.001890297	0.011880603	1.656242963	0	0	5.143029011	0	0.942349825	1.202535433	0	0	3.265178226	0	2.603297851	0	0	49.69062847	89.926812	17.51378414	2.978854774	down	2	0	0	5	0	1	1	0	0	3	0	3	0	0	39	85	17	3	0.105682523	0	0	0.286897301	0	0.057829196	0.056031307	0	0
CLEC3A	4.709475672	4.94E-06	9.17E-05	62.10911111	3.77093475	169.8671641	110.0608208	17.36099953	9.423498255	0	99.71112698	30.56607337	122.9883798	0	2.603297851	0	0	14.01530547	0	3.09066779	0	up	75	4	178	107	14	10	0	126	34	113	0	3	0	0	11	0	3	0	2.732544681	0.125558541	6.52569804	4.233241727	0.506975643	0.398730987	0	3.622464608	1.233528976
CLEC4F	-2.287347318	0.031411298	0.102776782	4.140607408	2.828201062	0	9.257452221	22.3212851	3.769399302	0	2.374074452	2.697006474	6.530356451	0	0	13.21508374	7.505392407	0	57.12997468	118.4755986	12.90837069	down	5	3	0	9	18	4	0	3	3	6	0	0	14	9	0	54	115	13	0.145073281	0.074992692	0	0.28355886	0.519090386	0.127013944	0	0.068685693	0.086676849
CLEC7A	-1.286966068	0.009143485	0.040644445	8.281214815	16.96920637	62.03014418	104.9177918	48.36278439	15.07759721	21.6456378	27.69753527	23.37405611	56.59642258	44.38488332	88.51212694	85.89804431	64.2128017	300.6920082	74.05737459	36.05779088	57.59119229	down	10	18	65	102	39	16	18	35	26	52	42	102	91	77	236	70	35	58	0.238022122	0.369122136	1.556795769	2.6363361	0.922645739	0.416784236	0.454304883	0.657374668	0.616247401
CLEC9A	-1.719259047	0.007479129	0.034743186	0	1.885467375	3.817239642	6.171634814	6.200356973	8.481148429	26.45577953	41.15062383	18.87904532	2.176785484	12.68139523	52.06595702	22.65442927	35.85909706	70.07652733	37.02868729	17.51378414	56.5982407	down	0	2	4	6	5	9	22	52	21	2	12	60	24	43	55	35	17	57	0	0.071359828	0.166688061	0.269822444	0.205810058	0.407905939	0.966103815	1.699317307	0.866018689
CLIC4	-1.417668522	0.019800204	0.072863302	444.7012356	654.2571791	2059.400787	883.5723842	658.4779106	331.7071386	182.7853859	979.7013905	549.2903185	1064.448102	206.0726725	859.9560568	466.3036691	418.6341098	5169.09948	3658.434305	5651.801165	259.1603653	down	537	694	2158	859	531	352	152	1238	611	978	195	991	494	502	4057	3458	5486	261	8.873137197	9.879674661	35.88023794	15.41272241	8.720682652	6.365309916	2.663201799	16.14176993	10.05329789
CLIC6	-4.600431399	1.04E-06	2.46E-05	4.968728889	0.942733687	3.817239642	0	17.36099953	4.711749127	25.2532441	0	3.596008632	48.97767339	942.650379	266.4041468	231.2639655	516.2042111	119.7671558	12.69554993	25.75556492	0.992951591	down	6	1	4	0	14	5	21	0	4	45	892	307	245	619	94	12	25	1	0.111623742	0.016028231	0.074880077	0	0.258872796	0.10180036	0.414268774	0	0.074101969
CLMN	-2.778904179	4.16E-13	5.03E-11	40.57795259	12.25553794	35.30946669	7.200240616	11.16064255	9.423498255	13.22788977	8.704939657	5.394012948	25.03303306	161.6877892	80.70223338	116.10395	74.21999158	160.5389535	95.21662447	132.898715	106.2458203	down	49	13	37	7	9	10	11	11	6	23	153	93	123	89	126	90	129	107	0.272138626	0.062203915	0.206774412	0.04221584	0.049680924	0.060781034	0.064780511	0.048207476	0.033182552
CLSTN2	-1.24721474	0.028410029	0.095626897	1594.961973	90.50243399	651.7936689	612.0204524	213.2922799	91.40793307	1195.320221	181.2210165	1028.458469	308.015146	1371.704251	1358.053712	1375.312644	2572.681731	442.1191815	455.981835	335.8525665	3419.72528	down	1926	96	683	595	172	97	994	229	1144	283	1298	1565	1457	3085	347	431	326	3444	9.738664566	0.418210199	3.475079876	3.266956654	0.864419633	0.536770745	5.329507596	0.913705426	5.760147162
CLUL1	2.394422496	0.00206317	0.012743203	110.9682785	729.6758741	174.6387136	26.74375086	88.04506902	595.5650897	482.2167087	58.56050315	80.91019422	44.62410242	133.1546499	103.2641481	74.57082968	10.84112237	14.01530547	0	3.09066779	24.82378978	up	134	774	183	26	71	632	401	74	90	41	126	119	79	13	11	0	3	25	2.867315479	14.2689463	3.940240527	0.604125699	1.510017847	14.80000078	9.0985593	1.249481982	1.917686541
CLVS1	-1.823953149	0.044024106	0.131638865	37.26546667	5.656402125	31.49222705	3.085817407	0	15.07759721	10.8228189	0.791358151	3.596008632	3.265178226	32.76027102	44.25606347	38.70131667	121.7541435	14.01530547	0	0	63.54890184	down	45	6	33	3	0	16	9	1	4	3	31	51	41	146	11	0	0	64	0.887776742	0.101981821	0.655097817	0.064268148	0	0.345450011	0.188274427	0.015567499	0.07858066
CLVS2	-3.184862523	0.011784313	0.049461898	366.8578163	0	0	5.143029011	17.36099953	0	0	0	3.596008632	0	0	2.603297851	34.92557846	0	19.11178018	40.20257478	113.3244856	50.64053115	down	443	0	0	5	14	0	0	0	4	0	0	3	37	0	15	38	110	51	2.769908096	0	0	0.033948057	0.087004701	0	0	0	0.024904972
CLYBL	1.196256402	0.012562362	0.051940351	72.04656889	905.9670736	259.5722957	130.6329369	195.9312804	172.4500181	230.8868032	179.6383002	99.78923954	78.36427742	30.64670515	85.90882908	66.0754187	51.70381436	238.2601929	107.9121744	107.14315	125.1119005	up	87	961	272	127	158	183	192	227	111	72	29	99	70	62	187	102	104	126	0.922696922	8.780989723	2.902750351	1.46260422	1.665520401	2.124050744	2.159228602	1.899736091	1.172268858
CMC4	1.124248208	0.005154014	0.02600596	96.06209186	1229.324728	810.209114	515.3315069	416.6639886	880.154737	1030.572866	534.9581098	482.7641588	343.9321064	459.7005772	172.6854241	542.7623679	424.4716372	155.4424788	168.2160366	181.319177	221.4282048	up	116	1304	849	501	336	934	857	676	537	316	435	199	575	509	122	159	176	223	5.41267564	52.42179244	39.86232875	25.38487452	15.5828303	47.69522133	42.40259263	24.89019541	24.95127419
CMKLR1	-1.813134958	1.13E-06	2.65E-05	4.968728889	14.14100531	17.17757839	23.65793345	11.16064255	6.596448778	21.6456378	15.82716301	13.48503237	17.41428387	31.70348808	70.28904198	39.64525122	23.35010971	77.7212394	98.39051195	27.81601011	40.71101524	down	6	15	18	23	9	7	18	20	15	16	30	81	42	28	61	93	27	41	0.076422073	0.164603506	0.230696513	0.318110995	0.113936565	0.097575229	0.2431071	0.201013467	0.19024938
CMPK2	-1.374107053	0.011092096	0.047194917	38.92170963	75.418695	78.25341266	11.31466383	257.9348501	43.34809197	78.16480316	31.65432603	53.94012948	22.85624758	116.246123	207.3960621	455.920389	322.7318735	142.701292	51.84016221	38.11823607	96.31630435	down	47	80	82	11	208	46	65	40	60	21	110	239	483	387	112	49	37	97	0.861881994	1.263921783	1.513090015	0.219041254	3.791109561	0.923170165	1.263923774	0.578812016	1.095634326
CMTM4	1.095877369	9.20E-05	0.001049104	2850.394139	5429.203306	2408.678214	3814.070315	5965.98348	4198.168472	3682.163497	3875.280864	3797.385115	5838.138668	3523.314309	2037.514451	1285.638861	3143.091554	2055.153429	1534.045616	1222.874222	864.8608359	up	3442	5759	2524	3708	4811	4455	3062	4897	4224	5364	3334	2348	1362	3769	1613	1450	1187	871	65.1144378	93.86285713	48.04594534	76.17096132	90.45963618	92.23337842	61.42274087	73.10113674	79.57099132
CMTM5	-2.180826856	0.019253504	0.071488904	6.624971852	13.19827162	102.1111604	100.8033686	4.960285579	14.13524738	0	39.56790753	174.4064186	28.29821129	6.340697616	130.1648926	42.47705488	207.6491899	1265.199848	68.76756212	35.02756828	1.985903182	down	8	14	107	98	4	15	0	50	194	26	6	150	45	249	993	65	34	2	0.400062809	0.603179386	5.384221697	5.321665228	0.198815956	0.820924905	0	1.973039567	9.660605617
CMTM8	-2.831036153	0.000212805	0.002072173	19.04679407	1.885467375	3.817239642	4.114423209	29.76171347	6.596448778	3.6076063	1.582716301	0.899002158	13.0607129	13.73817817	6.942127603	30.20590569	161.782903	6.370593394	148.1147492	106.1129275	3.971806365	down	23	2	4	4	24	7	3	2	1	12	13	8	32	194	5	140	103	4	1.406864827	0.105398588	0.24619855	0.265685473	1.459112669	0.468593818	0.194582316	0.096534406	0.060910051
CMYA5	-3.4095845	0.000603511	0.004825688	37.26546667	0	0	103.889186	17.36099953	16.01994703	0	8.704939657	12.58603021	53.33124435	189.1641456	227.354679	123.6554264	917.3257386	341.4638059	0	18.54400674	299.8713805	down	45	0	0	101	14	17	0	11	14	49	179	262	131	1100	268	0	18	302	0.251537895	0	0	0.613049531	0.077780726	0.103995323	0	0.048518927	0.077926178
CNDP1	-7.34420538	8.59E-14	1.22E-11	0	0	0	1.028605802	0	2.827049476	1.202535433	1.582716301	0.899002158	0	3.170348808	26.03297851	76.45869878	35.02516457	620.4957965	204.1867614	16.48356155	13.90132228	down	0	0	0	1	0	3	1	2	1	0	3	30	81	42	487	193	16	14	0	0	0	0.017714377	0	0.053559662	0.01729817	0.025745432	0.016244525
CNGA1	4.187443812	2.08E-06	4.45E-05	2.484364445	134.8109173	245.257647	45.2586553	135.167782	168.6806188	18.0380315	7.122223356	42.25310142	308.015146	0	4.338829752	26.43016748	0	1.274118679	8.463699953	0	7.94361273	up	3	143	257	44	109	179	15	9	47	283	0	5	28	0	1	8	0	8	0.068762791	2.823894955	5.927428507	1.095136355	2.483200498	4.490133444	0.364570122	0.162780487	1.072740126
CNGA3	-3.120626215	0.000395655	0.003453953	25.67176593	0	5.725859463	3.085817407	0	0.942349825	22.84817323	10.28765596	6.293015106	2.176785484	29.58992221	196.9828707	32.0937748	16.67864979	235.7119556	1.057962494	11.33244856	13.90132228	down	31	0	6	3	0	1	19	13	7	2	28	227	34	20	185	1	11	14	0.542434089	0	0.105642214	0.057001964	0	0.01914958	0.352530306	0.179496602	0.121968519
CNKSR1	-3.089638922	7.50E-05	0.000894159	3.312485926	0	0	2.057211605	0	1.884699651	1.202535433	5.539507055	2.697006474	0	14.79496111	10.4131914	1.887869106	1.667864979	25.48237357	22.21721238	32.96712309	8.936564321	down	4	0	0	2	0	2	1	7	3	0	14	12	2	2	20	21	32	9	0.098002421	0	0	0.053209612	0	0.053626665	0.025979716	0.135332608	0.073191812
CNKSR3	2.554195733	3.23E-12	3.17E-10	465.4042726	1102.055681	607.895413	926.7738279	632.4364113	1122.338642	440.1279686	1262.21625	1789.014294	1693.539106	85.59941782	179.6275517	89.67378252	186.8008777	214.051938	252.8530361	305.9761112	53.61938592	up	562	1169	637	901	510	1191	366	1595	1990	1556	81	207	95	224	168	239	297	54	1.901344394	3.407369615	2.168527173	3.310034695	1.714935142	4.40971187	1.31299519	4.258069617	6.704123089
CNMD	-3.687436072	0.00018079	0.001814216	0	15.083739	0.954309911	0	0	2.827049476	0	1.582716301	0.899002158	32.65178226	96.16724718	150.9912754	4.719672764	76.72178905	163.0871909	6.347774965	9.272003369	47.66167638	down	0	16	1	0	0	3	0	2	1	30	91	174	5	92	128	6	9	48	0	0.684107492	0.049937301	0	0	0.162936857	0	0.078321626	0.049418383
CNR1	-3.803759702	4.97E-05	0.000627463	62.10911111	0	15.26895857	88.460099	6.200356973	0	0	8.704939657	0	13.0607129	47.55523212	139.710318	404.0039886	447.8217469	470.1497925	122.7236493	494.5068464	40.71101524	down	75	0	16	86	5	0	0	11	0	12	45	161	428	537	369	116	480	41	0.866727642	0	0.186055422	1.079202934	0.057430744	0	0	0.100309408	0
CNTFR	-2.852691552	0.022301606	0.079823581	465.4042726	21.68287481	25.76636758	0	465.026773	32.03989407	93.79776379	15.03580486	0	0	28.53313927	449.5027623	39.64525122	15.01078481	746.6335457	2645.964198	2115.046991	423.9903294	down	562	23	27	0	375	34	78	19	0	0	27	518	42	18	586	2501	2053	427	19.11792331	0.674081639	0.92420673	0	12.67910849	1.265777279	2.813562577	0.51001811	0
CNTN2	-1.902334898	0.011894224	0.049804742	60.45286815	1.885467375	32.44653696	28.80096246	0	4.711749127	51.70902363	8.704939657	9.889023738	7.618749193	5.28391468	42.52053157	69.85115691	35.85909706	1219.331576	327.9683732	17.51378414	87.37974003	down	73	2	34	28	0	5	43	11	11	7	5	49	74	43	957	310	17	88	0.64927211	0.015325482	0.304287259	0.270423981	0	0.04866849	0.405536473	0.077201221	0.097422889
CNTN3	-4.765933933	2.68E-13	3.32E-11	3.312485926	2.828201062	3.817239642	0	0	3.769399302	1.202535433	0	2.697006474	7.618749193	36.98740276	37.31393586	79.29050244	120.0862785	21.66001754	23.27517487	209.1351871	22.8378866	down	4	3	4	0	0	4	1	0	3	7	35	43	84	144	17	22	203	23	0.058052768	0.037511502	0.058414935	0	0	0.063532642	0.015389359	0	0.043355942
CNTN4	-5.936803211	4.02E-14	5.93E-12	0	0	0	0	0	0	0	2.374074452	1.798004316	3.265178226	52.8391468	76.36340363	85.89804431	52.53774685	22.93413622	20.10128739	6.18133558	57.59119229	down	0	0	0	0	0	0	0	3	2	3	50	88	91	63	18	19	6	58	0	0	0	0	0	0	0	0.031152115	0.026207953
CNTN5	-4.681461179	7.20E-09	3.16E-07	14.07806519	0	2.862929732	0	0	1.884699651	0	0	0.899002158	1.088392742	75.03158846	59.00808462	72.68296057	29.18763714	20.38589886	143.8828992	20.60445193	20.85198342	down	17	0	3	0	0	2	0	0	1	1	71	68	77	35	16	136	20	21	0.160588222	0	0.028515894	0	0	0.020676106	0	0	0.009406525
CNTN6	-4.156033923	0.002244261	0.013595644	0	0	0	0	0	0	0	0	0.899002158	2.176785484	0	13.01648926	0	15.8447173	8.918830751	1.057962494	1.030222597	6.950661138	down	0	0	0	0	0	0	0	0	1	2	0	15	0	19	7	1	1	7	0	0	0	0	0	0	0	0	0.015813445
CNTNAP1	-1.73927753	0.010380253	0.044805728	57.96850371	1.885467375	149.826656	414.5281383	157.4890671	43.34809197	9.620283466	167.7679279	62.0311489	78.36427742	46.49844919	251.6521256	78.34656789	110.9130211	876.593651	647.4730464	652.1309037	389.2370237	down	70	2	157	403	127	46	8	212	69	72	44	290	83	133	688	612	633	392	0.9527652	0.023452984	2.15024755	5.956294658	1.718084887	0.685203633	0.115461025	2.276938519	0.935193257
CNTNAP3	-4.531457344	2.05E-10	1.40E-08	9.109336297	0	7.634479284	6.171634814	3.720214184	2.827049476	0	5.539507055	11.68702805	4.353570968	47.55523212	20.82638281	105.7206699	34.19123208	16.56354282	29.62294984	146.2916087	551.0881331	down	11	0	8	6	3	3	0	7	13	4	45	24	112	41	13	28	142	555	0.111950683	0	0.081926615	0.066308407	0.030346483	0.033414064	0	0.056215969	0.131747336
CNTNAP3B	-2.286832768	0.007761189	0.035692599	10.76557926	1.885467375	0	0	0	27.32814494	12.02535433	9.496297808	7.192017264	0	20.07887579	7.809893553	82.1223061	11.67505486	3.822356036	25.39109986	58.72268801	59.57709547	down	13	2	0	0	0	29	10	12	8	0	19	9	87	14	3	24	57	60	0.094345282	0.012505098	0	0	0	0.2303291	0.076954569	0.0687204	0.057813765
COBL	-1.32073215	0.000221934	0.00214421	891.8868356	1216.126457	989.6193772	805.3983432	1061.501114	1887.5267	2218.677874	1436.315043	1048.236516	460.3901298	3657.525742	4876.844641	4233.54647	3843.594845	3447.765145	1142.599494	779.8785056	2028.600101	down	1077	1290	1037	783	856	2003	1845	1815	1166	423	3461	5620	4485	4609	2706	1080	757	2043	8.466419523	8.736833385	8.202831694	6.683887406	6.688225334	17.23213188	15.37935169	11.25870158	9.12739954
COBLL1	2.168224881	8.25E-07	2.03E-05	607.013046	1049.262594	951.4469808	371.3266946	815.9669777	518.292404	260.950189	341.0753629	104.2842503	1445.385561	161.6877892	70.28904198	145.3659211	92.56650635	42.0459164	229.5778612	274.0392107	135.0414164	up	733	1113	997	361	658	550	217	431	116	1328	153	81	154	111	33	217	266	136	5.394308671	7.056790843	7.382916227	2.884843799	4.8129435	4.429640567	1.693359348	2.502860743	0.850069117
COG8	1.049495886	0.000822025	0.006108642	115.1088859	183.8330691	172.7300938	49.37307851	88.04506902	121.5631275	139.4941103	129.7827367	131.2543151	126.2535581	75.03158846	107.6029778	16.0468874	61.71100423	62.43181526	78.28922456	42.23912646	42.69691842	up	139	195	181	48	71	129	116	164	146	116	71	124	17	74	49	74	41	43	2.286773681	2.763905934	2.996318135	0.857497582	1.160966757	2.322587446	2.023596645	2.129020436	2.391804456
COL11A1	-4.101264159	0.000161628	0.001644473	9.937457778	0	3.817239642	34.97259728	0	6.596448778	0	18.99259562	0.899002158	4.353570968	1.056782936	3.471063801	4.719672764	2.501797469	89.18830751	74.05737459	851.9940874	68.51365979	down	12	0	4	34	0	7	0	24	1	4	1	4	5	3	70	70	827	69	0.10251431	0	0.034384618	0.315402729	0	0.065444818	0	0.161786428	0.008506828
COL12A1	-1.481174434	0.038588194	0.119307639	173.9055111	2.828201062	45.80687571	46.2872611	19.84114231	14.13524738	6.012677166	11.07901411	5.394012948	39.18213871	6.340697616	44.25606347	131.2069028	22.51617722	40.77179772	131.1873493	332.7618987	106.2458203	down	210	3	48	45	16	15	5	14	6	36	6	51	139	27	32	124	323	107	1.24476827	0.015320422	0.286293452	0.289644316	0.094263215	0.097304842	0.031426556	0.065482439	0.035414808
COL13A1	-3.435699344	0.014016058	0.056316145	3.312485926	1.885467375	0	0	0	0	0	9.496297808	0	6.530356451	0	2.603297851	0	5.003594938	22.93413622	59.24589967	95.81070148	0	down	4	2	0	0	0	0	0	12	0	6	0	3	0	6	18	56	93	0	0.08843753	0.038096657	0	0	0	0	0	0.209356021	0
COL14A1	-2.478964624	7.65E-05	0.00090967	40.57795259	23.56834219	25.76636758	19.54351024	26.04149929	15.07759721	0	6.330865205	2.697006474	7.618749193	27.47635634	26.90074446	36.81344756	28.35370465	315.9814323	132.2453118	119.5058212	60.57004706	down	49	25	27	19	21	16	0	8	3	7	26	31	39	34	248	125	116	61	0.452223678	0.198782198	0.250739032	0.190411906	0.192632501	0.161603655	0	0.05826058	0.02757039
COL20A1	-5.417351172	0.000194137	0.001922975	2.484364445	0	0	0	0	0	0	1.582716301	2.697006474	0	0	0	103.8328008	3.335729959	119.7671558	6.347774965	7.211558176	0	down	3	0	0	0	0	0	0	2	3	0	0	0	110	4	94	6	7	0	0.026314135	0	0	0	0	0	0	0.013842848	0.026203151
COL21A1	1.678267813	0.00063741	0.005044123	198.7491556	734.3895425	589.7635247	1736.286594	678.3190529	726.5517154	264.5577953	501.7210675	320.9437704	1776.256955	203.9591067	124.0905309	275.6288894	118.4184135	202.5848699	94.15866198	77.26669475	785.4247086	up	240	779	618	1688	547	771	220	634	357	1632	193	143	292	142	159	89	75	791	3.793683868	10.60883307	9.82967897	28.97381084	8.59389955	13.33761734	3.687484076	7.908001649	5.619304187
COL22A1	1.091960614	0.029721593	0.098842718	1435.134527	1266.091342	1022.065914	1961.551265	884.1709044	1532.260816	1136.395984	1658.686684	942.1542616	785.8195596	993.3759599	295.0404231	1223.339181	516.2042111	379.6873663	20.10128739	91.6898111	1218.351602	up	1733	1343	1071	1907	713	1626	945	2096	1048	722	940	340	1296	619	298	19	89	1227	19.61061113	13.09329159	12.19503354	23.43292703	8.019275719	20.13664369	11.33918785	18.71593123	11.80914018
COL23A1	-3.408241095	0.000695113	0.005373941	4.140607408	0	0.954309911	7.200240616	9.920571157	0.942349825	14.4304252	7.122223356	1.798004316	2.176785484	7.397480553	9.545425454	0	0	7.644712072	173.505849	199.8631837	12.90837069	down	5	0	1	7	8	1	12	9	2	2	7	11	0	0	6	164	194	13	0.116387803	0	0.023422779	0.176937052	0.185088954	0.025474839	0.296194021	0.165313215	0.046358768
COL24A1	-3.508321186	0.000321127	0.002910396	1.656242963	0	3.817239642	2.057211605	0	0	0	0	5.394012948	0	39.10096864	11.28095735	10.38328008	11.67505486	0	7.405737459	36.05779088	3.971806365	down	2	0	4	2	0	0	0	0	6	0	37	13	11	14	0	7	35	4	0.021043597	0	0.042349758	0.022850897	0	0	0	0	0.062864528
COL26A1	-6.588160216	3.44E-07	9.55E-06	0	0	0	0	0	13.19289756	20.44310237	0	0	1.088392742	217.6972848	29.50404231	92.50558618	48.3680844	29.30472961	872.8190576	873.6287619	486.5462797	down	0	0	0	0	0	14	17	0	0	1	206	34	98	58	23	825	848	490	0	0	0	0	0	0.362762376	0.42680227	0	0
COL27A1	-3.232230727	2.28E-10	1.52E-08	97.71833482	32.99567906	74.43617302	112.1180324	138.8879962	52.77159023	20.44310237	91.00618732	44.05110574	102.3089177	979.6377817	82.43776528	843.8774903	275.1977216	117.2189184	388.2722353	1538.122337	1538.082015	down	118	35	78	109	112	56	17	115	49	94	927	95	894	330	92	367	1493	1549	1.087770264	0.277973555	0.723520334	1.091101004	1.026186386	0.564959325	0.166173464	0.836528252	0.4497961
COL28A1	-2.50836227	0.001565505	0.010297655	42.23419556	0	6.680169374	61.71634814	17.36099953	2.827049476	7.2152126	14.24444671	8.99002158	4.353570968	59.17984442	53.80148892	43.42098943	10.84112237	20.38589886	9.521662447	57.69246541	499.4546504	down	51	0	7	60	14	3	6	18	10	4	56	62	46	13	16	9	56	503	0.856295297	0	0.118263952	1.093925926	0.233633152	0.055125002	0.10682237	0.238480836	0.167192893
COL2A1	-6.255505181	1.74E-08	6.85E-07	0	0.942733687	0	0	8.680499763	12.25054773	0	4.748148904	2.697006474	1.088392742	27.47635634	14.75202116	40.58918577	15.01078481	5.096474715	1713.89924	4463.954511	29.78854774	down	0	1	0	0	7	13	0	6	3	1	26	17	43	18	4	1620	4333	30	0	0.012152617	0	0	0.098138774	0.200681282	0	0.066783378	0.042138126
COL3A1	2.454220323	0.000128707	0.001374699	1926.210566	1538.541378	1223.425305	852.7142101	1102.42347	2876.051667	343.9251339	119.4950807	296.6707121	2870.09166	31.70348808	26.90074446	52.86033496	87.56291141	182.1989711	558.6041969	769.5762797	210.5057373	up	2326	1632	1282	829	889	3052	286	151	330	2637	30	31	56	105	143	528	747	212	30.13404724	18.21579671	16.71232	11.66233646	11.44728686	43.27192969	3.928903518	1.543662304	4.257220298
COL4A3	1.682204954	0.029889445	0.099233283	8.281214815	15.083739	67.75600365	480.3589097	6.200356973	17.90464668	8.417748033	329.2049907	113.2742719	179.5848024	1.056782936	23.42968066	33.9816439	21.68224473	45.86827243	62.41978715	89.6293659	27.80264455	up	10	16	71	467	5	19	7	416	126	165	1	27	36	26	36	59	87	28	0.088688742	0.122255594	0.633618436	4.497473947	0.044074922	0.184414928	0.065830039	2.911316498	1.112765029
COL4A5	-1.128353746	0.033486407	0.10751989	446.3574785	478.9087132	159.3697551	393.9560223	208.3319943	899.9440833	62.53184253	252.4432501	164.5173949	301.4847895	830.6313878	199.5861686	642.8194305	268.5262617	414.0885706	149.1727117	633.5868969	2752.461811	down	539	508	167	383	168	955	52	319	183	277	786	230	681	322	325	141	615	2772	4.96297946	4.029931711	1.547287963	3.829444402	1.537503259	9.623455963	0.507708732	2.317778836	1.677912202
COL5A2	-1.256108913	0.006479531	0.031125309	77.84341926	165.921129	175.5930235	142.9762065	121.5269967	132.8713254	26.45577953	51.43827979	50.34412085	444.0642387	203.9591067	249.9165937	771.1945297	338.5765908	276.4837533	143.8828992	482.1441752	186.6748991	down	94	176	184	139	98	141	22	65	56	408	193	288	817	406	217	136	468	188	0.953291876	1.537768528	1.877659438	1.530721284	0.987818522	1.564916358	0.236580146	0.520162444	0.56552329
COL5A3	-1.173166089	0.042338188	0.127784638	645.1066341	455.340371	395.084303	667.5651657	782.48505	496.618358	122.6586142	90.21482917	43.15210358	94.69016854	2225.584863	511.1141448	1209.180162	361.9267005	635.7852207	172.4478865	150.4124991	1575.814175	down	779	483	414	649	631	527	102	114	48	87	2106	589	1281	434	499	163	146	1587	9.060735767	4.840089591	4.845374083	8.196982098	7.294716491	6.708271051	1.258009023	1.046305375	0.555944803
COL6A2	-2.932837907	2.64E-05	0.000367878	567.2632148	30367.33754	372.1808651	249.95121	339.7795621	1618.957	51.70902363	52.22963794	61.13214674	1855.709625	20080.98935	7618.117278	4034.376279	1905.535739	1145.432692	2729.543235	2013.054954	1252.111956	down	685	32212	390	243	274	1718	43	66	68	1705	19002	8779	4274	2285	899	2580	1954	1261	11.1720924	452.628504	6.400435386	4.303615897	4.44168301	30.66486705	0.743652393	0.849406305	1.104376839
COL9A1	-7.27628756	1.35E-26	2.41E-23	2.484364445	0	0	0	0	1.884699651	0	1.582716301	0.899002158	3.265178226	110.9622083	50.33042512	445.537109	207.6491899	80.26947676	120.6077243	236.9511972	46.66872479	down	3	0	0	0	0	2	0	2	1	3	105	58	472	249	63	114	230	47	0.04110548	0	0	0	0	0.029990413	0	0.021624002	0.013644037
COL9A3	-4.229548263	7.71E-06	0.000133253	4.968728889	20.74014112	9.543099105	0	0	51.8292404	31.26592126	2.374074452	4.49501079	15.23749839	4.227131744	41.65276562	67.96328781	5.837527428	670.186425	777.6024332	530.5646373	8.936564321	down	6	22	10	0	0	55	26	3	5	14	4	48	72	7	526	735	515	9	0.172554123	0.545101069	0.289384359	0	0	1.731054571	0.792875531	0.068080532	0.143188627
COLEC11	-3.70604009	0.000448182	0.003814881	4.140607408	11.31280425	8.588789195	6.171634814	0	1.884699651	61.3293071	3.165432603	5.394012948	0	5.28391468	13.88425521	43.42098943	0	3.822356036	561.7780844	395.6054771	36.73920887	down	5	12	9	6	0	2	51	4	6	0	5	16	46	0	3	531	384	37	0.140585893	0.290692113	0.254633308	0.183191902	0	0.061542582	1.520545753	0.088748154	0.167991543
COLEC12	1.78137196	0.0003357	0.003018674	5357.117864	1562.10972	1236.785644	1448.27697	817.2070491	7297.557048	1524.814929	1357.179228	3712.878912	2576.22562	104.6215107	864.2948865	594.6787683	384.4428777	919.913686	451.749985	670.6749104	2267.901434	up	6469	1657	1296	1408	659	7744	1268	1715	4130	2367	99	996	630	461	722	427	651	2284	80.90336694	17.85386371	16.30930331	19.12121046	8.191584396	105.990946	16.81536408	16.92470729	51.43324511
COLGALT2	-3.227223896	6.84E-05	0.000825967	39.74983111	23.56834219	15.26895857	40.11562629	22.3212851	6.596448778	7.2152126	53.81235424	48.54611653	119.7232016	7.397480553	55.53702082	7.551476423	21.68224473	428.1038761	1218.772793	1051.857271	33.7603541	down	48	25	16	39	18	7	6	68	54	110	7	64	8	26	336	1152	1021	34	0.482292033	0.216415878	0.16176695	0.425516828	0.179760558	0.076973435	0.063926022	0.539144725	0.540290138
COLQ	-2.158058896	0.001581242	0.010375733	679.8877363	212.1150797	101.1568505	468.01564	207.0919229	331.7071386	1191.712614	189.134598	232.8415589	140.4026637	3890.017988	675.1219094	2351.340971	2109.849199	62.43181526	30.68091233	284.3414367	3998.616058	down	821	225	106	455	167	352	991	239	259	129	3681	778	2491	2530	49	29	276	4027	17.49467541	4.130717668	2.272843645	10.52827962	3.536977148	8.208794331	22.39205556	4.01872446	5.495749462
COMP	-2.571290187	0.044346907	0.132341793	2.484364445	0	0	7.200240616	58.28335555	1.884699651	6.012677166	0	0	14.14910564	0	0	136.8705102	3.335729959	0	13.75351242	9.272003369	287.9559614	down	3	0	0	7	47	2	5	0	0	13	0	0	145	4	0	13	9	290	0.079320259	0	0	0.200975996	1.235133144	0.05787178	0.140181418	0	0
COQ9	2.185785219	2.74E-11	2.30E-09	2214.396842	8157.474597	5214.349351	2760.777973	5493.516278	3939.02227	5145.649119	6085.544178	3403.62217	2055.973889	1409.748437	1371.070202	395.5085777	1104.960549	514.7439462	1232.526306	1263.052903	527.2572949	up	2674	8653	5464	2684	4430	4180	4279	7690	3786	1889	1334	1580	419	1325	404	1165	1226	531	114.5040831	319.2320862	235.4351074	124.8030974	188.5455762	195.8889017	194.2940197	259.8444872	161.4375693
CORO1A	-1.921987305	4.12E-06	7.83E-05	43.89043852	107.4716404	286.2929732	291.095442	385.6622037	79.15738534	223.6715906	261.9395479	132.1533172	289.5124693	319.1484467	884.2535034	859.9243777	377.7714178	1593.922467	1335.148668	361.6081314	634.4960668	down	53	114	300	283	311	84	186	331	147	266	302	1019	911	453	1251	1262	351	639	1.981258477	3.671557901	11.28463421	11.48775026	11.55523302	3.43651729	7.37285663	9.76384461	5.472011895
CORO1C	-1.136985164	0.000712815	0.005479214	628.5442045	312.0448505	672.7884869	468.01564	489.8282009	251.6074034	432.912756	676.6112188	631.0995149	768.4052758	412.1453451	965.8235027	500.285313	934.8383209	2878.234095	1400.742342	1109.549737	1181.612394	down	759	331	705	455	395	267	360	855	702	706	390	1113	530	1121	2259	1324	1077	1190	12.2869155	4.616462917	11.4839469	7.998264723	6.355522225	4.730274415	6.179611501	10.92181479	11.31625271
CORO2B	-2.485186278	4.75E-12	4.55E-10	568.0913363	314.8730516	316.8308903	644.935838	499.748772	573.8910437	990.889197	359.2766004	925.0732206	487.5999484	5327.242781	5008.745065	2653.400028	5638.217563	1077.904402	1084.411556	2044.991854	2608.48383	down	686	334	332	627	403	609	824	454	1029	448	5041	5772	2811	6761	846	1025	1985	2627	12.32179443	5.168643425	6.000520033	12.22927373	7.194621314	11.9712945	15.69403553	6.434773924	18.40473836
COX10	1.13926579	0.000131905	0.001399326	269.1394815	549.6137398	224.262829	86.40288739	286.4564922	297.7825448	163.5448189	208.9185518	169.0124057	208.9714064	92.99689838	140.578084	101.0009972	184.2990802	91.73654487	104.7382869	81.38758513	97.30925594	up	325	583	235	84	231	316	136	264	188	192	88	162	107	221	72	99	79	98	7.357712523	11.37125166	5.353382559	2.06500935	5.197858885	7.829256401	3.26479517	4.716186582	4.238202795
COX4I1	1.097514437	0.00257969	0.015148737	4275.591209	24542.18609	14167.68493	6838.171374	18442.34178	8469.840231	29897.43594	22842.55302	11505.42962	7935.471481	9303.916969	5833.122718	3965.469057	5707.433959	7913.551114	11717.99258	7604.072986	3628.245114	up	5163	26033	14846	6648	14872	8988	24862	28865	12798	7291	8804	6722	4201	6844	6211	11076	7381	3654	208.644687	906.3786886	603.6922832	291.7289292	597.3483007	397.5046817	1065.366027	920.4588213	515.0053504
COX6B2	-1.876332913	0.047927286	0.13990526	0.828121482	3.77093475	0.954309911	0	6.200356973	0.942349825	1.202535433	0	0.899002158	4.353570968	0	0.86776595	11.32721463	2.501797469	0	20.10128739	9.272003369	10.9224675	down	1	4	1	0	5	1	1	0	1	4	0	1	12	3	0	19	9	11	0.024891256	0.085780203	0.025046542	0	0.123700049	0.027240859	0.02639395	0	0.024786274
COX7B	1.183232754	0.002422884	0.014433285	978.0114697	7753.984579	4249.542032	909.2875292	3625.968758	3645.951475	6867.679859	2150.120095	2222.333335	2335.690824	2044.874981	902.4765884	2558.062638	1746.254633	1500.911804	1318.221268	1325.896482	841.0299977	up	1181	8225	4453	884	2924	3869	5711	2717	2472	2146	1935	1040	2710	2094	1178	1246	1287	847	28.04534222	168.2778733	106.4056048	22.79535674	69.01464606	100.5503427	143.8071842	50.91292891	58.45527964
CPA1	-3.960104204	0.000911171	0.00661236	0	0	0	0	0	1.884699651	0	0	0.899002158	0	12.68139523	6.074361652	4.719672764	4.169662448	11.46706811	0	1.030222597	287.9559614	down	0	0	0	0	0	2	0	0	1	0	12	7	5	5	9	0	1	290	0	0	0	0	0	0.103543976	0	0	0.047106983
CPA3	3.743360229	6.73E-05	0.000814245	298.9518548	128.2117815	114.5171893	105.9463976	471.22713	5.654098953	22.84817323	72.80494986	2.697006474	186.1151589	4.227131744	5.206595702	0	0	8.918830751	5.289812471	0	60.57004706	up	361	136	120	103	380	6	19	92	3	171	4	6	0	0	7	5	0	61	14.44226741	4.687565513	4.830703579	4.474543008	15.11001263	0.26269597	0.806008009	2.904314242	0.119512647
CPA5	-3.351051478	0.014722042	0.058380386	5.796850371	0	0	0	0	0	2.405070867	0	0.899002158	2.176785484	49.668798	0	8.495410976	8.339324897	1.274118679	0	0	24.82378978	down	7	0	0	0	0	0	2	0	1	2	47	0	9	10	1	0	0	25	0.191060023	0	0	0	0	0	0.05788411	0	0.027179172
CPAMD8	3.84837597	1.06E-07	3.41E-06	255.0614163	30.167478	463.7946165	2820.43711	1858.867021	1323.059155	238.1020158	1354.805154	1715.296117	963.2275766	14.79496111	91.11542479	15.10295285	20.84831224	373.3167729	24.33313736	5.151112983	68.51365979	up	308	32	486	2742	1499	1404	198	1712	1908	885	14	105	16	25	293	23	5	69	3.685083716	0.329857894	5.851050874	35.62438489	17.82589423	18.38390338	2.51199869	16.16322429	22.73209394
CPD	1.074602803	0.000465073	0.003931626	1845.882782	1366.021113	515.3273517	1324.844273	450.1459163	1338.136752	422.0899371	730.423573	599.6344394	1419.264135	517.8236387	439.0895709	451.2007163	646.2976795	347.8343993	587.1691842	390.4543641	422.9973778	up	2229	1449	540	1288	363	1420	351	923	667	1304	490	506	478	775	273	555	379	426	16.33173454	9.146835976	3.981227238	10.24758168	2.643515855	11.386351	2.727011295	5.336438908	4.866452712
CPE	-2.298902656	0.002365356	0.014158711	3923.639579	1921.291255	686.1488257	96.68894542	1054.060685	325.1106898	2062.348268	30.86296788	774.040858	2287.801543	191.2777114	5776.717931	1175.198518	448.6556794	20063.54683	12273.42289	9369.874516	2516.139332	down	4738	2038	719	94	850	345	1715	39	861	2102	181	6657	1245	538	15747	11601	9095	2534	140.5377188	52.08135626	21.45990015	3.027673078	25.05935104	11.19930101	53.94106843	0.912830301	25.43111635
CPLX1	-3.809838868	0.000520716	0.00428938	23.18740148	28.28201062	4.771549553	5.143029011	143.8482818	30.15519441	14.4304252	0.791358151	1.798004316	3.265178226	3.170348808	11.28095735	10.38328008	3.335729959	229.3413622	1464.220092	1141.486637	0	down	28	30	5	5	116	32	12	1	2	3	3	13	11	4	180	1384	1108	0	0.921923741	0.851017487	0.165656292	0.178768194	3.796190581	1.153083944	0.418963115	0.025981521	0.065573957
CPLX2	-3.944877602	0.047723405	0.139537861	0	0	0	0	0	0	0	0.791358151	0	2.176785484	0	0	2.831803659	0	198.7625139	25.39109986	12.36267116	0	down	0	0	0	0	0	0	0	1	0	2	0	0	3	0	156	24	12	0	0	0	0	0	0	0	0	0.010491705	0
CPM	2.620963895	1.60E-07	4.87E-06	98.5464563	656.1426465	603.1238634	475.2158807	323.658634	645.5096304	67.34198426	356.9025259	1231.632956	268.8330072	63.40697616	38.18170182	28.31803659	19.18044726	123.5895118	93.10069948	181.319177	68.51365979	up	119	696	632	462	261	685	56	451	1370	247	60	44	30	23	97	88	176	69	1.256697299	6.33247118	6.715861971	5.297963693	2.73953768	7.916774429	0.627089204	3.758268979	14.40683948
CPN1	4.891777852	1.41E-06	3.18E-05	2.484364445	10.37007056	21.94912794	6.171634814	0	13.19289756	2.405070867	11.87037226	13.48503237	7.618749193	0	0.86776595	0	0	0	0	0	0.992951591	up	3	11	23	6	0	14	2	15	15	7	0	1	0	0	0	0	0	1	0.115638123	0.365302568	0.892089807	0.251139087	0	0.590584158	0.081746158	0.456245542	0.575752016
CPNE4	1.77628005	0.00379551	0.020514615	257.5457808	163.0929279	814.9806636	1188.039702	1018.098615	473.0596124	423.2924725	2165.947258	1175.894823	1172.198983	590.7416613	45.12382942	588.0712264	46.70021942	80.26947676	199.9549114	503.7788497	12.90837069	up	311	173	854	1155	821	502	352	2737	1308	1077	559	52	623	56	63	189	489	13	3.954897518	1.895401458	10.92782368	15.94924434	10.37698175	6.986385431	4.746517487	27.46485053	16.56330576
CPNE5	-2.082295416	0.000772042	0.005834169	76.1871763	32.05294537	35.30946669	57.60192493	135.167782	21.67404599	36.076063	52.22963794	17.081041	3.265178226	189.1641456	23.42968066	100.0570626	120.0862785	98.10713826	76.17329958	67.99469138	904.5788996	down	92	34	37	56	109	23	30	66	19	3	179	27	106	144	77	72	66	911	1.64262487	0.523009703	0.664742206	1.085730094	1.934327986	0.449419986	0.567975232	0.929869707	0.337806963
CPNE7	-4.140570256	0.000976978	0.00700465	0	0	0	6.171634814	0	0	0	0	0	2.176785484	0	4.338829752	1.887869106	5.003594938	12.74118679	52.89812471	35.02756828	3.971806365	down	0	0	0	6	0	0	0	0	0	2	0	5	2	6	10	50	34	4	0	0	0	0.176090372	0	0	0	0	0
CPNE8	2.248839298	0.000121809	0.00131765	111.7964	229.084286	449.4799679	146.0620239	300.0972775	145.1218731	25.2532441	439.2037736	226.5485438	161.0821258	3.170348808	17.35531901	12.27114919	171.7900929	89.18830751	29.62294984	21.63467453	30.78149933	up	135	243	471	142	242	154	21	555	252	148	3	20	13	206	70	28	21	31	2.324268046	3.604449778	8.159702284	2.65475269	4.141149027	2.901664143	0.383379878	7.540029125	4.320334904
CPPED1	1.048071974	0.000322907	0.002921596	180.530483	444.0275668	555.4083679	216.0072185	596.4743408	193.1817142	227.2791969	420.211178	286.7816884	289.5124693	125.7571694	212.6026578	116.10395	205.9813249	265.0166852	130.1293868	151.4427217	112.2035298	up	218	471	582	210	481	205	189	531	319	266	119	245	123	247	208	123	147	113	2.495593461	4.645350786	6.704112495	2.610477306	5.472874287	2.568296652	2.294228794	4.796665833	3.636406777
CPS1	1.334325325	0.005765255	0.02839582	154.858717	172.5202648	181.318883	174.8629864	138.8879962	98.94673167	30.06338583	109.9987829	71.02117048	174.1428387	57.06627855	72.02457388	18.87869106	88.3968439	126.1377492	8.463699953	37.08801348	6.950661138	up	187	183	190	170	112	105	25	139	79	160	54	83	20	106	99	8	36	7	2.170120924	1.829673844	2.218691359	2.142271604	1.291853902	1.333538646	0.307637953	1.272871977	0.91292237
CPXM1	-3.492449155	0.000424546	0.003648418	9.937457778	4.713668437	8.588789195	0	14.88085674	31.09754424	0	1.582716301	0.899002158	2.176785484	0	17.35531901	0.943934553	13.34291983	163.0871909	274.012286	172.0471736	24.82378978	down	12	5	9	0	12	33	0	2	1	2	0	20	1	16	128	259	167	25	0.360407901	0.129378861	0.27199225	0	0.358217958	1.08467836	0	0.04739916	0.029907319
CPXM2	-5.253794996	4.72E-09	2.19E-07	16.56242963	0.942733687	12.40602884	3.085817407	22.3212851	23.55874564	1.202535433	3.165432603	0	7.618749193	1144.49592	345.3708482	318.1059443	549.5615107	396.2509091	9.521662447	6.18133558	0.992951591	down	20	1	13	3	18	25	1	4	0	7	1083	398	337	659	311	9	6	1	0.368830376	0.015888282	0.241235379	0.06007603	0.32993033	0.504557509	0.01955484	0.058208214	0
CRABP2	-2.276799305	0.002983873	0.017007228	40.57795259	9.427336874	43.89825588	45.2586553	9.920571157	11.30819791	39.6836693	8.704939657	6.293015106	14.14910564	7.397480553	8.677659503	35.86951301	13.34291983	24.2082549	709.8928336	1276.445797	65.53480502	down	49	10	46	44	8	12	33	11	7	13	7	10	38	16	19	671	1239	66	3.198865852	0.562445194	3.021751474	3.119147456	0.519090386	0.857344119	2.284396385	0.566656964	0.455053457
CRB1	-3.344688288	3.73E-07	1.03E-05	55.48413926	0.942733687	6.680169374	25.71514506	0	15.07759721	6.012677166	7.122223356	16.18203884	1.088392742	157.4606575	159.6689349	66.0754187	151.7757131	335.0932125	37.02868729	78.29691734	113.1964814	down	67	1	7	25	0	16	5	9	18	1	149	184	70	182	263	35	76	114	0.424656255	0.005460633	0.044643859	0.172062415	0	0.110983057	0.033603948	0.045012468	0.113605579
CREB3L1	-4.73406361	1.71E-05	0.00025516	0.828121482	14.14100531	0.954309911	6.171634814	9.920571157	1.884699651	0	0	0	1.088392742	0	8.677659503	25.48623293	1.667864979	57.33534054	192.5491739	452.2677199	2.978854774	down	1	15	1	6	8	2	0	0	0	1	0	10	27	2	45	182	439	3	0.026725446	0.345379445	0.026892175	0.174124346	0.212504438	0.058496373	0	0	0
CREB5	1.689467511	3.09E-07	8.71E-06	1144.463887	801.3236343	636.5247103	1166.43898	600.194555	926.3298784	586.8372914	580.0655244	508.8352214	637.7981468	285.3313927	150.1235094	417.2190724	295.2121013	133.7824613	46.55034974	338.9432343	214.4775437	up	1382	850	667	1134	484	983	488	733	566	586	270	173	442	354	105	44	329	216	10.93227374	5.79297484	5.309202027	9.74089341	3.805404845	8.51000767	4.093359168	4.57545224	4.458443996
CREG2	-3.483257049	0.00033809	0.003036773	14.07806519	0	3.817239642	0	2.480142789	1.884699651	0	3.165432603	0	0	27.47635634	2.603297851	54.74820407	98.40403378	30.57884829	9.521662447	1.030222597	6.950661138	down	17	0	4	0	2	2	0	4	0	0	26	3	58	118	24	9	1	7	0.191256723	0	0.045282328	0	0.02236407	0.024624746	0	0.035510385	0
CRIP3	-2.10155839	0.002759132	0.015996019	9.109336297	24.51107587	0.954309911	25.71514506	0	7.538798604	19.24056693	3.165432603	11.68702805	4.353570968	6.340697616	11.28095735	40.58918577	10.00718988	12.74118679	61.36182466	81.38758513	140.9991259	down	11	26	1	25	0	8	16	4	13	4	6	13	43	12	10	58	79	142	0.685103223	1.395137254	0.062670663	1.690778109	0	0.545289697	1.056673667	0.196585243	0.806252562
CRISPLD1	-2.269600254	3.68E-06	7.14E-05	246.7802015	112.1853088	78.25341266	377.4983294	32.24185626	70.67623691	18.0380315	140.8617508	104.2842503	107.7508814	426.9403062	1364.99584	771.1945297	543.7239833	1046.051435	281.4180234	309.066779	230.3647692	down	298	119	82	367	26	75	15	178	116	99	404	1573	817	652	821	266	300	232	4.710490803	1.620604795	1.304261611	6.299400816	0.408485171	1.297433594	0.251419369	2.220227592	1.825880352
CRISPLD2	-2.462411688	0.00019309	0.001914962	26.49988741	0.942733687	14.31464866	1.028605802	3.720214184	7.538798604	0	7.913581506	11.68702805	13.0607129	20.07887579	18.22308496	11.32721463	21.68224473	141.4271733	24.33313736	82.41780773	66.52775661	down	32	1	15	1	3	8	0	10	13	12	19	21	12	26	111	23	80	67	0.462087427	0.012440976	0.217954779	0.015680412	0.043057467	0.126426507	0	0.113946705	0.18693127
CRLF1	2.154520334	0.007608109	0.035214468	5984.005825	33857.33765	22984.55419	858.8858449	56433.16903	43497.92559	84745.07705	1069.124862	34162.98101	4741.038784	626.6722811	4055.938052	2155.946519	2867.059899	1635.968383	28095.25199	12253.46756	119.1541909	up	7226	35914	24085	835	45508	46159	70472	1351	38001	4356	593	4674	2284	3438	1284	26556	11894	120	289.5693457	1239.934283	971.1856156	36.33493479	1812.572671	2024.347186	2994.530916	42.72062265	1516.401072
CROCC2	-3.638631854	0.00076333	0.005777844	29.81237333	2.828201062	0	6.171634814	3.720214184	51.8292404	150.3169292	1.582716301	0.899002158	4.353570968	494.5744141	225.6191471	923.1679927	427.8073672	7.644712072	0	2.060445193	421.0114747	down	36	3	0	6	3	55	125	2	1	4	468	260	978	513	6	0	2	424	0.480342971	0.034486606	0	0.086932761	0.039785356	0.803129555	1.768546687	0.021057487	0.013286585
CRYAB	1.811553944	0.007272937	0.034046863	4285.528667	6488.835971	51848.61175	27752.81315	19863.4636	9688.298555	11498.64381	34697.09812	56033.9055	38372.37451	677.397862	7310.928132	1393.2474	2661.078575	39800.91929	4485.760975	1729.74374	1318.639713	up	5175	6883	54331	26981	16018	10281	9562	43845	62329	35256	641	8425	1476	3191	31238	4240	1679	1328	149.6670738	171.5038781	1581.119064	847.3390808	460.4444615	325.4057717	293.2393372	1000.607111	1795.025004
CRYBB1	-3.494956039	9.02E-05	0.001030059	2.484364445	1.885467375	5.725859463	0	0	2.827049476	2.405070867	1.582716301	2.697006474	1.088392742	0	42.52053157	16.0468874	0	56.06122186	40.20257478	2.060445193	31.77445092	down	3	2	6	0	0	3	2	2	3	1	0	49	17	0	44	38	2	32	0.195493487	0.112284884	0.393426176	0	0	0.213947035	0.138196998	0.102841554	0.194668966
CRYBG1	1.433127785	0.001361636	0.009170245	117.5932504	28.28201062	29.58360723	73.03101196	176.090138	78.21503551	58.92423623	23.74074452	101.5872439	111.0160597	23.24922459	68.55351008	26.43016748	23.35010971	25.48237357	10.57962494	10.30222597	47.66167638	up	142	30	31	71	142	83	49	30	113	102	22	79	28	28	20	10	10	48	1.029084765	0.187311448	0.226060905	0.558733145	1.022831748	0.65828639	0.376544632	0.171558269	0.815465661
CRYL1	-1.43795711	0.0008761	0.006415702	498.5291319	637.2879727	1115.588285	530.760594	306.2976345	266.6850006	407.6595119	1163.296481	495.350189	353.7276411	1297.729446	1371.937968	503.1171167	923.9971985	4451.770663	2633.268648	882.9007653	456.757732	down	602	676	1169	516	247	283	339	1470	551	325	1228	1581	533	1108	3494	2489	857	460	23.59737286	22.82938024	46.10867453	21.96342914	9.623148053	12.14024855	14.09043622	45.46865374	21.50716626
CSDC2	1.828279448	0.001229928	0.008451191	178.87424	190.4322049	147.9180361	355.8976076	121.5269967	87.63853377	139.4941103	677.402577	856.7490565	470.1856645	10.56782936	63.34691438	34.92557846	28.35370465	234.4378369	58.18793718	54.60179762	243.2731398	up	216	202	155	346	98	93	116	856	953	432	10	73	37	34	184	55	53	245	5.585608654	4.500371697	4.033196805	9.715745586	2.51881273	2.63192604	3.180770383	17.46699175	24.53997318
CSF1	-2.292431423	8.17E-06	0.000139498	104.3433067	99.92977087	119.2887388	379.555541	99.20571157	84.81148429	63.73437796	218.4148496	461.188107	152.3749839	476.6091042	419.130954	286.0121695	213.4867174	3062.981304	656.9947088	484.2046204	1391.125179	down	126	106	125	369	80	90	53	276	513	140	451	483	303	256	2404	621	470	1401	1.849973534	1.340852782	1.846740809	5.88307816	1.167449243	1.446143729	0.825141473	3.197655325	7.500267711
CSF1R	-1.692090765	2.73E-07	7.80E-06	120.0776148	157.4365258	330.191229	451.5579472	209.5720657	139.4677742	210.4437008	424.1679687	311.0547467	286.2472911	637.2401105	1260.863926	522.9397423	450.3235444	1596.470704	1047.382869	466.6908363	845.0018041	down	145	167	346	439	169	148	175	536	346	263	603	1453	554	540	1253	990	453	851	2.610337118	2.590152471	6.267663307	8.581760674	3.023906454	2.91584404	3.340598039	7.614142203	6.202533597
CSF3R	-1.983918738	1.78E-05	0.000263672	6.624971852	12.25553794	31.49222705	155.3194761	64.48371252	24.50109546	51.70902363	52.22963794	26.07106258	69.65713548	133.1546499	165.7432965	126.4872301	94.23437133	344.0120433	265.548586	217.3769679	215.4704953	down	8	13	33	151	52	26	43	66	29	64	126	191	134	113	270	251	211	217	0.166181716	0.232657399	0.689776122	3.406069322	1.073617663	0.591072264	0.947151138	1.081844362	0.599867981
CSGALNACT1	-2.239465594	3.84E-05	0.000500648	91.92148445	12.25553794	54.3956649	127.5471195	78.12449786	35.80929337	20.44310237	321.2914092	9.889023738	59.8616008	429.053872	367.064997	753.2597732	398.6197301	473.9721485	226.4039737	304.9458886	116.1753362	down	111	13	57	124	63	38	17	406	11	55	406	423	798	478	372	214	296	117	1.773315114	0.178931396	0.916302256	2.151136176	1.000360505	0.664386062	0.287984713	5.118191929	0.174992748
CSMD1	-2.517764575	0.00244011	0.014503698	28.15613037	69.76229287	10.49740902	11.31466383	0	30.15519441	13.22788977	7.122223356	4.49501079	6.530356451	2.113565872	26.90074446	30.20590569	5.837527428	187.2954458	162.9262241	407.9681483	8.936564321	down	34	74	11	11	0	32	11	9	5	6	2	31	32	7	147	154	396	9	0.168466385	0.315897597	0.054843857	0.059184817	0	0.1735235	0.057794246	0.035188799	0.024669979
CSMD3	-2.928829081	0.035157524	0.111660519	290.67064	0	0	0	0	0.942349825	16.83549607	0	2.697006474	2.176785484	250.4575559	153.5945732	460.6400618	294.3781688	33.12708565	76.17329958	299.7947756	342.568299	down	351	0	0	0	0	1	14	0	3	2	237	177	488	353	26	72	291	345	1.875288837	0	0	0	0	0.005847026	0.079313418	0	0.015960509
CSPG4	-1.718251319	0.004328563	0.022739081	51.34353185	64.10589075	101.1568505	19.54351024	60.76349834	151.7183219	24.05070867	18.99259562	19.77804748	69.65713548	24.30600753	88.51212694	86.84197886	15.01078481	531.307489	446.4601725	265.7974299	72.48546616	down	62	68	106	19	49	161	20	24	22	64	23	102	92	18	417	422	258	73	0.537068637	0.507489752	0.923942471	0.178720753	0.421878344	1.526293159	0.183706987	0.164050267	0.189768976
CSPG5	-3.027486871	3.01E-05	0.000408398	125.0463437	0.942733687	50.57842526	53.48750172	1.240071395	20.73169616	491.8369922	87.84075472	77.31418559	235.0928322	888.7544492	1455.243499	574.8561427	865.6219243	546.5969132	1408.14808	1591.693912	128.0907553	down	151	1	53	52	1	22	409	111	86	216	841	1677	609	1038	429	1331	1545	129	2.483624006	0.01417063	0.877173967	0.928742944	0.016347899	0.396009461	7.133288452	1.440653297	1.408548426
CSPP1	-1.723093425	0.00088834	0.006481743	672.434643	202.6877428	67.75600365	180.0060154	192.2110662	282.7049476	376.3935906	163.019779	110.5772654	128.4303435	984.9216964	699.419356	1801.971061	722.185536	135.0565799	112.1440244	253.4347588	1566.877611	down	812	215	71	175	155	300	313	206	123	118	932	806	1909	866	106	106	246	1578	12.00303719	2.738128618	1.056074203	2.80903049	2.277298034	4.853224221	4.906107235	2.402868145	1.810525575
CSRNP2	-1.094878101	1.43E-06	3.21E-05	280.7331822	232.8552208	206.1309407	282.8665956	209.5720657	279.8778982	96.20283466	202.5876866	336.2268071	289.5124693	495.631197	357.5195715	399.2843159	642.9619495	425.5556387	442.2283225	714.974482	653.362147	down	339	247	216	275	169	297	80	256	374	266	469	412	423	771	334	418	694	658	5.444871832	3.417945853	3.490942354	4.796273487	2.697911618	5.220575628	1.362496912	3.244557877	5.981691283
CSTA	-1.728681058	0.030937008	0.101728718	0	0	7.634479284	9.257452221	9.920571157	1.884699651	0	11.07901411	0	6.530356451	3.170348808	13.88425521	15.10295285	4.169662448	42.0459164	23.27517487	11.33244856	9.929515912	down	0	0	8	9	8	2	0	14	0	6	3	16	16	5	33	22	11	10	0	0	0.421030004	0.511149437	0.415877221	0.114479064	0	0.577800254	0
CTBS	1.901477682	4.18E-07	1.14E-05	387.5608533	771.1561563	306.3334813	349.7259728	384.4221323	845.2877934	355.9504882	691.6470237	275.0946603	690.0409984	262.0821681	164.0077646	53.80426951	264.3565992	141.4271733	76.17329958	72.11558176	48.65462797	up	468	818	321	340	310	897	296	874	306	634	248	189	57	317	111	72	70	49	5.092072172	7.668002806	3.514428344	4.017083845	3.352458743	10.68107881	3.415057222	7.503911912	3.31538947
CTDSPL	1.046540151	3.72E-06	7.21E-05	457.1230578	284.7055736	653.7022887	510.1884779	598.9544836	522.0618033	796.0784568	955.1692878	597.8364351	776.024025	197.618409	232.5612747	328.4892244	279.367384	382.2356036	338.5479981	245.192978	379.3075078	up	552	302	685	496	483	554	662	1207	665	713	187	268	348	335	300	320	238	382	8.482735582	3.998379912	10.592254	8.2767876	7.377293015	9.317096546	10.78729158	14.63631404	10.17613658
CTGF	2.224649509	0.000486095	0.004072977	768.4967348	1223.668326	8761.519288	5150.229252	11954.28824	6321.282629	1667.916646	17388.51264	25629.65252	56449.48956	2783.566254	6378.079735	3431.2021	3167.275596	2413.180778	810.3992705	854.0545326	3322.416024	up	928	1298	9181	5007	9640	6708	1387	21973	28509	51865	2634	7350	3635	3798	1894	766	829	3346	28.49117678	34.33344367	283.6307815	166.9257301	294.1660139	225.3873017	45.15402288	532.3280659	871.5831489
CTLA4	-3.258360981	0.00100968	0.007178361	0	1.885467375	2.862929732	0	0	1.884699651	0	5.539507055	5.394012948	0	6.340697616	18.22308496	41.53312033	13.34291983	1.274118679	5.289812471	0	51.63348274	down	0	2	3	0	0	2	0	7	6	0	6	21	44	16	1	5	0	52	0	0.061961914	0.108551739	0	0	0.078707939	0	0.198627879	0.214847472
CTNNA2	-2.633243366	1.03E-11	9.04E-10	349.4672652	194.2031396	411.3075714	672.7081947	248.0142789	291.1860961	369.178378	1020.852014	638.2915322	251.4187234	1214.243594	1803.217645	2961.122692	1464.385452	2288.317147	7379.288396	1845.128671	3120.846851	down	422	206	431	654	200	309	307	1290	710	231	1149	2078	3137	1756	1796	6975	1791	3143	5.408594989	2.274675725	5.558405721	9.101920561	2.547739713	4.334155303	4.17222732	13.04635879	9.061389299
CTNNA3	-2.51545069	0.029647048	0.09867636	353.6078726	0	0.954309911	8.228846418	0	2.827049476	18.0380315	7.913581506	4.49501079	1.088392742	2.113565872	117.1484033	56.63607317	13.34291983	854.9336334	502.5321847	260.6463169	11.91541909	down	427	0	1	8	0	3	15	10	5	1	2	135	60	16	671	475	253	12	2.849230078	0	0.006714298	0.057965944	0	0.021907604	0.106132521	0.0526535	0.033222635
CTNND2	-2.400573281	0.005501644	0.027409997	4090.920119	1.885467375	98.29392078	674.7654063	50.84292718	64.07978813	101.0129764	661.5754139	596.9374329	485.4231629	560.0949561	3912.75667	743.8204277	1348.468836	16940.68195	2344.444887	2418.962657	566.9753586	down	4940	2	103	656	41	68	84	836	664	446	530	4509	788	1617	13296	2216	2348	571	61.64164981	0.021500946	1.29325895	8.888621768	0.508492103	0.928603245	1.111435252	8.231541643	8.250491369
CTPS2	-1.098082034	0.000105055	0.00117184	213.6553422	397.8336161	194.6792217	192.349285	96.72556878	405.2104249	153.9245355	199.422254	264.3066344	187.2035516	565.3788708	337.5609547	632.4361504	714.6801436	335.0932125	291.9976484	614.0126676	458.7436351	down	258	422	204	187	78	430	128	252	294	172	535	389	670	857	263	276	596	462	3.818489025	5.38101935	3.038106342	3.005361574	1.147412281	6.964890219	2.00881243	2.943065846	4.332949238
CTSA	1.255855709	0.000131088	0.001394135	1361.431716	4003.789971	1646.184596	1353.645236	1805.543951	2635.752462	1753.296662	2142.997872	1909.480584	3543.806768	1089.543207	1599.292646	368.1344756	421.9698398	984.8937387	1435.655105	1067.31061	455.7647804	up	1644	4247	1725	1316	1456	2797	1458	2708	2124	3256	1031	1843	390	506	773	1357	1036	459	50.49518171	112.385595	53.31362202	43.89219474	44.449057	94.01877138	47.48574179	65.63332153	64.96314898
CTSC	-1.608780355	2.67E-05	0.000370826	52.99977482	48.07941806	107.8370199	153.2622645	81.84471205	32.03989407	56.51916536	106.8333503	42.25310142	121.8999871	78.20193727	199.5861686	216.1610126	115.0826836	461.2309617	348.0696606	151.4427217	391.2229269	down	64	51	113	149	66	34	47	135	47	112	74	230	229	138	362	329	147	394	0.601639161	0.413053742	1.068896191	1.5209876	0.616670409	0.349791313	0.468502117	1.001422831	0.439965286
CTSF	1.438240393	0.000152049	0.001567832	2139.037787	6501.091509	9691.971451	3154.733996	7950.097711	5459.032539	9847.562663	8306.095149	6601.372846	10169.94178	5221.564487	3977.839116	1793.47565	1108.296279	3578.999369	2600.471811	696.4304753	1635.391271	up	2583	6896	10156	3067	6411	5793	8189	10496	7343	9344	4941	4584	1900	1329	2809	2458	676	1647	91.14915053	209.6552462	360.6217152	117.5236517	224.8573287	223.720472	306.4196887	292.2669037	258.0276087
CTSH	1.485372923	0.022818426	0.08125783	2870.269055	658.9708475	17251.06025	5252.061227	719.2414089	622.8932346	3108.554095	2409.685569	1077.004585	5362.511039	422.7131744	2749.082531	707.9509147	281.035249	4870.955709	1178.570218	573.8339863	454.7718288	up	3466	699	18077	5106	580	661	2585	3045	1198	4927	400	3168	750	337	3823	1114	557	458	113.6519984	19.7472196	596.452467	181.8078414	18.90294899	23.72050642	89.88074056	78.78860521	39.11738064
CTSK	-1.196805206	0.046908452	0.13795696	59.62474667	31.11021169	45.80687571	182.063227	38.44221323	85.75383412	177.9752441	36.40247493	44.9501079	54.41963709	27.47635634	188.3052112	9.439345529	171.7900929	712.2323414	60.30386216	67.99469138	149.9356903	down	72	33	48	177	31	91	148	46	50	50	26	217	10	206	559	57	66	151	3.055798903	1.206664334	2.049908493	8.157344854	1.307696673	4.226760554	6.660572596	1.540556757	2.113132398
CTSL	1.202491665	0.000898531	0.006538319	987.9489274	7077.101792	2018.365461	1312.501004	3616.048187	4677.824534	5096.345166	3303.128921	2299.64752	1667.417681	2054.386028	1469.99552	2083.263558	831.4306922	1544.231839	1075.947857	767.5158345	1316.65381	up	1193	7507	2115	1276	2916	4964	4238	4174	2558	1532	1944	1694	2207	997	1212	1017	745	1326	36.22446095	196.3849334	64.62087327	42.0722215	88.00392823	164.9556669	136.4520349	100.009563	77.34396959
CTSV	-1.71150333	0.000893524	0.006510715	5.796850371	15.083739	12.40602884	12.34326963	11.16064255	23.55874564	24.05070867	11.07901411	0.899002158	16.32589113	28.53313927	15.61978711	73.62689512	14.17685232	10.19294943	33.85479981	92.72003369	77.45022411	down	7	16	13	12	9	25	20	14	1	15	27	18	78	17	8	32	90	78	0.110188277	0.216988939	0.205912005	0.205117106	0.14080981	0.430676663	0.333829663	0.173897358	0.015674792
CTTNBP2	1.126879337	0.00326435	0.018275819	154.858717	435.5429636	350.2317372	828.0276708	272.8157068	372.2281811	241.7096221	309.4210369	496.2491912	867.4490153	123.6436035	78.09893553	387.9571012	254.3494093	135.0565799	155.5204866	349.2454602	101.2810623	up	187	462	367	805	220	395	201	391	552	797	117	90	411	305	106	147	339	102	2.249364871	4.78785004	4.442069295	10.51471399	2.630231855	5.199832769	2.563727936	3.711270901	6.611831991
CTXN2	-1.807076771	0.000923441	0.006683319	1.656242963	6.599135812	15.26895857	13.37187543	8.680499763	4.711749127	24.05070867	11.07901411	4.49501079	2.176785484	24.30600753	43.38829752	97.22525895	31.68943461	12.74118679	9.521662447	22.66489713	13.90132228	down	2	7	16	13	7	5	20	14	5	2	23	50	103	38	10	9	22	14	0.038116388	0.114937049	0.306833437	0.269034746	0.132596735	0.104285931	0.404174873	0.210541335	0.094889066
CTXN3	6.431802523	0.000160576	0.001636878	1.656242963	0	17.17757839	58.63053073	0	0	0	61.72593575	0.899002158	18.50267661	0	0	0	0	0	0	0	0	up	2	0	18	57	0	0	0	78	1	17	0	0	0	0	0	0	0	0	0.079657542	0	0.721390426	2.465216375	0	0	0	2.451427796	0.039660788
CTXND1	-1.627011871	0.017034109	0.065343426	34.78110222	52.7930865	45.80687571	116.2324557	101.6858544	81.04208499	24.05070867	878.4075472	610.4224653	18.50267661	64.4637591	566.6511656	250.1426565	761.3803631	528.7592517	1014.586032	735.578934	933.3744957	down	42	56	48	113	82	86	20	1110	679	17	61	653	265	913	415	959	714	940	0.437746519	0.502853758	0.503402782	1.278895728	0.849454877	0.980947673	0.221034967	9.129016395	7.047054257
CUBN	-1.826435379	0.002017429	0.012520198	186.3273333	16.96920637	32.44653696	141.9476007	22.3212851	57.48333935	66.13944883	28.48889342	38.65709279	37.00535322	534.7321657	193.5118069	130.2629683	544.5579157	20.38589886	42.31849976	56.66224281	259.1603653	down	225	18	34	138	18	61	55	36	43	34	506	223	138	653	16	40	55	261	1.354021344	0.093324519	0.20588413	0.901789887	0.107663513	0.401741601	0.350964555	0.170951569	0.257677132
CUL7	1.196629513	1.29E-06	2.97E-05	776.7779497	969.1302307	1023.020224	1019.34835	818.4471205	1402.21654	1492.346473	681.3593677	1441.999461	932.7525798	518.8804216	823.5098869	444.5931744	507.8648862	233.1637182	268.7224735	470.8117266	415.0537651	up	938	1028	1072	991	660	1488	1241	861	1604	857	491	949	471	609	183	254	457	418	12.06069386	11.38787869	13.86964049	13.83650461	8.434637874	20.93853855	16.9199398	8.735750146	20.53705893
CUX2	-7.714726816	7.64E-08	2.57E-06	10.76557926	0	0.954309911	0	0	0	0	0	3.596008632	0	19.02209285	6.074361652	23.59836382	0.83393249	14.01530547	644.2991589	826.2385225	1088.274944	down	13	0	1	0	0	0	0	0	4	0	18	7	25	1	11	609	802	1096	0.136403648	0	0.010558047	0	0	0	0	0	0.041793337
CX3CL1	2.204192	8.48E-06	0.000143621	518.4040474	2397.371767	2905.873678	3031.301299	2523.545288	1660.420392	1790.57526	2849.6807	1826.772385	6024.253826	272.6499975	188.3052112	123.6554264	136.7649283	1590.100111	1049.498794	325.5503405	746.6995966	up	626	2543	3045	2947	2035	1762	1489	3601	2032	5535	258	217	131	164	1248	992	316	752	7.513598139	26.29663948	36.77577979	38.40935798	24.27678065	23.14480432	18.95072827	34.10549433	24.28632283
CX3CR1	-2.384220789	9.00E-06	0.000151399	18.21867259	73.53322762	121.1973586	321.9536161	71.92414089	76.33033586	86.5825512	29.28025157	36.85908848	105.574096	49.668798	718.5102069	667.3617289	289.3745739	710.9582227	989.194932	115.3849308	389.2370237	down	22	78	127	313	58	81	72	37	41	97	47	828	707	347	558	935	112	392	0.432242964	1.32032278	2.510787372	6.677791749	1.132625398	1.741663497	1.500014042	0.573633588	0.802146215
CXCL1	2.636530803	0.007457281	0.034671403	0	258.3090304	364.5463858	74.05961777	147.568496	26.38579511	1.202535433	65.6827265	48.54611653	426.6499548	2.113565872	3.471063801	7.551476423	3.335729959	132.5083426	21.15924988	12.36267116	0	up	0	274	382	72	119	28	1	83	54	392	2	4	8	4	104	20	12	0	0	15.45314324	25.16229973	5.118017703	7.742585634	2.005940357	0.069413442	4.287377209	3.520012414
CXCL11	-3.801205951	9.73E-05	0.001097519	0.828121482	0	2.862929732	0	12.40071395	2.827049476	0	0.791358151	0	1.088392742	1.056782936	5.206595702	130.2629683	5.003594938	10.19294943	51.84016221	8.241780773	13.90132228	down	1	0	3	0	10	3	0	1	0	1	1	6	138	6	8	49	8	14	0.037636936	0	0.113615211	0	0.374082432	0.12356899	0	0.029699002	0
CXCL16	-2.281065539	4.39E-16	9.19E-14	251.7489304	134.8109173	331.145539	207.7783721	409.2235602	345.8423859	330.6972441	292.0111576	215.7605179	286.2472911	1917.004246	2001.936047	1010.009972	1761.265418	1858.939152	1060.078419	618.133558	676.2000336	down	304	143	347	202	330	367	275	369	240	263	1814	2307	1070	2112	1459	1002	600	681	8.991197432	3.64384798	10.32700503	6.487518391	9.700875726	11.87911246	8.624505846	8.611878895	7.068375652
CXCL5	3.076836951	5.24E-08	1.83E-06	1155.229467	801.3236343	86.84220186	544.1324694	822.1673347	907.4828819	241.7096221	710.6396193	444.107066	347.1972847	65.52054204	31.23957421	253.9183947	107.5772912	17.8376615	49.72423722	45.32979425	2.978854774	up	1395	850	91	529	663	963	201	898	494	319	62	36	269	129	14	47	44	3	39.47073583	20.72049866	2.590856567	16.25324078	18.64522353	29.81956347	6.030518431	20.04956475	13.91849873
CXCL6	4.96537515	1.05E-08	4.36E-07	120.0776148	594.8649568	981.030588	88.460099	554.3119134	83.86913447	66.13944883	346.61487	243.6295848	285.1588984	13.73817817	4.338829752	65.13148415	1.667864979	0	0	1.030222597	0	up	145	631	1028	86	447	89	55	438	271	262	13	5	69	2	0	0	1	0	5.665198456	21.2401093	40.41487163	3.648621888	17.35832037	3.805494615	2.278596321	13.50357726	10.54340397
CXCR2	-2.979753454	0.000477116	0.004010269	0	0	1.908619821	0	0	1.884699651	0	0	0.899002158	1.088392742	4.227131744	5.206595702	4.719672764	6.671459917	2.548237357	3.173887482	5.151112983	4.964757956	down	0	0	2	0	0	2	0	0	1	1	4	6	5	8	2	3	5	5	0	0	0.050197481	0	0	0.054595261	0	0	0.02483793
CXXC4	-1.375236618	0.028075764	0.09479914	70.39032593	321.4721874	10.49740902	9.257452221	90.52521181	424.0574215	81.77240946	126.6173041	198.6794769	15.23749839	426.9403062	424.3375497	632.4361504	649.6334094	113.3965624	84.63699953	188.5307352	279.0193971	down	85	341	11	9	73	450	68	160	221	14	404	489	670	779	89	80	183	281	1.096847854	3.791072635	0.142830551	0.126111083	0.936274888	6.354976621	0.930451957	1.629202411	2.839776545
CYB5D2	1.095968708	2.86E-05	0.000392698	1825.179745	1966.542472	2694.971187	1882.348618	1640.614455	2847.781173	3848.113386	2826.731314	1456.383496	1158.049877	1256.514911	1400.574244	812.72765	1442.703207	1085.549114	1057.962494	538.806418	693.0802107	up	2204	2086	2824	1830	1323	3022	3200	3572	1620	1064	1189	1614	861	1730	852	1000	523	698	76.83109145	62.64984181	99.05834506	69.27232821	45.83933487	115.2905874	118.2858969	98.25721719	56.23476143
CYB5R1	-1.005651645	0.020267976	0.074042974	481.1385808	399.7190835	711.9151932	363.0978482	383.1820609	616.2967858	1198.927827	647.3309672	786.6268882	798.8802726	2474.985636	2531.273277	1407.406418	1533.601848	723.6994095	224.2880488	182.3493996	1180.619442	down	581	424	746	353	309	654	997	818	875	734	2342	2917	1491	1839	568	212	177	1189	25.27095719	15.88882122	32.65016274	16.6726083	13.35848139	31.13130219	45.9831051	28.07543284	37.89815282
CYB5R2	-3.743389308	8.48E-05	0.000986373	9.937457778	0	4.771549553	0	12.40071395	0.942349825	1.202535433	3.165432603	0	53.33124435	92.99689838	48.59489322	329.433159	311.8907511	95.55890091	20.10128739	8.241780773	7.94361273	down	12	0	5	0	10	1	1	4	0	49	88	56	349	374	75	19	8	8	0.46379725	0	0.194454452	0	0.384149236	0.042298104	0.040983071	0.121992888	0
CYBB	-1.726780136	0.000136723	0.001442133	45.54668148	22.6256085	46.76118562	225.2646707	70.6840695	47.11749127	27.65831497	79.92717322	58.43514027	104.4857032	92.99689838	231.6935087	151.0295285	131.7613334	620.4957965	251.7950736	107.14315	342.568299	down	55	24	49	219	57	50	23	101	65	96	88	267	160	158	487	238	104	345	0.91341815	0.343398546	0.818849316	3.949429306	0.940881337	0.908763616	0.40503482	1.32359744	1.074941263
CYCS	1.271899807	8.10E-07	2.00E-05	2417.286605	6759.400539	4922.330518	2493.340465	5531.958492	4504.432166	5728.878804	4524.985905	3283.155881	4036.84868	1274.480221	1317.268713	2306.032113	1639.511275	1804.152049	2494.675561	2823.840137	984.0150269	up	2919	7170	5158	2424	4461	4780	4764	5718	3652	3709	1206	1518	2443	1966	1416	2358	2741	991	47.03098709	99.52894866	83.62426233	42.40976797	71.43898455	84.28530731	81.3915517	72.69788014	58.59292754
CYFIP1	-1.125746903	0.000139223	0.001459891	484.4510667	1234.981131	435.1653192	594.5341537	602.6746978	834.9219454	321.0769607	335.5358559	953.8412896	739.0186717	966.9563865	1168.880735	1093.076212	1159.166161	1744.268471	2437.545586	1924.45581	917.4872703	down	585	1310	456	578	486	886	267	424	1061	679	915	1347	1158	1390	1369	2304	1868	924	5.518864349	10.64744514	4.328721639	5.921135147	4.55704349	9.147481806	2.670931138	3.156365641	9.967211346
CYFIP2	-1.112907891	0.00344133	0.019034929	242.6395941	191.3749386	317.7852002	554.4185274	272.8157068	266.6850006	348.7352756	307.0469625	546.593312	461.4785226	318.0916638	594.419676	296.3954496	372.7678229	2001.640444	1194.439656	947.8047889	348.5260085	down	293	203	333	539	220	283	290	388	608	424	301	685	314	447	1571	1129	920	351	3.087863714	1.843175987	3.53130883	6.168258287	2.304444405	3.264005774	3.240754093	3.226634897	6.380555827
CYGB	-3.579474723	3.23E-06	6.38E-05	29.81237333	502.4770554	375.0437948	150.1764471	846.9687625	147.9489226	121.4560788	88.63211287	42.25310142	76.18749193	5405.444718	5027.835916	1620.735627	9834.565851	240.8084303	144.9408617	91.6898111	398.1735881	down	36	533	393	146	683	157	101	112	47	70	5115	5794	1717	11793	189	137	89	401	0.971151718	12.38773918	10.66787935	4.276817511	18.31295112	4.635090449	2.889106372	2.384131477	1.26254501
CYP1B1	-2.136970531	0.011174216	0.047481567	49.68728889	0.942733687	12.40602884	9.257452221	1.240071395	14.13524738	0	1.582716301	4.49501079	9.795534677	0	45.99159537	3.775738212	78.38965403	121.0412745	37.02868729	47.39023944	32.76740251	down	60	1	13	9	1	15	0	2	5	9	0	53	4	94	95	35	46	33	0.785108683	0.011273501	0.171168106	0.127880499	0.013005636	0.214804694	0	0.020650764	0.065149782
CYP26B1	2.601770826	0.007301713	0.034145372	965.5896474	23.56834219	1900.031032	275.666355	101.6858544	621.008535	270.5704725	55.39507055	67.42516185	3056.206819	0	14.75202116	10.38328008	15.8447173	10.19294943	422.1270352	473.9023944	19.85903182	up	1166	25	1991	268	82	659	225	70	75	2808	0	17	11	19	8	399	460	20	17.39703839	0.321363865	29.89158846	4.342050271	1.216028278	10.760592	3.55972842	0.824142685	1.114300857
CYP27C1	-3.406679981	0.000248723	0.002356353	0.828121482	0	0	0	0	4.711749127	1.202535433	3.165432603	0.899002158	3.265178226	0	30.37180826	7.551476423	2.501797469	6.370593394	35.9707248	33.99734569	3.971806365	down	1	0	0	0	0	5	1	4	1	3	0	35	8	3	5	34	33	4	0.015990041	0	0	0	0	0.08749708	0.016955365	0.050470449	0.015922601
CYP2J2	-3.903161974	2.65E-09	1.33E-07	11.59370074	9.427336874	13.36033875	3.085817407	12.40071395	3.769399302	22.84817323	4.748148904	1.798004316	28.29821129	13.73817817	255.9909554	44.36492399	394.4500676	319.8037884	88.86884951	201.9236289	5.957709547	down	14	10	14	3	10	4	19	6	2	26	13	295	47	473	251	84	196	6	0.530252025	0.32631314	0.533560043	0.123383997	0.376450043	0.165801429	0.763071929	0.179321824	0.075430802
CYP2W1	3.099845465	0.00294794	0.016844175	10.76557926	14.14100531	6.680169374	10.28605802	0	0.942349825	60.12677166	3.956790753	22.47505395	9.795534677	3.170348808	0	0	0.83393249	0	0	0	8.936564321	up	13	15	7	10	0	1	50	5	25	9	3	0	0	1	0	0	0	9	0.370454986	0.368267686	0.200720207	0.309439232	0	0.031186459	1.51084417	0.112431937	0.709408734
CYP3A5	2.798661914	2.21E-05	0.000318106	117.5932504	36.76661381	350.2317372	406.2992919	29.76171347	5.654098953	58.92423623	131.365453	72.8191748	756.4329556	14.79496111	13.01648926	29.26197114	20.01437975	14.01530547	29.62294984	83.44803033	21.84493501	up	142	39	367	395	24	6	49	166	81	695	14	15	31	24	11	28	81	22	2.542308886	0.601568158	6.611606506	7.679277269	0.427075112	0.117561522	0.930237039	2.345177162	1.444073904
CYP46A1	-1.574205084	0.002157461	0.013203989	120.0776148	126.3263141	177.5016434	154.2908703	124.0071395	45.23279162	247.7222993	143.2358253	42.25310142	145.8446274	82.42906901	256.8587213	112.3282118	68.38246415	891.8830751	1016.701957	591.3477705	140.0061744	down	145	134	186	150	100	48	206	181	47	134	78	296	119	82	700	961	574	141	4.609400072	3.669961113	5.949634809	5.177867623	3.159580703	1.669904437	6.943863882	4.540279345	1.48777991
CYP4B1	2.425992917	0.004002994	0.021356376	163.9680533	28.28201062	93.52237123	201.6067372	47.122713	85.75383412	93.79776379	376.6864797	274.1956582	339.5785355	33.81705395	5.206595702	1.887869106	35.85909706	5.096474715	0	0	171.7806253	up	198	30	98	196	38	91	78	476	305	312	32	6	2	43	4	0	0	173	6.378928801	0.832691404	3.17694432	6.856806879	1.21680003	3.208469653	2.664616689	12.10088446	9.784684659
CYP4V2	1.184358158	0.001175275	0.008157494	443.0449926	149.8946563	296.7903822	202.6353431	230.6532794	253.492103	177.9752441	161.4370627	227.447546	178.4964097	83.48585195	157.065637	10.38328008	56.7074093	103.203613	144.9408617	133.9289376	128.0907553	up	535	159	311	197	186	269	148	204	253	164	79	181	11	68	81	137	130	129	18.81441318	4.817417451	11.0052078	7.522919305	6.501340167	10.35292706	5.518946539	5.661019617	8.859757731
CYR61	2.279642972	0.00049375	0.004128517	270.7957245	2826.315595	2518.423854	17071.7705	8727.622476	15186.90979	3919.062977	7043.087541	15568.91937	39457.50207	1052.555804	912.0220138	7901.676142	1073.271114	3268.114411	1591.175591	2470.473787	281.0053003	up	327	2998	2639	16597	7038	16116	3259	8900	17318	36253	996	1051	8371	1287	2565	1504	2398	283	10.25427366	80.99702006	83.271714	565.1581913	219.3610235	553.0805531	108.3675083	220.2291256	540.7783743
CYSLTR2	-3.966457424	8.62E-12	7.68E-10	4.140607408	0	3.817239642	0	8.680499763	10.36584808	0	1.582716301	1.798004316	2.176785484	61.29341029	15.61978711	31.14984024	91.73257386	47.14239111	75.11533708	41.20890386	41.70396683	down	5	0	4	0	7	11	0	2	2	2	58	18	33	110	37	71	40	42	0.068784745	0	0.055371091	0	0.095713505	0.165610853	0	0.021710995	0.027397855
CYTH4	-1.760540337	0.000843841	0.006230053	17.39055111	28.28201062	95.43099105	200.5781314	73.16421228	35.80929337	99.81044096	36.40247493	26.97006474	70.74552822	51.78236387	177.0242539	123.6554264	116.7505486	722.4252908	314.2148608	58.72268801	289.9418646	down	21	30	100	195	59	38	83	46	30	65	49	204	131	140	567	297	57	292	0.442499049	0.544621226	2.120283872	4.461808641	1.235657499	0.876295583	1.85450802	0.764853883	0.629475355
CYTL1	5.528574038	2.24E-16	5.08E-14	4598.558587	2485.988734	123.1059785	538.9894404	975.9361876	1133.64684	12962.12944	162.2284209	1435.706446	10433.33282	47.55523212	45.12382942	43.42098943	74.21999158	138.878936	129.0714243	52.54135243	73.47841775	up	5553	2637	129	524	787	1203	10779	205	1597	9586	45	52	46	89	109	122	51	74	397.5752799	162.6604958	9.293565697	40.73861582	56.00405622	94.26084017	818.3286352	11.58172259	113.8573433
CYYR1	-1.852170435	0.001196399	0.008289479	63.76535408	28.28201062	30.53791714	13.37187543	127.7273536	41.46339232	25.2532441	26.90617712	16.18203884	39.18213871	26.4195734	32.10734016	541.8184334	76.72178905	30.57884829	231.6937862	169.9867284	80.42907889	down	77	30	32	13	103	44	21	34	18	36	25	37	574	92	24	219	165	81	1.693039839	0.56830041	0.707990441	0.310386688	2.25095456	1.058773611	0.489613432	0.589906208	0.394106309
DAAM1	2.641759787	1.98E-24	1.77E-21	4131.498071	2239.935241	3612.063011	3537.375354	1727.419453	2347.393415	1357.662504	2670.0424	2830.957795	2653.501505	310.6941832	320.2056357	592.7908992	301.0496288	360.5755861	316.3307857	504.8090723	768.5445316	up	4989	2376	3785	3439	1393	2491	1129	3374	3149	2438	294	369	628	361	283	299	490	774	58.62648456	24.0550934	44.75558067	43.88294919	16.26988624	32.03524545	14.06798406	31.28621494	36.84829859
DACH1	-2.985821464	0.0426514	0.128368911	0	5.656402125	0	0	11.16064255	4.711749127	0	0	0.899002158	8.707141935	0	0	0	0	11.46706811	96.27458696	82.41780773	5.957709547	down	0	6	0	0	9	5	0	0	1	8	0	0	0	0	9	91	80	6	0	0.06888362	0	0	0.11920103	0.07291694	0	0	0.013269326
DACH2	-5.928383508	1.89E-08	7.35E-07	1.656242963	0	0	0	0	0	0	0	4.49501079	0	5.28391468	15.61978711	18.87869106	5.837527428	2.548237357	102.6223619	76.23647215	88.37269162	down	2	0	0	0	0	0	0	0	5	0	5	18	20	7	2	97	74	89	0.057174581	0	0	0	0	0	0	0	0.142333599
DACT2	-5.855376453	6.37E-07	1.63E-05	0.828121482	0	0	0	0	1.884699651	0	0	0	0	4.227131744	0	24.54229837	3.335729959	40.77179772	68.76756212	5.151112983	5.957709547	down	1	0	0	0	0	2	0	0	0	0	4	0	26	4	32	65	5	6	0.017004801	0	0	0	0	0.037219928	0	0	0
DAND5	4.446886699	2.04E-12	2.07E-10	19.87491556	282.8201062	259.5722957	40.11562629	274.0557782	109.3125798	87.78508663	63.30865205	90.79921796	174.1428387	12.68139523	5.206595702	0	2.501797469	16.56354282	3.173887482	0	11.91541909	up	24	300	272	39	221	116	73	80	101	160	12	6	0	3	13	3	0	12	0.863029835	9.294287125	9.842024351	1.522868688	7.898777719	4.565060488	2.783524221	2.270032904	3.616599116
DAO	-2.106629933	0.025696439	0.088947988	84.46839111	717.4203361	298.699002	8.228846418	368.3012042	159.2571205	164.7473544	102.8765596	38.65709279	65.30356451	6.340697616	1739.002964	25.48623293	1139.985713	3879.691377	3.173887482	15.45333895	109.224675	down	102	761	313	8	297	169	137	130	43	60	6	2004	27	1367	3045	3	15	110	3.938037619	25.31305761	12.15975961	0.3353922	11.39696432	7.140693175	5.608643454	3.96050566	1.653151191
DAPK2	1.265134571	0.002147345	0.013167109	423.9981985	578.8384841	1015.385745	266.4089028	302.5774203	267.6273504	448.5457166	47.48148904	320.9437704	314.5455024	214.526936	170.0821263	178.4036305	331.9051309	141.4271733	78.28922456	82.41780773	129.0837069	up	512	614	1064	259	244	284	373	60	357	289	203	196	189	398	111	74	80	130	3.742226199	3.866417137	7.825330069	2.055621351	1.772568188	2.271707402	2.890856154	0.346050054	2.598320501
DAPL1	-4.624587439	0.002216701	0.013464161	0	0	0	0	0	0.942349825	0	0	0	0	1.056782936	7.809893553	0	0	26.75649225	1.057962494	5.151112983	1.985903182	down	0	0	0	0	0	1	0	0	0	0	1	9	0	0	21	1	5	2	0	0	0	0	0	0.082552392	0	0	0
DARS2	1.292447283	1.42E-07	4.42E-06	241.8114726	461.9395068	272.9326344	152.2336587	359.6207045	475.8866619	272.9755434	295.1765902	301.1657229	196.9990863	88.76976663	167.4788284	114.2160809	178.4615528	121.0412745	84.63699953	132.898715	101.2810623	up	292	490	286	148	290	505	227	373	335	181	84	193	121	214	95	80	129	102	4.769993647	6.896222915	4.701126585	2.625306093	4.708537111	9.02818202	3.932044126	4.808076602	5.44934352
DBI	-1.962655487	0.000763511	0.005777844	216.9678282	958.7601601	1459.139853	673.7368005	776.2846931	530.5429517	1135.193449	1232.935999	1117.459682	752.0793847	278.9906951	1814.498602	696.6237	746.3695782	12468.52539	5972.198279	5132.568976	497.4687472	down	262	1017	1529	655	626	563	944	1558	1243	691	264	2091	738	895	9786	5645	4982	501	13.01144803	43.51365408	76.40693673	35.32229571	30.89951935	30.59896339	49.71116153	61.05474062	61.46953086
DCBLD1	-1.767317074	0.000929703	0.006723758	14.07806519	71.64776025	47.71549553	42.17283789	27.28157068	63.13743831	7.2152126	22.15802822	19.77804748	70.74552822	42.27131744	32.97510611	26.43016748	111.7469536	71.35064601	149.1727117	206.0445193	411.0819588	down	17	76	50	41	22	67	6	28	22	65	40	38	28	134	56	141	200	414	0.315450042	1.214997886	0.933582356	0.826130786	0.405748945	1.360599947	0.118056661	0.409984366	0.406507702
DCDC2B	-1.690307892	0.000210821	0.002062846	9.937457778	27.33927694	24.81205767	50.40168431	7.440428368	31.09754424	62.53184253	30.07160972	39.55609495	28.29821129	128.9275182	132.7681904	211.4413398	40.0287595	52.23886583	32.79683732	32.96712309	171.7806253	down	12	29	26	49	6	33	52	38	44	26	122	153	224	48	41	31	32	173	0.63879562	1.330022363	1.392691722	2.832435607	0.317457056	1.922509977	2.93522639	1.596216799	2.332371842
DCDC2C	3.479137693	0.002036356	0.012616316	3.312485926	0	15.26895857	4.114423209	34.72199905	22.61639581	2.405070867	1.582716301	1.798004316	13.0607129	0	0	0	0	0	0	4.120890386	2.978854774	up	4	0	16	4	28	24	2	2	2	12	0	0	0	0	0	0	4	3	0.194610499	0	0.783298367	0.211324353	1.353995925	1.277884188	0.103179602	0.076782786	0.096894851
DCLK1	-1.253392741	0.009912183	0.043167344	515.919683	207.4014112	309.196411	110.0608208	226.9330652	368.4587818	121.4560788	73.59630801	100.6882417	23.94464032	338.1705395	271.6107425	287.9000386	165.118633	1332.728138	455.981835	518.2019661	557.0458427	down	623	220	324	107	183	391	101	93	112	22	320	313	305	198	1046	431	503	561	4.661223572	1.418126035	2.439258689	0.86931855	1.360868081	3.201567214	0.801292057	0.549063322	0.834438512
DCN	-3.203408638	1.99E-06	4.28E-05	203.7178845	0	104.0197802	50.40168431	86.80499763	106.4855303	15.63296063	20.57531192	35.96008632	57.68481532	138.4385646	893.7989289	84.01017521	653.8030719	996.3608068	1709.66739	394.5752545	151.9215935	down	246	0	109	49	70	113	13	26	40	53	131	1030	89	784	782	1616	383	153	1.608886472	0	0.717327951	0.347992316	0.455031418	0.808802929	0.090155291	0.134181066	0.260504191
DCST2	-1.289789505	0.013442614	0.054653277	19.87491556	16.96920637	15.26895857	27.77235666	0	16.01994703	31.26592126	5.539507055	30.56607337	18.50267661	44.38488332	39.91723372	57.58000773	28.35370465	3.822356036	31.73887482	95.81070148	53.61938592	down	24	18	16	27	0	17	26	7	34	17	42	46	61	34	3	30	93	54	0.720514457	0.465569182	0.483339628	0.880194203	0	0.5585401	0.82767985	0.165827707	1.016423751
DCT	-1.499221471	0.002899382	0.016654265	24.84364445	34.88114644	8.588789195	32.91538567	31.00178487	19.78934633	10.8228189	29.28025157	7.192017264	2.176785484	95.11046425	28.63627636	109.4964081	45.86628693	43.32003508	14.81147492	17.51378414	101.2810623	down	30	37	9	32	25	21	9	37	8	2	90	33	116	55	34	14	17	102	0.416216814	0.442262739	0.125644024	0.482093888	0.344739799	0.318853831	0.132403191	0.405067768	0.11052303
DCTD	-1.20209416	4.59E-05	0.000585573	629.372326	547.7282724	912.3202745	609.9632408	686.9995526	559.7557963	616.9006773	182.8037328	1298.159116	602.969579	1937.083122	1889.126474	1293.190337	2098.174144	1977.432189	1071.716007	905.5656624	1061.465251	down	760	581	956	593	554	594	513	231	1444	554	1833	2177	1370	2516	1552	1013	879	1069	24.07435748	15.8561413	30.47193044	20.39760081	17.44230708	20.59214259	17.23122108	5.774051989	45.54835911
DCTPP1	1.434809474	0.000736025	0.005612057	170.5930252	623.1469674	762.4936185	464.9298226	493.5484151	747.2834116	1985.386	932.2199015	996.9933932	362.4347831	192.3344944	367.064997	85.89804431	248.5118819	317.255551	679.2119212	141.1404957	199.5832698	up	206	661	799	452	398	793	1651	1178	1109	333	182	423	91	298	249	642	137	201	9.35681372	25.86678686	36.51812791	22.29371679	17.96788196	39.41921119	79.51799349	42.22149925	50.15990891
DCX	-3.712505315	0.00012851	0.001373504	1.656242963	0	0.954309911	0	0	3.769399302	2.405070867	0	4.49501079	15.23749839	0	8.677659503	29.26197114	6.671459917	63.70593394	19.04332489	145.2613861	24.82378978	down	2	0	1	0	0	4	2	0	5	14	0	10	31	8	50	18	141	25	0.014530812	0	0.007310732	0	0	0.031804888	0.015408043	0	0.036173816
DDB2	1.422208036	4.31E-07	1.17E-05	530.8258697	590.1512883	1121.314145	992.6045992	1230.150823	768.9574576	1426.207024	762.8692572	610.4224653	447.3294169	381.4986399	283.7594658	229.3760963	281.8691815	583.5463549	212.6504613	187.5005126	372.3568467	up	641	626	1175	965	992	816	1186	964	679	411	361	327	243	338	458	201	182	375	24.61552234	20.71121713	45.40355475	40.24033817	37.86306345	34.29376475	48.2940127	29.21162101	25.96481488
DDHD1	-1.407891186	0.000215991	0.002094331	105.9995496	116.8989772	95.43099105	213.9500069	43.40249881	134.756025	46.8988819	135.3222438	83.60720069	129.5187363	182.8234479	104.99968	170.8521541	175.9597553	222.9707688	369.2289104	758.2438311	364.413234	down	128	124	100	208	35	143	39	171	93	119	173	121	181	211	175	349	736	367	0.710837762	0.593283771	0.558806545	1.254316508	0.193188654	0.869101577	0.229658596	0.749349167	0.514289787
DDR2	-2.908287945	0.000279524	0.0025977	193.7804267	15.083739	17.17757839	41.14423209	3.720214184	443.8467678	6.012677166	13.45308856	8.99002158	26.12142581	121.5300376	580.5354208	20.76656016	564.5722955	1476.703549	725.762271	629.4660065	504.4194083	down	234	16	18	40	3	471	5	17	10	24	115	669	22	677	1159	686	611	508	1.641801482	0.096717493	0.127080307	0.304753049	0.020920839	3.61659329	0.037199094	0.094119867	0.069866537
DDRGK1	1.397540726	0.00024396	0.002320791	510.1228326	1679.008697	1704.3975	582.1908841	1122.264612	1259.921717	2911.338284	2055.157117	2855.230854	1302.806112	415.3156939	730.6589302	343.5921772	259.3530043	763.1970886	1379.583092	604.7406642	357.4625728	up	616	1781	1786	566	905	1337	2421	2597	3176	1197	393	842	364	311	599	1304	587	360	26.85837579	66.9026338	78.35765879	26.79777565	39.21937456	63.79761158	111.9312618	89.35082784	137.8935516
DDX25	-1.52685085	0.035441118	0.11215938	120.0776148	0	21.94912794	32.91538567	13.64078534	69.73388708	131.0763622	429.7074758	32.36407769	13.0607129	251.5143388	276.8173382	135.9265756	364.428498	225.5190061	53.9560872	120.5360438	565.982407	down	145	0	23	32	11	74	109	543	36	12	238	319	144	437	177	51	117	570	1.368283149	0	0.218392025	0.327899864	0.103170067	0.764211687	1.090666693	4.04329476	0.338278898
DDX28	1.258002731	5.62E-05	0.000696135	270.7957245	494.9351859	312.0593407	175.8915922	264.1352071	238.4145058	769.6226773	443.1605644	474.6731394	214.4133702	212.4133702	190.0407431	80.23443699	170.9561604	124.8636305	224.2880488	84.47825292	136.034368	up	327	525	327	171	213	253	640	560	528	197	201	219	85	205	98	212	82	137	10.82631935	14.97520052	10.89386017	6.147697268	7.009156145	9.167007385	22.4683216	14.63014752	17.40730077
DDX52	1.257671187	0.04710363	0.138339221	97.71833482	86.73149924	0.954309911	32.91538567	58.28335555	53.71394005	44.49381103	23.74074452	30.56607337	122.9883798	6.340697616	13.88425521	5.663607317	16.67864979	1.274118679	46.55034974	51.51112983	42.69691842	up	118	92	1	32	47	57	37	30	34	113	6	16	6	20	1	44	50	43	1.331928695	0.894678617	0.011357949	0.392222252	0.527290415	0.70412182	0.442851652	0.267206993	0.382157437
DEF6	-1.640038789	3.27E-05	0.000436553	26.49988741	20.74014112	29.58360723	173.8343806	81.84471205	35.80929337	87.78508663	56.97778685	28.76806906	52.24285161	116.246123	157.065637	148.1977248	110.0790886	216.6001754	241.2154487	173.0773962	315.758606	down	32	22	31	169	66	38	73	72	32	48	110	181	157	132	170	228	168	318	1.015897779	0.601731816	0.990290674	5.825993811	2.082557583	1.320254353	2.457426114	1.803682643	1.011613091
DENND1C	-1.646939742	0.000145574	0.001513666	5.796850371	13.19827162	30.53791714	26.74375086	34.72199905	4.711749127	2.405070867	17.40987931	10.7880259	19.59106935	46.49844919	45.99159537	46.25279309	22.51617722	76.44712072	63.47774965	35.02756828	78.4431757	down	7	14	32	26	28	5	2	22	12	18	44	53	49	27	60	60	34	79	0.178508139	0.307587215	0.821128118	0.719973667	0.709693887	0.139541686	0.054081354	0.442700753	0.304723297
DENND2A	-1.227280494	0.005189078	0.026150096	1292.697633	1527.228574	361.6834561	1027.577196	2047.357873	1137.416239	2730.957969	1002.650777	1586.738809	176.3196242	4673.094143	5041.720172	2242.788498	3419.123208	3223.520257	1782.666803	581.0455445	3178.438043	down	1561	1620	379	999	1651	1207	2271	1267	1765	162	4422	5810	2376	4100	2530	1685	564	3201	22.98490856	20.55110385	5.615391631	15.97307929	24.1623962	19.45006812	35.45802877	14.72122971	25.87909096
DENND2C	-1.903304988	0.006420057	0.030906872	20.70303704	20.74014112	4.771549553	0	0	18.84699651	6.012677166	0	15.28303669	15.23749839	32.76027102	41.65276562	37.75738212	29.18763714	7.644712072	98.39051195	28.8462327	28.79559614	down	25	22	5	0	0	20	5	0	17	14	31	48	40	35	6	93	28	29	0.287429051	0.217918247	0.05784444	0	0	0.251648663	0.060956249	0	0.19462741
DENND3	-1.539595646	6.20E-06	0.000111154	63.76535408	19.79740744	62.03014418	180.0060154	91.7652832	59.368039	108.228189	96.54569438	68.32416401	59.8616008	235.6625947	128.4293607	202.0019943	104.2415612	296.8696521	284.5919109	330.7014535	299.8713805	down	77	21	65	175	74	63	90	122	76	55	223	148	214	125	233	269	321	302	0.881049732	0.207018546	0.748383179	2.17435789	0.841578183	0.788904124	1.091967679	1.10153202	0.865939838
DES	3.344381943	0.000107582	0.001191774	16.56242963	147.0664552	37.21808651	87.43149319	78.12449786	23.55874564	93.79776379	71.22223356	106.0822546	598.616008	9.511046425	0	0.943934553	0	14.01530547	6.347774965	1.030222597	67.5207082	up	20	156	39	85	63	25	78	90	118	550	9	0	1	0	11	6	1	68	0.63889034	4.293398364	1.253608408	2.948482359	2.000276009	0.873997749	2.642095463	2.268644427	3.753554822
DGAT2	-1.964739729	0.001051786	0.007431762	24.01552296	0	33.40084687	5.143029011	18.60107092	3.769399302	32.4684567	1.582716301	8.99002158	26.12142581	82.42906901	50.33042512	156.6931358	35.02516457	35.675323	39.14461228	37.08801348	42.69691842	down	29	0	35	5	15	4	27	2	10	24	78	58	166	42	28	37	36	43	0.84862549	0	1.030592748	0.158880779	0.436277066	0.12810086	0.837798185	0.046182312	0.291395274
DGCR6	-2.7405928	0.039069582	0.120402831	0.828121482	0.942733687	0	0	0	0	0	30.07160972	0	2.176785484	0	2.603297851	0	0	10.19294943	2.115924988	8.241780773	2.978854774	down	1	1	0	0	0	0	0	38	0	2	0	3	0	0	8	2	8	3	0.025241221	0.021746563	0	0	0	0	0	0.756870461	0
DGKG	-4.065285951	1.53E-12	1.61E-10	1.656242963	0	7.634479284	15.42908703	18.60107092	14.13524738	1.202535433	14.24444671	8.99002158	0	95.11046425	55.53702082	100.0570626	169.2882954	279.0319906	158.6943741	145.2613861	93.33744957	down	2	0	8	15	15	15	1	18	10	0	90	64	106	203	219	150	141	94	0.02474118	0	0.099582118	0.201495314	0.184431339	0.203074619	0.013117407	0.175707586	0.123184152
DGKI	-1.71947327	0.010579163	0.045432819	8.281214815	54.67855387	22.90343785	75.08822357	0	15.07759721	20.44310237	54.60371239	233.7405611	23.94464032	78.20193727	53.80148892	252.0305256	115.0826836	184.7472084	70.88348711	119.5058212	467.6801995	down	10	58	24	73	0	16	17	69	260	22	74	62	267	138	145	67	116	471	0.052108899	0.260387514	0.125841563	0.413064662	0	0.091244325	0.093933044	0.28371911	1.349117197
DHCR24	1.176682576	0.031130166	0.102217697	676.5752504	692.9092603	935.2237123	1122.20893	1303.315036	1027.16131	696.2680159	936.1766922	1320.63417	1096.011491	77.14515433	261.1975511	72.68296057	71.71819411	1593.922467	562.8360469	777.8180604	54.61233752	up	817	735	980	1091	1051	1090	579	1183	1469	1007	73	301	77	86	1251	532	755	55	13.50283338	10.46575234	16.29783404	19.57991872	17.26468341	19.71529724	10.14703112	15.42819765	24.17625779
DHH	-3.903620018	1.38E-05	0.000214107	0.828121482	0	6.680169374	0	0	3.769399302	7.2152126	0.791358151	1.798004316	1.088392742	9.511046425	0	15.10295285	8.339324897	21.66001754	59.24589967	19.57422934	130.0766584	down	1	0	7	0	0	4	6	1	2	1	9	0	16	10	17	56	19	131	0.015275744	0	0.107597303	0	0	0.066870774	0.097187679	0.012053966	0.030422634
DHRS9	-2.562283851	0.001483198	0.009840706	1.656242963	0	6.680169374	30.85817407	24.80142789	0	25.2532441	14.24444671	0.899002158	6.530356451	4.227131744	64.21468033	67.01935325	50.86988187	156.7165975	150.2306742	12.36267116	15.88722546	down	2	0	7	30	20	0	21	18	1	6	4	74	71	61	123	142	12	16	0.038299346	0	0.134883979	0.623829491	0.380666283	0	0.426420658	0.271995343	0.019068907
DIABLO	-1.18022171	0.022646754	0.080735803	2.484364445	7.5418695	10.49740902	3.085817407	0	10.36584808	2.405070867	12.66173041	1.798004316	8.707141935	20.07887579	11.28095735	11.32721463	17.51258228	11.46706811	4.231849976	14.42311635	18.86608023	down	3	8	11	3	0	11	2	16	2	8	19	13	12	21	9	4	14	19	0.103673639	0.238186607	0.38250819	0.112577507	0	0.416019564	0.073288302	0.4363095	0.068824254
DIAPH1	2.110463738	7.63E-24	5.58E-21	2420.59909	3133.646777	2187.278315	3080.674378	1967.993303	3218.124654	2263.171685	4301.031549	4046.408713	2293.243507	603.4230565	879.9146737	428.546287	648.799477	872.7712949	502.5321847	583.1059897	838.051143	up	2923	3324	2292	2995	1587	3415	1882	5435	4501	2107	571	1014	454	778	685	475	566	844	34.58631645	33.88572427	27.28921682	38.48182003	18.66403211	44.22218353	23.61308286	50.74609651	53.03333497
DIO2	-2.455346128	6.80E-06	0.000120237	16.56242963	3.77093475	6.680169374	11.31466383	33.48192766	2.827049476	12.02535433	1.582716301	7.192017264	6.530356451	21.13565872	36.44616991	45.30885854	27.51977216	173.2801403	29.62294984	31.93690049	78.4431757	down	20	4	7	11	27	3	10	2	8	6	20	42	48	33	136	28	31	79	0.213915026	0.036859679	0.075337343	0.127757753	0.287030542	0.03511612	0.113414576	0.016879862	0.085205124
DIS3L2	-1.158010597	1.27E-09	6.83E-08	322.9673778	269.6218346	175.5930235	205.7211605	193.4511376	252.5497532	277.7856851	262.730906	259.8116237	157.8169476	685.8521255	479.0068046	740.0446895	618.7779073	463.7791991	362.8811355	450.2072747	446.828216	down	390	286	184	200	156	268	231	332	289	145	649	552	784	742	364	343	437	450	4.655318642	2.941244314	2.210057594	2.592376542	1.85081263	3.501011832	2.923845107	3.127162765	3.435160854
DISP3	-2.619535992	0.001594037	0.010429925	46.37480296	0.942733687	1.908619821	19.54351024	0	2.827049476	0	12.66173041	13.48503237	16.32589113	12.68139523	13.88425521	13.21508374	10.00718988	63.70593394	90.98477449	240.041865	119.1541909	down	56	1	2	19	0	3	0	16	15	15	12	16	14	12	50	86	233	120	0.749288496	0.011527664	0.02692725	0.276056464	0	0.043929501	0	0.168930714	0.199855786
DKK1	8.923135517	2.85E-24	2.29E-21	96.06209186	909.7380084	5709.636195	3372.798426	7611.55822	810.4208499	1811.018362	1594.586674	90.79921796	20544.5014	9.511046425	3.471063801	0	4.169662448	36.94944168	12.69554993	0	3.971806365	up	116	965	5983	3279	6138	860	1506	2015	101	18876	9	4	0	5	29	12	0	4	4.653691514	33.35394263	241.523597	142.8447557	244.748217	37.75826519	64.0651947	63.78847942	4.034831528
DLC1	-2.473497206	0.000148518	0.001538313	9.109336297	16.96920637	1.908619821	0	3.720214184	7.538798604	0	4.748148904	3.596008632	4.353570968	14.79496111	24.29744661	32.0937748	2.501797469	44.59415376	46.55034974	58.72268801	9.929515912	down	11	18	2	0	3	8	0	6	4	4	14	28	34	3	35	44	57	10	0.085351055	0.120328631	0.015615186	0	0.023136119	0.067932903	0	0.03673627	0.030905846
DLD	1.123506395	2.13E-07	6.30E-06	1493.931153	3040.316142	2557.55056	1306.329369	2029.996873	2778.047285	2074.373622	2157.242319	1535.495686	1833.94177	644.637591	1122.021374	830.6624065	1172.50908	643.4299328	1417.669742	812.8456287	994.9374944	up	1804	3225	2680	1270	1637	2948	1725	2726	1708	1685	610	1293	880	1406	505	1340	789	1002	34.45413263	53.0658065	51.50395088	26.33854567	31.07466948	61.61780825	34.93425323	41.08262986	32.48307122
DLGAP1	3.406590033	1.17E-17	3.25E-15	1794.53925	255.4808293	902.7771754	750.8822357	1166.907182	1112.915144	775.6353545	917.9754548	746.1717911	1237.502548	104.6215107	105.8674459	17.9347565	34.19123208	155.4424788	123.7816118	148.3520539	39.71806365	up	2167	271	946	730	941	1181	645	1160	830	1137	99	122	19	41	122	117	144	40	20.5568073	2.214860135	9.030022926	7.519741225	8.872365563	12.26085144	6.488047856	8.683250697	7.84041906
DLGAP3	-1.013750538	0.03391947	0.108464214	32.29673778	18.85467375	42.94394597	27.77235666	39.68228463	11.30819791	87.78508663	15.82716301	14.38403453	14.14910564	41.21453451	50.33042512	42.47705488	10.00718988	90.46242619	100.5064369	127.747602	28.79559614	down	39	20	45	27	32	12	73	20	16	13	39	58	45	12	71	95	124	29	0.726306975	0.320897154	0.843274727	0.546012586	0.592323055	0.244574308	1.441571024	0.293909213	0.296715354
DLK1	-5.398714465	0.023746947	0.083438301	0	0	0	0	0	0	0	0	0	0	0	0	0	0	11.46706811	43.37646226	6.18133558	0	down	0	0	0	0	0	0	0	0	0	0	0	0	0	0	9	41	6	0	0	0	0	0	0	0	0	0	0
DLK2	-2.524932859	0.003829485	0.020635884	0	6.599135812	1.908619821	0	0	2.827049476	0	0.791358151	0.899002158	6.530356451	3.170348808	5.206595702	7.551476423	5.003594938	34.40120433	7.405737459	1.030222597	26.80969296	down	0	7	2	0	0	3	0	1	1	6	3	6	8	6	27	7	1	27	0	0.193686404	0.064632625	0	0	0.105442591	0	0.02534244	0.031980501
DLL3	-6.582321563	9.23E-14	1.28E-11	0.828121482	3.77093475	2.862929732	0	0	2.827049476	0	0.791358151	4.49501079	1.088392742	11.6246123	46.85936132	17.9347565	9.173257386	72.62476469	589.2851092	529.5344147	22.8378866	down	1	4	3	0	0	3	0	1	5	1	11	54	19	11	57	557	514	23	0.029859158	0.102900576	0.090136309	0	0	0.098033111	0	0.02356162	0.148666113
DLX1	-5.849699803	0.049208025	0.142301899	0	0	0	0	0	0	0	0	4.49501079	0	0	0	0	0	0	209.4765738	408.9983709	0	down	0	0	0	0	0	0	0	0	5	0	0	0	0	0	0	198	397	0	0	0	0	0	0	0	0	0	0.135432576
DLX3	-8.093057678	1.17E-12	1.30E-10	0	0	0	0	0	0	0	0	1.798004316	0	47.55523212	18.22308496	19.82262561	145.9381857	0	189.3752864	159.6845025	7.94361273	down	0	0	0	0	0	0	0	0	2	0	45	21	21	175	0	179	155	8	0	0	0	0	0	0	0	0	0.052676538
DLX4	-4.309502704	7.64E-05	0.000909293	0	0.942733687	0	0	0	3.769399302	0	0	3.596008632	0	4.227131744	6.074361652	53.80426951	42.53055697	0	12.69554993	9.272003369	5.957709547	down	0	1	0	0	0	4	0	0	4	0	4	7	57	51	0	12	9	6	0	0.022319254	0	0	0	0.113405307	0	0	0.103186725
DLX5	-3.787789483	0.006649177	0.031682996	0	1.885467375	2.862929732	0	0	0.942349825	0	0	0.899002158	0	0	0.86776595	0.943934553	0	0	21.15924988	33.99734569	16.88017705	down	0	2	3	0	0	1	0	0	1	0	0	1	1	0	0	20	33	17	0	0.070788297	0.124014773	0	0	0.044959884	0	0	0.040908696
DMAC1	1.115526278	0.000967217	0.006940852	737.85624	3452.290763	2122.385241	1336.158937	3402.755907	1635.919297	3819.252536	1875.518817	1266.694041	1683.743572	1281.877701	1177.558395	1512.183154	858.9504643	987.441976	577.6475218	337.9130117	1141.89433	up	891	3662	2224	1299	2744	1736	3176	2370	1409	1547	1213	1357	1602	1030	775	546	328	1150	23.22462626	82.23744932	58.33198773	36.76744596	71.08994651	49.52160705	87.78273343	48.74689669	36.57180983
DMAC2	1.098859593	1.27E-06	2.93E-05	714.6688385	843.7466503	801.6203248	530.760594	987.0968301	504.1571566	482.2167087	691.6470237	894.5071472	622.5606484	309.6374003	352.3129758	165.1885468	247.6779494	449.7638936	478.1990473	393.5450319	247.2449462	up	863	895	840	516	796	535	401	874	995	572	293	406	175	297	353	452	382	249	27.50693726	24.57733214	26.9408746	17.85929968	25.21724046	18.66204371	13.55293609	21.98216539	31.58049638
DMC1	2.401009667	8.69E-05	0.001003227	41.40607408	6.599135812	10.49740902	20.57211605	35.96207045	22.61639581	33.67099213	37.98519123	10.7880259	23.94464032	1.056782936	20.82638281	0	2.501797469	3.822356036	3.173887482	2.060445193	2.978854774	up	50	7	11	20	29	24	28	48	12	22	1	24	0	3	3	3	2	3	1.050794179	0.126743576	0.232616921	0.456416075	0.605757364	0.551992116	0.623969357	0.79600627	0.251126955
DMD	-1.990756981	4.80E-05	0.000609342	879.4650134	330.8995243	72.5275532	410.4137151	57.04328415	774.6115565	349.9378111	342.6580792	259.8116237	481.0695919	2223.471298	854.7494611	3182.003378	2653.573182	480.3427419	415.7792602	1139.426192	1638.370125	down	1062	351	76	399	46	822	291	433	289	442	2104	985	3371	3182	377	393	1106	1650	4.7169454	1.343147509	0.33966507	1.924387424	0.203070676	3.995601147	1.370524798	1.517580809	1.278199388
DMGDH	-2.111187225	0.000172761	0.001744516	10.76557926	2.828201062	11.45171893	13.37187543	31.00178487	12.25054773	9.620283466	1.582716301	18.87904532	17.41428387	17.96530991	36.44616991	4.719672764	31.68943461	52.23886583	45.49238725	146.2916087	109.224675	down	13	3	12	13	25	13	8	2	21	16	17	42	5	38	41	43	142	110	0.30056232	0.059757538	0.279172985	0.3263757	0.574492338	0.328933808	0.196127614	0.036487892	0.483475984
DMRTA1	-2.363717248	0.017239181	0.06598855	0.828121482	0	31.49222705	17.48629864	0	0	0	1.582716301	1.798004316	16.32589113	22.19244166	47.72712727	84.01017521	65.04673419	14.01530547	1.057962494	4.120890386	47.66167638	down	1	0	33	17	0	0	0	2	2	15	21	55	89	78	11	1	4	48	0.012894824	0	0.428183885	0.238038727	0	0	0	0.020350403	0.025680876
DNAAF4	-1.023423035	0.046089252	0.13624474	359.404723	121.6126457	85.88789195	99.77476282	135.167782	145.1218731	447.3431812	123.4518715	168.1134035	56.59642258	422.7131744	381.8170182	881.6348724	699.6693588	98.10713826	55.01404969	94.78047889	198.5903182	down	434	129	90	97	109	154	372	156	187	52	400	440	934	839	77	52	92	200	13.04566472	3.340769065	2.722199537	3.166150097	3.256537112	5.066069963	11.85705951	3.700229649	5.597350717
DNAH10	-4.136164996	0.000291294	0.002686916	8.281214815	7.5418695	0	9.257452221	0	24.50109546	78.16480316	4.748148904	0.899002158	8.707141935	518.8804216	151.8590413	940.1588147	345.2480507	0	0	2.060445193	35.74625728	down	10	8	0	9	0	26	65	6	1	8	491	175	996	414	0	0	2	36	0.048967797	0.033750547	0	0.047855996	0	0.139334253	0.337506001	0.023184056	0.004876127
DNAH17	-1.714549725	0.004388676	0.02298207	67.07784	1.885467375	10.49740902	1.028605802	6.200356973	18.84699651	6.012677166	11.87037226	20.67704963	22.85624758	36.98740276	26.03297851	28.31803659	26.68583967	159.2648348	46.55034974	41.20890386	76.45727252	down	81	2	11	1	5	20	5	15	23	21	35	30	30	32	125	44	40	77	0.423866007	0.009016829	0.057921156	0.005682335	0.026005585	0.114537459	0.027744133	0.061938748	0.119849392
DNAH3	-2.952738368	0.000646545	0.005091385	28.15613037	2.828201062	3.817239642	6.171634814	3.720214184	16.96229686	20.44310237	11.07901411	27.8690669	6.530356451	187.0505797	82.43776528	126.4872301	318.562211	0	0	2.060445193	74.47136934	down	34	3	4	6	3	18	17	14	31	6	177	95	134	382	0	0	2	75	0.196997202	0.014975546	0.023320728	0.037749889	0.017276487	0.114137308	0.104444996	0.064008371	0.178857545
DNAH5	-1.534140388	0.004445106	0.023199881	269.1394815	58.44948862	33.40084687	149.1478413	19.84114231	118.736078	116.645937	106.8333503	106.0822546	69.65713548	367.7604618	281.1561679	573.9122081	572.9116204	89.18830751	31.73887482	48.42046204	463.7083931	down	325	62	35	145	16	126	97	135	118	64	348	324	608	687	70	30	47	467	1.492910134	0.245370448	0.161777944	0.723271895	0.073050524	0.633424459	0.472475851	0.489341074	0.539755085
DNAH7	-1.046898188	0.034202938	0.109210572	1320.025642	365.7806707	223.3085191	379.555541	378.2217754	522.0618033	431.7102205	256.4000408	278.690669	284.0705056	1018.73875	991.8564812	1618.847758	2066.484709	159.2648348	113.2019869	289.4925496	1080.331331	down	1594	388	234	369	305	554	359	324	310	261	964	1143	1715	2478	125	107	281	1088	8.843261057	1.854539622	1.306294051	2.222970896	1.681810342	3.36362733	2.111913633	1.418393512	1.712577573
DNAI1	-1.568681739	0.043346536	0.130144719	337.8735645	300.7320463	60.12152436	191.3206792	395.5827749	506.9842061	1220.573465	345.0321537	90.79921796	37.00535322	1700.363744	1395.367648	1697.194326	1370.985013	40.77179772	13.75351242	9.272003369	2043.494375	down	408	319	63	186	319	538	1015	436	101	34	1609	1608	1798	1644	32	13	9	2058	11.27318195	7.593767542	1.751571483	5.580621651	8.760524069	16.26831632	29.73787778	9.506057566	2.778895127
DNAJC6	-2.942254008	5.59E-07	1.47E-05	84.46839111	12.25553794	17.17757839	13.37187543	0	48.0598411	31.26592126	4.748148904	22.47505395	23.94464032	34.87383689	210.8671259	103.8328008	150.9417806	426.8297574	258.1428486	311.1272242	92.34449798	down	102	13	18	13	0	51	26	6	25	22	33	243	110	181	335	244	302	93	1.16081616	0.127463808	0.206127883	0.160653395	0	0.635195524	0.313757559	0.053881803	0.283313789
DNM1	-1.232585883	0.00197255	0.012306266	208.6866133	226.256085	277.704184	585.2767015	256.6947787	90.46558324	75.7597323	125.0345878	403.6519689	403.7937072	745.0319699	262.065317	737.2128858	296.0460338	354.2049927	606.2125091	908.6563302	1078.345428	down	252	240	291	569	207	96	63	158	449	371	705	302	781	355	278	573	882	1086	3.664730884	3.00699739	4.258292597	8.98539339	2.992023109	1.527871252	0.971492995	1.813118677	6.502080145
DNM3	-1.147482258	0.043936544	0.131474736	56.31226074	32.05294537	81.11634239	32.91538567	44.64257021	24.50109546	0	8.704939657	35.06108416	132.7839145	40.15775157	72.02457388	78.34656789	92.56650635	282.8543467	87.81088701	77.26669475	63.54890184	down	68	34	85	32	36	26	0	11	39	122	38	83	83	111	222	83	75	64	0.460415486	0.198335378	0.57910978	0.235274181	0.242268283	0.192658572	0	0.058770758	0.262948106
DNMT3B	-1.394785692	0.033143627	0.106760022	11.59370074	19.79740744	8.588789195	15.42908703	0	9.423498255	8.417748033	7.122223356	12.58603021	5.441963709	31.70348808	6.942127603	11.32721463	1.667864979	10.19294943	6.347774965	45.32979425	94.33040116	down	14	21	9	15	0	10	7	9	14	5	30	8	12	2	8	6	44	95	0.217139922	0.280615205	0.140460793	0.252630733	0	0.169740556	0.115124368	0.110149302	0.216224105
DOC2A	1.618792602	0.01218298	0.050684218	526.6852622	23.56834219	145.0551064	593.5055479	189.7309234	136.6407247	390.8240158	428.9161177	75.51618127	53.33124435	277.9339122	131.9004245	33.9816439	93.40043884	34.40120433	5.289812471	11.33244856	79.4361273	up	636	25	152	577	153	145	325	542	84	49	263	152	36	112	27	5	11	80	20.146436	0.682278025	4.844909442	19.84724396	4.817099248	5.026701475	10.91646559	13.54777566	2.649627538
DOCK1	-2.387611549	0.000222097	0.002144492	374.3109096	62.22042337	98.29392078	103.889186	47.122713	103.6584808	6.012677166	11.07901411	22.47505395	162.1705185	23.24922459	279.420636	374.7420175	570.4098229	1568.440094	503.5901472	478.0232848	354.4837181	down	452	66	103	101	38	110	5	14	25	149	22	322	397	684	1231	476	464	357	4.731588331	0.595240832	1.084942458	1.148082701	0.395371322	1.260187541	0.055500398	0.115644278	0.260599127
DOCK10	-2.083967066	0.00064398	0.005082442	8.281214815	16.96920637	50.57842526	57.60192493	68.20392671	228.0486578	10.8228189	28.48889342	14.38403453	51.15445887	14.79496111	308.0569124	99.11312805	200.1437975	425.5556387	284.5919109	388.3939189	92.34449798	down	10	18	53	56	55	242	9	36	16	47	14	355	105	240	334	269	377	93	0.093261395	0.144628764	0.497369031	0.567117719	0.509820915	2.46996758	0.089002457	0.264930528	0.148588884
DOCK11	-2.079549648	3.18E-06	6.31E-05	2.484364445	32.05294537	28.62929732	11.31466383	16.12092813	58.42568918	16.83549607	17.40987931	21.57605179	23.94464032	41.21453451	62.47914843	50.0285313	180.9633503	101.9294943	85.69496202	59.7529106	191.6396571	down	3	34	30	11	13	62	14	22	24	22	39	72	53	217	80	81	58	193	0.032328005	0.315658017	0.325296853	0.128716319	0.139236804	0.731178333	0.159971736	0.187071627	0.257533255
DOCK5	-1.583484092	0.000540687	0.004428956	72.87469037	168.7493301	103.0654703	308.5817407	71.92414089	261.0309017	85.38001576	103.6679177	114.1732741	174.1428387	272.6499975	441.6928687	1481.977248	391.9482701	159.2648348	89.926812	236.9511972	433.9198454	down	88	179	108	300	58	277	71	131	127	160	258	509	1570	470	125	85	230	437	0.543416642	0.952321426	0.671081059	2.011661013	0.355984679	1.871992096	0.46490711	0.638335732	0.78094134
DOCK8	-1.663270201	3.00E-05	0.000406767	43.06231704	25.45380956	81.11634239	130.6329369	158.7291385	34.86694354	54.1140945	56.97778685	29.66707121	59.8616008	106.7350765	176.1564879	430.4341561	102.5736962	361.8497048	203.1287989	147.3218313	177.7383348	down	52	27	85	127	128	37	45	72	33	55	101	203	456	123	284	192	143	179	0.465609259	0.20828706	0.76584019	1.234824585	1.139150972	0.362571754	0.427256182	0.508719469	0.29423656
DOCK9	-1.863209318	2.50E-06	5.18E-05	120.9057363	66.93409181	104.9740902	96.68894542	48.36278439	104.6008306	48.10141733	47.48148904	62.0311489	67.48035	274.7635634	45.12382942	199.1701907	110.9130211	211.5037007	355.475398	707.7629239	331.6458315	down	146	71	110	94	39	111	40	60	69	62	260	52	211	133	166	336	687	334	1.172494524	0.49124323	0.888897359	0.819726741	0.311297494	0.975562112	0.340624228	0.380221626	0.55178703
DOK3	-1.236791079	0.001688121	0.010903689	24.01552296	49.96488543	31.49222705	123.4326963	50.84292718	22.61639581	12.02535433	29.28025157	31.46507553	64.21517177	106.7350765	62.47914843	60.41181138	54.20561183	172.0060216	111.0860619	116.4151534	144.9709323	down	29	53	33	120	41	24	10	37	35	59	101	72	64	65	135	105	113	146	0.595518145	0.937676717	0.681886204	2.675848547	0.836823578	0.53936433	0.217748202	0.599551263	0.715697458
DOK5	-2.618852372	9.35E-07	2.26E-05	669.9502785	20.74014112	106.88271	80.23125258	6.200356973	5.654098953	88.98762206	20.57531192	49.44511869	101.220525	503.0286776	334.0898909	311.4984024	347.7498482	784.8571061	423.1849976	479.0535074	231.3577207	down	809	22	112	78	5	6	74	26	55	93	476	385	330	417	616	400	465	233	29.59517109	0.693386331	4.122790998	3.09849085	0.181800632	0.240213584	2.870526957	0.750539025	2.003546622
DOK6	-5.42637563	1.08E-17	3.06E-15	5.796850371	0	6.680169374	0	0	0.942349825	6.012677166	0	5.394012948	3.265178226	66.57732497	70.28904198	160.468874	59.20920677	30.57884829	126.9554993	195.7422934	258.1674137	down	7	0	7	0	0	1	5	0	6	3	63	81	170	71	24	120	190	260	0.05654431	0	0.056897066	0	0	0.008840256	0.042827079	0	0.048262137
DPF1	-1.741686942	0.000122984	0.00132767	50.51541037	10.37007056	31.49222705	31.88677987	26.04149929	37.69399302	38.48113386	91.79754548	59.33414243	54.41963709	71.86123965	29.50404231	37.75738212	106.7433587	208.9554633	335.3741106	168.9565058	199.5832698	down	61	11	33	31	21	40	32	116	66	50	68	34	40	128	164	317	164	201	1.470455766	0.228452059	0.800455204	0.811459979	0.503146522	1.055251797	0.817955514	2.206519227	1.584274731
DPF3	-5.577373235	3.05E-14	4.68E-12	4.140607408	3.77093475	4.771549553	3.085817407	14.88085674	0	0	0	3.596008632	3.265178226	36.98740276	74.62787173	16.0468874	64.2128017	308.3367203	329.0263357	519.2321887	63.54890184	down	5	4	5	3	12	0	0	0	4	3	35	86	17	77	242	311	504	64	0.071940768	0.049584429	0.072389576	0.046871581	0.171608723	0	0	0	0.057309878
DPP4	5.782405361	3.89E-15	7.21E-13	8.281214815	386.5208119	275.7955641	138.8617833	28.52164208	475.8866619	3.6076063	101.2938433	174.4064186	336.3133572	3.170348808	1.735531901	8.495410976	4.169662448	0	4.231849976	1.030222597	4.964757956	up	10	410	289	135	23	505	3	128	194	309	3	2	9	5	0	4	1	5	0.180611857	6.37984865	5.252246049	2.647666666	0.412883135	9.981863219	0.057454637	1.82424777	3.489091968
DPP6	-6.714727182	1.06E-22	6.09E-20	1.656242963	2.828201062	28.62929732	3.085817407	7.440428368	0.942349825	3.6076063	122.6605134	7.192017264	20.6794621	2422.146489	1677.391582	2229.573414	2772.825528	1150.529167	2324.3436	2353.028411	1858.805379	down	2	3	30	3	6	1	3	155	8	19	2292	1933	2362	3325	903	2197	2284	1872	0.020911845	0.027024886	0.315634571	0.034061744	0.062354334	0.011442906	0.03326145	1.27885599	0.083294584
DPY19L2	-2.316424757	0.00055052	0.004484399	71.21844741	45.251217	26.72067749	4.114423209	47.122713	70.67623691	24.05070867	1.582716301	26.07106258	6.530356451	369.8740276	37.31393586	440.8174362	151.7757131	21.66001754	14.81147492	87.56892071	164.8299641	down	86	48	28	4	38	75	20	2	29	6	350	43	467	182	17	14	85	166	1.521125513	0.731455818	0.498339823	0.076826292	0.668041199	1.451783452	0.375106139	0.027914136	0.510774288
DPYSL4	-3.657144068	9.86E-05	0.001110162	11.59370074	181.004868	2.862929732	19.54351024	156.2489957	122.5054773	7.2152126	5.539507055	39.55609495	0	116.246123	111.9418076	34.92557846	15.01078481	370.7685355	3438.378106	1190.937322	231.3577207	down	14	192	3	19	126	130	6	7	44	0	110	129	37	18	291	3250	1156	233	0.368397889	4.352818794	0.079434893	0.542907674	3.295434568	3.743746457	0.167416371	0.145349899	1.152938664
DPYSL5	-3.493262217	2.07E-09	1.06E-07	103.5151852	26.39654325	63.938764	5.143029011	174.8500666	228.0486578	454.5583938	41.15062383	72.8191748	21.76785484	617.1612347	602.2295695	1222.395246	982.3724728	1179.833897	1664.175003	2608.523615	1853.840621	down	125	28	67	5	141	242	378	52	81	20	584	694	1295	1178	926	1573	2532	1867	1.676579992	0.323558311	0.904253153	0.07282283	1.879690859	3.552250722	5.376054249	0.550357903	1.081841694
DRGX	-4.280595684	0.043652072	0.13081805	16.56242963	0	0	0	0	0	0	0	0	0	4.227131744	0	206.7216671	0.83393249	20.38589886	1.057962494	0	26.80969296	down	20	0	0	0	0	0	0	0	0	0	4	0	219	1	16	1	0	27	0.496963835	0	0	0	0	0	0	0	0
DSCAM	-2.968297566	5.30E-05	0.000664014	9.937457778	2.828201062	1.908619821	0	0	1.884699651	3.6076063	4.748148904	3.596008632	5.441963709	9.511046425	26.90074446	21.71049472	0	87.91418883	19.04332489	36.05779088	14.89427387	down	12	3	2	0	0	2	3	6	4	5	9	31	23	0	69	18	35	15	0.100470478	0.021640074	0.016849545	0	0	0.018325726	0.026633979	0.039640221	0.03334891
DSCAML1	-5.667402274	2.17E-09	1.09E-07	5.796850371	0	6.680169374	0	0	0	0	0	2.697006474	1.088392742	8.454263489	6.942127603	23.59836382	20.01437975	99.38125694	111.0860619	361.6081314	44.6828216	down	7	0	7	0	0	0	0	0	3	1	8	8	25	24	78	105	351	45	0.072862577	0	0.073317136	0	0	0	0	0	0.031095115
[truncated: 2,729 more rows]
[truncated: 9 more columns]
