# Supplementary material for: Multi-omics analysis delineates molecular signatures of spinal ependymal tumor
Source: Cell Oncol (Dordr). 2025 Oct 29;48(6):1987–2000. doi: 10.1007/s13402-025-01122-0 (PMC12698791; doi:10.1007/s13402-025-01122-0)
Supplement: Supplementary file 5 — Supplementary Material 5 [file 13402_2025_1122_MOESM5_ESM.zip › μû░σó₧ΘÖäΣ╗╢/Protein/SE vs EPN.log2FC1.Pvalue0.05.txt]

gene_id	log2FoldChange	pvalue	padj	SGM_1	SGM_2	SGM_3	SGM_4	SGM_5	SGM_6	SGM_7	SGM_8	X_1	X_2	X_3	X_4	X_5	X_6	X_7	Style	SGM_1.readCount	SGM_2.readCount	SGM_3.readCount	SGM_4.readCount	SGM_5.readCount	SGM_6.readCount	SGM_7.readCount	SGM_8.readCount	X_1.readCount	X_2.readCount	X_3.readCount	X_4.readCount	X_5.readCount	X_6.readCount	X_7.readCount	SGM_1.fpkm	SGM_2.fpkm	SGM_3.fpkm	SGM_4.fpkm	SGM_5.fpkm	SGM_6.fpkm	SGM_7.fpkm	SGM_8.fpkm	X_1.fpkm	X_2.fpkm	X_3.fpkm	X_4.fpkm	X_5.fpkm	X_6.fpkm	X_7.fpkm
A2ML1	-2.615655582	2.49E-05	0.000685776	442.2872005	379.186946	656.5682808	306.6442181	84.4946536	35.64091683	23.25162486	321.9154937	46.06098312	19.18841954	91.10278636	35.76795978	10.04473664	40.79798772	77.53945695	down	439	457	712	386	73	36	24	340	46	19	98	34	7	35	90	6.34076759	5.695030571	10.90003007	5.173581059	0.930994732	0.482380635	0.336449163	4.92001472	0.608020136	0.260783921	1.293739112	0.500842453	0.107096557	0.494750596	1.194338915
A4GALT	-1.28676342	0.006724158	0.041646055	92.68888939	172.5839929	179.81856	65.14203597	252.3264998	182.164686	68.78605687	455.4157425	62.08219464	28.2776709	54.84759587	37.87195741	90.40262972	67.60809394	185.2331472	down	92	208	195	82	218	184	71	481	62	28	59	36	63	58	215	2.796833402	5.455626748	6.283241742	2.313232371	5.851703496	5.189274479	2.09492276	14.6498783	1.724857714	0.80888484	1.639359113	1.116159275	2.028707677	1.725630193	6.005165611
ABAT	1.071974525	0.016106086	0.076793975	1557.576337	2099.21876	826.2432298	1928.045382	6863.743779	1865.207981	1774.874031	626.7884024	4422.855705	4416.366244	5459.65984	6944.244191	1608.592824	4878.273675	4535.196682	up	1546	2530	896	2427	5930	1884	1832	662	4417	4373	5873	6601	1121	4185	5264	20.18030089	28.49319916	12.3964275	29.39778182	68.34706816	22.81440231	23.20996648	8.657376548	52.76286416	54.24347695	70.06828148	87.87650624	15.49972216	53.46315415	63.13087186
ABCA12	2.086074814	0.003318293	0.025333204	0	1.659461471	0	3.972075364	2.314922016	0	6.781723917	3.787241102	7.00928004	14.13883545	9.29620269	10.51998817	4.30488713	15.1535383	8.615495217	up	0	2	0	5	2	0	7	4	7	14	10	10	3	13	10	0	0.014412565	0	0.038753006	0.014749789	0	0.056746318	0.033471788	0.053504413	0.111118579	0.076339984	0.085183141	0.026541787	0.10626569	0.076739066
ABCA13	-2.863339757	0.007620867	0.045573485	62.46425154	36.50815235	46.10732309	77.05826206	1.157461008	4.950127337	10.65699473	102.2555098	0	4.039667271	0	0	27.26428516	0	10.33859426	down	62	44	50	97	1	5	11	108	0	4	0	0	19	0	12	0.283754413	0.173742536	0.242544442	0.411954553	0.004041085	0.021229071	0.048862369	0.495204817	0	0.017396458	0	0	0.092109556	0	0.050459151
ABCA2	1.110276098	0.006788603	0.041962002	1574.703632	1054.587765	1044.791941	375.7583294	3912.218208	3130.460528	2498.580854	4095.901252	6037.994092	4626.428942	4590.464888	3740.907793	4241.748785	5767.669807	4403.379605	up	1563	1271	1133	473	3380	3162	2579	4326	6030	4581	4938	3556	2956	4948	5111	14.68617568	10.30380987	11.28366122	4.124179129	28.04229088	27.56269351	23.5197109	40.72362468	51.85013228	40.90344879	42.40764385	34.07661087	29.42078956	45.50094317	44.12283211
ABCB9	2.278683444	6.06E-14	3.64E-11	74.55410668	97.90822677	162.2977773	94.53539366	174.7766122	278.1971564	228.6409778	212.0855017	1001.32572	643.3170129	644.2268464	758.4911471	832.2781784	1162.159822	572.9304319	up	74	118	176	119	151	281	236	224	1000	637	693	721	580	997	665	0.812705586	1.118113979	2.048729309	1.212760728	1.464284688	2.862977234	2.51561644	2.464675306	10.05042301	6.647997571	6.956296379	8.07572816	6.747294585	10.71612203	6.710129926
ABCC1	-1.906459111	0.000737485	0.00847647	52.38937226	51.44330559	5.532878771	56.40347017	9.259688066	9.900254675	31.00216648	60.59585763	4.00530288	5.049584089	6.507341883	9.467989354	15.78458614	10.49091113	13.78479235	down	52	62	6	71	8	10	32	64	4	5	7	9	11	9	16	0.620196912	0.637999723	0.075848657	0.785798587	0.084248716	0.11064615	0.370430835	0.764744567	0.043658525	0.056669079	0.076307568	0.109474676	0.138969372	0.105053308	0.175329098
ABCC3	2.532415956	0.000220903	0.003517336	9.067391353	151.8407246	13.83219693	19.86037682	380.8046717	33.66086589	94.94413483	394.8198849	479.6350199	900.8458015	716.7372274	587.0153399	628.5135209	1778.792265	468.6829398	up	9	183	15	25	329	34	98	417	479	892	771	558	438	1526	544	0.11030258	1.935070509	0.194851972	0.284321569	3.560295999	0.386573542	1.165735793	5.120228998	5.372315242	10.38862115	8.636561205	6.974647453	5.68613836	18.30369036	6.125616701
ABCC4	1.323207606	1.29E-05	0.000424675	118.8835755	100.397419	74.6938634	122.3399212	209.5004425	218.7956283	244.142061	157.1705057	297.3937389	633.2178448	439.7103872	407.1235422	210.9394694	370.6788599	365.2969972	up	118	121	81	154	181	221	252	166	297	627	473	387	147	318	424	1.480803771	1.310096901	1.077384965	1.793340942	2.005585253	2.572869907	3.069353725	2.087054367	3.410788337	7.477095707	5.425252583	4.953034704	1.95403794	3.905562493	4.888651962
ABCG4	-2.540670953	0.047200878	0.159948731	0	0.829730735	2.766439385	0	30.09398621	36.6309423	52.31615593	10.41491303	1.00132572	14.13883545	0	2.103997634	0	0	2.584648565	down	0	1	3	0	26	37	54	11	1	14	0	2	0	0	3	0	0.016606549	0.061202404	0	0.441872764	0.660676121	1.008791682	0.212119059	0.017614067	0.25606768	0	0.03926013	0	0	0.0530525
ABCG5	-2.153511272	0.006453612	0.040500368	21.15724649	4.978384412	33.19727262	12.71064116	3.472383025	4.950127337	10.65699473	35.03198019	0	15.14875227	2.788860807	1.051998817	2.869924753	1.165656792	1.723099043	down	21	6	36	16	3	5	11	37	0	15	3	1	2	1	2	0.598391494	0.147509473	1.087274006	0.423070494	0.075480439	0.132174042	0.304221356	1.056277457	0	0.406169465	0.078132314	0.029061031	0.060366537	0.02788734	0.05236051
ABI3BP	3.016382034	0.000114453	0.002130808	24.17971028	582.4709762	602.1616395	271.6899549	394.6942038	11.88030561	6.781723917	13.25534386	2082.757498	980.6292301	1153.658754	4264.803204	2040.5165	1008.293125	1972.948405	up	24	702	653	342	341	12	7	14	2080	971	1241	4054	1422	865	2290	0.253015783	6.385222398	7.296589943	3.345716329	3.174225667	0.117362045	0.071625111	0.147868129	20.0670033	9.727595339	11.95780509	43.58780682	15.8794743	8.924696294	22.18092292
ABLIM2	-2.121936669	3.11E-09	4.63E-07	336.500968	201.6245687	667.6340383	216.8753149	89.12449763	338.5887099	330.3668365	228.1812764	76.10075472	59.58509225	87.38430528	92.5758959	60.26841982	68.77375073	39.631278	down	334	243	724	273	77	342	341	241	76	59	94	88	42	59	46	5.19534749	3.261196384	11.93650234	3.940555233	1.05756217	4.935194681	5.148176275	3.755738503	1.081843753	0.872107537	1.336408732	1.396033074	0.692018296	0.89817531	0.657406092
ABLIM3	1.66435559	0.001425812	0.013646558	20.14975856	248.9192206	50.7180554	51.63697973	1677.161001	325.7183788	81.380687	51.12775488	334.4427905	285.8064594	320.7189928	741.659166	520.8913427	479.0849415	391.1434829	up	20	300	55	65	1449	329	84	54	334	283	345	705	363	411	454	0.247820196	3.207232914	0.722336861	0.74738899	15.85338968	3.781922701	1.010222141	0.670363918	3.787354724	3.332291848	3.907231226	8.909241252	4.764457734	4.984131471	5.168568927
ABR	3.324036633	0.001297184	0.012768536	0	0.829730735	0	1.588830146	12.73207109	1.980050935	0	2.840430826	54.07158888	0	52.05873506	29.45596688	4.30488713	23.31313584	7.753945695	up	0	1	0	2	11	2	0	3	54	0	56	28	3	20	9	0	0.009775876	0	0.021028572	0.11005072	0.021022928	0	0.03405529	0.559924834	0	0.579941916	0.323560939	0.036005974	0.221780888	0.093692197
ABRACL	2.058744961	4.47E-05	0.001076628	25.1871982	23.23246059	62.7059594	33.36543306	101.8565687	106.9227505	225.7345246	66.27671928	364.4825621	97.96193133	528.0243128	361.8875931	549.5905902	314.7273338	134.4017254	up	25	28	68	42	88	108	233	70	364	97	568	344	383	270	156	1.638452901	1.583268346	4.723601514	2.55428811	5.092413651	6.566406396	14.82111135	4.596234339	21.83122734	6.041093837	34.02401851	22.99308777	26.58844139	17.31803784	9.393475566
ABTB1	-1.24465659	0.005994737	0.038443407	1280.517157	911.8740781	879.7277245	888.1560514	324.0890823	295.0275893	145.3226554	980.8954454	215.2850298	169.6660254	145.020762	221.9717504	667.2575051	340.3717833	348.9275563	down	1271	1099	954	1118	280	298	150	1036	215	168	156	211	465	292	405	44.44585797	33.15782085	35.35936896	36.27890626	8.645514101	9.667452725	5.091056288	36.29574116	6.88029436	5.582708088	4.986015902	7.525114293	17.22419166	9.993314655	13.01213395
AC004233.2	6.752028697	5.47E-05	0.001239616	0	0	0	0	0	0	6.781723917	10.41491303	257.3407101	1029.105237	62.28455802	39.97595505	21.52443565	210.9838794	0	up	0	0	0	0	0	0	7	11	257	1019	67	38	15	181	0	0	0	0	0	0	0	0.259128675	0.420329038	8.970207245	36.93266243	2.335633298	1.478138185	0.606007432	6.756255736	0
AC007040.2	-1.572418161	0.045334138	0.155767541	8.059903425	0.829730735	64.55025233	15.88830146	11.57461008	35.64091683	33.90861958	1.893620551	1.00132572	2.019833636	14.8739243	10.51998817	8.609774259	2.331313584	11.20014378	down	8	1	70	20	10	36	35	2	1	2	16	10	6	2	13	0.150879116	0.016272028	1.399289488	0.350022351	0.166527588	0.629871117	0.640675453	0.03779021	0.017259252	0.035844212	0.275805196	0.192346393	0.119864491	0.036915615	0.225263203
AC009477.2	-1.838562517	0.003777114	0.027659882	10.07487928	34.84869088	11.987904	41.30958379	61.34543343	18.81048388	6.781723917	33.13835964	4.00530288	0	4.648101345	12.6239858	4.30488713	9.325254336	18.09253996	down	10	42	13	52	53	19	7	35	4	0	5	12	3	8	21	4.599166038	16.66598259	6.337133094	22.19264523	21.52296041	8.106674563	3.124697822	16.12713803	1.683534015	0	2.101804949	5.628662857	1.461505642	3.600891558	8.873728605
AC013470.2	-2.575923468	0.020222523	0.09009578	44.32946884	63.05953589	145.699141	228.791541	1.157461008	8.910229207	11.62581243	257.5323949	7.00928004	0	8.366582421	10.51998817	0	0	85.29340265	down	44	76	158	288	1	9	12	272	7	0	9	10	0	0	99	1.823188897	2.717034343	6.939153033	11.07383675	0.036586936	0.34596451	0.48260424	11.29166708	0.265436014	0	0.340851192	0.422594551	0	0	3.76896361
AC015802.6	-1.188294	0.003536349	0.026454875	1654.295178	500.3276334	2362.539235	1836.687648	362.2852956	1246.442064	696.579928	1699.524444	502.6655115	897.816051	334.6632968	376.6155765	942.7702814	357.8566351	566.0380358	down	1642	603	2562	2312	313	1259	719	1795	502	889	360	358	657	307	657	22.8398132	7.236678047	37.77190665	29.84240795	3.844242546	16.2463264	9.706869284	25.01462622	6.39007459	11.75089783	4.576834547	5.078638763	9.680213085	4.179253717	8.396388462
AC020907.6	3.25323327	0.01044235	1	0	0	0	0	1.157461008	0	0	0	2.00265144	2.019833636	0.929620269	3.155996451	2.869924753	2.331313584	1.723099043	up	0	0	0	0	1	0	0	0	2	2	1	3	2	2	2	0	0	0	0	0.038990457	0	0	0	0.080820976	0.083924965	0.04036032	0.135106871	0.093549491	0.086433528	0.081142621
AC092042.3	1.974985182	0.01494813	0.072855882	5.037439641	1.659461471	0	1.588830146	3.472383025	0	16.46990094	2.840430826	29.03844588	13.12891863	20.45164592	11.57198699	2.869924753	25.64444942	3.446198087	up	5	2	0	2	3	0	17	3	29	13	22	11	2	22	4	0.413924943	0.142851279	0	0.15364139	0.21929054	0	1.365939334	0.248818701	2.19701189	1.022691957	1.66462952	0.928729371	0.175380677	1.782441321	0.304242124
AC096887.1	-1.076171118	0.03851375	0.13956627	30.22463784	48.12438265	6.455025233	10.32739595	19.67683714	12.87033108	9.688177024	12.30853358	13.01723436	5.049584089	11.15544323	13.67598462	2.869924753	8.159597544	7.753945695	down	30	58	7	13	17	13	10	13	13	5	12	13	2	7	9	3.072099189	5.124417637	0.759770464	1.235332791	1.5371277	1.235001203	0.993904999	1.333728715	1.218260454	0.486557171	1.12315202	1.357695045	0.216942244	0.701540885	0.846767629
AC098850.3	2.73763989	0.012876431	0.065810236	0	0.829730735	0	0	19.67683714	0.990025467	1.937635405	60.59585763	217.2876813	23.22808681	82.73620394	33.66396215	100.4473664	20.98182226	11.20014378	up	0	1	0	0	17	1	2	64	217	23	89	32	70	18	13	0	0.00770897	0	0	0.134118845	0.008289033	0.017344218	0.572906802	1.774338125	0.195286205	0.726820484	0.291600802	0.662509374	0.157400935	0.106719786
AC112128.1	-2.139464172	0.000294297	0.004344916	57.4268119	42.3162675	106.9689896	45.28165915	9.259688066	5.940152805	26.15807796	56.80861653	5.0066286	5.049584089	17.66278511	6.311992902	2.869924753	13.9878815	18.09253996	down	57	51	116	57	8	6	27	60	5	5	19	6	2	12	21	0.655668734	0.506153611	1.414288454	0.608430691	0.081254356	0.064028145	0.301442359	0.691466333	0.052633523	0.054654952	0.199759084	0.070389158	0.024369116	0.135092685	0.221940557
AC113348.2	-3.525614289	0.048022586	1	1.007487928	3.318922941	0	0	2.314922016	0	1.937635405	15.14896441	0	1.009916818	0	0	0	0	0	down	1	4	0	0	2	0	2	16	0	1	0	0	0	0	0	0.04757758	0.164196873	0	0	0.084019364	0	0.092355601	0.762662685	0	0.045211846	0	0	0	0	0
AC117457.1	-3.425897899	0.019261379	0.086954549	29.21714992	43.97572897	98.66967141	41.30958379	0	0	0	16.09577468	0	0	0.929620269	1.051998817	0	0	16.36944091	down	29	53	107	52	0	0	0	17	0	0	1	1	0	0	19	1.639630797	2.585392492	6.412128752	2.728211599	0	0	0	0.96295759	0	0	0.051676297	0.057662434	0	0	0.986982446
AC124312.1	1.067171224	0.00132674	0.012944211	57.4268119	34.01896015	46.10732309	36.54309335	121.5334059	38.61099323	27.12689567	63.43628846	159.2107895	102.0015986	113.4136728	92.5758959	76.05300596	146.8727558	85.29340265	up	57	41	50	46	105	39	28	67	159	101	122	88	53	126	99	3.383250669	2.099644275	3.145572595	2.533633489	5.502951286	2.147503979	1.613051555	3.984229012	8.636529497	5.696794966	6.618544127	5.327051489	3.332232863	7.319321652	5.39886259
AC139491.7	-4.066400904	0.045038802	0.155162347	27.20217406	0	4.610732309	1.588830146	1.157461008	0	0	71.01077066	0	0	0	0	0	1.165656792	0	down	27	0	5	2	1	0	0	75	0	0	0	0	0	1	0	0.489948076	0	0.096167136	0.033677739	0.016022613	0	0	1.36350811	0	0	0	0	0	0.017759358	0
ACAA2	1.092609709	0.00243915	0.020105289	761.6608737	1032.185035	457.384645	666.5142461	1088.013348	321.7582769	141.4473845	717.6821888	1302.724762	958.4110601	1320.060782	1581.154222	1775.04846	1724.006395	1017.489985	up	756	1244	496	839	940	325	146	758	1301	949	1420	1503	1237	1479	1181	16.20942717	23.01276471	11.27192099	16.69300299	17.7959335	6.464564639	3.038292796	16.282656	25.52736477	19.33579259	27.82771416	32.86621971	28.09413885	31.0352332	23.26502526
ACADL	-1.790949659	0.018859751	0.085836047	37.27705334	111.1839185	130.9447976	219.2585601	107.6438738	34.65089136	4.844088512	40.71284185	26.03446872	19.18841954	13.01468377	0	2.869924753	46.62627168	65.47776365	down	37	134	142	276	93	35	5	43	26	19	14	0	2	40	76	1.144275404	3.575495057	4.654655791	7.920718143	2.539562093	1.004169283	0.150082391	1.332316678	0.735842728	0.558383188	0.395731109	0	0.065517752	1.210681196	2.159484991
ACADSB	2.061094622	1.76E-14	1.19E-11	166.2355081	189.1786077	170.5970954	160.4718447	295.1525571	336.6086589	211.2022591	338.0112683	1000.324394	496.8790744	1428.826353	857.3790359	1139.360127	1123.693148	769.3637229	up	165	228	185	202	255	340	218	357	999	492	1537	815	794	964	893	2.200906882	2.623947346	2.615530809	2.50032079	3.003343132	4.2073311	2.822312595	4.770853826	12.194557	6.236382173	18.73850371	11.08715795	11.21859266	12.58449305	10.94402161
ACAN	7.461166636	1.26E-25	6.58E-22	4.029951713	5.808115147	23.97580801	0.794415073	28.93652521	12.87033108	6.781723917	4.734051377	1670.211301	77.76359497	3847.698293	564.9233648	416.1390892	3775.562349	3129.147863	up	4	7	26	1	25	13	7	5	1668	77	4139	537	290	3239	3632	0.029277148	0.044204793	0.201703073	0.006791965	0.161568181	0.08827184	0.049727625	0.036664769	11.17242997	0.535561561	27.68901604	4.008556105	2.24836559	23.2017474	24.42431418
ACAP2	1.312284459	1.17E-05	0.000390152	208.5500011	409.8869833	384.5350746	276.4564453	313.6719332	551.4441854	755.6778078	335.1708375	977.2939028	1224.019183	1494.829392	983.618894	485.0172833	972.1577645	891.703755	up	207	494	417	348	271	557	780	354	976	1212	1608	935	338	834	1035	2.264209739	4.662037927	4.834513208	3.532256158	2.617355101	5.652122335	8.280790692	3.879356939	9.769648573	12.59791933	16.07591386	10.43044461	3.916184659	8.927982418	10.40146273
ACAT2	1.470102203	0.000209526	0.003377492	58.43429983	139.3947635	44.26303017	77.85267713	268.5309539	190.0848898	217.0151653	68.17033983	373.4944936	313.0742135	395.0886143	642.7712772	251.1184159	299.5737955	300.6807831	up	58	168	48	98	232	192	224	72	373	310	425	611	175	257	349	1.434419143	3.584758519	1.258229038	2.249058713	5.066209121	4.405136366	5.376838517	1.78398314	8.441890729	7.285505114	9.606834884	15.4111196	4.584439867	6.22045524	7.930147491
ACBD5	1.060548347	0.005976023	0.038415763	242.8045907	542.6439009	293.2425748	406.7405173	1266.262343	638.5664265	460.1884086	151.4896441	1125.490109	1474.478554	916.6055852	1282.386558	675.8672794	1108.539609	717.6707516	up	241	654	318	512	1094	645	475	160	1124	1460	986	1219	471	951	833	4.429451544	10.3708226	6.194844651	8.732317378	17.75404364	10.99772046	8.473394338	2.946205699	18.90523322	25.49973475	16.56353939	22.84975352	9.169675617	17.10623353	14.06648776
ACBD7	2.055515846	0.001525247	0.014352021	101.7562807	202.4542994	20.28722216	234.3524465	241.9093507	114.8429542	21.31398945	63.43628846	532.7052831	71.70409406	1581.284078	552.299379	57.39849506	518.7172724	323.9426202	up	101	244	22	295	209	116	22	67	532	71	1701	525	40	445	376	6.008486886	12.52379975	1.387192756	16.28517381	10.97835015	6.401942696	1.270273742	3.993270379	28.96264304	4.01376542	92.48927493	31.85282451	2.520599745	25.90864629	20.5513023
ACE	-1.54919104	0.035633248	0.132206969	23.17222235	5.808115147	24.89795447	14.29947131	25.46414218	172.2644313	175.3560041	9.468102755	12.01590864	46.45617362	5.577721614	14.72798344	38.74398417	8.159597544	9.477044739	down	23	7	27	18	22	174	181	10	12	46	6	14	27	7	11	0.338292875	0.088831214	0.420919617	0.245676807	0.28571612	2.374238333	2.583892765	0.147358498	0.16152103	0.642943398	0.080660254	0.210009022	0.420657786	0.10076368	0.148650187
ACHE	-2.07357301	0.000572441	0.007062816	15.11231892	134.4163791	87.60391387	161.2662598	334.5062314	825.6812399	479.5647627	185.574814	166.2200695	77.76359497	47.41063372	57.85993494	48.7887208	37.30101734	26.70803517	down	15	162	95	203	289	834	495	196	166	77	51	55	34	32	31	0.366475952	3.414851179	2.460074249	4.602320918	6.234463887	18.90298207	11.73789762	4.797560541	3.711462919	1.787700831	1.13885312	1.37044564	0.879899948	0.765147507	0.695862888
ACKR1	-1.238073953	0.047860345	0.161429193	366.7256058	181.711031	208.4051004	193.8372778	105.3289517	14.85038201	31.00216648	587.9691811	49.06496028	163.6065245	28.81822834	32.61196333	101.8823287	59.44849639	191.2639938	down	364	219	226	244	91	15	32	621	49	162	31	31	71	51	222	12.05857165	6.259521622	7.935482002	7.500858091	2.661845996	0.460994552	1.028905192	20.61086671	1.485502476	5.099873379	0.938640946	1.04737229	2.491454647	1.653505438	6.757020205
ACKR3	3.292691796	1.44E-11	5.00E-09	94.70386525	229.005683	135.5555299	146.9667885	740.7750453	195.0350171	236.3915194	53.9681857	4213.57863	1565.371068	3847.698293	1675.834116	1412.002979	1965.297351	1021.797733	up	94	276	147	185	640	197	244	57	4208	1550	4139	1593	984	1686	1186	3.355741938	8.501045265	5.562223352	6.128568838	20.17380062	6.524345892	8.454373383	2.038664346	137.4735819	52.58262883	135.0515104	57.99911667	37.20968154	58.90596014	38.90031782
ACMSD	1.967458056	0.003275327	0.025091032	7.052415497	20.74326838	14.75434339	38.13192349	78.70734856	5.940152805	4.844088512	21.77663634	11.01458292	12.11900181	94.82126743	128.3438557	70.31315645	118.8969928	219.695128	up	7	25	16	48	68	6	5	23	11	12	102	122	49	102	255	0.38551833	1.18792643	0.933979538	2.453097824	3.306762111	0.30655492	0.267268571	1.269068305	0.554399069	0.628026735	5.134409232	6.85254228	2.858533094	5.49778979	12.90312578
ACO2	1.419518534	0.010339921	0.056471876	336.500968	1025.547189	119.87904	401.9740268	2437.612883	469.2720716	192.7947228	455.4157425	1110.470224	687.7533529	2230.159025	2084.009657	1608.592824	3858.323982	1149.307062	up	334	1236	130	506	2106	474	199	481	1109	681	2399	1981	1121	3310	1334	9.328010266	29.78266551	3.848188065	13.11353271	51.93354443	12.28092105	5.394193496	13.45853521	28.34372399	18.07338728	61.23731125	56.4250465	33.16258025	90.47144135	34.22993992
ACOT4	1.670903521	0.002497925	0.020492616	7.052415497	57.25142074	2.766439385	8.738565801	38.19621327	22.77058575	11.62581243	12.30853358	45.0596574	40.39667271	137.5837998	34.71596096	78.92293071	72.2707211	38.76972848	up	7	69	3	11	33	23	12	13	45	40	148	33	55	62	45	0.23307374	1.982197578	0.105873421	0.339871407	0.970188884	0.710449464	0.387799681	0.433659463	1.371167892	1.265625427	4.504020292	1.120609106	1.939805329	2.020356282	1.376624765
ACOXL	-2.844236447	0.015246925	0.073961791	13.09734307	7.467576618	16.59863631	12.71064116	3.472383025	0	0	8.521292479	1.00132572	0	1.859240538	0	0	0	4.307747609	down	13	9	18	16	3	0	0	9	1	0	2	0	0	0	5	0.224307725	0.133981838	0.32918783	0.256181344	0.045705575	0	0	0.155579925	0.015790057	0	0.031540908	0	0	0	0.079264485
ACP4	-2.599497936	0.035085106	1	2.014975856	3.318922941	0	0.794415073	2.314922016	5.940152805	6.781723917	0.946810275	1.00132572	0	0	0	0	1.165656792	0.861549522	down	2	4	0	1	2	6	7	1	1	0	0	0	0	1	1	0.116771699	0.201497721	0	0.054179406	0.103106168	0.324989181	0.396676561	0.058494869	0.053430645	0	0	0	0	0.057141097	0.053643285
ACRV1	1.528312702	0.045949386	0.157134074	0	0	1.844292924	5.56090551	6.944766049	3.96010187	18.40753634	3.787241102	31.04109732	24.23800363	12.0850635	7.363991719	14.34962377	9.325254336	3.446198087	up	0	0	2	7	6	4	19	4	31	24	13	7	10	8	4	0	0	0.075368602	0.230948292	0.188359867	0.131935029	0.655653786	0.142482077	1.008636281	0.810869962	0.422451393	0.253824195	0.376608597	0.278369103	0.130664565
ACSBG1	1.393186354	0.045299891	0.155684114	37.27705334	106.2055341	11.06575754	12.71064116	357.6554515	80.19206287	33.90861958	29.35111854	68.09014896	236.3205354	45.55139318	522.8434121	387.4398417	190.0020571	84.43185313	up	37	128	12	16	309	81	35	31	68	234	49	497	270	163	98	0.429377653	1.281593298	0.147601016	0.172299626	3.1662357	0.872032722	0.394218185	0.360420577	0.722153369	2.580497634	0.519729192	5.882189393	3.318957035	1.851255172	1.044892346
ACSBG2	-2.441490956	0.020757892	0.091515176	12.08985514	12.44596103	1.844292924	2.383245218	8.102227057	0	8.719359321	89.94697617	0	0	0.929620269	5.259994085	10.04473664	3.496970376	2.584648565	down	12	15	2	3	7	0	9	95	0	0	1	5	7	3	3	0.339722416	0.366384221	0.060012724	0.078811728	0.174979853	0	0.247295585	2.694490973	0	0	0.025875353	0.144363653	0.209913877	0.083119932	0.078031862
ACSM1	-4.886327236	2.03E-05	0.000587182	147.0932375	107.0352649	10.14361108	106.4516198	0	0	15.50108324	29.35111854	0	0	2.788860807	0	2.869924753	2.331313584	4.307747609	down	146	129	11	134	0	0	16	31	0	0	3	0	2	2	5	5.315869412	4.052413028	0.424506672	4.527441888	0	0	0.565421511	1.13081956	0	0	0.099835735	0	0.07713502	0.071267645	0.167262742
ACTA2	-1.387096132	0.000251447	0.003877196	1700.639623	1428.796326	880.649871	1313.168115	618.0841784	634.6063247	325.522748	2590.472914	306.4056703	345.3915517	423.9068426	450.2554937	667.2575051	439.4526106	543.6377482	down	1688	1722	955	1653	534	641	336	2736	306	342	456	428	465	377	631	98.40919781	86.61616303	59.01154815	89.4257809	27.48853248	34.66820278	19.0122459	159.8046869	16.3255376	18.94694742	24.29804932	25.44789827	28.71549817	21.51025538	33.79872887
ACTC1	2.046491094	0.000486344	0.006314791	16.11980685	77.16495839	11.06575754	9.532980874	31.25144722	6.930178272	8.719359321	2.840430826	38.05037736	52.51567452	106.9063309	42.07995268	90.40262972	110.7373952	151.6327158	up	16	93	12	12	27	7	9	3	38	52	115	40	63	95	176	0.340642076	1.708298664	0.270788328	0.237075236	0.507562024	0.138256767	0.185973778	0.06398965	0.740363023	1.052038288	2.237790705	0.868526754	1.420754402	1.979442453	3.442696472
ACVR1C	2.042006821	0.000971607	0.010431148	4.029951713	0	14.75434339	40.51516871	6.944766049	14.85038201	25.18926026	34.08516992	144.1909037	98.97184814	89.24354582	46.28794795	28.69924753	50.12324206	49.10832274	up	4	0	16	51	6	15	26	36	144	98	96	44	20	43	57	0.034212393	0	0.145048698	0.40478115	0.04531289	0.119021323	0.215837901	0.308486481	1.127116411	0.796525045	0.750478087	0.383814205	0.181198089	0.359942301	0.447925802
ADA	-1.770509391	0.038516167	0.13956627	13.09734307	11.61623029	19.3650757	3.972075364	12.73207109	155.4339984	149.1979262	8.521292479	11.01458292	6.059500907	5.577721614	1.051998817	25.82932278	2.331313584	43.93902561	down	13	14	21	5	11	157	154	9	11	6	6	1	18	2	51	0.664323983	0.617258614	1.137434145	0.237100911	0.496336613	7.442970213	7.638150232	0.460775372	0.514413171	0.29136523	0.28024066	0.052117249	0.974337095	0.100024766	2.394498195
ADA2	1.177031581	2.75E-05	0.000737627	285.1190837	355.1247547	272.9553527	244.6798424	798.6480957	428.6810274	347.8055551	516.9584104	889.1772394	1014.966402	1149.010652	512.3234239	938.4653943	1110.870923	811.5796495	up	283	428	296	308	690	433	359	546	888	1005	1236	487	654	953	942	4.305812383	5.618430081	4.773432276	4.348565557	9.269681367	6.111764514	5.301441965	8.322838734	12.36415521	14.53063598	17.18820224	7.556880066	10.54014458	14.19065803	13.16822772
ADAD2	-3.384985602	0.000537631	0.006794336	32.2396137	5.808115147	42.41873724	7.149735655	2.314922016	12.87033108	25.18926026	1.893620551	0	6.059500907	0	1.051998817	0	0	3.446198087	down	32	7	46	9	2	13	26	2	0	6	0	1	0	0	4	1.102349389	0.208051031	1.679567671	0.287699055	0.060833994	0.415453756	0.86930771	0.069025483	0	0.196413092	0	0.035132915	0	0	0.126600971
ADAM11	-2.223864861	0.005809113	0.037682039	51.38188434	14.1054225	6.455025233	5.56090551	26.62160319	330.6685061	413.6851589	85.21292479	18.02386296	54.53550816	10.22582296	5.259994085	41.61390892	29.1414198	16.36944091	down	51	17	7	7	23	334	427	90	18	54	11	5	29	25	19	0.847260816	0.243667951	0.123258073	0.107912468	0.337381939	5.147584228	6.885028091	1.49795796	0.273654293	0.852492565	0.167025564	0.0847153	0.510322946	0.406469461	0.290006883
ADAM12	-1.714178251	0.014948982	0.072855882	30.22463784	14.1054225	50.7180554	11.91622609	18.51937613	47.52122244	345.8679197	31.24473909	19.02518868	52.51567452	7.436962152	7.363991719	28.69924753	12.82222471	18.95408948	down	30	17	55	15	16	48	357	33	19	52	8	7	20	11	22	0.267260102	0.130666525	0.519333038	0.124002594	0.125857733	0.396701791	3.086824842	0.294535051	0.154899241	0.440216293	0.065139764	0.06359981	0.188730905	0.095906165	0.180070808
ADAM15	-1.325748532	0.000971892	0.010431148	1004.465464	701.1224714	1018.049694	621.2325869	776.6563365	3199.762311	3823.923471	1282.927923	563.7463804	738.2491938	519.6577304	654.3432642	582.5947249	511.7233317	767.6406238	down	997	845	1104	782	671	3232	3947	1355	563	731	559	622	406	439	891	24.00055158	17.55033126	28.16861703	17.46865453	14.26249921	72.17843578	92.2197811	32.67950954	12.40272959	16.72219702	12.29932251	15.27078458	10.35266715	10.34264342	19.7065921
ADAM19	-3.160553371	1.31E-07	1.02E-05	104.7787445	23.23246059	79.30459571	73.88060177	26.62160319	57.42147711	235.4227017	292.5643751	17.02253724	12.11900181	5.577721614	2.103997634	24.3943604	5.82828396	20.67718852	down	104	28	86	93	23	58	243	309	17	12	6	2	17	5	24	1.160987492	0.269683749	1.017567061	0.96339367	0.22670917	0.600664886	2.632881854	3.4559134	0.173670454	0.127299103	0.061219358	0.022770318	0.201021855	0.054626726	0.246157573
ADAM22	1.085041741	1.55E-05	0.000480595	275.0442044	331.0625634	296.0090142	310.6162935	589.1476532	365.3193975	433.061513	397.6603157	692.9173983	781.675617	955.6496365	877.3670134	497.9319447	1268.23459	488.4985788	up	273	399	321	391	509	369	447	420	692	774	1028	834	347	1088	567	1.95415371	2.464174817	2.435406688	2.597164573	3.217072923	2.450374645	3.105521167	3.012003936	4.532992333	5.264861243	6.725622797	6.088453966	2.631029407	7.621947217	3.728952851
ADAM33	1.989978898	0.010150558	0.055828068	41.30700505	34.01896015	0	11.12181102	56.7155894	71.28183366	442.74969	21.77663634	18.02386296	637.257512	28.81822834	59.96393257	114.7969901	73.4363779	59.446917	up	41	41	0	14	49	72	457	23	18	631	31	57	80	63	69	0.781690984	0.674431191	0	0.247688544	0.824886839	1.273484877	8.456649722	0.439328373	0.314055618	11.43221807	0.540202087	1.108334886	1.615628055	1.175527417	1.208670982
ADAMTS12	-1.495688507	0.002378155	0.01977997	75.56159461	81.31361206	25.82010093	59.58113046	54.40066739	26.73068762	17.43871864	90.89378645	3.00397716	30.29750453	13.94430403	13.67598462	27.26428516	10.49091113	35.32353039	down	75	98	28	75	47	27	18	96	3	30	15	13	19	9	41	0.656840807	0.740504126	0.259912569	0.609518321	0.363449243	0.219367697	0.153003816	0.842326115	0.02404379	0.249672099	0.120069704	0.116114676	0.176259533	0.07714048	0.3299062
ADAMTS15	-2.834684597	2.93E-08	2.99E-06	26.19468613	67.20818956	51.64020186	46.8704893	27.7790642	43.56112057	38.75270809	46.3937035	12.01590864	6.059500907	0	7.363991719	5.739849506	0	11.20014378	down	26	81	56	59	24	44	40	49	12	6	0	7	4	0	13	0.360442309	0.968835356	0.822850296	0.758998758	0.293778971	0.565881038	0.538211909	0.680563519	0.152239194	0.079043026	0	0.098970407	0.05873846	0	0.165582153
ADAMTS16	-6.12979711	6.23E-09	8.46E-07	171.2729478	252.2381435	175.2078277	322.5325196	0	7.92020374	10.65699473	936.3953625	0	9.08925136	1.859240538	7.363991719	2.869924753	2.331313584	0	down	170	304	190	406	0	8	11	989	0	9	2	7	2	2	0	2.296423166	3.543065052	2.720363795	5.089272084	0	0.100254306	0.144220361	13.38472521	0	0.115530167	0.02469314	0.096437499	0.028617596	0.026440762	0
ADAMTS17	-2.631341001	2.44E-07	1.76E-05	227.6922718	90.44065015	182.5849994	88.18007308	20.83429815	196.0250426	277.0818629	488.5541021	47.06230884	49.48592407	13.94430403	23.14397398	45.91879605	22.14747905	20.67718852	down	226	109	198	111	18	198	286	516	47	49	15	22	32	19	24	2.863531025	1.191578055	2.659065476	1.30509784	0.201378456	2.327387477	3.517145888	6.550181369	0.544971922	0.589982905	0.173711284	0.284289642	0.429480633	0.235606909	0.279391027
ADAMTS2	-4.107508404	5.27E-11	1.58E-08	582.3280225	109.5244571	332.8948727	297.9056523	23.14922016	540.5539052	983.3499679	206.4046401	6.00795432	11.109085	8.366582421	24.19597279	34.43909704	11.65656792	60.30846652	down	578	132	361	375	20	546	1015	218	6	11	9	23	24	10	70	5.312907583	1.046841423	3.517078101	3.198617649	0.162323526	4.655937214	9.05526911	2.007571801	0.050470602	0.096083099	0.075611917	0.215614101	0.233676919	0.08995916	0.591167053
ADAMTS3	-2.352949396	0.000223336	0.003552448	41.30700505	60.57034368	140.1662622	19.86037682	11.57461008	35.64091683	78.47423389	58.70223708	17.02253724	30.29750453	12.0850635	6.311992902	0	2.331313584	7.753945695	down	41	73	152	25	10	36	81	62	17	30	13	6	0	2	9	0.503116759	0.772876909	1.976964646	0.284676472	0.108350764	0.409824085	0.964719023	0.762231315	0.190904719	0.349829216	0.145804725	0.075089823	0	0.024019054	0.101469424
ADAMTS5	-2.497437866	0.000117759	0.002176794	1.007487928	24.89192206	15.67648985	6.355320582	46.29844033	41.58106963	46.50324971	17.98939523	2.00265144	7.069417724	3.718481076	2.103997634	7.174811883	5.82828396	3.446198087	down	1	30	17	8	40	42	48	19	2	7	4	2	5	5	4	0.008684379	0.224782545	0.156479732	0.064469665	0.306722634	0.338374888	0.404586063	0.165311306	0.015894673	0.057767919	0.03174988	0.017713879	0.045994822	0.042496167	0.031915859
ADAMTS7	-2.684164396	0.000900536	0.009864212	89.6664256	29.04057574	10.14361108	19.06596175	32.40890823	414.8206709	716.9250997	33.13835964	38.05037736	34.3371718	15.80354457	2.103997634	21.52443565	48.95758526	22.40028756	down	89	35	11	24	28	419	740	35	38	34	17	2	15	42	26	1.274949143	0.43258698	0.167019018	0.319036766	0.354166871	5.568355151	10.28881765	0.502320693	0.498160475	0.462840833	0.22258459	0.029219835	0.227611534	0.588834316	0.342203117
ADAMTS8	-2.245397835	4.70E-05	0.001107879	174.2954116	23.23246059	157.687045	85.79682786	20.83429815	230.6759339	298.3958523	176.1067112	25.033143	31.30742135	17.66278511	13.67598462	31.56917228	16.31919509	79.262556	down	173	28	171	108	18	233	308	186	25	31	19	13	22	14	92	3.392945858	0.473796014	3.554653919	1.965536985	0.311709745	4.239325825	5.862899355	3.654718577	0.448697501	0.577753273	0.340586747	0.26002738	0.45703942	0.2687199	1.657778155
ADAMTSL3	2.77546464	8.18E-05	0.001665743	8.059903425	44.80545971	6.455025233	6.355320582	184.0363003	7.92020374	35.84625499	39.76603157	527.6986545	106.0412659	497.3468439	147.2798344	61.70338219	470.925344	180.06385	up	8	54	7	8	159	8	37	42	527	105	535	140	43	404	209	0.08556588	0.498318416	0.079355871	0.079401235	1.501601889	0.079379922	0.384099068	0.450059666	5.158269918	1.067209854	5.23007278	1.527156589	0.487168547	4.228954039	2.053830873
ADARB1	1.098577352	0.012589443	0.064763469	238.774639	266.343566	198.2614893	170.7992407	168.9893072	726.6786931	708.2057404	471.5115172	1414.873242	530.2063293	581.9422884	506.011431	872.457125	1364.984103	256.7417575	up	237	321	215	215	146	734	731	498	1413	525	626	481	608	1171	298	2.602854378	3.041649045	2.502709099	2.191122324	1.41579844	7.478381813	7.79201533	5.479501349	14.20124771	5.479118878	6.283754017	5.387552351	7.073026047	12.58633792	3.00694544
ADARB2	-1.781065648	0.011101397	0.059548018	18.13478271	189.1786077	57.17308063	13.50505624	732.6728182	144.5437183	162.761374	117.4044742	118.156435	34.3371718	17.66278511	8.415990537	66.00826932	43.1293013	77.53945695	down	18	228	62	17	633	146	168	124	118	34	19	8	46	37	90	0.163485773	1.786672081	0.596855962	0.143279157	5.076427849	1.230184822	1.480974692	1.12833826	0.980781538	0.293451458	0.157726395	0.074104119	0.442553158	0.328889607	0.751030765
ADCY6	-1.105722737	0.000191426	0.003160748	360.6806783	405.7383296	353.1820949	293.9335769	234.9645847	379.179754	361.369003	889.0548487	223.2956356	213.0924486	213.8126619	257.7397102	101.8823287	153.8666965	168.0021567	down	358	489	383	370	203	383	373	939	223	211	230	245	71	132	195	4.185398342	4.932478208	4.745947533	4.014044047	2.095544355	4.15396272	4.232466206	10.99840059	2.385840739	2.344153901	2.457677676	2.921223309	0.879249789	1.510318943	2.094576089
ADCYAP1	-2.850231192	0.016358108	0.077687336	15.11231892	4.148653677	9.221464618	0	41.6685963	17.82045841	7.750541619	92.787407	0	0	0	1.051998817	17.21954852	0	5.16929713	down	15	5	10	0	36	18	8	98	0	0	0	1	12	0	6	0.34055603	0.097942202	0.240639936	0	0.721683648	0.379122771	0.176286152	2.22912058	0	0	0	0.023154863	0.288588296	0	0.12515734
ADCYAP1R1	1.381398176	0.002355775	0.019635652	2116.732137	840.5172349	941.5115375	1136.013554	3673.78124	3827.438457	2411.387261	5515.169855	7381.773208	2158.19224	9004.301925	9840.396935	4281.927732	10522.38386	3454.813582	up	2101	1013	1021	1430	3174	3866	2489	5825	7372	2137	9686	9354	2984	9027	4010	24.81374052	10.32234034	12.7809258	15.67216011	33.09940257	42.35825721	28.53132736	68.92428728	79.67724815	23.98394396	104.5572052	112.6700407	37.33061595	104.3399426	43.51292874
ADD2	-2.481676283	2.42E-06	0.000107001	1514.254356	1335.866484	2197.475018	1409.292339	523.1723757	328.6884552	321.6474772	2009.131405	113.1498064	354.480803	41.8329121	434.4755114	176.5003723	82.76163223	306.7116297	down	1503	1610	2383	1774	452	332	332	2122	113	351	45	413	123	71	356	10.55115113	9.75145192	17.73108423	11.55636145	2.801730426	2.162165812	2.262089807	14.92438393	0.725942332	2.341520013	0.28873318	2.95689441	0.914631443	0.487798184	2.296141351
ADD3	1.967322178	0.000146939	0.002575963	628.6724672	2594.568009	639.9696445	1276.625022	8905.504997	1461.27759	864.1853905	1361.513176	10254.5767	8366.150919	10188.63815	9486.925332	4474.21269	11238.09713	6659.777803	up	624	3127	694	1607	7694	1476	892	1438	10241	8284	10960	9018	3118	9641	7730	10.26028461	44.36140005	12.09496667	24.51982314	111.7053693	22.51496235	14.23542929	23.68884435	154.0990637	129.4388968	164.7133081	151.2272138	54.30640847	155.1450301	116.778279
ADGRA1	-2.225750379	0.004699693	0.03233886	559.1558001	83.80280427	567.120074	498.0982506	142.367704	1846.397497	1275.932914	91.84059672	243.32215	466.5815698	12.0850635	35.76795978	7.174811883	37.30101734	144.7403196	down	555	101	615	627	123	1865	1317	97	243	462	13	34	5	32	168	6.712038333	1.053865927	7.883279928	7.036482699	1.313450182	20.92427073	15.45888321	1.175285422	2.689369865	5.309496209	0.143697137	0.41935832	0.064051839	0.378749781	1.866717012
ADGRD2	-3.068232709	4.68E-05	0.001107879	2160.054118	287.9165652	1070.612042	168.4159954	48.61336234	44.55114604	56.19142674	149.5960235	134.1776465	69.68426043	77.15848232	19.98797752	18.6545109	53.62021243	42.21592656	down	2144	347	1161	212	42	45	58	158	134	69	83	19	13	46	49	51.9779485	7.258157249	29.83300224	4.769324284	0.899064174	1.012084833	1.36475044	3.837616834	2.972911407	1.589620075	1.839144121	0.469778196	0.333839606	1.091423127	1.091435793
ADGRG2	-2.709018055	0.008409479	0.048675262	6.044927569	9.956768824	39.65229786	9.532980874	0	3.96010187	20.34517175	176.1067112	8.01060576	0	11.15544323	2.103997634	10.04473664	0	4.307747609	down	6	12	43	12	0	4	21	186	8	0	12	2	7	0	5	0.097273642	0.167852462	0.738895067	0.180531009	0	0.06016085	0.330441143	3.02111348	0.11869071	0	0.177815038	0.033068829	0.120210421	0	0.074476916
ADGRG5	1.749071321	0.001402025	0.013481422	8.059903425	1.659461471	7.377171694	3.972075364	1.157461008	5.940152805	9.688177024	25.56387744	12.01590864	22.21816999	38.11443103	41.02795387	30.13420991	19.81616546	23.26183709	up	8	2	8	5	1	6	10	27	12	22	41	39	21	17	27	0.149872776	0.032326993	0.158852165	0.086921939	0.016541688	0.104278329	0.181829214	0.506765101	0.205729621	0.391656501	0.702036898	0.745147542	0.41672755	0.311689845	0.46473383
ADGRG6	2.254744857	7.11E-07	4.01E-05	9.067391353	4.148653677	6.455025233	4.766490437	39.35367428	9.900254675	15.50108324	20.82982606	67.08882324	51.50575771	79.01772286	59.96393257	81.79285547	34.96970376	79.262556	up	9	5	7	6	34	10	16	22	67	51	85	57	57	30	92	0.100741767	0.048288043	0.083049205	0.062322511	0.336041581	0.10384297	0.173827279	0.246717471	0.686316866	0.542484238	0.869619554	0.650708996	0.675837152	0.3286467	0.946155764
ADGRL1	-1.004504754	0.000465072	0.006125147	1433.655322	1143.368953	1037.41477	386.8801405	1525.533609	1543.449704	1532.669605	1270.61939	893.1825423	604.9401739	609.8308964	498.6474393	390.3097664	505.8950477	801.2410552	down	1423	1378	1125	487	1318	1559	1582	1342	892	599	656	474	272	434	930	14.25097249	11.9066987	11.94159977	4.525798364	11.6547258	14.48424179	15.37718987	13.46487381	8.17499078	5.700544214	6.004637004	4.84130947	2.88541748	4.253733702	8.557172934
ADGRL2	-3.050638837	1.38E-07	1.06E-05	157.1681168	198.3056457	417.7323472	87.38565801	37.03875226	326.7084043	827.3703178	298.2452368	53.07026316	75.74376133	37.18481076	13.67598462	18.6545109	6.993940752	42.21592656	down	156	239	453	110	32	330	854	315	53	75	40	13	13	6	49	1.853283281	2.44972681	5.704082511	1.212652965	0.33567132	3.636982395	9.847046219	3.749194174	0.576203504	0.846697675	0.43433069	0.157509032	0.163591493	0.069760475	0.534836513
ADGRV1	-1.216013535	0.039148202	0.141155943	179.3328512	195.8164535	156.7648985	194.6316928	6.944766049	766.2797118	735.3326361	274.5749799	93.12329196	1702.719755	93.89164717	228.2837433	60.26841982	143.3757854	147.3249682	down	178	236	170	245	6	774	759	290	93	1686	101	217	42	123	171	0.705094267	0.806569377	0.713750607	0.900575036	0.020985798	2.844318274	2.918097869	1.150894062	0.337126542	6.346505288	0.365672139	0.876661263	0.176228695	0.476840638	0.622344779
ADH1B	4.405231163	8.25E-07	4.47E-05	0	1.659461471	0	5.56090551	0	0	0	0	22.02916584	8.079334542	19.52202565	9.467989354	37.30902179	32.63839018	16.36944091	up	0	2	0	7	0	0	0	0	22	8	21	9	26	28	19	0	0.031567508	0	0.118831733	0	0	0	0	0.368309779	0.139074541	0.351131964	0.167917193	0.503826788	0.501310444	0.319351613
ADH4	2.464550376	0.016060716	0.076618012	0	1.659461471	0	0.794415073	6.944766049	0	0.968817702	2.840430826	20.0265144	0	16.73316484	10.51998817	8.609774259	1.165656792	5.16929713	up	0	2	0	1	6	0	1	3	20	0	18	10	6	1	6	0	0.063090988	0	0.033928247	0.193701546	0	0.035486706	0.109892034	0.669187161	0	0.601520747	0.372889101	0.232373282	0.035782918	0.201555103
ADH7	4.145627401	0.027108263	1	0	0	0	0	0	0	0	0	4.00530288	0	0	1.051998817	10.04473664	5.82828396	0.861549522	up	0	0	0	0	0	0	0	0	4	0	0	1	7	5	1	0	0	0	0	0	0	0	0	0.105182432	0	0	0.029305241	0.213058367	0.140608435	0.026400257
ADIRF	2.94551509	1.56E-06	7.47E-05	776.7731926	985.7201136	943.3558304	289.1670865	476.8739354	583.1250003	66.84842146	986.5763071	2083.758823	1284.614192	2284.077001	4949.654434	19780.95636	2868.681365	1184.630592	up	771	1188	1023	364	412	589	69	1042	2081	1272	2457	4705	13785	2461	1375	66.12417116	87.90728127	92.99334817	28.96902545	31.19967915	46.86312089	5.743621998	89.53312693	163.3280433	103.6675582	192.5991372	411.5384265	1252.312705	206.5658118	108.3468577
ADM	-2.967135036	0.002686207	0.021661618	27.20217406	57.25142074	76.53815633	15.88830146	533.5895248	1241.491936	4305.425869	5.680861653	189.2505611	92.91234724	201.7275984	19.98797752	30.13420991	143.3757854	23.26183709	down	27	69	83	20	461	1254	4444	6	189	92	217	19	21	123	27	0.781249065	1.722571994	2.545506594	0.537010009	11.77805887	33.66148974	124.8046288	0.173935074	5.004611463	2.529667659	5.738901857	0.560691857	0.643643213	3.483147174	0.717789778
ADORA2B	-1.22858115	0.021032901	0.092310737	16.11980685	30.70003721	23.05366154	34.9542632	13.8895321	24.75063669	16.46990094	29.35111854	14.01856008	2.019833636	5.577721614	24.19597279	0	15.1535383	9.477044739	down	16	37	25	44	12	25	17	31	14	2	6	23	0	13	11	0.725263301	1.447038175	1.201119219	1.85078101	0.48029052	1.051297854	0.747920673	1.407821469	0.58074646	0.086150065	0.248582349	1.063281989	0	0.576713396	0.458116742
ADRA1A	-1.351505449	0.03673145	0.134935384	34.25458956	90.44065015	40.57444432	69.11411133	155.0997751	30.69078949	40.6903435	34.08516992	9.01193148	4.039667271	70.65114044	21.03997634	1.434962377	53.62021243	9.477044739	down	34	109	44	87	134	31	42	36	9	4	76	20	1	46	11	0.549292345	1.519335453	0.7534383	1.304279056	1.911509569	0.464618365	0.658574356	0.582689645	0.133060746	0.061409352	1.122229134	0.329533466	0.017112946	0.72731648	0.163277023
ADRA2B	2.484883555	0.008099545	0.047472756	0	1.659461471	0	0	11.57461008	6.930178272	10.65699473	0	7.00928004	56.5553418	13.94430403	8.415990537	15.78458614	36.13536055	11.20014378	up	0	2	0	0	10	7	11	0	7	56	15	8	11	31	13	0	0.040257703	0	0	0.205998233	0.151504152	0.249080671	0	0.149450476	1.241521852	0.319853438	0.190349322	0.271837448	0.707813933	0.27865546
ADRA2C	-2.332587971	0.002390671	0.019848572	38.28454127	9.956768824	24.89795447	6.355320582	20.83429815	216.8155774	122.0710305	500.8626357	18.02386296	39.38675589	29.74784861	10.51998817	43.0488713	8.159597544	14.64634187	down	38	12	27	8	18	219	126	529	18	39	32	10	30	7	17	1.371518169	0.373681639	1.032885357	0.267938174	0.573637484	7.332838717	4.4138687	19.12862754	0.594529337	1.337619127	1.055628883	0.368097502	1.146936506	0.247261771	0.563734545
AEBP1	1.758626908	0.01822835	0.083712997	540.0135295	10529.28303	1829.53858	1985.243267	8067.503227	156.4240239	135.6344783	5927.979135	9985.22008	4643.597528	18789.48488	6246.768976	14437.15647	28597.05808	3671.924062	up	536	12690	1984	2499	6970	158	140	6261	9972	4598	20212	5938	10061	24533	4262	9.844492348	201.091032	38.62251863	42.59135241	113.033809	2.692127797	2.495671778	115.2079397	167.6075668	80.25043542	339.2978775	111.2278726	195.7356074	440.9812883	71.92001018
AFAP1L1	-1.573773454	0.023072852	0.098469386	11.08236721	10.78649956	25.82010093	43.692829	37.03875226	245.5263159	251.8926026	8.521292479	33.04374876	43.42642316	28.81822834	22.09197516	18.6545109	18.65050867	21.53873804	down	11	13	28	55	32	248	260	9	33	43	31	21	13	16	25	0.207111116	0.211181865	0.558777799	0.960948364	0.531995245	4.331840466	4.751327514	0.16977096	0.568600817	0.769359062	0.533477043	0.403250505	0.259271171	0.294830001	0.432472494
AFAP1L2	-2.249670484	5.40E-05	0.001225768	747.5560427	248.0894899	96.82537849	791.2374125	439.8351831	825.6812399	257.7055088	1214.757583	285.3778302	267.6279567	53.9179756	32.61196333	50.22368318	95.58385695	64.61621413	down	742	299	105	996	380	834	266	1283	285	265	58	31	35	82	75	14.6768457	5.102729614	2.201347019	18.28162516	6.636811279	15.30399881	5.106711883	25.42527446	5.158892745	4.981092328	1.048576533	0.62536766	0.733325894	1.58739001	1.363006244
AFDN	-1.07421913	0.013592549	0.068345637	842.2599079	1018.909343	698.987018	772.9658658	356.4979905	769.2497882	2062.612888	1840.599176	542.7185403	1202.81093	269.589878	452.3594913	143.4962377	392.8263389	470.4060389	down	836	1228	758	973	308	777	2129	1944	542	1191	290	430	100	337	546	6.693935859	8.483521811	6.433019418	7.229607967	2.177574561	5.771734394	16.54557356	15.59486789	3.971525646	9.062268495	2.122347942	3.511467283	0.848155382	2.640864613	4.016758031
AFF3	-2.086112779	0.002067185	0.017860978	631.6949309	672.0818956	943.3558304	1021.617784	54.40066739	156.4240239	338.1173781	702.5332244	67.08882324	620.0889261	33.46632968	52.59994085	57.39849506	29.1414198	71.5086103	down	627	810	1023	1286	47	158	349	742	67	614	36	50	40	25	83	4.841519736	5.396370125	8.372596983	9.214712137	0.320449112	1.131830263	2.615594941	5.740216082	0.473447452	4.505390421	0.254073859	0.393757711	0.32717063	0.188927484	0.588843678
AGAP1	-2.033147467	3.01E-09	4.52E-07	1214.022953	1301.847524	1328.813051	2087.722811	627.3438664	678.1674452	828.3391355	587.9691811	361.4785849	289.8461267	150.5984836	214.6077587	189.4150337	170.1858916	472.9906874	down	1205	1569	1441	2628	542	685	855	621	361	287	162	204	132	146	549	7.390479279	8.302541308	9.367418538	14.95676107	2.935160754	3.897500482	5.089587294	3.815815142	2.02616857	1.67269727	0.908121355	1.276029238	0.857550374	0.876353609	3.093610691
AGAP2	-1.830765635	0.013747854	0.068860222	29.21714992	56.42169	115.2683077	102.4795444	218.7601306	1816.696733	755.6778078	114.5640433	137.1816236	255.5089549	19.52202565	115.7198699	146.3661624	61.77980998	53.41607035	down	29	68	125	129	189	1835	780	121	137	253	21	110	102	53	62	0.344728905	0.697414801	1.574925819	1.422971006	1.983757379	20.23605357	8.999226886	1.441037368	1.490332201	2.857920332	0.228161474	1.333574521	1.284340055	0.616590088	0.677141063
AGAP3	-1.36116833	0.000438318	0.005861758	2108.672234	1565.701898	1496.643707	1696.870595	1575.304432	6953.938884	5316.871551	1474.183599	1220.616053	1019.006069	739.0481138	1027.802844	1549.759367	876.5739076	1125.183675	down	2093	1887	1623	2136	1361	7024	5488	1557	1219	1009	795	977	1080	752	1306	31.35343471	24.38879485	25.76942944	29.69229607	18.00201293	97.61362651	79.79228359	23.36763058	16.71099914	14.36339012	10.88494757	14.9264098	17.13719758	11.02490112	17.97491442
AGBL3	-1.24535535	0.010226187	0.056105737	78.5840584	98.7379575	98.66967141	110.4236951	11.57461008	56.43145165	123.0398482	221.5536045	21.02784012	86.85284633	45.55139318	48.39194559	18.6545109	22.14747905	51.6929713	down	78	119	107	139	10	57	127	234	21	86	49	46	13	19	60	1.665137802	2.191821	2.421083359	2.753575673	0.188496212	1.128861034	2.631420141	5.004740974	0.410258594	1.744632358	0.956081632	1.001516966	0.29396734	0.396963106	1.176832319
AGFG2	1.5685923	0.001581544	0.014735503	363.7031421	1096.074301	175.2078277	483.0043643	1417.889735	481.1523772	325.522748	965.746481	1234.634613	388.8179748	2813.030934	2046.137699	2409.30183	4025.012903	859.8264227	up	361	1321	190	608	1225	486	336	1020	1233	385	3026	1945	1679	3453	998	5.919748096	18.6896594	3.302326526	9.251800135	17.73695899	7.393368336	5.347689684	16.75738958	18.50299011	5.999383835	45.35323451	32.52823747	29.1639855	55.41579525	15.03606951
AGPAT2	-1.989053915	0.000131517	0.002374911	769.7207771	711.0792402	872.3505529	327.29901	179.4064563	1420.686546	1246.868383	392.9262643	121.1604121	26.25783726	162.6835471	110.4598758	464.92781	118.8969928	301.5423326	down	764	857	946	412	155	1435	1287	415	121	26	175	105	324	102	350	39.73898465	38.45977813	52.15367685	19.88599209	7.118723989	69.24451189	64.97298967	21.62627269	5.759590328	1.285128782	8.319644589	5.570030952	17.85124748	5.192357023	16.72627416
AGR3	-4.41526098	0.001264214	0.012553736	377.8079731	660.4656653	382.6907816	187.4819572	0	0	1.937635405	32.19154937	8.01060576	0	1.859240538	5.259994085	5.739849506	2.331313584	43.93902561	down	375	796	415	236	0	0	2	34	8	0	2	5	4	2	51	37.05044248	67.85435768	43.45908871	21.63718571	0	0	0.191788703	3.365512582	0.723327429	0	0.18060736	0.503821895	0.418622219	0.193389591	4.629563721
AGRN	-1.658948077	0.001298979	0.012769067	2534.839627	2078.475492	1505.865172	518.7530425	1023.195531	8146.919572	9931.350267	1792.311851	1085.437081	1341.169534	1206.647109	901.5629862	836.5830655	1310.198234	946.8429244	down	2516	2505	1633	653	884	8229	10251	1893	1084	1328	1298	857	583	1124	1099	26.76124965	22.98825615	18.40993796	6.445187742	8.302235844	81.19940828	105.8261222	20.17235196	10.55134566	13.42281864	12.61867522	9.296542869	6.568473625	11.70046255	10.7399239
AGRP	-1.633541042	0.023409269	0.099527311	29.21714992	4.148653677	16.59863631	12.71064116	4.629844033	13.86035654	14.53226554	12.30853358	9.01193148	14.13883545	0.929620269	0	1.434962377	1.165656792	3.446198087	down	29	5	18	16	4	14	15	13	9	14	1	0	1	1	4	2.985244029	0.444073021	1.963924251	1.528369849	0.363570703	1.336964653	1.498663036	1.340711587	0.847826849	1.369492855	0.094086033	0	0.109039033	0.100744839	0.378311541
AHCYL1	1.926806883	0.000512591	0.006562852	1401.415708	4770.951728	1283.627875	2163.986658	18094.58794	2169.145799	2167.2452	1301.864129	17955.77281	13854.03891	20731.46162	16925.60897	8909.681396	24667.62903	7911.609258	up	1391	5750	1392	2724	15633	2191	2237	1375	17932	13718	22301	16089	6209	21162	9183	23.21158992	82.78433199	24.61996221	42.18047838	230.3388189	33.91799612	36.23052602	22.987441	273.8352199	217.5296456	340.1303722	273.8115177	109.7487473	345.6013548	140.7894467
AHNAK	1.329886823	0.001733501	0.015706085	959.1285076	4138.696908	1198.7904	1580.09158	7885.781849	4517.486208	3827.798742	2822.441431	7803.331336	3937.665673	10361.54752	13177.33718	7305.393459	10800.97583	5847.336604	up	952	4988	1300	1989	6813	4563	3951	2981	7793	3899	11146	12526	5091	9266	6787	3.890197639	17.58586387	5.630519376	7.542166907	24.58216645	17.29797383	15.67013158	12.20413108	29.14219161	15.14041737	41.62910497	52.20258708	22.03626404	37.05680571	25.48122634
AIFM1	-1.043457715	3.59E-06	0.000150051	779.7956564	477.0951728	623.3710082	598.1945498	225.7048966	588.0751277	535.7561894	554.8308214	227.3009385	225.2114504	270.5194983	274.5716913	288.4274377	304.2364227	271.3880993	down	774	575	676	753	195	594	553	586	227	223	291	261	201	261	315	18.70676158	11.99024452	17.31708281	16.88804062	4.161398538	13.31846411	12.97220125	14.1894459	5.020723714	5.121679617	6.428267736	6.433437102	5.145811352	6.173609063	6.994810655
AIRE	2.717718393	0.020451985	0.090704617	0	0	1.844292924	0	4.629844033	0	2.906453107	0	28.03712016	4.039667271	3.718481076	4.207995268	0	3.496970376	8.615495217	up	0	0	2	0	4	0	3	0	28	4	4	4	0	3	10	0	0	0.073865905	0	0.123069569	0	0.101460218	0	0.892862302	0.132450477	0.127393406	0.142150546	0	0.102307121	0.320148446
AJM1	-1.097764817	0.007224494	0.04387128	1067.937204	1183.196029	765.3815633	664.1310009	376.1748277	470.2620971	231.5474309	2483.483353	402.5329395	412.0460617	493.6283628	454.463489	452.0131486	424.2990723	322.2195211	down	1060	1426	830	836	325	475	239	2623	402	408	531	432	315	364	374	19.00261764	22.05614635	15.77088426	13.90722498	5.144438433	7.899711365	4.158496704	47.11031687	6.595024804	6.950525199	8.700523874	7.898347059	5.981612446	6.386308814	6.160088131
AJUBA	-2.52297079	5.49E-06	0.000210285	530.9461381	1441.242287	502.5698217	893.7169569	96.06926368	208.8953736	207.3269883	954.3847577	52.06893744	48.47600725	119.9210147	127.2918569	71.74811883	34.96970376	280.8651441	down	527	1737	545	1125	83	211	214	1008	52	48	129	121	50	30	326	8.683491427	24.69369773	9.51810857	17.20136556	1.207560519	3.225345694	3.422381614	16.64004387	0.784097238	0.751579449	1.942749439	2.033358879	0.872677787	0.483777857	4.935249617
AK1	-1.667087249	0.005705257	0.037162682	5901.864283	3655.79362	5327.24011	2522.267856	571.7857381	231.6659594	180.2000926	3278.803984	630.8352036	414.0658953	876.6319136	1163.510692	1188.148848	638.779922	1058.844362	down	5858	4406	5777	3175	494	234	186	3463	630	410	943	1106	828	548	1229	180.8111226	117.3337127	188.9942235	90.93815596	13.46324574	6.70041469	5.572109157	107.0874155	17.79504704	12.02567677	26.60301047	34.81575391	27.07112256	16.55378464	34.85261886
AK5	-1.400296502	0.029633925	0.116606972	243.8120786	69.69738177	213.9379791	351.1314622	288.207791	51.48132431	23.25162486	73.85120149	57.07556604	51.50575771	7.436962152	12.6239858	126.2766891	27.97576301	153.3558149	down	242	84	232	442	249	52	24	78	57	51	8	12	88	24	178	4.234097641	1.268023592	4.30233155	7.176197963	3.846731719	0.844031968	0.407556328	1.367257379	0.912647722	0.84794088	0.127931887	0.214127108	1.630903737	0.410958258	2.861365022
AKAP1	1.335321481	1.49E-06	7.16E-05	140.040822	271.3219505	179.81856	279.6341056	394.6942038	300.9677421	410.7787058	349.3729917	957.2673884	711.9913565	635.860264	720.6191897	520.8913427	1128.355775	460.9289941	up	139	327	195	352	341	304	424	369	956	705	684	685	363	968	535	2.230515763	4.527315846	3.31661832	5.241550789	4.831610585	4.525578781	6.603698688	5.932353646	14.03883935	10.7505209	10.03205526	11.21052547	6.170172054	15.20221327	7.887730021
AKAP13	-1.186865152	1.96E-05	0.000569481	1411.490587	1376.52329	1583.325475	1419.619735	651.6505476	625.6960955	2204.060273	1815.982108	594.7874777	784.7053674	512.2207682	541.7793908	462.0578853	624.7920405	740.9325887	down	1401	1659	1717	1787	563	632	2275	1918	594	777	551	515	322	536	860	6.594606218	6.737513729	8.566263219	7.805521482	2.339947836	2.759801587	10.39352894	9.045019456	2.558703675	3.475534835	2.370531052	2.472309644	1.605486866	2.469201256	3.719263451
AKAP14	-3.873463902	0.008895165	0.050801639	482.5867176	303.6814491	1255.041334	1064.516198	21.99175916	0	0	761.2354615	2.00265144	1.009916818	17.66278511	24.19597279	0	3.496970376	183.5100481	down	479	366	1361	1340	19	0	0	804	2	1	19	23	0	3	213	36.11822541	23.81082925	108.7725734	93.76102087	1.265002955	0	0	60.73752761	0.138007822	0.071654057	1.30944665	1.768738496	0	0.221387508	14.75632639
AKAP7	1.30888707	0.000347271	0.004944727	177.3178754	134.4163791	242.5245195	202.5758436	137.73786	219.7856538	171.4807333	124.9789564	1208.600144	387.808058	296.5488658	171.4758072	322.8665347	366.0162327	304.9885307	up	176	162	263	255	119	222	177	132	1207	384	319	163	225	314	354	3.805787767	3.022382718	6.027788893	5.116803236	2.272091976	4.453432988	3.714805333	2.859670527	23.8848206	7.890654301	6.304721372	3.594714504	5.153645823	6.645115181	7.033037268
AKAP9	-1.174588802	0.008163312	0.047673496	443.2946884	756.7144306	1014.361108	707.8238299	122.6908669	117.8130306	275.1442275	890.9484692	260.3446872	276.7172081	237.9827889	214.6077587	127.7116515	208.6525658	351.5122049	down	440	912	1100	891	106	119	284	941	260	274	256	204	89	179	408	2.342707012	4.189504719	6.207666451	4.402198721	0.498331356	0.58779016	1.467623094	5.019553581	1.266839116	1.386327244	1.245800737	1.107746458	0.501944223	0.932737202	1.995874469
AKNA	-2.171416891	7.02E-05	0.001482974	2521.742284	1271.977217	3103.022844	1906.596175	504.6529996	156.4240239	153.073197	2388.802325	264.3499901	181.7850272	344.8891198	333.483625	351.5657823	398.6546229	457.482796	down	2503	1533	3365	2400	436	158	158	2523	264	180	371	317	245	342	531	23.51293422	12.4248364	33.5043684	20.9210684	3.616425452	1.376933974	1.44056866	23.74506704	2.269513246	1.606824256	3.185394357	3.037037421	2.437879394	3.144220916	4.582983136
AKR1B10	7.190799843	1.23E-06	6.13E-05	0	0	0	0	0	0	0	0	1.00132572	0	13.94430403	4.207995268	11.47969901	136.3818447	11.20014378	up	0	0	0	0	0	0	0	0	1	0	15	4	8	117	13	0	0	0	0	0	0	0	0	0.04526483	0	0.678129521	0.201782253	0.419148788	5.663760802	0.590784627
AKR1C1	2.445415309	0.009637099	0.053856196	31.23212577	1280.274525	49.79590894	139.8170528	5730.589452	100.9825977	42.6279789	19.88301579	4242.617076	1399.744709	6324.20669	4753.982654	6785.937079	9258.811899	2476.954875	up	31	1543	54	176	4951	102	44	21	4237	1386	6803	4519	4729	7943	2875	0.344498787	14.79430181	0.63604838	1.814952693	48.58094721	1.051565246	0.474580157	0.233805901	43.0890861	14.63656373	69.09868646	51.21689503	55.66669921	86.38762472	29.35429208
AKR1C2	2.663798001	0.001482616	0.01403543	17.12729478	147.6920709	153.0763127	320.1492743	870.4106782	43.56112057	15.50108324	5.680861653	361.4785849	192.8941122	970.5235608	321.911638	4142.736381	1786.951862	945.1198253	up	17	178	166	403	752	44	16	6	361	191	1044	306	2887	1533	1097	0.310491771	2.804940935	3.21350995	6.83019115	12.12735422	0.745527898	0.283629926	0.109789952	6.033803895	3.315006889	17.4278972	5.69990348	55.85320644	27.4021283	18.40837954
AKR1C3	2.432382118	0.000322276	0.004648151	57.4268119	349.3166396	228.6923225	305.849803	1463.030714	711.8283111	485.3776689	2.840430826	1901.517542	1084.650662	3131.890686	2992.936635	2977.546931	3325.618828	1606.789858	up	57	421	248	385	1264	719	501	3	1899	1074	3369	2845	2075	2853	1865	2.009326372	12.80443056	9.266115238	12.59397992	39.3432064	23.51335325	17.14131953	0.105951486	61.26090511	35.97740247	108.5475329	102.2828454	77.4807619	98.42793356	60.40351664
AL121722.1	-6.264787798	0.000255069	0.003917317	24.17971028	2.489192206	9.221464618	58.78671539	0	0	24.22044256	0	0	0	0	0	0	0	0	down	24	3	10	74	0	0	25	0	0	0	0	0	0	0	0	0.389255051	0.041980423	0.171906937	1.113733731	0	0	0.393544566	0	0	0	0	0	0	0	0
AL136373.1	-3.670886939	0.004628906	0.032013605	3.022463784	3.318922941	63.62810586	0	12.73207109	2.970076402	1.937635405	12.30853358	2.00265144	0	4.648101345	0	0	0	0	down	3	4	69	0	11	3	2	13	2	0	5	0	0	0	0	0.144480844	0.166207857	3.52215523	0	0.467766104	0.134035648	0.093486716	0.627252696	0.088145841	0	0.220091026	0	0	0	0
AL353588.1	-2.319362028	0.03187004	0.122825073	8.059903425	42.3162675	8.299318156	27.01011248	1.157461008	0	3.875270809	9.468102755	3.00397716	2.019833636	0.929620269	0	0	0	11.20014378	down	8	51	9	34	1	0	4	10	3	2	1	0	0	0	13	0.179096474	0.985076072	0.213555099	0.70632179	0.019767152	0	0.08691364	0.22428861	0.061461212	0.042547783	0.020461637	0	0	0	0.267391846
AL355312.5	-1.597265313	0.02359769	0.100161932	4.029951713	19.91353765	8.299318156	6.355320582	5.787305041	7.92020374	17.43871864	2.840430826	4.00530288	5.049584089	0	0	2.869924753	5.82828396	3.446198087	down	4	24	9	8	5	8	18	3	4	5	0	0	2	5	4	0.062109172	0.321521142	0.148118275	0.11526896	0.068550843	0.115238019	0.271268365	0.046668858	0.05683797	0.073776092	0	0	0.032894698	0.0759813	0.057064169
ALDH3A1	-2.01805718	0.026870781	0.109245602	2608.386246	1191.493336	994.9960323	2128.23798	68.29019948	10.89028014	37.78389039	1552.768852	62.08219464	24.23800363	114.3432931	94.67989354	76.05300596	128.2222471	1356.078947	down	2589	1436	1079	2679	59	11	39	1640	62	24	123	90	53	110	1574	90.21436372	43.17184653	39.85065574	86.62494899	1.815276143	0.355587409	1.318982833	57.25292221	1.97705224	0.79470286	3.91734723	3.19838729	1.956228863	3.751261088	50.39136547
ALDH3B1	-1.234610781	0.025803984	0.106319766	754.6084582	1213.066335	270.1889133	374.1694993	170.1467682	120.783107	62.00433295	256.5855847	118.156435	77.76359497	102.2582296	114.6678711	374.5251803	134.0505311	277.418946	down	749	1462	293	471	147	122	64	271	118	77	110	109	261	115	322	20.0837568	33.82307226	8.327241192	11.71954313	3.480386852	3.034820549	1.665612633	7.280188043	2.895529267	1.962021471	2.695871196	2.980811654	7.413167212	3.017879837	7.932804774
ALDH4A1	-1.304323109	0.003264919	0.025035852	3475.833352	1814.621118	851.1411842	1282.185927	1202.601988	2190.92636	738.2390892	171.3726599	555.7357746	382.7584739	549.405579	449.2034949	784.92442	804.3031865	628.9311508	down	3450	2187	923	1614	1039	2213	762	181	555	379	591	427	547	690	730	76.15150165	41.64958749	21.59391886	33.05898728	20.24985756	45.31592402	16.32470132	4.002654659	11.2107631	7.949658654	11.92312714	9.61240705	12.78930239	14.90559904	14.80437221
ALDH6A1	1.656474905	0.001385272	0.013373267	200.4900977	518.5817096	76.53815633	240.7077671	1578.776815	1070.21753	685.9229333	222.5004147	3294.361619	1300.772861	2086.997504	1633.754163	1265.636816	1971.125635	1115.706631	up	199	625	83	303	1364	1081	708	235	3290	1288	2245	1553	882	1691	1295	2.709574465	7.342273814	1.197833609	3.828399769	16.39870047	13.65475014	9.35647299	3.205723397	40.99460706	16.6653244	27.93879539	21.56574034	12.72086819	22.5337042	16.20039268
ALDOC	1.711089594	0.044540799	0.1540583	399.9727075	4342.810669	572.6529528	653.0091898	26681.79116	15753.28524	5377.907066	20.82982606	23431.02185	8648.927628	32400.05523	20279.3812	22626.48675	35460.44527	11285.43718	up	397	5234	621	822	23052	15912	5551	22	23400	8564	34853	19277	15768	30421	13099	15.32009739	174.2638411	25.3999585	29.43536837	785.4647124	569.6470318	207.9089297	0.850557876	826.3607713	314.049114	1229.290437	758.6742924	644.5368964	1148.908579	464.4264228
ALKAL1	-4.424047915	0.023882764	0.1009569	1.007487928	0	1.844292924	0	0	18.81048388	10.65699473	0.946810275	0	0	0	0	0	0	0	down	1	0	2	0	0	19	11	1	0	0	0	0	0	0	0	0.064622629	0	0.136988782	0	0	1.13906438	0.68993504	0.064743294	0	0	0	0	0	0	0
ALLC	-3.690063093	0.011156455	0.059704576	4.029951713	0	24.89795447	0	0	10.89028014	77.50541619	27.45749799	2.00265144	0	0	1.051998817	7.174811883	0	0	down	4	0	27	0	0	11	80	29	2	0	0	1	5	0	0	0.217553912	0	1.556471087	0	0	0.555021288	4.223065225	1.580210976	0.099545061	0	0	0.055469188	0.288056091	0	0
ALMS1	-1.548089123	0.000725498	0.008372927	577.2905828	317.7868716	912.9249972	774.554696	86.80957562	227.7058575	283.8635868	118.3512844	160.2121152	204.0031972	109.6951917	114.6678711	86.09774259	116.5656792	195.5717414	down	573	383	990	975	75	230	293	125	160	202	118	109	60	100	227	3.445787474	1.987170744	6.310146585	5.440829543	0.398237523	1.283133227	1.710142824	0.75310243	0.880514808	1.154343681	0.648573486	0.668505932	0.382195236	0.588538439	1.25420198
ALOX12B	-3.741243645	0.01454958	0.07151178	0	0	10.14361108	9.532980874	2.314922016	2.970076402	11.62581243	0	0	0	0	1.051998817	0	1.165656792	0	down	0	0	11	12	2	3	12	0	0	0	0	1	0	1	0	0	0	0.364586247	0.348213091	0.05522227	0.087029906	0.364207892	0	0	0	0	0.031892026	0	0.030603999	0
ALOX15	-2.23392736	0.003705687	0.027327004	17.12729478	29.04057574	0	11.91622609	3.472383025	31.68081496	12.59463013	7.574482204	4.00530288	3.029750453	6.507341883	3.155996451	0	2.331313584	1.723099043	down	17	35	0	15	3	32	13	8	4	3	7	3	0	2	2	0.439361672	0.780447755	0	0.359741999	0.068460734	0.7672436	0.326097519	0.207144499	0.094605428	0.073679114	0.165353961	0.079075037	0	0.050587616	0.047490966
ALPK1	1.240849078	0.035784283	0.132563525	30.22463784	54.76222853	38.7301514	146.1723734	84.4946536	124.7432089	652.9831314	246.1706716	371.4918421	1072.53166	196.1498768	290.3516735	292.7323248	348.5313808	278.2804955	up	30	66	42	184	73	126	674	260	371	1062	211	276	204	299	323	0.436113157	0.827798079	0.647139057	2.482117836	0.937017803	1.69925489	9.509741822	3.786704816	4.935539808	14.67075097	2.803520309	4.091965068	3.141291609	4.253927553	4.314080205
ALPK3	-1.829131968	6.39E-06	0.000235028	244.8195665	164.2866856	81.14888864	251.035163	121.5334059	86.13221567	157.9172855	153.3832646	26.03446872	16.15866908	77.15848232	50.49594322	14.34962377	74.60203469	50.83142178	down	243	198	88	316	105	87	163	162	26	16	83	48	10	64	59	1.750564682	1.23066436	0.671931418	2.112445969	0.667895068	0.581435026	1.139699583	1.169222256	0.171406802	0.109532189	0.546503941	0.352661482	0.076308346	0.451224664	0.39050955
ALPL	3.536807159	4.94E-13	2.66E-10	21.15724649	87.95145795	35.04156555	43.692829	78.70734856	157.4140493	103.6634942	11.36172331	500.66286	519.0972443	414.61064	1415.990408	1434.962377	650.4364899	536.745352	up	21	106	38	55	68	159	107	12	500	514	446	1346	1000	558	623	0.602979381	2.625980984	1.156477402	1.465455026	1.724007409	4.235360095	2.981932721	0.345203017	13.13820357	14.02478397	11.70472846	39.41605255	30.41468477	15.68044317	16.43535057
ALS2CR12	-2.652266847	0.000770712	0.008716986	142.0557979	255.5570665	325.517701	333.6543306	26.62160319	8.910229207	8.719359321	232.9153278	3.00397716	4.039667271	13.94430403	43.1319515	14.34962377	16.31919509	90.46269978	down	141	308	353	420	23	9	9	246	3	4	15	41	10	14	105	5.072758112	9.560449298	13.46077715	14.02170966	0.73063408	0.300384556	0.314266759	8.86686954	0.098770923	0.136752391	0.493241509	1.504367006	0.38108793	0.492939981	3.470740145
ALX4	2.242212966	0.002782482	0.022288393	84.62898596	97.07849603	57.17308063	9.532980874	33.56636924	498.9728356	698.5175634	57.7554268	1670.211301	216.122199	1847.155474	923.6549614	104.7522535	1064.244651	536.745352	up	84	117	62	12	29	504	721	61	1668	214	1987	878	73	913	623	1.148112982	1.379728858	0.898188351	0.1521995	0.349985771	6.390663159	9.564703292	0.835305511	20.86335767	2.779514918	24.82255753	12.23896686	1.05688651	12.21285177	7.82350108
AMER1	-1.07601769	0.033560156	0.127068838	30.22463784	9.956768824	53.48449478	46.8704893	24.30668117	41.58106963	39.7215258	179.8939523	27.03579444	37.36692226	21.38126619	25.24797161	20.08947327	33.80404697	12.0616933	down	30	12	58	59	21	42	41	190	27	37	23	24	14	29	14	0.279447137	0.09644111	0.572633552	0.509984597	0.172720845	0.362942436	0.370674886	1.773136545	0.230157425	0.32751412	0.195816626	0.227999846	0.138135912	0.264373168	0.119815831
AMER2	1.096226269	0.015073914	0.073373183	386.8753644	330.2328327	447.241034	465.5272327	1013.935843	712.8183366	836.0896771	172.3194701	2993.963903	924.0738883	1621.257749	987.8268892	364.4804437	581.6627392	690.1011669	up	384	398	485	586	876	720	863	182	2990	915	1744	939	254	499	801	2.847709936	2.546537893	3.81220856	4.03263375	5.736086355	4.953441883	6.211639142	1.352216043	20.29170454	6.448155687	11.82100291	7.10190764	1.995254944	3.621646343	5.457638943
AMH	-2.930657626	0.002408748	0.019926877	44.32946884	11.61623029	42.41873724	7.149735655	9.259688066	345.5188882	569.664809	231.0217072	6.00795432	108.0610995	6.507341883	1.051998817	15.78458614	4.662627168	2.584648565	down	44	14	46	9	8	349	588	244	6	107	7	1	11	4	3	1.900281453	0.521669966	2.105685334	0.360690248	0.305071958	13.98301197	24.64753406	10.55760112	0.237136999	4.391358824	0.276316367	0.044046373	0.503220229	0.169069867	0.11904037
AMIGO2	1.485217954	0.001860246	0.016604022	184.3702908	326.9139097	237.9137871	540.9966646	493.0783895	135.633489	88.16241091	71.95758094	692.9173983	265.6081231	798.543811	1297.114541	249.6834535	709.8849863	1078.660001	up	183	394	258	681	426	137	91	76	692	263	859	1233	174	609	1252	3.638061244	6.757992145	5.436370029	12.56297994	7.477829587	2.526675869	1.755865333	1.513709995	12.58948098	4.96849159	15.60829258	24.99924509	3.664108432	11.84887658	22.8681485
AMN	-3.929190569	3.18E-05	0.000820224	10.07487928	4.978384412	18.44292924	8.738565801	5.787305041	5.940152805	12.59463013	56.80861653	0	24.23800363	0.929620269	0	0	0	0.861549522	down	10	6	20	11	5	6	13	60	0	24	1	0	0	0	1	0.412405555	0.213490375	0.874228356	0.420962907	0.182071328	0.229554497	0.520353829	2.479053655	0	0.940558131	0.037693618	0	0	0	0.037890668
AMOTL2	-1.337186743	0.000417269	0.005657757	676.0243998	880.3443102	457.384645	493.3317602	469.9291693	406.9004671	194.7323582	1292.396026	218.289007	192.8941122	177.5574714	178.8397989	187.9800713	203.9899386	526.4067578	down	671	1061	496	621	406	411	201	1365	218	191	191	170	131	175	611	11.04001904	15.06139613	8.649666567	9.481248751	5.898212083	6.273345023	3.20977253	22.50039405	3.282363024	2.986280265	2.872261566	2.852601626	2.283067495	2.817904808	9.236262586
AMPH	-1.606220477	0.040732776	0.144798808	1.007487928	136.0758406	3.688585847	87.38565801	207.1855205	406.9004671	298.3958523	39.76603157	70.0928004	68.67434361	24.17012699	109.407877	18.6545109	25.64444942	22.40028756	down	1	164	4	110	179	411	308	42	70	68	26	104	13	22	26	0.023009286	3.255738636	0.097551403	2.348672507	3.636664358	8.773139031	6.87835764	0.968194478	1.473954225	1.486832165	0.546789046	2.440514439	0.316844845	0.495412304	0.549647488
ANGPT1	3.066294692	3.38E-05	0.000859422	0	12.44596103	0	0.794415073	15.04699311	3.96010187	2.906453107	3.787241102	11.01458292	26.25783726	52.05873506	51.54794204	12.91466139	79.26466186	49.96987226	up	0	15	0	1	13	4	3	4	11	26	56	49	9	68	58	0	0.666982546	0	0.047824155	0.591576708	0.191245271	0.150062721	0.206533653	0.518795459	1.27333861	2.637861624	2.57550055	0.491318738	3.429813814	2.746353377
ANGPT4	4.000946525	0.000462414	0.00611592	0	0	0	0	0	1.980050935	8.719359321	0	40.0530288	51.50575771	2.788860807	27.35196924	11.47969901	13.9878815	1.723099043	up	0	0	0	0	0	2	9	0	40	51	3	26	8	12	2	0	0	0	0	0	0.03120619	0.146917694	0	0.615663637	0.815118532	0.046117448	0.445983659	0.14252493	0.197525382	0.03090569
ANGPTL1	2.984354503	0.000175585	0.00294591	8.059903425	47.29465191	0.922146462	37.33750842	34.72383025	1.980050935	4.844088512	0	35.0464002	166.6362749	284.4638023	34.71596096	91.8375921	220.3091337	104.2474921	up	8	57	1	47	30	2	5	0	35	165	306	33	64	189	121	0.187922913	1.15522652	0.024897752	1.024505386	0.622240182	0.043584272	0.113996272	0	0.752385833	3.683185468	6.569835469	0.790585038	1.592464929	4.345027414	2.611456997
ANKDD1B	-3.273474925	0.000108858	0.002063543	233.7371993	97.90822677	325.517701	134.2561473	11.57461008	0	14.53226554	218.7131736	7.00928004	5.049584089	11.15544323	5.259994085	22.95939803	3.496970376	38.76972848	down	232	118	353	169	10	0	15	231	7	5	12	5	16	3	45	7.102301092	3.116704634	11.45397386	4.800919652	0.27030753	0	0.445690369	7.08489217	0.196106483	0.145455783	0.335765181	0.156108302	0.518837347	0.089882122	1.265701711
ANKEF1	-1.394802538	0.014426314	0.071129742	230.7147355	292.8949496	148.4655803	299.4944824	45.14097932	38.61099323	36.81507269	142.0215413	90.1193148	8.079334542	70.65114044	72.58791838	40.17894654	20.98182226	107.6936902	down	229	353	161	377	39	39	38	150	90	8	76	69	28	18	125	3.350674286	4.45629549	2.496853112	5.118759428	0.503858264	0.529384702	0.539648809	2.19886294	1.205097139	0.111233758	1.016374218	1.029652605	0.43396521	0.257756842	1.680407078
ANKH	1.444111586	0.000264529	0.004027228	469.4893745	871.2172721	557.8986094	574.3620976	2140.145404	596.9853569	328.4292011	626.7884024	1884.495005	1566.380984	1322.849643	4192.215286	2674.76987	1563.145758	1472.388133	up	466	1050	605	723	1849	603	339	662	1882	1551	1423	3985	1864	1341	1709	4.461762173	8.673858724	6.13968744	6.423702749	15.63163696	5.356089951	3.150294063	6.350218371	16.49008655	14.11179285	12.45284888	38.91291163	18.90455946	12.56580296	15.03385378
ANKK1	-2.343565488	0.025968626	0.10668857	57.4268119	14.93515324	156.7648985	43.692829	0	0	0	346.5325608	22.02916584	17.1685859	13.94430403	12.6239858	11.47969901	10.49091113	18.95408948	down	57	18	170	55	0	0	0	366	22	17	15	12	8	9	22	1.762802649	0.480290381	5.572475242	1.578403978	0	0	0	11.34018382	0.622636155	0.499606011	0.423997617	0.378490503	0.262071008	0.272403269	0.625114076
ANKLE1	-2.039390027	0.008905236	0.050840565	1.007487928	4.148653677	7.377171694	8.738565801	4.629844033	6.930178272	31.97098418	15.14896441	2.00265144	48.47600725	0.929620269	5.259994085	1.434962377	3.496970376	0	down	1	5	8	11	4	7	33	16	2	48	1	5	1	3	0	0.024439322	0.105429394	0.207228524	0.249464345	0.086316972	0.158707426	0.78276968	0.391759297	0.044730316	1.114757213	0.022337393	0.124624683	0.025887452	0.07175487	0
ANKMY1	-1.708550527	0.000407309	0.005555163	829.1625649	868.7280799	1121.330098	1143.16329	142.367704	186.1247879	285.8012222	433.6391062	137.1816236	150.4776058	112.4840525	186.2037906	126.2766891	138.7131582	489.3601283	down	823	1047	1216	1439	123	188	295	458	137	149	121	177	88	119	568	10.57605284	11.60841707	16.56257048	17.15975999	1.395648126	2.241257085	3.679397331	5.896569545	1.611117295	1.819533013	1.421191052	2.319754067	1.197861487	1.496620554	6.706252038
ANKRD18A	-6.326855316	7.65E-08	6.39E-06	23.17222235	4.978384412	50.7180554	9.532980874	2.314922016	3.96010187	51.34733823	145.8087824	2.00265144	0	0	0	0	0	0.861549522	down	23	6	55	12	2	4	53	154	2	0	0	0	0	0	1	0.447624846	0.100748861	1.13453899	0.216717625	0.034368723	0.072219818	1.001136082	3.002736614	0.03562043	0	0	0	0	0	0.017881095
ANKRD18B	-4.526993381	0.004406653	0.030838676	7.052415497	0	62.7059594	3.177660291	0	0	2.906453107	26.51068771	0	0	1.859240538	0	0	0	1.723099043	down	7	0	68	4	0	0	3	28	0	0	2	0	0	0	2	0.145910462	0	1.502338144	0.077370432	0	0	0.060693271	0.584731641	0	0	0.038103223	0	0	0	0.038302414
ANKRD23	-1.30949837	0.03164341	0.1221049	10.07487928	12.44596103	39.65229786	18.27154667	10.41714907	33.66086589	151.1355616	72.90439121	19.02518868	32.31733817	9.29620269	9.467989354	25.82932278	19.81616546	7.753945695	down	10	15	43	23	9	34	156	77	19	32	10	9	18	17	9	0.302833035	0.391919663	1.38020022	0.646335074	0.240653846	0.955195386	4.585204858	2.336168397	0.526550059	0.920880172	0.27678756	0.277965349	0.57739884	0.503840574	0.250411066
ANKRD30BL	-2.49232501	0.0398729	0.142912965	19.14227063	0	30.43083324	10.32739595	0	1.980050935	0.968817702	5.680861653	4.00530288	3.029750453	0	0	2.869924753	0	0.861549522	down	19	0	33	13	0	2	1	6	4	3	0	0	2	0	1	1.194459669	0	2.198883481	0.758381761	0	0.116642799	0.06101671	0.377902104	0.230123355	0.179221059	0	0	0.133182768	0	0.057759796
ANKRD31	-1.394537996	0.047274436	0.160109864	31.23212577	23.23246059	77.46030279	27.01011248	0	1.980050935	11.62581243	50.1809446	13.01723436	11.109085	16.73316484	12.6239858	5.739849506	6.993940752	7.753945695	down	31	28	84	34	0	2	12	53	13	11	18	12	4	6	9	0.392785229	0.306093445	1.128088384	0.399759699	0	0.023508964	0.147572555	0.672789947	0.150736915	0.132445142	0.208453541	0.155067077	0.053685079	0.074402182	0.104771635
ANKRD33B	-1.445355649	0.041443528	0.146657886	21.15724649	88.78118868	11.987904	7.944150728	52.08574537	153.4539475	322.6162949	166.6386085	18.02386296	53.52559134	20.45164592	28.40396806	27.26428516	110.7373952	6.892396174	down	21	107	13	10	45	155	333	176	18	53	22	27	19	95	8	0.179751907	0.790206386	0.117941854	0.079429321	0.340105594	1.230824011	2.766491512	1.509305138	0.14099689	0.431101939	0.17211559	0.235701789	0.172269331	0.795827212	0.062914675
ANKRD36B	1.868246716	0.005138341	0.034585254	6.044927569	1.659461471	5.532878771	9.532980874	4.629844033	0.990025467	2.906453107	36.92560074	54.07158888	44.43633998	25.09974726	15.77998226	50.22368318	18.65050867	10.33859426	up	6	2	6	12	4	1	3	39	54	44	27	15	35	16	12	0.074170769	0.02133114	0.078614593	0.137654185	0.043660487	0.011468103	0.035994296	0.48301021	0.610883099	0.516873308	0.305062353	0.189111394	0.458299867	0.193571976	0.136292055
ANKRD42	-1.09328792	0.004826003	0.032987351	574.268119	662.9548575	932.2900729	805.5368838	181.7213783	211.86545	249.9549672	391.0326438	272.3605959	214.1023654	259.364055	237.7517327	116.2319525	162.0262941	381.6664381	down	570	799	1011	1014	157	214	258	413	272	212	279	226	81	139	443	7.365769203	8.908253662	13.8472902	12.15927958	1.791389201	2.565470787	3.235890768	5.346917371	3.216584543	2.603328701	3.295268232	2.978493055	1.108736699	1.75791964	5.259624455
ANKRD53	-1.811336146	0.004177914	0.029721605	1187.828267	695.3143562	970.0980778	1028.767519	184.0363003	20.79053482	81.380687	326.649545	119.1577607	73.7239277	149.6688633	246.1677232	71.74811883	110.7373952	348.9275563	down	1179	838	1052	1295	159	21	84	345	119	73	161	234	50	95	405	42.43630507	26.02377654	40.1337633	43.25339133	5.053216791	0.701218074	2.934498824	12.44093505	3.91970637	2.49687334	5.296548471	8.589828968	1.906311707	3.346480741	13.3932674
ANKRD7	-1.717929938	0.022382872	0.096208161	15.11231892	12.44596103	32.27512616	52.4313948	4.629844033	2.970076402	5.812906214	1.893620551	6.00795432	1.009916818	7.436962152	9.467989354	1.434962377	2.331313584	6.030846652	down	15	15	35	66	4	3	6	2	6	1	8	9	1	2	7	0.823228254	0.710268922	2.035951558	3.361240459	0.193836718	0.152742647	0.319603227	0.109968721	0.301344365	0.052152953	0.401293673	0.503751578	0.05813386	0.107423667	0.352967572
ANKS1A	-1.528147353	1.45E-08	1.63E-06	881.5519371	860.4307725	420.4987866	914.3717488	503.4955386	320.7682515	468.9077679	873.9058843	295.3910874	219.1519495	238.9124091	175.6838025	185.1101466	202.8242818	273.1111984	down	875	1037	456	1151	435	324	484	923	295	217	257	167	129	174	317	8.532550755	8.724732661	4.71309352	10.41532411	3.745476985	2.931067951	4.580860695	9.017428313	2.632544122	2.010853612	2.290589512	1.660856842	1.332479973	1.66058474	2.840127574
ANKS6	-1.076522604	0.000191961	0.003166244	741.5111151	404.0788681	823.4767904	512.397722	300.9398621	553.4242363	518.3174708	1265.885338	272.3605959	388.8179748	261.2232956	367.1475872	235.3338298	328.7152153	270.5265498	down	736	487	893	645	260	559	535	1337	272	385	281	349	164	282	314	7.749801056	4.424296718	9.966314457	6.302300292	2.417314383	5.460527477	5.467608597	14.10439029	2.62098454	3.852328943	2.704346756	3.747857485	1.829181248	2.906048211	3.037736828
ANKUB1	-4.254455308	3.17E-05	0.000818641	633.7099068	831.3901968	457.384645	786.4709221	16.20445411	0	0	117.4044742	16.02121152	4.039667271	4.648101345	21.03997634	17.21954852	30.30707659	37.04662943	down	629	1002	496	990	14	0	0	124	16	4	5	20	12	26	43	16.78024762	23.06311614	14.02490034	24.50809487	0.329778854	0	0	3.314206579	0.39061644	0.101404588	0.121916094	0.544154991	0.339101038	0.678831575	1.053959528
ANO1	-2.354958692	0.015638486	0.07531194	61.45676362	19.91353765	9.221464618	111.2181102	3.472383025	43.56112057	116.2581243	0	3.00397716	35.34708862	2.788860807	1.051998817	14.34962377	0	6.030846652	down	61	24	10	140	3	44	120	0	3	35	3	1	10	0	7	0.879932152	0.298698566	0.152893752	1.874019156	0.038210934	0.588819356	1.680085927	0	0.039602575	0.479774643	0.039553409	0.014711747	0.152798646	0	0.092773758
ANO3	-2.040486557	0.040248174	0.143796085	2.014975856	4.148653677	8.299318156	3.177660291	4.629844033	22.77058575	3.875270809	55.86180625	10.0132572	0	0	0	1.434962377	4.662627168	6.030846652	down	2	5	9	4	4	23	4	59	10	0	0	0	1	4	7	0.020949851	0.045188038	0.099922624	0.038881012	0.036996273	0.223505812	0.040666971	0.619174578	0.095859189	0	0	0	0.011095608	0.041006424	0.067368478
ANTXRL	4.613622097	0.000441065	0.005882422	0	0	0	0	2.314922016	0	0	0	12.01590864	0	16.73316484	1.051998817	7.174811883	6.993940752	5.16929713	up	0	0	0	0	2	0	0	0	12	0	18	1	5	6	6	0	0	0	0	0.062928867	0	0	0	0.3913244	0	0.586257873	0.036342748	0.188730905	0.209249815	0.196440882
ANXA1	-1.661653672	0.005718839	0.037235626	9457.289181	11680.11956	22593.51046	10132.76425	2938.7935	729.6487695	706.268105	8409.568867	1421.882522	914.9846369	2843.708403	2411.181289	2924.453323	2240.392354	5675.888249	down	9387	14077	24501	12755	2539	737	729	8882	1420	906	3059	2292	2038	1922	6588	310.5795348	401.8450959	859.2117649	391.6094097	74.17469457	22.62161228	23.41016322	294.4197613	42.99492317	28.48551722	92.50576768	77.34024298	71.42501657	62.23581307	200.2660659
ANXA13	-4.742815463	7.33E-06	0.000259482	64.4792274	163.4569549	370.7028776	54.81464002	38.19621327	0	0.968817702	425.1178137	2.00265144	0	0	10.51998817	10.04473664	4.662627168	9.477044739	down	64	197	402	69	33	0	1	449	2	0	0	10	7	4	11	3.159653052	8.391279638	21.03564649	3.161077564	1.43853493	0	0.047917077	22.20833165	0.09035917	0	0	0.503505623	0.366064502	0.193268191	0.498953263
ANXA2	-1.237719417	0.01101643	0.059234645	4778.515243	17279.14256	4649.46246	7575.542134	3945.784577	1560.280137	1121.890899	3685.932402	1679.223233	2409.661527	1128.559007	1889.389875	3867.223605	1903.517541	3670.200962	down	4743	20825	5042	9536	3409	1576	1158	3893	1677	2386	1214	1796	2695	1633	4260	197.7819413	749.2401902	222.846973	369.0000214	125.5184479	60.96769459	46.86762713	162.6402692	63.99549296	94.5483261	46.26957546	76.38089528	119.039867	66.64393964	163.2115422
ANXA3	-3.817011792	0.000482312	0.006267648	48.35942055	429.8005209	98.66967141	696.7020188	1.157461008	0.990025467	10.65699473	1.893620551	12.01590864	0	7.436962152	4.207995268	33.00413466	4.662627168	18.95408948	down	48	518	107	877	1	1	11	2	12	0	8	4	23	4	22	2.099552549	19.54869704	4.960662455	35.59686433	0.038621804	0.04057846	0.466991626	0.087644704	0.480340906	0	0.319829719	0.178439256	1.065647328	0.171232607	0.884129642
ANXA7	1.224860647	0.000201821	0.003290774	669.9794722	1159.133837	685.1548211	826.9860908	2485.068785	963.2947799	693.6734749	451.6285014	2162.863555	1913.79237	2477.438017	2317.553394	2314.594313	3309.299633	1729.99144	up	665	1397	743	1041	2147	973	716	477	2160	1895	2665	2203	1613	2839	2008	21.32928899	38.65927311	25.25887097	30.98361597	60.80423462	28.95193685	22.28941404	15.32792202	63.4002981	57.7582255	78.12594146	72.06329767	54.80109715	89.1171097	59.17335593
AOAH	1.594676981	0.001769013	0.015935404	25.1871982	43.97572897	50.7180554	30.18777277	180.5639173	78.21201193	17.43871864	58.70223708	61.08086892	60.59500907	127.3579768	189.3597871	375.9601427	222.6404473	242.9569651	up	25	53	55	38	156	79	18	62	61	60	137	180	262	191	282	0.77073441	1.409753413	1.797205824	1.087113716	4.246551421	2.259445556	0.538602223	1.914990395	1.720986212	1.757785531	3.860367271	5.659553206	8.555909547	5.762873343	7.987697463
AOX1	-2.781458925	0.000263805	0.004022741	55.41183605	146.8623402	57.17308063	126.3119966	84.4946536	1.980050935	2.906453107	356.0006636	20.0265144	32.31733817	12.0850635	5.259994085	14.34962377	3.496970376	18.09253996	down	55	177	62	159	73	2	3	376	20	32	13	5	10	3	21	0.852486334	2.367012477	1.01856046	2.286906974	0.999067071	0.028758404	0.045131201	5.838788597	0.283685767	0.471329485	0.184166827	0.079038673	0.164181753	0.045507917	0.299055497
AP000311.1	-4.221894125	0.034876389	0.130456987	26.19468613	9.127038089	0	0	1.157461008	1.980050935	0	0	0	0	0	0	0	1.165656792	0	down	26	11	0	0	1	2	0	0	0	0	0	0	0	1	0	1.896836011	0.692391405	0	0	0.064417444	0.135361913	0	0	0	0	0	0	0	0.071399867	0
AP002495.1	1.109376929	0.007038877	0.043072321	5.037439641	9.956768824	18.44292924	10.32739595	17.36191512	12.87033108	11.62581243	4.734051377	29.03844588	10.09916818	13.94430403	38.92395623	31.56917228	25.64444942	21.53873804	up	5	12	20	13	15	13	12	5	29	10	15	37	22	22	25	0.173304846	0.358859538	0.734752523	0.418129389	0.459070104	0.418017155	0.403694512	0.173628446	0.919859539	0.329374974	0.475198739	1.307938515	0.807725022	0.746284379	0.796138215
AP3B1	1.070216035	1.35E-06	6.60E-05	290.1565233	366.740985	236.9916407	282.8117659	364.6002176	589.0651532	516.3798354	387.2454027	887.174588	802.8838701	880.3503947	795.3111057	562.5052516	947.6789719	696.1320135	up	288	442	257	356	315	595	533	409	886	795	947	756	392	813	808	3.87179024	5.126773691	3.662037976	4.441155395	3.739184849	7.420725177	6.954684581	5.508746798	10.90023523	10.15631954	11.63623891	10.36539914	5.582202062	10.69672536	9.980181798
APBB2	-1.52408951	0.001870457	0.016666592	313.3287457	685.3575874	382.6907816	645.8594542	466.4567863	623.7160445	1233.304935	313.3942012	425.563431	445.3733166	118.0617742	52.59994085	61.70338219	80.43031865	234.3414699	down	311	826	415	813	403	630	1273	331	425	441	127	50	43	69	272	2.670760527	6.120080743	3.777400591	6.478757786	3.055812158	5.019092026	10.61045138	2.847821233	3.339998759	3.598844184	0.996831144	0.437914641	0.39114985	0.579915368	2.146106266
APCDD1L	8.012237616	3.55E-16	5.03E-13	0	0	0	0	0	0	2.906453107	1.893620551	37.04905164	29.28758772	100.398989	570.1833589	176.5003723	44.2949581	116.3091854	up	0	0	0	0	0	0	3	2	37	29	108	542	123	38	135	0	0	0	0	0	0	0.066840546	0.045996841	0.777270849	0.632609534	2.265973952	12.68913531	2.990839479	0.853714001	2.84727469
APLN	2.510399379	0.000630005	0.007604856	143.0632858	210.7516068	71.92742402	121.5455061	2299.875023	2783.951615	1518.13734	248.0642922	3222.266167	2721.725824	5771.08263	7455.515617	8436.143812	8668.989562	601.3615662	up	142	254	78	153	1987	2812	1567	262	3218	2695	6208	7087	5879	7437	698	3.48446021	5.377537239	2.028673496	3.483896419	43.05187601	64.01364114	37.32046598	6.441079012	72.26300552	62.84284372	139.2330032	177.3595179	152.809649	178.6018338	15.73657973
APLNR	2.566183674	0.00585494	0.037884906	74.55410668	5257.173939	259.1231558	421.0399886	27873.976	520.7533959	208.295806	1566.024196	13314.6281	4233.5713	37992.65077	23187.10593	21182.9146	69912.59741	17666.07294	up	74	6336	281	530	24082	526	215	1654	13297	4192	40869	22041	14762	59977	20505	1.563617599	115.5091914	6.293258015	10.39205265	449.3020817	10.31085368	4.409285155	35.01422398	257.1196774	84.17245589	789.2891974	474.9796754	330.4031537	1240.293696	398.0763371
APOA1	-2.744044164	0.013717723	0.06876471	0	60.57034368	0.922146462	4.766490437	2.314922016	1.980050935	6.781723917	66.27671928	3.00397716	32.31733817	1.859240538	0	8.609774259	0	2.584648565	down	0	73	1	6	2	2	7	70	3	32	2	0	6	0	3	0	3.478488842	0.058537692	0.307498569	0.097530905	0.10247201	0.375227056	3.873231185	0.151624464	1.679442281	0.100957485	0	0.351007675	0	0.152227888
APOB	1.657032446	0.043786448	0.152205622	2.014975856	0	15.67648985	9.532980874	1.157461008	2.970076402	33.90861958	0	19.02518868	51.50575771	27.88860807	16.83198107	31.56917228	19.81616546	13.78479235	up	2	0	17	12	1	3	35	0	19	51	30	16	22	17	16	0.010607734	0	0.095567875	0.059060961	0.004683167	0.014761277	0.180173768	0	0.092220832	0.25704709	0.145431068	0.086548094	0.123599142	0.088243456	0.077968713
APOE	1.745399675	0.016128807	0.076855387	5235.914763	11890.04144	9297.080628	2304.598126	63552.71158	152530.2537	90840.22304	5028.509373	100310.808	96696.50555	89291.88607	104850.6181	347404.3914	164693.3168	96223.88143	up	5197	14330	10082	2901	54907	154067	93764	5311	100178	95747	96052	99668	242100	141288	111687	338.3459494	804.927935	695.7053535	175.2599292	3156.334546	9305.24774	5924.821723	346.4134424	5968.4758	5923.567402	5715.549551	6617.727953	16695.6452	9002.321302	6680.648915
APOL6	1.390129276	0.000194496	0.0031912	79.59154632	79.65415059	222.2372973	105.6572047	313.6719332	172.2644313	298.3958523	198.8301579	706.9359584	523.1369116	722.314949	286.1436782	261.1631525	574.6687985	294.6499364	up	79	96	241	133	271	174	308	210	706	518	777	272	182	493	342	0.613873471	0.643614103	1.984902616	0.959025276	1.859379821	1.254327869	2.322915365	1.634862526	5.020411212	3.824999902	5.518437272	2.155587119	1.498039673	3.749209083	2.441662532
AQP1	1.392238703	0.038530473	0.13956627	8279.535793	15993.88965	1961.405524	1729.441613	8130.006122	1011.806028	818.6509585	458.2561733	19311.56784	14252.95605	1620.328129	13993.68826	15322.52826	18007.06612	5648.318664	up	8218	19276	2127	2177	7024	1022	845	484	19286	14113	1743	13302	10678	15448	6556	193.8544346	392.3097176	53.17989566	47.65348543	146.2989317	22.36508477	19.3462684	11.4383962	416.3270043	316.3580133	37.57944034	320.0158203	266.8085072	356.6340712	142.087642
AQP11	1.458809772	0.000104381	0.002005456	16.11980685	84.632535	14.75434339	43.692829	32.40890823	51.48132431	35.84625499	53.02137543	107.141852	68.67434361	119.9210147	132.551851	101.8823287	194.6646843	75.81635791	up	16	102	16	55	28	52	37	56	107	68	129	126	71	167	88	0.584726686	3.216145206	0.619759656	1.865186485	0.903520502	1.762975695	1.312397977	2.050364761	3.578487671	2.361520605	4.30889548	4.696219405	2.748472738	5.972970506	2.954767836
AQP12A	4.230467979	0.043885704	1	0	0	0	0	0	0	0	0	5.0066286	0	3.718481076	9.467989354	0	4.662627168	0	up	0	0	0	0	0	0	0	0	5	0	4	9	0	4	0	0	0	0	0	0	0	0	0	0.32129946	0	0.256720462	0.644532153	0	0.274889489	0
AQP2	1.741052274	0.000929303	0.010087356	3.022463784	6.637845883	3.688585847	5.56090551	0	3.96010187	1.937635405	7.574482204	10.0132572	9.08925136	18.59240538	22.09197516	5.739849506	13.9878815	16.36944091	up	3	8	4	7	0	4	2	8	10	9	20	21	4	12	19	0.056525447	0.130051476	0.079882773	0.122390422	0	0.069918611	0.036574942	0.151015982	0.172427118	0.161144378	0.34442611	0.403540335	0.079833082	0.221281429	0.328915329
AQP5	-1.310941129	0.020574257	0.090962325	109.8161842	131.0974562	49.79590894	29.39335769	82.17973158	14.85038201	61.03551525	14.20215413	31.04109732	27.26775408	33.46632968	13.67598462	4.30488713	9.325254336	53.41607035	down	109	158	54	37	71	15	63	15	31	27	36	13	3	8	62	5.911990054	7.393785181	3.104354747	1.862239607	3.40026366	0.754759356	3.31648962	0.815095745	1.538692037	1.391620621	1.78464983	0.719110203	0.172356872	0.424656867	3.089631221
AQP6	-3.364079127	3.18E-10	7.10E-08	340.5309197	110.3541878	193.650757	142.9947131	68.29019948	53.46137524	35.84625499	221.5536045	21.02784012	11.109085	13.94430403	3.155996451	5.739849506	10.49091113	32.73888182	down	338	133	210	180	59	54	37	234	21	11	15	3	4	9	38	8.514497074	2.890656493	5.607018415	4.207667793	1.312324874	1.261961511	0.904638195	5.905658472	0.484110398	0.263320627	0.34536385	0.077074099	0.106733916	0.221883893	0.879495569
AR	-3.860287064	7.95E-13	3.76E-10	1512.23938	789.90366	933.2122193	2017.01987	383.1195937	105.932725	181.1689103	872.959074	16.02121152	62.6148427	109.6951917	37.87195741	77.48796834	52.45455564	53.41607035	down	1501	952	1012	2539	331	107	187	922	16	62	118	36	54	45	62	9.395674515	5.141463587	6.714260256	14.74811823	1.829457452	0.621356861	1.136108408	5.7821368	0.091653714	0.368798253	0.675106976	0.229823627	0.358047944	0.275677138	0.356571575
ARG1	2.092371271	0.040551103	0.144479357	4.029951713	0	2.766439385	0	3.472383025	0	0	9.468102755	9.01193148	8.079334542	16.73316484	4.207995268	0	13.9878815	20.67718852	up	4	0	3	0	3	0	0	10	9	8	18	4	0	12	24	0.202174137	0	0.160715309	0	0.133885612	0	0	0.506379105	0.416285162	0.384242578	0.831536714	0.206191377	0	0.5935917	1.114511635
ARG2	1.036673065	0.022283538	0.09586033	22.16473442	34.01896015	6.455025233	29.39335769	43.98351831	34.65089136	50.37852052	19.88301579	114.1511321	18.17850272	29.74784861	95.73189235	37.30902179	74.60203469	62.03156556	up	22	41	7	37	38	35	52	21	114	18	32	91	26	64	72	0.846066632	1.360405215	0.285331891	1.320414391	1.290364873	1.248705373	1.940957949	0.809117048	4.012079717	0.657815778	1.124799675	3.56917778	1.05914492	2.408811565	2.544029493
ARHGAP12	1.125478752	0.000552299	0.00691259	293.1789871	677.8900108	419.5766401	389.2633857	1089.170809	1067.247454	849.653125	593.6500427	1734.296147	1677.471834	2290.584343	1385.482442	796.404119	1345.167938	1037.305624	up	291	817	455	490	941	1078	877	627	1732	1661	2464	1317	555	1154	1204	4.488313418	10.8721338	7.438270556	7.013146408	12.8152434	15.42478067	13.12866832	9.688753304	24.44673643	24.34499636	34.73555224	20.71671367	9.067411449	17.41955125	17.06178373
ARHGAP24	1.860351384	0.000126169	0.002291582	20.14975856	45.63519044	28.58654032	12.71064116	136.580399	25.74066215	20.34517175	40.71284185	60.0795432	224.2015335	94.82126743	237.7517327	90.40262972	174.8485188	163.6944091	up	20	55	31	16	118	26	21	43	60	222	102	226	63	150	190	0.267048351	0.633614545	0.438724599	0.198246955	1.391198049	0.32206483	0.272151101	0.575226029	0.73315191	2.816843852	1.244810931	3.077607594	0.891046988	1.960162743	2.330887237
ARHGAP29	-1.536705761	0.010760007	0.058297369	181.3478271	52.27303633	34.11941909	73.0861867	54.40066739	347.4989391	436.9367838	64.38309873	85.1126862	103.0115154	19.52202565	18.93597871	43.0488713	19.81616546	85.29340265	down	180	63	37	92	47	351	451	68	85	102	21	18	30	17	99	2.080575112	0.62828109	0.453297168	0.986791409	0.479684627	3.76381319	5.059625026	0.787462673	0.899109601	1.120368682	0.221857189	0.212191655	0.367309619	0.192309519	1.051365804
ARHGAP44	-1.11684054	0.020809081	0.091663237	387.8828523	277.1300656	246.2131053	327.29901	107.6438738	23.76061122	69.75487457	232.9153278	54.07158888	42.41650635	88.31392555	166.2158131	124.8417268	97.91517053	101.6628436	down	385	334	267	412	93	24	72	246	54	42	95	158	87	84	118	6.839532326	5.119348422	5.027444973	6.791872608	1.45879973	0.395536866	1.241449533	4.378354826	0.877894347	0.709030409	1.542526379	2.862646131	1.637137221	1.460447434	1.925996276
ARHGAP6	-2.457148532	5.80E-07	3.39E-05	405.0101471	319.4463331	355.0263878	471.0881382	166.6743852	58.41150258	52.31615593	476.2455686	28.03712016	59.58509225	20.45164592	51.54794204	44.48383367	59.44849639	103.3859426	down	402	385	385	593	144	59	54	503	28	59	22	49	31	51	120	5.085344568	4.202015073	5.162088532	6.961064588	1.608436324	0.692398937	0.663008334	6.37488694	0.324141904	0.709244926	0.254366743	0.632172083	0.415390135	0.631401304	1.394708143
ARHGDIG	-2.733954025	0.024660733	0.102829858	0	23.23246059	24.89795447	0	221.0750526	394.0301361	84.28714011	4.734051377	11.01458292	23.22808681	0	0	44.48383367	9.325254336	11.20014378	down	0	28	27	0	191	398	87	5	11	23	0	0	31	8	13	0	2.002025306	2.371609264	0	13.97620951	30.59863887	6.997761478	0.415134819	0.834227472	1.811284694	0	0	2.721264983	0.648843474	0.989828827
ARHGEF19	1.982360586	0.000895996	0.00984209	9.067391353	11.61623029	5.532878771	3.177660291	39.35367428	50.49129884	35.84625499	5.680861653	55.0729146	70.69417724	42.76253237	57.85993494	51.65864556	52.45455564	222.2797766	up	9	14	6	4	34	51	37	6	55	70	46	55	36	45	258	0.233678327	0.31362199	0.165119195	0.096374593	0.779474463	1.228446228	0.932413485	0.156076438	1.306837026	1.727125356	1.091634053	1.456409546	0.990098903	1.143482195	6.154650421
ARHGEF28	-2.679752302	6.67E-05	0.001436202	1029.652663	207.4326838	669.4783313	526.6971933	47.45590134	34.65089136	209.2646237	48.28732405	38.05037736	95.94209769	58.56607694	12.6239858	33.00413466	27.97576301	112.0014378	down	1022	250	726	663	41	35	216	51	38	95	63	12	23	24	130	12.10663436	2.555142253	9.115479916	7.288072716	0.428848046	0.384636615	2.483460047	0.605275195	0.411944722	1.069414406	0.682113111	0.144976856	0.288602786	0.278243315	1.414893142
ARHGEF33	-1.832968802	0.003404163	0.025812149	72.53913083	29.04057574	219.4708579	53.22580988	5.787305041	8.910229207	27.12689567	170.4258496	16.02121152	26.25783726	19.52202565	18.93597871	15.78458614	19.81616546	27.56958469	down	72	35	238	67	5	9	28	180	16	26	21	18	11	17	32	1.167765153	0.489771606	4.091385102	1.00838054	0.071604459	0.135417744	0.440769913	2.924864088	0.237479329	0.400724834	0.311304664	0.29774222	0.188980004	0.269844085	0.476848864
ARHGEF37	-1.579314831	0.000474476	0.006217547	153.1381651	307.8301028	162.2977773	200.9870134	680.5870728	463.3319188	273.2065921	783.0120978	115.1524578	49.48592407	137.5837998	160.955819	60.26841982	78.09900506	282.5882431	down	152	371	176	253	588	468	282	827	115	49	148	153	42	67	328	2.406230347	5.067223571	2.953089892	3.716556773	8.218981189	6.873050173	4.33284962	13.11623809	1.665997202	0.737122362	2.141404173	2.47018764	0.704276269	1.038028749	4.770624281
ARHGEF39	-1.750291713	0.037317732	0.136479274	14.10483099	4.978384412	21.20936862	0.794415073	6.944766049	6.930178272	42.6279789	38.81922129	1.00132572	19.18841954	2.788860807	0	2.869924753	6.993940752	2.584648565	down	14	6	23	1	6	7	44	41	1	19	3	0	2	6	3	0.292130631	0.108019673	0.508683072	0.019363136	0.110547102	0.135505571	0.891112702	0.85712288	0.019095537	0.376749389	0.057215492	0	0.044205795	0.122529674	0.057514596
ARHGEF7	-1.012273026	0.008448307	0.048802717	651.8446895	212.4110682	399.289418	390.0578007	649.3356256	639.556452	1723.526692	796.2674417	364.4825621	587.771588	329.0855752	212.503761	238.2037545	286.7515708	349.7891058	down	647	256	433	491	561	646	1779	841	364	582	354	202	166	246	406	5.339327733	1.822740353	3.787394831	3.760022371	4.087824179	4.945666937	14.24915605	6.953259924	2.748947829	4.564100276	2.670108306	1.700116058	1.45107727	1.986819311	3.078336492
ARID3B	-1.021101927	0.009794312	0.054463211	49.36690848	43.97572897	53.48449478	100.0962992	78.70734856	102.9626486	214.1087122	160.9577468	40.0530288	79.78342861	33.46632968	34.71596096	30.13420991	74.60203469	53.41607035	down	49	53	58	126	68	104	221	170	40	79	36	33	21	64	62	0.901647455	0.841432138	1.131199129	2.151482732	1.104833012	1.775350349	3.946970232	3.134005633	0.673571167	1.381394323	0.605461454	0.619297779	0.409317326	1.152554902	1.048190283
ARID3C	-3.793162907	0.01753401	0.081609429	7.052415497	0	0.922146462	0	0	20.79053482	16.46990094	5.680861653	0	0	0	1.051998817	2.869924753	0	0	down	7	0	1	0	0	21	17	6	0	0	0	1	2	0	0	0.390163129	0	0.059077019	0	0	1.085869236	0.919661493	0.335049987	0	0	0	0.056845107	0.118080541	0	0
ARL11	1.16693651	0.022649162	0.097058962	2.014975856	19.08380691	5.532878771	11.91622609	18.51937613	14.85038201	16.46990094	33.13835964	22.02916584	19.18841954	27.88860807	38.92395623	74.61804358	45.46061489	12.0616933	up	2	23	6	15	16	15	17	35	22	19	30	37	52	39	14	0.04183284	0.41506655	0.133017565	0.291142262	0.295497891	0.291064113	0.345117651	0.73344165	0.421107378	0.377651183	0.573524436	0.789285237	1.152101788	0.798349262	0.269043899
ARL14EPL	6.308258737	4.34E-10	9.18E-08	0	0	0	0	3.472383025	0	0.968817702	0	69.09147468	8.079334542	55.77721614	63.11992902	28.69924753	37.30101734	4.307747609	up	0	0	0	0	3	0	1	0	69	8	60	60	20	32	5	0	0	0	0	0.108843267	0	0.039880828	0	2.594568684	0.312372754	2.253345745	2.514371339	0.870489254	1.286838989	0.188760461
ARL15	-1.432598953	1.35E-05	0.000436805	230.7147355	124.4596103	254.5124235	327.29901	122.6908669	431.6511038	506.6916583	375.8836794	88.11666336	127.249519	146.8800025	115.7198699	101.8823287	67.60809394	121.4784826	down	229	150	276	412	106	436	523	397	88	126	158	110	71	58	141	5.269126474	2.977809728	6.7310468	8.796846119	2.15355543	9.306784958	11.67980859	9.151743038	1.852971025	2.755012542	3.322794974	2.581313349	1.730460308	1.306086983	2.980780607
ARL2	1.396387271	0.00032679	0.004697479	741.5111151	847.9848115	735.8728765	552.9128907	714.1534421	1700.863753	860.3101197	836.0334733	1861.464514	1198.771263	1657.51294	1273.970567	6778.762267	1592.287178	1739.468484	up	736	1022	798	696	617	1718	888	883	1859	1187	1783	1211	4724	1366	2019	59.12488671	70.83468187	67.94629589	51.88339484	43.76477699	128.0341186	69.23670143	71.06624699	136.664184	90.61354487	130.9143241	99.21596298	401.9782443	107.3950275	149.0172638
ARL4C	-1.630582735	4.19E-08	4.01E-06	1699.632135	893.620002	1948.495474	2177.491715	1063.706667	1364.255094	1046.323119	1100.19354	468.620437	425.1749803	608.9012762	589.1193376	219.5492436	241.2909559	636.6850965	down	1687	1077	2113	2741	919	1378	1080	1162	468	421	655	560	153	207	739	33.06139101	18.21060135	43.89104527	49.84730845	15.90261699	25.05332119	20.5428498	22.81509794	8.393337911	7.840396563	11.73250253	11.19280578	3.176125269	3.970245405	13.30632836
ARL4D	-2.458431389	6.08E-06	0.000225493	398.9652195	519.4114403	95.90323203	609.3163608	111.1162568	181.1746605	64.91078606	1011.193374	51.06761172	40.39667271	67.86227963	36.8199586	150.6710495	74.60203469	56.00071891	down	396	626	104	767	96	183	67	1068	51	40	73	35	105	64	65	19.31992106	26.35038952	5.377914437	34.7241932	4.13550398	8.282687969	3.172603948	52.20253394	2.277000643	1.854471005	3.255189972	1.741498511	5.426247684	3.055843456	2.913609047
ARL6IP5	1.062379281	1.45E-06	7.02E-05	894.6492802	1479.409901	1255.041334	1070.077103	1309.0884	1362.275043	1226.523211	526.4265132	2984.951971	1907.732869	2180.889151	2196.57353	2438.001078	2925.798548	2038.426168	up	888	1783	1361	1347	1131	1376	1266	556	2981	1889	2346	2088	1699	2510	2366	33.24008398	57.5841598	53.9979981	46.78895878	37.38167868	47.78346397	45.99533098	20.85134665	102.1160338	67.19407798	80.26393947	79.71215356	67.36629742	91.95256221	81.3713733
ARMC3	-1.409421317	0.036891336	0.135363558	2574.131656	3256.693136	3110.400016	2600.914948	421.315807	71.28183366	125.9463013	2425.727926	608.8060378	187.8445281	1024.441536	852.1190418	213.8093941	397.4889661	1519.773356	down	2555	3925	3373	3274	364	72	130	2562	608	186	1102	810	149	341	1764	48.57139564	64.37717039	67.96360494	57.75571858	6.109956388	1.26979094	2.398633675	48.79541025	10.57733046	3.360102431	19.14761074	15.70433672	3.000378878	6.344319182	30.81030643
ARMC9	-1.547969459	0.000119681	0.002194153	461.4294711	560.0682464	840.9975732	728.4786218	166.6743852	196.0250426	174.3871864	260.3728258	158.2094638	133.3090199	124.569116	166.2158131	101.8823287	82.76163223	246.4031632	down	458	675	912	917	144	198	180	275	158	132	134	158	71	71	286	5.938952774	7.551804028	12.53457518	11.03418771	1.648746682	2.38187866	2.265415121	3.572623559	1.874926711	1.626553002	1.588153622	2.089519278	0.975220665	0.90103925	3.407361294
ARMH4	-1.133663389	0.004794363	0.03280243	94.70386525	91.27038089	134.6333834	113.6013554	70.6051215	371.2595503	218.9528007	95.62783782	96.12726912	57.56525861	55.77721614	33.66396215	43.0488713	68.77375073	118.893834	down	94	110	146	143	61	375	226	101	96	57	60	32	30	59	138	1.138213932	1.149188506	1.873782967	1.606788517	0.652188185	4.212475235	2.656044695	1.225258115	1.063775766	0.655874572	0.66403445	0.39517633	0.384784395	0.699180041	1.535263372
ARNTL2	-2.070314053	0.000369006	0.005146309	197.4676339	114.5028415	174.2856813	228.791541	46.29844033	53.46137524	77.50541619	141.074731	37.04905164	67.66442679	9.29620269	31.55996451	45.91879605	0	24.12338661	down	196	138	189	288	40	54	80	149	37	67	10	30	32	0	28	2.227538279	1.353164936	2.27667635	3.03730378	0.401398869	0.569341595	0.882449757	1.696545623	0.384816464	0.723592075	0.103875331	0.347724476	0.385229233	0	0.292371405
ARPP21	1.599399544	0.021931097	0.094814208	2.014975856	34.01896015	21.20936862	3.972075364	180.5639173	71.28183366	112.3828535	73.85120149	129.1710179	546.3649984	55.77721614	219.8677528	139.1913505	111.903052	119.7553835	up	2	41	23	5	156	72	116	78	129	541	60	209	97	96	139	0.021353717	0.37768513	0.260280545	0.049538189	1.470669655	0.713158447	1.202077227	0.834349975	1.260422103	5.488967307	0.585515036	2.275803035	1.097022087	1.003126456	1.363534226
ARRB1	1.546035861	0.012228617	0.063374585	19.14227063	99.56768824	30.43083324	26.2156974	192.1385274	350.4690155	90.10004632	108.8831817	351.4653277	41.40658953	145.9503822	640.6672796	654.3428437	255.2788375	253.2955594	up	19	120	33	33	166	354	93	115	351	41	157	609	456	219	294	0.447922376	2.440804233	0.824581305	0.7219211	3.455447458	7.742165815	2.127957754	2.716171372	7.572496636	0.918507926	3.382923109	14.64236914	11.38712669	5.052824789	6.36801747
ARRDC1	-1.053614693	0.000230671	0.003636188	515.8338192	395.7815608	587.4072962	278.0452755	329.8763873	621.7359936	660.733673	436.479537	168.222721	295.9056276	132.0060782	130.4478533	360.1755565	258.7758078	268.8034508	down	512	477	637	350	285	628	682	461	168	293	142	124	251	222	312	25.38878846	20.4076473	33.47972143	16.10522137	12.47854428	28.889612	32.82368127	22.90251159	7.623670426	13.80668864	6.435816869	6.27102602	13.18396041	10.77372678	14.21459102
ARRDC4	-1.264272575	0.002902033	0.023001771	764.6833375	1138.390569	1047.558381	1028.767519	4803.463184	1170.210103	1359.251236	923.1400186	419.5554767	1054.353158	265.8713969	626.991295	440.5334496	977.9860485	671.1470774	down	759	1372	1136	1295	4150	1182	1403	975	419	1044	286	596	307	839	779	14.65916407	22.86251934	23.25498954	23.20939589	70.77218025	21.17848821	26.30001504	18.86610362	7.405668507	19.16098465	5.048667624	11.73974304	6.280669751	15.85880129	13.82332905
ARSD	-1.391759334	3.75E-06	0.000155685	829.1625649	502.8168256	665.7897454	448.0501011	175.9340732	385.1199069	691.7358395	862.544161	246.3261271	281.7667922	201.7275984	150.4358308	216.6793189	222.6404473	201.6025881	down	823	606	722	564	152	389	714	911	246	279	217	143	151	191	234	12.546122	7.970486674	11.66587332	7.978392789	2.045974929	5.501350581	10.56425265	13.9135585	3.431844441	4.041697158	3.023519141	2.223261821	2.438297937	2.849600678	3.277428963
ARSE	-1.037845874	0.011214054	0.059844047	116.8685997	209.921876	217.626565	91.35773337	91.43941965	207.9053482	254.7990557	41.65965212	71.09412612	26.25783726	82.73620394	45.23594913	68.87819408	121.2283064	109.4167893	down	116	253	236	115	79	210	263	44	71	26	89	43	48	104	127	3.419379967	6.434464952	7.373467395	3.145675012	2.056191283	5.74273423	7.52447179	1.299427999	1.915272346	0.728303868	2.397853787	1.29271483	1.498755411	3.000293079	3.439543873
ARSJ	2.030901405	0.000144151	0.002535635	19.14227063	10.78649956	8.299318156	0.794415073	43.98351831	24.75063669	11.62581243	8.521292479	92.12196624	100.9916818	77.15848232	64.17192784	24.3943604	39.63233093	54.27761987	up	19	13	9	1	38	25	12	9	92	100	83	61	17	34	63	0.320865159	0.189415214	0.161094925	0.01567096	0.566630055	0.391668838	0.196689467	0.152272557	1.421803582	1.604792388	1.281121651	1.050615243	0.304101131	0.561938574	0.977501133
ART3	3.264594471	0.000105174	0.002018196	2.014975856	102.0568804	20.28722216	3.972075364	20.83429815	11.88030561	0	1.893620551	286.3791559	40.39667271	306.7746888	133.6038498	185.1101466	388.1637117	32.73888182	up	2	123	22	5	18	12	0	2	286	40	330	127	129	333	38	0.092906957	4.929761367	1.083206629	0.215533551	0.738308374	0.517141673	0	0.093080436	12.15813859	1.765745576	14.01120535	6.016817841	6.347578845	15.13921796	1.621845934
ART4	-3.032786408	0.028758894	1	2.014975856	0	8.299318156	3.177660291	1.157461008	3.96010187	0	3.787241102	0	0	0	0	1.434962377	1.165656792	0	down	2	0	9	4	1	4	0	4	0	0	0	0	1	1	0	0.030441548	0	0.145194322	0.056496737	0.013439521	0.056481572	0	0.060996779	0	0	0	0	0.016122667	0.014896276	0
ARTN	-2.431042574	0.006487619	0.040648461	14.10483099	0.829730735	27.66439385	19.86037682	12.73207109	5.940152805	62.00433295	58.70223708	4.00530288	12.11900181	8.366582421	0	0	0	7.753945695	down	14	1	30	25	11	6	64	62	4	12	9	0	0	0	9	0.439011304	0.027055167	0.997101361	0.727468703	0.304570194	0.174545625	1.947863577	1.947823165	0.11478641	0.3575846	0.257948789	0	0	0	0.259297264
ARX	-4.768198402	0.008855428	0.050630229	2449.203153	1237.128526	1213.544744	1661.916332	3.472383025	1.980050935	0	311.5005806	0	0	18.59240538	16.83198107	0	0	185.2331472	down	2431	1491	1316	2092	3	2	0	329	0	0	20	16	0	0	215	66.47697917	35.17762423	38.14280205	53.08534398	0.072436027	0.050737184	0	9.013477633	0	0	0.499872943	0.446222229	0	0	5.401725813
ASAH2B	-1.271799099	0.014628436	0.071808981	65.48671533	44.80545971	180.7407065	123.9287514	27.7790642	99.99257222	27.12689567	34.08516992	69.09147468	52.51567452	9.29620269	25.24797161	20.08947327	13.9878815	28.43113422	down	65	54	196	156	24	101	28	36	69	52	10	24	14	12	33	0.886264399	0.635252308	2.832542313	1.973791089	0.288940379	1.27756019	0.370543223	0.491770664	0.860957778	0.673756837	0.124621583	0.333738332	0.202198596	0.1601298	0.413401117
ASB14	-1.273581937	0.009570744	0.053620881	21.15724649	19.91353765	28.58654032	19.86037682	1.157461008	11.88030561	22.28280715	18.93620551	8.01060576	12.11900181	5.577721614	4.207995268	4.30488713	8.159597544	9.477044739	down	21	24	31	25	1	12	23	20	8	12	6	4	3	7	11	0.516112664	0.508907683	0.807527465	0.570153596	0.021700626	0.273600267	0.54863556	0.492453679	0.179927698	0.280256931	0.134778242	0.100260557	0.078099208	0.168369812	0.248385171
ASGR1	-3.96883593	5.32E-10	1.07E-07	280.081644	428.1410594	1255.963481	181.9210517	30.09398621	226.7158321	144.3538377	272.6813593	12.01590864	76.75367815	15.80354457	16.83198107	15.78458614	4.662627168	15.50789139	down	278	516	1362	229	26	229	149	288	12	76	17	16	11	4	18	9.205690741	14.74225203	47.80343229	7.036775665	0.760207205	7.034886853	4.788822605	9.554638121	0.363643347	2.391525808	0.514521851	0.540351634	0.385837489	0.129632096	0.547635822
ASGR2	-3.289271842	5.00E-05	0.00116274	249.8570062	77.99468912	296.0090142	217.6697299	28.93652521	3.96010187	4.844088512	63.43628846	10.0132572	0	6.507341883	13.67598462	28.69924753	17.48485188	8.615495217	down	248	94	321	274	25	4	5	67	10	0	7	13	20	15	10	12.53479649	4.099170708	17.1965381	12.85117411	1.115713437	0.187558023	0.245282468	3.392740001	0.462539069	0	0.323375389	0.670121976	1.070768915	0.741989625	0.464379848
ASIC1	-2.406368336	4.65E-07	2.86E-05	1546.49397	1175.728452	882.4941639	637.9153035	709.523598	1224.661503	583.2282568	2912.388407	488.6469514	334.2824667	195.2202565	142.0198403	38.74398417	303.0707659	93.90889787	down	1535	1417	957	803	613	1237	602	3076	488	331	210	135	27	260	109	25.45786793	20.27617563	16.82271063	12.35821746	8.976792209	19.03239306	9.690385106	51.11050248	7.406555593	5.216648054	3.183290414	2.283454275	0.474326694	4.220150745	1.660916907
ASIP	-2.000595006	0.005409648	0.035911051	19.14227063	14.93515324	3.688585847	11.12181102	37.03875226	22.77058575	29.06453107	4.734051377	6.00795432	2.019833636	0.929620269	1.051998817	12.91466139	0	8.615495217	down	19	18	4	14	32	23	30	5	6	2	1	1	9	0	10	1.9206543	1.569895165	0.428574158	1.313258668	2.856226399	2.156917268	2.943389612	0.506379105	0.555046883	0.192121289	0.092392968	0.103095689	0.963692023	0	0.928759696
ASPDH	1.91856778	0.000416443	0.005651464	195.4526581	74.67576618	40.57444432	40.51516871	43.98351831	21.78056028	9.688177024	50.1809446	150.198858	192.8941122	66.93265937	517.583418	342.956008	139.878815	167.1406072	up	194	90	44	51	38	22	10	53	150	191	72	492	239	120	194	12.13784679	4.858307232	2.917850156	2.960988603	2.099280958	1.276946351	0.607254606	3.322201432	8.588434265	11.35594245	4.117330554	31.39423651	15.8393726	7.347881342	11.15191396
ASPH	2.050719764	1.09E-08	1.34E-06	286.1265716	493.6897875	406.6665896	223.2306355	909.7643524	824.6912144	1325.342617	821.8313191	2976.941366	2569.228384	3636.674492	2699.428965	1562.674028	3281.32387	2451.969939	up	284	595	441	281	786	833	1368	868	2973	2544	3912	2566	1089	2815	2846	1.333376512	2.410204932	2.194539677	1.224242406	3.258397433	3.628185732	6.23377975	4.082858753	12.77356685	11.35014636	16.78713658	12.28672149	5.415798442	12.93462454	12.27657199
ASPM	-1.799260032	0.040997704	0.145409659	3.022463784	1.659461471	14.75434339	5.56090551	2.314922016	2.970076402	22.28280715	5.680861653	3.00397716	61.60492588	0.929620269	0	7.174811883	1.165656792	0	down	3	2	16	7	2	3	23	6	3	61	1	0	5	1	0	0.021671463	0.012465208	0.122505996	0.046923636	0.012756867	0.020104732	0.161259648	0.043423857	0.019832207	0.418742176	0.006602529	0	0.03825931	0.007069813	0
ASS1	-2.55039043	0.000984322	0.010494166	178.3253633	194.9867228	140.1662622	38.13192349	409.7411969	2599.806878	2193.403278	6258.415921	272.3605959	144.4181049	292.8303847	139.9158427	503.6717942	183.0081163	258.4648565	down	177	235	152	48	354	2626	2264	6610	272	143	315	133	351	157	300	6.731284258	7.710722463	6.126869639	1.693918614	11.88707424	92.64658928	83.56645577	251.8467172	9.466215438	5.167858294	10.94910286	5.158473539	14.13943103	5.843395531	10.48222984
ASXL3	1.62301708	0.008676676	0.049790478	133.9958944	68.0379203	92.21464618	55.6090551	27.7790642	11.88030561	19.37635405	201.6705887	164.2174181	889.7367165	136.6541795	107.3038793	99.01240398	114.2343656	134.4017254	up	133	82	100	70	24	12	20	213	164	881	147	102	69	98	156	0.890733485	0.473819069	0.7098499	0.435031612	0.141923538	0.07455683	0.130004094	1.429176649	1.005131311	5.606888776	0.899822379	0.696692622	0.489491756	0.642337358	0.959905533
ATAD1	1.08594678	3.92E-05	0.000963943	337.5084559	321.1057946	346.7270696	274.0732001	385.4345157	670.2472415	461.1572263	192.2024859	1162.539161	998.8077328	755.7812787	723.7751861	621.3387091	684.2405369	602.2231157	up	335	387	376	345	333	677	476	203	1161	989	813	688	433	587	699	5.365849826	5.348194791	6.383398236	5.127898736	4.709610477	10.05987131	7.399997205	3.257616192	17.01800873	15.0535834	11.90220894	11.23898384	7.346521537	9.201799693	10.2867608
ATF3	-2.452455955	0.000475358	0.006223885	478.5567659	131.9271869	9307.224239	553.7073057	4984.027101	1004.875849	960.098343	730.9375327	674.8935353	629.1781775	287.2526631	135.7078474	192.2849585	256.4444942	725.4246973	down	475	159	10093	697	4306	1015	991	772	674	623	309	129	134	220	842	14.72476395	4.252598688	331.6235717	20.04998944	117.8625426	29.18978011	29.81667986	23.97630211	19.12042071	18.35239183	8.755007623	4.078395545	4.400070986	6.674494502	23.98140271
ATG9B	-2.263827279	0.003176334	0.024537256	199.4826098	107.8649956	180.7407065	498.0982506	21.99175916	8.910229207	12.59463013	21.77663634	33.04374876	31.30742135	13.01468377	5.259994085	24.3943604	9.325254336	74.95480839	down	198	130	196	627	19	9	13	23	33	31	14	5	17	8	87	2.972295547	1.68373096	3.118553934	8.734156708	0.251841589	0.125337018	0.189409191	0.345911346	0.453339494	0.442220009	0.19208708	0.076549385	0.270318566	0.117532441	1.199924199
ATOH8	2.281198366	0.002190517	0.018656424	102.7637687	139.3947635	206.5608074	11.12181102	385.4345157	198.0050935	110.4452181	1629.460484	6261.289727	456.4824016	1401.867366	596.4833293	1323.035311	1067.741621	729.7324449	up	102	168	224	14	333	200	114	1721	6253	452	1508	567	922	916	847	3.290346761	4.675771981	7.658785449	0.419079263	9.484900509	5.985239628	3.569252276	55.62019898	184.5919433	13.85574325	44.46170948	18.65389201	31.50449857	28.9186449	25.10340697
ATP11C	-1.051681344	0.026628043	0.108597921	72.53913083	126.9488025	186.2735853	170.7992407	53.24320638	103.9526741	143.3850199	702.5332244	95.1259434	121.1900181	102.2582296	65.22392666	60.26841982	100.2464841	113.7245369	down	72	153	202	215	46	105	148	742	95	120	110	62	42	86	132	0.789417709	1.447332598	2.34744878	2.187456707	0.445327227	1.068006059	1.574950757	8.15057867	0.953192879	1.250274889	1.102326811	0.693283652	0.4877798	0.922813175	1.329707316
ATP1A2	2.488726132	0.002271278	0.019195912	46.34444469	2295.035214	116.1904542	165.2383351	6611.417279	6657.921269	2526.676568	160.9577468	15939.10281	4464.842251	17792.93195	18436.27927	5877.605894	22525.15185	6210.910502	up	46	2766	126	208	5712	6725	2608	170	15918	4421	19140	17525	4096	19324	7209	0.667349936	34.62186927	1.937477752	2.800178812	73.16966035	90.51032613	36.7226721	2.470898372	211.3328976	60.9489462	253.7938199	259.2977331	62.94422527	274.3682085	96.09008465
ATP2B2	2.061855338	0.000285931	0.004245482	35.26207748	63.88926662	37.80800493	27.01011248	234.9645847	171.2744059	303.2399408	19.88301579	664.8802781	448.4030671	421.1179818	837.3910584	163.5857109	375.341487	349.7891058	up	35	77	41	34	203	173	313	21	664	444	453	796	114	322	406	0.289900039	0.55026704	0.359943615	0.261327904	1.484647381	1.329340947	2.516259709	0.174264809	5.03304861	3.494725706	3.429428473	6.724162484	1.000196278	2.610219734	3.089683704
ATP4B	-5.427995516	0.001137464	0.011620134	742.518603	427.3113287	665.7897454	742.7780931	2.314922016	0.990025467	0	0.946810275	1.00132572	0	1.859240538	6.311992902	0	0	43.07747609	down	737	515	722	935	2	1	0	1	1	0	2	6	0	0	50	38.95289639	23.48453912	40.44639816	45.85751503	0.093336027	0.049032306	0	0.052952009	0.048367661	0	0.096615227	0.323421152	0	0	2.428007539
ATP8A2	-1.182999479	0.048444363	0.162690754	1.007487928	4.148653677	24.89795447	54.81464002	13.8895321	26.73068762	13.56344783	21.77663634	8.01060576	12.11900181	8.366582421	13.67598462	7.174811883	5.82828396	6.892396174	down	1	5	27	69	12	27	14	23	8	12	9	13	5	5	8	0.008139696	0.035114033	0.232939059	0.521175384	0.086245503	0.203883453	0.110603049	0.187562569	0.05959104	0.092819517	0.066956693	0.107918629	0.04311003	0.03983081	0.059828197
ATP9A	1.531450498	0.00047951	0.006241623	670.9869601	1257.042064	219.4708579	468.704893	2070.697744	644.5065793	612.2927879	438.3731575	2369.136654	1754.225512	2865.089669	3230.688367	926.9856953	3740.592646	1253.554554	up	666	1515	238	590	1789	651	632	463	2366	1737	3082	3071	646	3209	1455	6.461641048	12.68188402	2.447461924	5.311867698	15.32590004	5.859487573	5.951364827	4.500489583	21.00710255	16.01468175	27.33030959	30.38738426	6.638978626	30.47047916	12.96998135
ATRNL1	1.750009066	7.99E-05	0.001630227	76.56908254	146.0326094	27.66439385	99.3018841	365.7576786	204.9352718	104.6323119	44.50008295	554.7344489	293.885794	451.7954507	611.2113127	335.7811961	483.7475687	412.6822209	up	76	176	30	125	316	207	108	47	554	291	486	581	234	415	479	0.677442614	1.353549467	0.283433097	1.033940557	2.487098874	1.711745972	0.934358566	0.419727039	4.519095301	2.46491418	3.959483216	5.281775695	2.209402953	3.620328536	3.922854424
ATXN1	-1.484427441	3.04E-05	0.000792589	2143.934311	1882.659038	1354.633152	2450.7705	572.9431991	748.4592534	772.1477088	667.5012442	494.6549057	505.9683257	671.1858342	390.2915611	253.9883407	488.4101959	507.4526683	down	2128	2269	1469	3085	495	756	797	705	494	501	722	371	177	419	589	15.73506329	14.47551124	11.51301455	21.16794396	3.231834538	5.185954657	5.719869071	5.222712957	3.34277107	3.52033903	4.879523178	2.797793659	1.386341709	3.032158227	4.001473304
ATXN7L1	-1.305732865	0.004398377	0.030808366	236.7596631	201.6245687	385.457221	279.6341056	39.35367428	35.64091683	94.94413483	248.0642922	87.11533764	72.71401088	98.53974851	98.8878888	43.0488713	69.93940752	68.06241222	down	235	243	418	352	34	36	98	262	87	72	106	94	30	60	79	2.790961752	2.489974164	5.261780072	3.87931749	0.356543061	0.396641884	1.129647627	3.117435553	0.94555782	0.812584275	1.150628707	1.138567487	0.377404809	0.697394054	0.862027008
ATXN7L3B	-1.32665511	0.005298735	0.035400444	7931.952458	4962.619528	4930.717131	8895.06557	1747.766122	1143.479415	916.5015464	6160.894463	2131.822458	820.052456	2720.068907	2663.661005	954.2499804	1528.176054	1980.70235	down	7873	5981	5347	11197	1510	1155	946	6507	2129	812	2926	2532	665	1311	2299	81.42792018	53.37150359	58.6156604	107.4636055	13.78977203	11.08217808	9.496315246	67.42548323	20.15076637	7.980663778	27.65990792	26.70802006	7.285424955	13.27017804	21.84639696
AUTS2	-1.218023579	0.010384542	0.05667594	601.4702931	570.8547459	634.4367657	751.5166589	199.0832934	746.4792025	2153.681752	1475.130409	769.018153	306.0047958	505.7134263	185.1517918	100.4473664	515.2203021	300.6807831	down	597	688	688	946	172	754	2223	1558	768	303	544	176	70	442	349	3.496797969	3.476859915	4.271250432	5.141785851	0.889552748	4.097109822	12.63765714	9.142686613	4.116614939	1.686509272	2.912315537	1.05136564	0.434304574	2.533724824	1.8781462
AXIN2	-1.463662922	0.000643622	0.007733367	281.089132	287.9165652	379.0021958	251.8295781	186.3512223	236.6160867	313.8969356	1144.693623	233.3088928	119.1701845	184.0648133	104.1478829	37.30902179	153.8666965	144.7403196	down	279	347	411	317	161	239	324	1209	233	118	198	99	26	132	168	4.737081444	5.083217209	7.396373904	4.994506111	2.413679339	3.764563252	5.339278255	20.56568215	3.620306874	1.903875522	3.072664592	1.714299682	0.46760608	2.193418724	2.6207385
AXL	1.034906054	0.003848137	0.028074683	126.9434789	344.3382552	203.7943681	135.0505624	570.628277	645.4966048	403.0281642	231.9685175	559.7410775	499.9088248	566.1387438	703.7872086	926.9856953	818.291068	695.270464	up	126	415	221	170	493	652	416	245	559	495	609	669	646	702	807	2.024384708	5.752718782	3.763441451	2.534533656	6.99385253	9.718072796	6.487042296	3.94365357	8.218964911	7.557490263	8.942997572	10.96209401	10.99398585	11.03825905	11.91252421
AZGP1	2.412614148	0.01359202	0.068345637	0	5.808115147	9.221464618	0.794415073	12.73207109	82.1721138	31.00216648	0	99.13124628	7.069417724	165.4724079	19.98797752	251.1184159	99.08082732	18.09253996	up	0	7	10	1	11	83	32	0	99	7	178	19	175	85	21	0	0.218381841	0.383253673	0.033553867	0.351200941	2.784223402	1.123044104	0	3.275924982	0.240527021	5.882734624	0.70067148	6.702767254	3.007986138	0.697658663
AZIN2	2.190789688	4.99E-10	1.02E-07	285.1190837	502.8168256	279.4103779	365.4309335	826.4271599	432.6411293	120.1333951	231.0217072	1513.003163	1071.521744	1700.275472	1691.614098	2357.643185	2542.297463	1277.677941	up	283	606	303	460	714	437	124	244	1511	1061	1829	1608	1643	2181	1483	9.129099346	16.8661775	10.35987496	13.76974722	20.33699388	13.07774859	3.882344581	7.885722574	44.60553756	32.52421147	53.92603889	52.90204294	56.14087976	68.85541978	43.95319071
B3GALT1	-1.514548793	0.042886087	0.150029269	66.49420326	20.74326838	124.4897723	175.5657311	31.25144722	211.86545	308.0840294	143.9151619	23.03049156	162.5966077	0.929620269	96.78389117	27.26428516	13.9878815	6.892396174	down	66	25	135	221	27	214	318	152	23	161	1	92	19	12	8	1.018967175	0.333011178	2.20912563	3.166176859	0.368067161	3.065067768	4.765124746	2.351094126	0.324957758	2.362066003	0.014111058	1.448601689	0.310720575	0.181316978	0.113478609
B3GALT2	2.981722125	0.001512512	0.014275192	0	0	1.844292924	2.383245218	25.46414218	0	2.906453107	0.946810275	80.1060576	59.58509225	33.46632968	18.93597871	15.78458614	10.49091113	8.615495217	up	0	0	2	3	22	0	3	1	80	59	36	18	11	9	10	0	0	0.050920998	0.066872016	0.46662312	0	0.069943712	0.024066154	1.758609142	1.346785494	0.790391647	0.440974961	0.279891276	0.211582625	0.220700991
B3GLCT	-1.280051127	0.000846678	0.009386162	1595.860878	498.6681719	953.4994415	738.8060177	317.1443162	522.7334468	653.9519491	731.8843429	557.7384261	315.0940471	419.2587413	287.1956771	110.492103	146.8727558	328.2503678	down	1584	601	1034	930	274	528	675	773	557	312	451	273	77	126	381	29.28416807	9.586381985	20.26136217	15.9546507	4.472757214	9.055692883	12.11190295	14.31750612	9.423575713	5.481282704	7.620747507	5.147368519	1.507886286	2.279760505	6.471581843
B3GNT4	-2.694829057	6.73E-05	0.001444958	21.15724649	20.74326838	20.28722216	51.63697973	13.8895321	17.82045841	3.875270809	28.40430826	4.00530288	7.069417724	0	0	1.434962377	8.159597544	3.446198087	down	21	25	22	65	12	18	4	30	4	7	0	0	1	7	4	0.352671476	0.362237656	0.391601286	1.012957061	0.177942356	0.280435891	0.065199149	0.504757134	0.061474336	0.111711781	0	0	0.017788986	0.115050907	0.061718987
B4GALNT3	-2.290331261	0.003187585	0.0246062	102.7637687	73.01630471	97.74752495	44.48724408	6.944766049	104.9426996	75.56778078	24.61706716	7.00928004	0	2.788860807	4.207995268	18.6545109	2.331313584	59.446917	down	102	88	106	56	6	106	78	26	7	0	3	4	13	2	69	1.58284637	1.178212998	1.743471472	0.806405086	0.082212318	1.525999908	1.174800416	0.404224015	0.099407568	0	0.042550353	0.063305798	0.213688966	0.030374529	0.983774231
B9D2	-1.214668808	0.012621898	0.064877328	1050.809909	623.957513	1291.005047	811.0977893	237.2795067	228.695883	76.53659849	514.1179796	126.1670407	192.8941122	189.6425349	386.0835659	391.7447288	190.0020571	346.3429077	down	1043	752	1400	1021	205	231	79	543	126	191	204	367	273	163	402	79.87098932	49.68498245	113.6326614	72.5532942	13.86135432	16.41068785	5.871684919	41.65956733	8.829947392	13.89914281	14.27835713	28.66260913	22.14458548	12.21612103	28.28385273
BAIAP2L1	-2.441728806	7.49E-05	0.001555207	18.13478271	9.127038089	21.20936862	76.26384699	10.41714907	10.89028014	15.50108324	59.64904736	11.01458292	3.029750453	1.859240538	3.155996451	4.30488713	8.159597544	4.307747609	down	18	11	23	96	9	11	16	63	11	3	2	3	3	7	5	0.390840228	0.206073422	0.529328133	1.93430353	0.172550535	0.221579454	0.337192287	1.370495054	0.218575889	0.061901034	0.039691733	0.066434384	0.068999852	0.148753009	0.099748073
BAIAP3	-1.924601247	0.000546888	0.006861358	12160.37929	13681.43009	2935.192188	9250.963523	812.5376278	7628.146227	2345.507657	8482.473258	843.1162563	1040.214322	639.578745	2476.405215	860.9774259	2290.515596	5054.711044	down	12070	16489	3183	11645	702	7705	2421	8959	842	1030	688	2354	600	1965	5867	186.714019	220.0728764	52.18872455	167.1613186	9.588569441	110.5738292	36.34924065	138.8479154	11.91967912	15.14107729	9.72750388	37.13821424	9.831528905	29.74905529	83.38606964
BAMBI	-1.398631566	0.012022707	0.062639988	475.5343021	843.0064271	2485.184715	496.5094205	562.52605	545.5040326	206.3581706	231.0217072	557.7384261	169.6660254	347.6779806	61.01593139	80.35789309	254.1131807	468.6829398	down	472	1016	2695	625	486	551	213	244	557	168	374	58	56	218	544	19.77665899	36.72883719	119.685099	24.30063275	17.98018865	21.41768735	8.662064752	10.24261675	21.35742732	6.689137182	14.32273135	2.478470885	2.485416094	8.93940034	20.94197249
BARHL1	-3.414715518	0.000173714	0.002923929	49.36690848	5.808115147	25.82010093	1.588830146	2.314922016	9.900254675	47.47206742	21.77663634	0	4.039667271	0	5.259994085	0	2.331313584	1.723099043	down	49	7	28	2	2	10	49	23	0	4	0	5	0	2	2	1.64615174	0.202896413	0.997016175	0.062349133	0.059326787	0.311661987	1.59772033	0.774126245	0	0.127697875	0	0.171312357	0	0.065757417	0.061732169
BARX1	-5.832169711	2.43E-05	0.000671853	17.12729478	0	35.04156555	2.383245218	1.157461008	2175.085952	1752.591224	23.67025689	0	0	0	0	0	0	0	down	17	0	38	3	1	2197	1809	25	0	0	0	0	0	0	0	0.752379047	0	1.782550143	0.12320708	0.039078224	90.20443227	77.70647959	1.10850575	0	0	0	0	0	0	0
BARX2	-3.209274398	0.000734269	0.008445719	129.9659427	41.48653677	13.83219693	6.355320582	65.97527747	7.92020374	0	78.58525287	0	0	1.859240538	11.57198699	7.174811883	6.993940752	5.16929713	down	129	50	15	8	57	8	0	83	0	0	2	11	5	6	6	5.59586341	1.871328121	0.689666358	0.322028286	2.183229038	0.321941847	0	3.607162085	0	0	0.079295895	0.486648043	0.229745785	0.254723851	0.239131289
BASP1	-1.949598722	6.89E-05	0.001463523	1849.747836	2602.035586	1673.695828	3624.915977	2808.000406	4219.488542	4579.601279	457.3093631	723.9584956	1467.409136	198.9387376	473.3994677	397.4845783	285.585914	1393.987126	down	1836	3136	1815	4563	2426	4262	4727	483	723	1453	214	450	277	245	1618	73.59509544	108.4563026	77.11222115	169.7279255	85.86457824	158.4892064	183.9046432	19.39695226	26.52145271	55.34669659	7.840310938	18.3964325	11.7613214	9.611324658	59.58850257
BATF2	1.505372273	1.63E-05	0.000499401	22.16473442	36.50815235	65.47239879	32.57101798	48.61336234	45.5411715	19.37635405	28.40430826	80.1060576	37.36692226	146.8800025	119.9278651	137.7563882	141.0444718	79.262556	up	22	44	71	41	42	46	20	30	80	37	158	114	96	121	92	0.738457645	1.274260238	2.525990114	1.277066185	1.244799053	1.43242137	0.651574084	1.008867973	2.457399202	1.180197062	4.847338123	3.902587627	3.413298708	3.974927829	2.837255826
BBOF1	-1.474578805	0.002526188	0.020647253	421.129954	554.2601312	709.1306291	418.6567434	63.66035545	104.9426996	101.7258587	236.7025689	92.12196624	93.92226405	85.52506474	154.6438261	76.05300596	83.92728902	235.2030194	down	418	668	769	527	55	106	105	250	92	93	92	147	53	72	273	10.02865131	13.82755062	19.55523219	11.73284959	1.165134301	2.35929455	2.445042683	6.009196818	2.019932667	2.120308688	2.017424982	3.596901013	1.346921459	1.690595518	6.017784835
BBS5	-1.577348384	5.87E-05	0.001308609	1061.892276	848.8145422	1658.019338	1486.350601	230.3347406	371.2595503	461.1572263	666.5544339	244.3234757	244.3998699	403.4551967	235.647735	202.3296951	235.462672	423.0208152	down	1054	1023	1798	1871	199	375	476	704	244	242	434	224	141	202	491	23.85398825	19.97554184	43.13009998	39.29350917	3.976678809	7.873388964	10.45582339	15.96258487	5.053508866	5.204579545	8.977459135	5.170271033	3.38017866	4.474172525	10.20962148
BCHE	1.856852167	0.001082927	0.011235481	9.067391353	281.2787193	80.22674218	51.63697973	366.9151396	37.62096776	215.0775299	97.52145837	668.885581	665.5351829	610.7605167	721.6711885	208.0695446	354.3596648	379.9433391	up	9	339	87	65	317	38	222	103	668	659	657	686	145	304	441	0.288431807	9.373523738	2.955223153	1.933039086	8.970299663	1.129781052	6.905331163	3.307105393	19.5911495	20.06947213	19.24461945	22.42175785	4.922308121	9.534879113	12.98515054
BCKDHB	1.046464417	0.013062937	0.066377059	199.4826098	438.927559	89.44820679	354.3091225	1135.469249	515.8032686	296.4582169	435.5327267	988.3084857	450.4229007	792.9660894	1088.818776	1000.168776	1333.51137	607.3924128	up	198	529	97	446	981	521	306	460	987	446	853	1035	697	1144	705	4.146965744	9.5592424	2.153314076	8.66815672	18.14183921	10.12308842	6.220389509	9.652354405	18.91756461	8.876668694	16.32892545	22.10805361	15.46315783	23.44942777	13.56632239
BCL11A	-5.973650854	2.30E-08	2.41E-06	535.9835778	112.0136493	627.9817405	691.1411133	33.56636924	5.940152805	1.937635405	22.72344661	0	7.069417724	2.788860807	0	7.174811883	0	11.20014378	down	532	135	681	870	29	6	2	24	0	7	3	0	5	0	13	2.826995492	0.618941776	3.835579449	4.29002057	0.136068792	0.029578407	0.010315122	0.127771765	0	0.035347721	0.014570621	0	0.028143859	0	0.06346943
BCL11B	-2.373613984	0.003167985	0.024485127	28.20966199	4.978384412	29.50868678	12.71064116	6.944766049	93.06239394	101.7258587	5.680861653	13.01723436	8.079334542	0.929620269	0	15.78458614	6.993940752	3.446198087	down	28	6	32	16	6	94	105	6	13	8	1	0	11	6	4	0.280341273	0.05183019	0.339585686	0.148653668	0.053042906	0.873105879	1.020350085	0.0601853	0.119111907	0.076114762	0.009151079	0	0.116659967	0.058792405	0.036795674
BCL2A1	1.153531315	0.045262585	0.155624386	18.13478271	25.7216528	97.74752495	19.86037682	395.8516648	48.51124791	5.812906214	25.56387744	53.07026316	55.54542498	56.70683641	13.67598462	66.00826932	65.27678035	246.4031632	up	18	31	106	25	342	49	6	27	53	55	61	13	46	56	286	1.299929574	1.93157492	8.113786428	1.675382467	21.80823276	3.282868212	0.420561454	1.953535256	3.502724697	3.774504116	4.026432952	0.957492924	3.518886862	3.95800477	18.97671832
BCL2L11	-2.121108229	7.20E-06	0.000256095	163.2130444	488.7114031	318.1405293	450.4333463	152.7848531	348.4889646	319.7098418	765.0227026	91.12064052	16.15866908	87.38430528	52.59994085	44.48383367	79.26466186	232.6183709	down	162	589	345	567	132	352	330	808	91	16	94	50	31	68	270	2.091024086	6.55936594	4.719907673	6.791312552	1.504405805	4.214991797	4.134175004	10.4487792	1.074900411	0.196251913	1.108958239	0.65820159	0.423843832	0.859001457	3.201957357
BCL7A	-1.435046818	0.010132868	0.05578071	76.56908254	60.57034368	15.67648985	57.99230031	55.55812839	179.1946096	167.6054625	40.71284185	57.07556604	7.069417724	63.21417829	37.87195741	8.609774259	19.81616546	17.23099043	down	76	73	17	73	48	181	173	43	57	7	68	36	6	17	20	0.956791449	0.792919499	0.226841757	0.852811782	0.533570707	2.113938349	2.113881764	0.54235334	0.656691454	0.0837436	0.78244879	0.462222514	0.080011994	0.209456374	0.231335055
BCOR	-1.678791443	0.004301994	0.03029628	509.7888916	181.711031	635.3589122	418.6567434	126.1632499	947.4543724	2895.796112	169.4790393	485.6429742	242.3800363	203.5868389	122.0318628	120.5368396	149.2040694	284.3113422	down	506	219	689	527	109	957	2989	179	485	240	219	116	84	128	330	4.796859216	1.791237263	6.923027631	4.636003009	0.912388919	8.416440214	27.50193598	1.700081168	4.207566705	2.162059252	1.897552882	1.121526001	0.843501569	1.187565008	2.87427392
BCORL1	-1.728619103	7.78E-05	0.001602799	99.74130489	146.8623402	100.5139643	177.9489763	129.6356329	542.5339562	486.3464866	148.6492133	73.09677756	37.36692226	116.2025336	92.5758959	68.87819408	48.95758526	46.52367417	down	99	177	109	224	112	548	502	157	73	37	125	88	48	42	54	1.06949563	1.649755674	1.248075061	2.245528009	1.068338528	5.492049306	5.263546123	1.699235772	0.721688019	0.3798354	1.234232989	0.96955264	0.549269153	0.444052252	0.535975994
BEAN1	-3.656736954	0.001280357	0.012657705	7.052415497	9.956768824	0	5.56090551	1.157461008	231.6659594	113.3516712	32.19154937	0	5.049584089	2.788860807	6.311992902	12.91466139	1.165656792	0	down	7	12	0	7	1	234	117	34	0	5	3	6	9	1	0	0.09946164	0.147109719	0	0.092295867	0.012545981	3.084490809	1.613519921	0.484001448	0	0.067511456	0.038960287	0.086946825	0.13545662	0.013905882	0
BEND3	-1.270865318	0.006830665	0.042171932	62.46425154	42.3162675	19.3650757	48.45931944	18.51937613	29.70076402	53.28497363	92.787407	21.02784012	36.35700544	20.45164592	19.98797752	1.434962377	17.48485188	15.50789139	down	62	51	21	61	16	30	55	98	21	36	22	19	1	15	18	0.712974972	0.506005592	0.255960104	0.650937166	0.162461189	0.320047102	0.613869676	1.12906473	0.220996149	0.393400575	0.23123235	0.222833816	0.012180995	0.168816473	0.190179131
BEND6	1.081762362	0.005806155	0.037678499	30.22463784	104.5460727	171.5192419	61.16996061	309.0420892	127.7132853	123.0398482	143.9151619	276.3658987	340.3419676	252.8567132	411.3315375	180.8052594	338.0404697	181.7869491	up	30	126	186	77	267	129	127	152	276	337	272	391	126	290	211	0.439116355	1.591224468	2.885636948	1.045865223	3.450775201	1.751693499	1.804234469	2.229010512	3.697006857	4.68746625	3.638903845	5.836869956	1.953570355	4.154294909	2.837582993
BEND7	-1.143148879	0.000970745	0.010431148	182.355315	103.7163419	214.8601256	188.2763723	108.8013348	142.5636673	69.75487457	152.4364544	63.08352036	155.5271899	56.70683641	42.07995268	38.74398417	51.28889885	52.55452082	down	181	125	233	237	94	144	72	161	63	154	61	40	27	44	61	5.323440091	3.171950153	7.263402389	6.468279538	2.441117579	3.929038981	2.055309306	4.744056386	1.695653697	4.3041204	1.639785148	1.199827161	0.841158258	1.266506548	1.648357429
BEST4	-3.830330666	1.94E-08	2.09E-06	1046.779957	497.0087105	673.1669171	461.5551573	25.46414218	50.49129884	30.03334877	676.969347	13.01723436	23.22808681	19.52202565	21.03997634	21.52443565	34.96970376	79.262556	down	1039	599	730	581	22	51	31	715	13	23	21	20	15	30	92	39.91837962	19.85576954	29.7269672	20.71381662	0.746323447	1.81776435	1.155979004	27.52159302	0.457070849	0.83972114	0.737428585	0.783668253	0.610448131	1.128027216	3.247528286
BEX1	-3.264451282	6.84E-05	0.001460951	23044.27138	1012.271497	4937.172156	18271.54667	1582.249198	204.9352718	57.16024444	2912.388407	1049.389355	235.3106185	818.0658367	929.9669543	411.8342021	259.9414646	1032.136327	down	22873	1220	5354	23000	1367	207	59	3076	1048	233	880	884	287	223	1198	2082.018511	95.81286617	516.5474368	1942.745586	109.8694675	17.48001703	5.212479552	280.5162069	87.2982534	20.15427927	73.21287239	82.06512269	27.67218842	19.86585616	100.1903822
BHMT2	2.761505563	3.50E-05	0.000877156	20.14975856	63.05953589	4.610732309	46.07607422	99.54164671	6.930178272	3.875270809	82.37249397	309.4096475	38.37683908	480.6136791	111.5118746	525.1962298	234.2970152	237.787668	up	20	76	5	58	86	7	4	87	309	38	517	106	366	201	276	0.767275505	2.515576187	0.203311399	2.064790388	2.913176767	0.24913195	0.1489403	3.343880593	10.84832364	1.385335072	18.12822148	4.147363534	14.87313693	7.546722179	9.728327416
BICDL1	-1.948455141	0.000355031	0.005027729	85.63647389	20.74326838	129.1005047	71.49735655	9.259688066	15.84040748	42.6279789	124.0321461	18.02386296	14.13883545	8.366582421	23.14397398	20.08947327	22.14747905	7.753945695	down	85	25	140	90	8	16	44	131	18	14	9	22	14	19	9	2.188179324	0.555272976	3.819991597	2.149973625	0.181844856	0.382114938	1.099379304	3.378667469	0.424052185	0.342485283	0.211762869	0.577605828	0.381761539	0.478694627	0.212869898
BID	1.152910259	0.007319148	0.044294635	151.1231892	303.6814491	267.4224739	175.5657311	1314.875705	588.0751277	649.1078606	221.5536045	1054.395983	830.1516242	1097.881538	1336.038498	1048.957497	1133.018402	640.1312946	up	150	366	290	221	1136	594	670	234	1053	822	1181	1270	731	972	743	4.201161284	8.844264569	8.608876565	5.743769559	28.09334648	15.43386119	18.21309674	6.566049056	26.98915468	21.87760655	30.23230849	36.27661184	21.68680754	26.64313513	19.119418
BIK	-2.06316137	0.0093087	0.052441347	5.037439641	18.25407618	32.27512616	3.972075364	1.157461008	32.67084043	21.31398945	4.734051377	1.00132572	6.059500907	9.29620269	1.051998817	0	4.662627168	2.584648565	down	5	22	35	5	1	33	22	5	1	6	10	1	0	4	3	0.412621927	1.566417491	3.061404598	0.382894335	0.072866741	2.526424287	1.762121602	0.413392385	0.075520545	0.470525802	0.754267883	0.084164161	0	0.323060051	0.227463288
BIRC7	2.127242001	0.038351635	0.139185068	0	1.659461471	0	0	13.8895321	19.80050935	3.875270809	5.680861653	24.03181728	16.15866908	1.859240538	2.103997634	101.8823287	13.9878815	11.20014378	up	0	2	0	0	12	20	4	6	24	16	2	2	71	12	13	0	0.08688138	0	0	0.533485309	0.93418785	0.195472225	0.302660392	1.105829641	0.765533229	0.092038066	0.102699674	3.786628254	0.591311578	0.601374876
BLCAP	-1.079998985	0.000581607	0.007136455	4891.353891	2749.727657	1726.258176	1889.913458	1319.505549	1497.908532	1026.946765	1790.418231	988.3084857	656.4459316	1241.972679	1013.074861	1140.795089	850.9294582	1100.198739	down	4855	3314	1872	2379	1140	1513	1060	1891	987	650	1336	963	795	730	1277	146.405316	86.22290696	59.83342228	66.5715536	30.35425036	42.3269124	31.02447016	57.13066917	27.23752113	18.62648312	36.82284903	29.61684556	25.39422092	21.54425293	35.38068752
BLNK	1.234247359	0.013132832	0.066667155	11.08236721	81.31361206	54.40664125	30.98218784	113.4311788	94.05241941	33.90861958	96.5746481	27.03579444	107.0511827	118.9913944	200.9317741	286.9924753	220.3091337	100.801294	up	11	98	59	39	98	95	35	102	27	106	128	191	200	189	117	0.419749215	3.2264566	2.386270137	1.380983382	3.301948775	3.363030932	1.296272022	3.899487649	0.942852565	3.843730829	4.464270424	7.433194144	8.084019562	7.058297808	4.101954396
BLVRB	1.212364426	0.002169255	0.018566446	371.7630455	823.9226202	412.1994684	552.9128907	1222.278825	1344.454585	682.0476625	466.7774658	946.2528054	829.1417074	1199.210147	1808.385967	4139.866456	1782.289235	1210.477078	up	369	993	447	696	1056	1358	704	493	945	821	1290	1719	2885	1529	1405	28.09320211	65.22688981	36.07055196	49.17119415	70.9881477	95.91459488	52.02096842	37.60382015	65.83995139	59.39746757	89.7651798	133.4736865	232.6595308	113.9261261	98.27859983
BMP1	-1.700728737	1.82E-09	3.02E-07	1017.562807	876.1956565	710.974922	483.0043643	415.5285019	839.5415964	1097.670457	1015.927426	214.2837041	228.2412008	294.6896253	261.9477054	239.6387169	384.6667414	115.4476359	down	1010	1056	771	608	359	848	1133	1073	214	226	317	249	167	330	134	16.62109158	14.99355549	13.44816206	9.284710912	5.216505452	12.94625241	18.09668281	17.69082395	3.222810407	3.534243778	4.768049419	4.179096669	2.91108437	5.314875252	2.026052644
BMP3	-3.641392247	0.000563303	0.006996835	107.8012083	34.01896015	154.9206056	57.19788524	0	0.990025467	8.719359321	41.65965212	2.00265144	4.039667271	1.859240538	1.051998817	0	0	18.95408948	down	107	41	168	72	0	1	9	44	2	4	2	1	0	0	22	1.467578322	0.485181141	2.442289709	0.916382201	0	0.012724114	0.119809406	0.604617004	0.025103271	0.052134762	0.025072106	0.013988219	0	0	0.277234931
BMP4	-1.282682945	0.022599328	0.096925178	13.09734307	126.1190718	34.11941909	48.45931944	263.9011099	128.7033108	100.757041	1695.737203	23.03049156	6.059500907	45.55139318	53.65193967	78.92293071	30.30707659	42.21592656	down	13	152	37	61	228	130	104	1791	23	6	49	51	55	26	49	0.485928997	4.90202584	1.465890651	2.11585517	7.525084119	4.507989182	3.773059891	67.07106764	0.786756093	0.213123141	1.674051679	1.944216127	2.177671192	0.951138538	1.682803096
BMP5	4.887716763	0.002227479	0.018903937	0	0	0	1.588830146	3.472383025	0	0	0	1.00132572	105.031349	0	2.103997634	11.47969901	8.159597544	0	up	0	0	0	2	3	0	0	0	1	104	0	2	8	7	0	0	0	0	0.036933026	0.052714072	0	0	0	0.018211305	1.966715302	0	0.040591319	0.168635266	0.136331832	0
BMP6	-3.542316791	3.11E-08	3.14E-06	124.9285031	316.1274102	359.6371201	227.2027108	17.36191512	969.2349327	1149.986613	325.7027348	44.05833168	20.19833636	62.28455802	9.467989354	12.91466139	31.47273338	80.98565504	down	124	381	390	286	15	979	1187	344	44	20	67	9	9	27	94	3.507939448	9.299464128	11.69406215	7.507979439	0.374687074	25.69349265	32.59207553	9.749874282	1.139110605	0.537663176	1.732401388	0.25966763	0.269695106	0.747541202	2.443239356
BMP8B	1.324013659	0.049415953	0.164755001	7.052415497	13.27569177	11.987904	4.766490437	28.93652521	62.37160445	75.56778078	7.574482204	75.099429	190.8742786	37.18481076	81.00390891	12.91466139	15.1535383	49.96987226	up	7	16	13	6	25	63	78	8	75	189	40	77	9	13	58	0.114168431	0.225149258	0.224730352	0.09080837	0.360026982	0.953231953	1.23473424	0.130721839	1.119417448	2.929271941	0.596281454	1.280806785	0.155485772	0.20750679	0.869128008
BMPER	3.391470973	1.94E-10	4.51E-08	16.11980685	10.78649956	11.987904	7.944150728	48.61336234	46.53119697	57.16024444	92.787407	486.6442999	467.5914866	150.5984836	779.5311234	309.9518733	146.8727558	334.2812144	up	16	13	13	10	42	47	59	98	486	463	162	741	216	126	388	0.243485261	0.170686271	0.209684551	0.141214513	0.564350654	0.663530058	0.87143621	1.494131906	6.768178108	6.695508713	2.253258541	11.50047567	3.481822264	1.876567567	5.424905513
BMPR1B	1.774717708	0.000102182	0.001972904	28.20966199	482.0735572	81.14888864	185.893127	375.0173667	236.6160867	157.9172855	205.4578298	1201.590864	621.0988429	1024.441536	739.5551684	364.4804437	530.3738404	764.1944258	up	28	581	88	234	324	239	163	217	1200	615	1102	703	254	455	887	0.372287523	6.664984245	1.240147978	2.88710744	3.80375476	2.948006253	2.103482729	2.890615679	14.60106424	7.770437298	13.39199757	9.532804283	3.577291409	5.920696696	10.83557166
BMX	-3.610110552	0.000962047	0.010363573	17.12729478	15.76488397	35.04156555	16.68271653	0	5.940152805	1.937635405	3.787241102	0	0	0	0	4.30488713	2.331313584	0.861549522	down	17	19	38	21	0	6	2	4	0	0	0	0	3	2	1	0.477151166	0.460111633	1.130475233	0.546956769	0	0.156231416	0.054483871	0.112480498	0	0	0	0	0.089192528	0.054938656	0.025787832
BNC2	-2.762962625	1.06E-05	0.000363739	432.2123212	307.0003721	836.3868408	355.8979526	39.35367428	111.8728778	26.15807796	686.4374497	81.10738332	10.09916818	60.42531748	35.76795978	27.26428516	54.78586922	90.46269978	down	429	370	907	448	34	113	27	725	81	10	65	34	19	47	105	2.482818613	1.847531999	5.563721401	2.405981883	0.17374554	0.606703071	0.151663949	4.203740289	0.428998264	0.054996822	0.343830481	0.200683432	0.116477343	0.266211324	0.558322022
BPIFB2	2.36668956	0.005412869	0.035917168	0	4.978384412	8.299318156	1.588830146	9.259688066	2.970076402	0	41.65965212	96.12726912	15.14875227	63.21417829	41.02795387	12.91466139	10.49091113	70.64706078	up	0	6	9	2	8	3	0	44	96	15	68	39	9	9	82	0	0.214502711	0.395268211	0.076901644	0.292695487	0.115321503	0	1.826593204	3.640265331	0.590636313	2.575320121	1.648118747	0.395022336	0.364974454	3.121767838
BRD3OS	-1.063206696	0.010168565	0.055907421	3850.618861	3672.388235	3521.677338	3008.449881	1100.745419	757.3694826	575.4777152	2295.068108	944.250154	589.7914216	1386.993441	1570.634234	858.1075012	1046.759799	1468.080385	down	3822	4426	3819	3787	951	765	594	2424	943	584	1492	1493	598	898	1704	51.47868049	51.43404471	54.5201158	47.33241539	11.31004386	9.558906383	7.765225371	32.70992207	11.62334777	7.47479808	18.36744991	20.50885587	8.531748811	11.83733743	21.08696479
BRF1	-1.196400339	2.92E-10	6.61E-08	1361.116191	1216.385258	1398.896183	922.3158995	702.578832	1275.152802	1157.737154	1329.321627	532.7052831	465.571653	418.329121	435.5275103	566.8101388	455.7718057	700.4397612	down	1351	1466	1517	1161	607	1288	1195	1404	532	461	450	414	395	391	813	18.01159412	16.8629409	21.43644535	14.36334728	7.145498666	15.93025454	15.46306581	18.75314367	6.490695729	5.84046765	5.483434169	5.629139943	5.578199615	5.101695424	9.958527046
BRICD5	-1.402409949	0.021204192	0.092740059	122.9135272	13.27569177	48.87376247	35.74867828	38.19621327	81.18208833	268.3625036	290.6707546	17.02253724	118.1602677	30.67746888	32.61196333	33.00413466	45.46061489	20.67718852	down	122	16	53	45	33	82	277	307	17	117	33	31	23	39	24	4.606231487	0.52120486	2.120958574	1.57661292	1.100137371	2.872167944	10.15071406	11.6127339	0.587377986	4.19779944	1.138788798	1.193692663	0.919843445	1.441091323	0.832539657
BSG	-1.038365917	0.012488139	0.064343201	15083.10177	6797.983915	6452.258793	5198.652236	4312.699717	25737.69208	30386.96723	9576.985937	5979.9172	5431.332646	4574.661344	7012.624115	8680.087416	7093.021579	5341.607035	down	14971	8193	6997	6544	3726	25997	31365	10115	5972	5378	4921	6666	6049	6085	6200	516.4058606	243.8292774	255.8130015	209.4644284	113.4828544	831.9048103	1050.065863	349.5557169	188.5137213	176.2832483	155.1447323	234.5041663	221.0161907	205.4196106	196.4897048
BST2	2.069623662	0.001855525	0.016580837	40.29951713	370.059908	236.9916407	98.50746903	907.4494304	1394.945884	158.8861032	296.3516162	950.2581083	216.122199	1339.582808	1156.1467	5119.94576	2926.964205	1158.784107	up	40	446	257	124	784	1409	164	313	949	214	1441	1099	3568	2511	1345	3.087173278	29.69876695	21.02347611	8.880743743	53.42741059	100.8839452	12.28501692	24.20223774	67.02704034	15.69512153	101.6502177	86.50547776	291.6930043	189.6656548	95.37423293
BTBD19	-2.206471733	0.004373517	0.030689281	35.26207748	34.84869088	12.91005047	26.2156974	28.93652521	7.92020374	13.56344783	237.6493791	3.00397716	0	14.8739243	11.57198699	5.739849506	17.48485188	22.40028756	down	35	42	14	33	25	8	14	251	3	0	16	11	4	15	26	1.751018367	1.812902686	0.74237114	1.532015769	1.104357575	0.371298072	0.679800671	12.58075048	0.137349388	0	0.731620654	0.561255027	0.211974101	0.734437567	1.195098673
BTBD3	1.037264741	7.63E-07	4.18E-05	623.6350275	708.590048	470.2946955	473.4713834	598.4073412	723.7086167	750.8337193	520.7456515	1333.765859	1717.868507	1439.981797	1508.566304	1079.091707	797.3092457	866.7188188	up	619	854	510	596	517	731	775	550	1332	1701	1549	1434	752	684	1006	9.197376269	10.94797307	8.03181818	8.217622808	6.782829442	10.0762917	11.17650209	8.187402942	18.1117471	24.01748417	21.03623628	21.73038185	11.83562778	9.946501988	13.73343083
C11orf16	-4.694968055	0.000716692	0.008307166	23.17222235	130.2677254	220.3930044	92.94656352	0	0	0	5.680861653	0	0	0.929620269	1.051998817	0	6.993940752	6.892396174	down	23	157	239	117	0	0	0	6	0	0	1	1	0	6	8	0.948035641	5.583403645	10.44155348	4.475167847	0	0	0	0.247775436	0	0	0.037673862	0.042037969	0	0.24204106	0.302966475
C11orf86	3.232867423	0.000309937	0.004503457	7.052415497	0	0	6.355320582	15.04699311	3.96010187	0	0	25.033143	16.15866908	18.59240538	49.4439444	91.8375921	55.95152602	6.892396174	up	7	0	0	8	13	4	0	0	25	16	20	47	64	48	8	0.463791217	0	0	0.491859547	0.760527427	0.245863761	0	0	1.515818853	1.007382396	1.211149608	3.175903074	4.491636547	3.112480824	0.486992447
C11orf87	-1.946002829	0.044768611	0.154564125	42.31449298	42.3162675	244.3688124	172.3880708	77.54988755	0	0	22.72344661	6.00795432	25.24792044	14.8739243	5.259994085	5.739849506	5.82828396	73.23170935	down	42	51	265	217	67	0	0	24	6	25	16	5	4	5	85	0.561373394	0.588132604	3.754212024	2.691466057	0.790723027	0	0	0.321383774	0.073389952	0.317535611	0.195463574	0.068158095	0.056632102	0.065405385	1.043828666
C11orf88	-2.280394921	0.029294334	0.115725216	2030.088175	2202.935102	5386.257483	2713.721889	55.55812839	2.970076402	2.906453107	495.1817741	91.12064052	31.30742135	232.4050672	561.7673683	28.69924753	75.76769148	1300.078228	down	2015	2655	5841	3416	48	3	3	523	91	31	250	534	20	65	1509	51.11973051	58.11397408	157.0619911	80.41887726	1.075231035	0.07060652	0.073869584	13.29307222	2.11269942	0.747351815	5.796913649	13.81655162	0.537456913	1.613867325	35.17308841
C11orf97	-2.425451783	0.032494354	0.12437192	327.4335766	587.4493606	626.1374476	378.9359897	18.51937613	3.96010187	0	89.94697617	19.02518868	0	27.88860807	72.58791838	1.434962377	4.662627168	205.0487862	down	325	708	679	477	16	4	0	95	19	0	30	69	1	4	238	36.46200464	68.53193329	80.74159842	49.65948353	1.584981554	0.416319949	0	10.67802557	1.950713985	0	3.076250895	7.894982531	0.118838547	0.439195761	24.53250505
C12orf42	-2.158172113	0.042202046	0.148427673	32.2396137	0	5.532878771	34.15984813	5.787305041	1.980050935	1.937635405	13.25534386	0	0	0	4.207995268	2.869924753	4.662627168	6.892396174	down	32	0	6	43	5	2	2	14	0	0	0	4	2	4	8	1.460628935	0	0.290276287	1.821314795	0.201514812	0.084689578	0.088603487	0.640218364	0	0	0	0.18620649	0.096698574	0.178686145	0.335496248
C12orf71	-2.839775685	0.038235322	0.138859738	4.029951713	1.659461471	1.844292924	5.56090551	0	0	7.750541619	11.36172331	0	0	0	1.051998817	0	0	2.584648565	down	4	2	2	7	0	0	8	12	0	0	0	1	0	0	3	0.328717823	0.14180639	0.174206215	0.533811517	0	0	0.638093241	0.987994842	0	0	0	0.083812378	0	0	0.226512553
C12orf75	-2.049297651	2.25E-05	0.000633701	777.7806805	589.1088221	1053.091259	1226.576872	252.3264998	158.4040748	136.603296	333.277217	122.1617378	62.6148427	109.6951917	131.4998521	100.4473664	136.3818447	293.7883869	down	772	710	1142	1544	218	160	141	352	122	62	118	125	70	117	341	33.14110846	26.29726744	51.96204337	61.50687526	8.263295275	6.372058609	5.874889987	15.13918734	4.792833873	2.529247408	4.62993671	5.472737835	3.183082703	4.915600259	13.44967739
C15orf39	-1.780038029	4.82E-05	0.001131363	621.6200517	419.0140213	507.180554	748.3389986	172.4616902	631.6362483	403.0281642	224.3940353	36.04772592	56.5553418	103.1878499	106.2518805	264.0330773	116.5656792	267.9419013	down	617	505	550	942	149	638	416	237	36	56	111	101	184	100	311	10.21136808	7.210953415	9.647878909	14.46692761	2.177369243	9.795565097	6.682254217	3.929680875	0.545235448	0.880717627	1.679055544	1.704767049	3.22564629	1.619719214	4.728973875
C15orf65	-1.420080452	0.0272997	0.110557768	279.0741561	299.5327955	568.9643669	348.748217	55.55812839	11.88030561	11.62581243	88.05335562	74.09810328	70.69417724	68.7918999	75.74391483	74.61804358	48.95758526	130.9555273	down	277	361	617	439	48	12	12	93	74	70	74	72	52	42	152	29.88322328	33.60140346	70.55100784	43.947971	4.572313042	1.200988824	1.256492246	10.05172942	7.30570625	7.176217701	7.29663644	7.921821798	5.942253392	4.434431271	15.06603657
C16orf74	-2.353330976	0.001303433	0.012788704	22.16473442	58.08115147	15.67648985	29.39335769	111.1162568	448.4815368	425.3109713	16.09577468	24.03181728	33.32725499	11.15544323	10.51998817	47.35375843	13.9878815	52.55452082	down	22	70	17	37	96	453	439	17	24	33	12	10	33	12	61	0.825874111	2.267210042	0.676410718	1.288900921	3.182067979	15.77609174	15.99508632	0.639367068	0.824489689	1.177212883	0.411733055	0.382856543	1.312215805	0.44087288	2.103917788
C16orf89	2.034587743	0.000808623	0.009080295	409.0400988	230.6651444	23.97580801	444.0780257	623.8714834	653.4168085	189.8882697	18.93620551	1316.743322	582.7220039	1096.022297	1271.86657	1610.027787	2871.012679	549.6685949	up	406	278	26	559	539	660	196	20	1315	577	1179	1209	1122	2463	638	16.22467995	9.585117599	1.10127008	20.72948684	19.01892293	24.46831652	7.602161165	0.80073769	48.09043144	21.91168685	43.06329207	49.27439576	47.49447755	96.3286522	23.42494298
C16orf96	1.055723868	0.045738467	0.156605624	17.12729478	40.65680603	1.844292924	9.532980874	56.7155894	23.76061122	29.06453107	16.09577468	43.05700596	24.23800363	89.24354582	44.18395032	27.26428516	89.75557299	35.32353039	up	17	49	2	12	49	24	30	17	43	24	96	42	19	77	41	0.349719479	0.869700111	0.043608514	0.229075575	0.890049232	0.458028173	0.598994799	0.350372484	0.809509914	0.469171948	1.805034268	0.881180936	0.414023178	1.550253046	0.774930076
C17orf50	-2.588472632	0.003504281	0.026328462	21.15724649	36.50815235	9.221464618	29.39335769	2.314922016	2.970076402	18.40753634	4.734051377	2.00265144	0	3.718481076	2.103997634	0	10.49091113	0	down	21	44	10	37	2	3	19	5	2	0	4	2	0	9	0	1.553678762	2.808646978	0.784173789	2.540213951	0.130652877	0.205908009	1.364351999	0.370614246	0.13541125	0	0.270486281	0.150909587	0	0.651666523	0
C17orf51	-1.188658545	0.006303688	0.03976721	143.0632858	265.5138353	122.6454794	907.2220131	437.5202611	318.7882005	285.8012222	168.532229	107.141852	102.0015986	122.7098755	86.263903	107.6221782	196.9959979	293.7883869	down	142	320	133	1142	378	322	295	178	107	101	132	82	75	169	341	1.412916874	2.747139987	1.402653164	10.54437905	3.320986543	2.972310588	2.848926071	1.774428237	0.974304842	0.954991565	1.20045398	0.832122033	0.790477811	1.64571997	3.11738474
C18orf25	-1.09177373	0.03132359	0.121167529	2175.166437	1610.507357	703.5977503	824.6028456	483.8187014	130.6833617	186.9818166	644.7777976	379.5024479	291.8659603	475.0359574	342.9516144	222.4191684	269.266719	793.4871095	down	2159	1941	763	1038	418	132	193	681	379	289	511	326	155	231	921	25.11405872	19.48015209	9.407174248	11.20439097	4.293263986	1.424453392	2.178976107	7.936363391	4.034468125	3.194566995	5.432859584	3.867468318	1.90983617	2.629766629	9.843094441
C19orf71	-1.014807965	0.01180816	0.061828099	31.23212577	36.50815235	28.58654032	34.15984813	32.40890823	54.45140071	39.7215258	111.7236125	12.01590864	10.09916818	16.73316484	24.19597279	33.00413466	27.97576301	36.18507991	down	31	44	31	43	28	55	41	118	12	10	18	23	23	24	42	3.617237265	4.429661332	3.833958289	4.655972392	2.88483104	5.953714998	4.643335403	13.79454817	1.281384198	1.108830586	1.919690099	2.737083459	2.842780262	2.740737937	4.50269315
C19orf81	-1.04565199	0.035234344	0.131319601	177.3178754	105.3758034	228.6923225	260.5681439	61.34543343	478.1823008	559.976632	116.4576639	106.1405263	116.140434	55.77721614	149.383832	289.8624001	43.1293013	83.57030361	down	176	127	248	328	53	483	578	123	106	115	60	142	202	37	97	18.09366027	11.26471036	27.0231413	31.29062558	4.811014679	46.06498605	57.67299409	12.6686123	9.972463254	11.23470049	5.637782687	14.88836509	21.99709276	3.72268642	9.162062644
C1GALT1C1L	-1.736054648	0.022151344	0.095423052	54.40434812	83.80280427	63.62810586	55.6090551	21.99175916	10.89028014	1.937635405	12.30853358	11.01458292	2.019833636	0	12.6239858	8.609774259	12.82222471	32.73888182	down	54	101	69	70	19	11	2	13	11	2	0	12	6	11	38	3.623609146	5.847517172	4.907576357	4.358853429	1.125766282	0.684778824	0.130259222	0.873979226	0.675496477	0.127534439	0	0.821246884	0.426480315	0.722405826	2.342820107
C1QA	1.164411965	0.016884798	0.079463857	906.7391353	1358.269214	788.4352248	485.3876095	3376.313761	1689.973473	671.3906677	1605.790227	1727.286867	987.6986478	1972.654211	1819.957954	9238.28778	2904.816726	2692.342255	up	900	1637	855	611	2917	1707	693	1696	1725	978	2122	1730	6438	2492	3125	60.34199942	94.69529712	60.75942973	38.01412824	172.6874055	106.1746303	45.09634223	113.9234701	105.8398223	62.31117434	130.0366833	118.2954911	457.2232561	163.5182354	192.5018765
C1QB	1.337203327	0.007411105	0.044730887	934.9487973	1347.482714	864.9733812	363.8421033	4124.033572	2002.821521	819.6197762	1413.587741	2045.708446	1277.544774	2805.593972	2501.653187	10544.10354	4021.515932	3048.162208	up	928	1624	938	458	3563	2023	846	1493	2043	1265	3018	2378	7348	3450	3538	58.20035568	87.87518092	62.35207177	26.65445327	197.3061096	117.7019328	51.49664333	93.80967695	117.2543179	75.39075326	172.9976546	152.1018213	488.1428844	211.7569751	203.8652715
C1QC	1.313996163	0.006257231	0.039587344	1540.449042	1751.561582	898.1706538	432.1617996	3804.574334	2098.853991	903.9069163	1856.69495	1851.451256	1305.822445	2608.514475	3261.196333	11423.73548	4505.263501	3948.481458	up	1529	2111	974	544	3287	2120	933	1961	1849	1293	2806	3100	7961	3865	4583	90.07440847	107.2962914	60.81675974	29.73852823	170.9781785	115.8616859	53.34656658	115.7395254	99.68129238	72.3839623	151.0862414	186.2518215	496.7772627	222.8355097	248.0570356
C1QL4	1.845694439	0.01801456	0.082980664	5.037439641	1.659461471	9.221464618	0	15.04699311	3240.353355	3155.439257	38.81922129	91.12064052	1280.574525	173.8389903	84.15990537	67.4432317	22.14747905	179.2023005	up	5	2	10	0	13	3273	3257	41	91	1268	187	80	47	19	208	0.189873827	0.06552811	0.402499632	0	0.435898627	115.3058004	120.0449112	1.559872591	3.162418253	45.75770648	6.490527943	3.098346527	1.890571518	0.706138138	7.257151572
C1QTNF1	-2.116459869	0.001113397	0.011449154	57.4268119	104.5460727	17.52078277	226.4082957	471.0866303	609.855688	422.4045182	73.85120149	110.1458292	20.19833636	62.28455802	11.57198699	34.43909704	45.46061489	115.4476359	down	57	126	19	285	407	616	436	78	110	20	67	11	24	39	134	1.029583633	1.96363093	0.3637565	4.777033344	6.491248452	10.32232517	7.64370926	1.411534662	1.818286336	0.343294357	1.106126748	0.202639619	0.459196077	0.689433446	2.223818462
C1QTNF6	-1.004397394	0.022234686	0.095711017	74.55410668	53.9324978	82.99318156	82.61916757	53.24320638	103.9526741	225.7345246	221.5536045	40.0530288	121.1900181	26.9589878	32.61196333	51.65864556	86.25860261	33.60043135	down	74	65	90	104	46	105	233	234	40	120	29	31	36	74	39	1.917556739	1.453223476	2.471891479	2.500785723	1.052498253	2.524154024	5.860076975	6.074947529	0.948547995	2.954933041	0.686843541	0.819262543	0.988141541	1.876675526	0.928514883
C1R	1.128559545	0.001198576	0.012094157	935.9562852	1096.074301	840.0754267	552.9128907	1850.780152	699.9480055	396.2464403	1118.182935	1680.224558	862.4689624	2667.080552	1567.478237	2462.395438	3449.178448	1639.52874	up	929	1321	911	696	1599	707	409	1181	1678	854	2869	1490	1716	2959	1903	26.18705798	32.12745752	27.21822251	18.20567869	39.79848205	18.48844812	11.18987409	33.3527051	43.28583183	22.8759301	73.91709005	42.83533481	51.23755908	81.63134044	49.2853157
C1S	1.537985533	0.002279718	0.019248217	144.0707737	492.0303261	118.0347471	303.4665578	1619.28795	497.9828101	575.4777152	915.5655364	1305.728739	576.662503	2135.337758	1116.170745	2172.533038	3190.40264	1356.940497	up	143	593	128	382	1399	503	594	967	1304	571	2297	1061	1514	2737	1575	3.066068896	10.96991115	2.908882836	7.60038992	26.48564996	10.00515697	12.36127343	20.77220099	25.58622879	11.63407542	45.0142672	23.2009708	34.38522734	57.43301776	31.02660015
C1orf158	-1.454563339	0.049592907	0.165184008	1577.726095	1730.818314	2343.174159	1779.489763	527.8022197	27.72071309	16.46990094	1741.184097	255.3380586	89.88259678	778.0921651	689.0592252	190.8499961	255.2788375	852.072477	down	1566	2086	2541	2240	456	28	17	1839	255	89	837	655	133	219	989	34.70251554	39.88283745	59.68212146	46.062113	8.922387708	0.575621862	0.365636057	40.82828137	5.171210251	1.874170514	16.9526648	14.80319299	3.121914418	4.749569877	20.1360022
C1orf162	1.027378491	0.009846647	0.05461812	150.1157013	106.2055341	203.7943681	56.40347017	351.8681465	169.2943549	155.0108324	180.8407626	316.4189275	218.1420326	228.6865862	146.2278356	797.8390814	357.8566351	384.2510867	up	149	128	221	71	304	171	160	191	316	216	246	139	556	307	446	10.58556021	7.845851656	16.64141455	4.680718952	19.06989098	11.27025488	11.03261484	13.59474656	20.54458989	14.58247444	15.97371761	10.07134052	41.84104499	21.34552892	29.11187619
C1orf189	-4.45670165	0.000759423	0.008620776	2783.689145	1091.095917	1777.898378	780.9100166	4.629844033	0	0	422.2773829	7.00928004	10.09916818	5.577721614	73.63991719	17.21954852	17.48485188	142.1556711	down	2763	1315	1928	983	4	0	0	446	7	10	6	70	12	15	165	561.4939988	230.5645487	415.2806073	185.3721087	0.717746815	0	0	90.80489548	1.301802465	1.931141641	1.114445415	14.5079876	2.583126251	2.983296785	30.8074631
C1orf194	-2.104518276	0.001719859	0.015627809	6126.534091	4385.126936	7799.514774	6117.790476	1057.919361	181.1746605	125.9463013	1894.567361	309.4096475	608.9798411	943.564573	972.046907	619.9037467	407.9798772	1771.345817	down	6081	5285	8458	7701	914	183	130	2001	309	603	1015	924	432	350	2056	538.5638968	403.8404058	793.9630684	632.9013106	71.47521617	15.03569032	11.17471567	177.5495157	25.04399038	50.74922797	82.1621117	83.46013945	40.52715645	30.33690312	167.2989065
C1orf198	1.08212185	0.01174711	0.061615132	1351.041312	2627.757239	1034.64833	2494.463329	9653.224808	1836.497242	1647.958912	2118.961397	7113.417915	5390.935973	8528.336347	5334.686001	4086.772849	7558.118639	4156.114893	up	1341	3167	1122	3140	8340	1855	1701	2238	7104	5338	9174	5071	2848	6484	4824	23.44685112	47.77562267	20.79308803	50.94622794	128.7564064	30.08913558	28.86628915	39.20360459	113.6688631	88.69195171	146.6080445	90.42619568	52.74677187	110.9531716	77.49448667
C1orf210	-3.3924857	0.020629213	0.091102152	2.014975856	14.1054225	0	0.794415073	6.944766049	3.96010187	0	0.946810275	0	0	0	0	1.434962377	1.165656792	0	down	2	17	0	1	6	4	0	1	0	0	0	0	1	1	0	0.103754273	0.760899789	0	0.048139618	0.274836429	0.192506784	0	0.051974003	0	0	0	0	0.05495107	0.050771146	0
C1orf232	-3.220298961	0.004259351	0.030090934	418.1074902	62.22980515	44.26303017	53.22580988	1.157461008	2.970076402	2.906453107	25.56387744	6.00795432	0	0	16.83198107	12.91466139	0	21.53873804	down	415	75	48	67	1	3	3	27	6	0	0	16	9	0	25	42.88828093	6.687354567	5.257777058	6.425278894	0.091250991	0.287621831	0.300914207	2.795532055	0.56744609	0	0	1.686379936	0.985219966	0	2.373768211
C1orf56	-1.205933122	0.004246426	0.030019697	697.1816463	569.1952844	380.8464887	358.2811978	172.4616902	85.1421902	112.3828535	194.0961065	111.1471549	79.78342861	154.3169646	153.5918273	130.5815763	167.854578	177.4792015	down	692	686	413	451	149	86	116	205	111	79	166	146	91	144	206	25.96510093	22.2080579	16.42496148	15.70316163	4.936478361	2.993590702	4.2244756	7.706336201	3.811445508	2.816831745	5.692923214	5.58703868	3.616808094	5.287950485	7.101644035
C1orf87	-4.445846281	5.15E-06	0.000202683	1449.775129	2993.668493	2798.714512	3289.672816	81.02227057	4.950127337	0	282.1494621	99.13124628	15.14875227	68.7918999	53.65193967	54.52857031	45.46061489	100.801294	down	1439	3608	3035	4141	70	5	0	298	99	15	74	51	38	39	117	55.80434851	120.7191926	124.7487869	149.0181327	2.396913364	0.179881832	0	11.57800366	3.513381082	0.552775011	2.622903336	2.017076297	1.560957209	1.480174174	4.168702174
C20orf85	-10.22897749	1.51E-07	1.16E-05	13462.0537	678.7197415	676.855503	1020.823369	5.787305041	0	0	13.25534386	0	0	0.929620269	0	0	0	0	down	13362	818	734	1285	5	0	0	14	0	0	1	0	0	0	0	1308.672936	69.1218737	76.19493468	116.7856332	0.432391061	0	0	1.373718856	0	0	0.089516475	0	0	0	0
C20orf96	-1.795471675	0.002842539	0.022664858	4770.45534	5812.263801	1474.512192	1646.028031	562.52605	439.5713076	357.4937322	542.5222879	355.4706306	267.6279567	418.329121	636.4592843	444.8383367	381.169771	1429.310657	down	4735	7005	1599	2072	486	444	369	573	355	265	450	605	310	327	1659	215.2529337	274.7513153	77.04561871	87.40685323	19.50798503	18.72501246	16.28119801	26.09719845	14.76863185	11.44787462	18.69755963	28.04977437	14.92763277	14.54848651	69.29202296
C21orf58	-2.801161891	2.11E-06	9.57E-05	1036.705078	859.6010418	849.2968913	403.562857	46.29844033	82.1721138	262.5495973	254.6919641	56.07424032	92.91234724	52.98835533	47.33994677	21.52443565	34.96970376	169.7252558	down	1029	1036	921	508	40	83	271	269	56	92	57	45	15	30	197	17.2367339	14.97276135	16.35195262	7.896414786	0.59162517	1.289815953	4.405952283	4.514420949	0.858440987	1.46445936	0.872685531	0.768771045	0.266152785	0.491815061	3.031891024
C22orf46	1.15654325	0.00202797	0.017696419	91.68140146	346.8274474	96.82537849	146.1723734	562.52605	282.1572582	211.2022591	207.3514503	532.7052831	725.1202752	469.4582358	516.5314192	566.8101388	686.5718505	294.6499364	up	91	418	105	184	486	285	218	219	532	718	505	491	395	589	342	1.43854518	5.701129952	1.759307688	2.699147234	6.783681227	4.179622162	3.344794987	3.468457672	7.69620384	10.78590157	7.296537341	7.916049617	6.614231061	9.112517508	4.967249546
C2CD4D	-2.412516443	0.000422414	0.005712645	97.72632903	46.46492118	37.80800493	119.956676	39.35367428	20.79053482	6.781723917	45.44689322	27.03579444	8.079334542	1.859240538	6.311992902	1.434962377	1.165656792	21.53873804	down	97	56	41	151	34	21	7	48	27	8	2	6	1	1	25	4.341853561	2.162688691	1.945170532	6.272014059	1.343783806	0.872032722	0.304111171	2.152557915	1.105986987	0.340285402	0.081823255	0.273904766	0.047413672	0.04380709	1.028137512
C2orf15	-3.108769119	0.000530862	0.006741521	68.50917911	51.44330559	117.1126006	97.71305395	8.102227057	2.970076402	1.937635405	17.04258496	0	2.019833636	8.366582421	3.155996451	0	9.325254336	13.78479235	down	68	62	127	123	7	3	2	18	0	2	9	3	0	8	16	3.033414787	2.386256481	6.004778542	5.091604205	0.275719813	0.124152135	0.086593198	0.804462051	0	0.084781828	0.366951539	0.136486294	0	0.349264014	0.655768616
C2orf40	-3.307820438	9.20E-05	0.001822865	1360.108703	2085.113338	2084.97315	1499.061242	909.7643524	11.88030561	6.781723917	308.6601498	119.1577607	18.17850272	43.69215264	156.7478237	54.52857031	16.31919509	321.3579716	down	1350	2513	2261	1887	786	12	7	326	119	18	47	149	38	14	373	107.1359717	172.0666002	190.1833506	138.9632885	55.07710939	0.883472102	0.539175911	25.91966086	8.642339473	1.35745032	3.409123385	12.05959476	3.194370555	1.087352976	27.19682051
C2orf50	-2.012595128	0.017580725	0.081680824	922.8589422	601.5547831	1872.879464	1345.739133	97.22672469	16.83043295	0.968817702	484.766861	74.09810328	56.5553418	216.6015227	350.3156061	53.09360793	86.25860261	321.3579716	down	916	725	2031	1694	84	17	1	512	74	56	233	333	37	74	373	24.51991053	16.74418289	57.62404201	42.07881025	1.985407884	0.422165149	0.025980907	13.73104336	1.812750121	1.424496312	5.700627269	9.091018523	1.049120285	1.938635201	9.173604195
C2orf70	-3.976034895	3.04E-07	2.10E-05	348.5908231	214.0705297	465.6839632	535.4357591	13.8895321	9.900254675	24.22044256	70.06396039	13.01723436	5.049584089	3.718481076	24.19597279	7.174811883	4.662627168	35.32353039	down	346	258	505	674	12	10	25	74	13	5	4	23	5	4	41	35.47773896	22.82454274	54.88347491	64.13075753	1.086445961	0.951239518	2.488002084	7.601892519	1.219848799	0.487191535	0.374872121	2.405207629	0.543062722	0.401403166	3.862526309
C2orf72	1.273691501	0.028198733	0.112968509	131.9809186	163.4569549	94.98108556	406.7405173	640.0759375	1348.414687	1184.86405	165.6917982	1036.37212	3308.487495	833.8693813	784.7911175	596.9443487	1445.414422	743.5172372	up	131	197	103	512	553	1362	1223	175	1035	3276	897	746	416	1240	863	2.817225004	3.655266192	2.347782444	10.21755156	10.50080076	27.17298791	25.52745926	3.770495766	20.36917334	66.94898949	17.63136755	16.3619088	9.476407378	26.09834037	17.05174358
C2orf73	-1.494049943	0.020452335	0.090704617	142.0557979	196.6461843	504.4141146	343.9817265	26.62160319	24.75063669	14.53226554	138.2343002	40.0530288	47.46609044	63.21417829	112.5638734	21.52443565	34.96970376	112.0014378	down	141	237	547	433	23	25	15	146	40	47	68	107	15	30	130	4.948259363	7.176029795	20.34656294	14.10093391	0.712702409	0.813923149	0.510923052	5.133296719	1.284624349	1.56740452	2.181150196	3.8296759	0.557602554	1.030375596	4.191644608
C3	1.123197088	0.008265003	0.048078354	2203.376099	4660.59754	3456.204939	1472.05113	12412.61185	5760.958195	2191.465643	2527.983436	6480.58006	5392.955807	8932.721164	7238.80386	12749.64072	15532.37675	9781.17172	up	2187	5617	3748	1853	10724	5819	2262	2670	6472	5340	9609	6881	8885	13325	11353	32.68064445	72.4183787	59.36244752	25.69471984	141.4964952	80.66780421	32.80690988	39.97267941	88.50405172	75.82859	131.2391291	104.8668658	140.6369418	194.8722564	155.869171
C3AR1	1.015528647	0.016121685	0.076844894	110.8236721	214.9002605	159.5313379	151.7332789	686.3743779	304.927844	94.94413483	160.0109366	664.8802781	207.0329476	590.3088708	360.8355943	695.9567526	368.3475463	441.9749046	up	110	259	173	191	593	308	98	169	664	205	635	343	485	316	513	4.143214232	8.416800114	6.906550557	6.675821414	19.72179529	10.76230933	3.582627675	6.377369486	22.88735467	7.337505845	21.86058337	13.17600425	19.3502507	11.64857377	17.75292133
C3orf67	-1.707306549	0.026334051	0.107708268	287.1340595	87.12172721	171.5192419	444.0780257	35.88129125	0	17.43871864	48.28732405	18.02386296	33.32725499	60.42531748	29.45596688	44.48383367	29.1414198	77.53945695	down	285	105	186	559	31	0	18	51	18	33	65	28	31	25	90	3.781045156	1.201873744	2.61547357	6.88185393	0.363141386	0	0.231777036	0.677871461	0.218535665	0.416035929	0.788176856	0.378852308	0.435641105	0.3245996	1.097026888
C4orf47	-1.279372526	0.041916064	0.147827708	674.0094239	436.4383668	1447.769945	462.3495724	126.1632499	19.80050935	54.25379133	623.9479715	168.222721	185.8246945	224.9681051	275.6236901	100.4473664	94.41820015	336.0043135	down	669	526	1570	582	109	20	56	659	168	184	242	262	70	81	390	46.396825	31.47389077	115.4070087	37.45516956	6.674760557	1.28677374	3.769476738	45.78863839	10.6623821	12.12634338	15.33983993	18.53140456	5.142334666	5.49778979	24.85046446
C5AR2	1.35651797	0.019563167	0.087961044	1.007487928	14.1054225	11.987904	15.88830146	28.93652521	23.76061122	3.875270809	12.30853358	99.13124628	38.37683908	39.0440513	23.14397398	15.78458614	11.65656792	22.40028756	up	1	17	13	20	25	24	4	13	99	38	42	22	11	10	26	0.011562149	0.169586016	0.159313402	0.214582947	0.25522642	0.257430418	0.044887918	0.150588599	1.04750615	0.41751498	0.443844844	0.259421612	0.134719794	0.113156508	0.276197459
C5orf67	-4.929669499	0.003915927	0.028423226	30.22463784	0	24.89795447	1.588830146	2.314922016	0	0	3.787241102	0	0	0	0	0	0	0.861549522	down	30	0	27	2	2	0	0	4	0	0	0	0	0	0	1	6.112363154	0	5.830718114	0.378132955	0.359803131	0	0	0.81650351	0	0	0	0	0	0	0.187195607
C6orf120	1.080023499	0.001478992	0.014009619	72.53913083	102.0568804	88.52606033	81.8247525	211.8153645	151.4738965	179.2312749	52.07456515	173.2293496	260.558539	416.4698805	126.239858	241.0736793	268.1010622	249.8493613	up	72	123	96	103	183	153	185	55	173	258	448	120	168	230	290	2.123169563	3.129391074	3.000501193	2.818487067	4.764861939	4.185560882	5.294863978	1.62489403	4.668540192	7.229725093	12.07462119	3.608928941	5.247610809	6.637751452	7.857021471
C6orf201	-4.395809265	0.037660999	0.137445047	0	11.61623029	4.610732309	3.972075364	0	0	0	12.30853358	0	0	0	0	0	0	0	down	0	14	5	5	0	0	0	13	0	0	0	0	0	0	0	0	0.575733944	0.252599011	0.221150486	0	0	0	0.620790093	0	0	0	0	0	0	0
C7	2.180157691	0.044233467	0.153198836	10.07487928	184.2002232	0	178.7433914	229.1772796	10.89028014	0	38.81922129	73.09677756	55.54542498	97.61012824	22.09197516	766.2699091	75.76769148	1494.78842	up	10	222	0	225	198	11	0	41	73	55	105	21	534	65	1735	0.184744513	3.538564107	0	3.857275913	3.229860666	0.188527315	0	0.758866839	1.234176363	0.96557082	1.772981342	0.395672389	10.44991983	1.175238127	29.44955839
C7orf26	-1.136037612	6.18E-05	0.001354578	732.4437238	808.987467	513.6355792	683.1969626	365.7576786	722.7185913	526.0680124	1089.778627	267.3539673	140.3784377	220.3200037	341.8996155	388.8748041	390.4950253	418.7130676	down	727	975	557	860	316	730	543	1151	267	139	237	325	271	335	486	26.20323209	30.31988943	21.27874624	28.76375245	10.0566789	24.40918968	18.99551963	41.56290997	8.806726916	4.760857116	7.807502215	11.94672083	10.34641505	11.81697255	16.09401793
C7orf57	-1.436090005	0.036756636	0.134996156	1045.772469	1018.909343	1536.296005	1818.416102	237.2795067	48.51124791	56.19142674	753.6609793	160.2121152	66.65450997	416.4698805	734.2951743	74.61804358	176.0141756	478.1599845	down	1038	1228	1666	2289	205	49	58	796	160	66	448	698	52	151	555	38.12904126	38.9188002	64.86402826	78.02449434	6.649047589	1.669800786	2.06784233	29.29420859	5.378501944	2.303840251	15.04110916	26.14922705	2.023308138	5.42845755	18.7309271
C7orf61	1.544600966	0.000385342	0.005340761	10.07487928	35.67842162	7.377171694	22.24362204	77.54988755	24.75063669	35.84625499	21.77663634	94.12461768	75.74376133	82.73620394	93.62789472	140.6263129	43.1293013	68.92396174	up	10	43	8	28	67	25	37	23	94	75	89	89	98	37	80	0.783324096	2.906112928	0.664204572	2.03528933	4.634077978	1.816734837	2.813028333	1.805009502	6.738328127	5.582807382	6.37198596	7.110111223	8.131444736	2.836509075	5.757570068
C8orf48	-2.755780319	5.94E-05	0.001313483	96.7188411	130.2677254	265.578181	173.9769009	8.102227057	17.82045841	4.844088512	99.41507893	5.0066286	22.21816999	9.29620269	17.88397989	12.91466139	8.159597544	27.56958469	down	96	157	288	219	7	18	5	105	5	22	10	17	9	7	32	5.224907244	7.37241118	16.61384778	11.06058519	0.336397253	0.908845176	0.264124235	5.725413018	0.249034876	1.137836673	0.497451414	0.943628773	0.518859788	0.372860484	1.600166186
C8orf82	1.540189303	0.005242973	0.035128014	35.26207748	155.9893782	44.26303017	21.44920697	380.8046717	362.3493211	261.5807796	95.62783782	748.9916386	304.994879	326.2967144	282.9876818	819.363517	528.0425268	441.9749046	up	35	188	48	27	329	366	270	101	748	302	351	269	571	453	513	1.014970824	4.703768158	1.475357058	0.726567414	8.424195953	9.846381273	7.599415215	2.934384755	19.85043038	8.322280535	9.303276906	7.955778723	17.53968441	12.8565571	13.66817837
C9orf116	-2.325428409	0.000871913	0.009618131	3534.267652	3292.371558	7374.405255	2963.962637	287.05033	244.5362905	184.0753634	1121.970176	173.2293496	213.0924486	301.1969671	746.9191601	367.3503684	180.6768028	1334.540209	down	3508	3968	7997	3731	248	247	190	1185	173	211	324	710	256	155	1549	192.9295477	188.2839799	466.1617603	190.4105682	12.04308886	12.60219409	10.14200122	65.29315915	8.706990693	11.02735895	16.2864897	39.82377374	14.91348974	8.34279989	78.27054143
C9orf135	-6.603354035	5.09E-07	3.03E-05	1681.497352	1008.122843	4975.902308	1614.251428	8.102227057	0	2.906453107	231.0217072	7.00928004	7.069417724	7.436962152	14.72798344	0	3.496970376	45.66212465	down	1669	1215	5396	2032	7	0	3	244	7	7	8	14	0	3	53	150.3547982	94.43647718	515.2325403	169.867892	0.55680874	0	0.262308948	22.02221264	0.577087691	0.599251169	0.658710005	1.286275189	0	0.264498478	4.38676716
C9orf24	-5.337722701	7.78E-05	0.001602799	39652.70988	31861.66024	72398.64086	21567.57481	67.13273848	18.81048388	2.906453107	23070.92598	177.2346524	39.38675589	81.80658367	76.79591365	253.9883407	22.14747905	3429.828646	down	39358	38400	78511	27149	58	19	3	24367	177	39	88	73	177	19	3981	2359.252291	1985.9812	4988.181651	1510.156095	3.069844704	1.056586395	0.174539415	1463.368147	9.709512963	2.22154884	4.821335499	4.462817482	11.23866648	1.114643357	219.2508574
C9orf3	-2.244797031	5.76E-05	0.001293149	1142.491311	1337.525945	3811.231327	939.7930311	363.4427566	168.3043295	194.7323582	659.926762	197.2611668	246.4197035	142.2319012	262.9997043	195.1548832	116.5656792	429.9132113	down	1134	1612	4133	1183	314	170	201	697	197	244	153	250	136	100	499	26.97648769	33.08566987	104.2096992	26.11462133	6.595520072	3.751727792	4.640868933	16.61174661	4.288657771	5.515845216	3.326649902	6.065369458	3.426978746	2.328162645	10.90638072
C9orf50	-1.496993299	0.038110043	0.138598108	431.2048332	100.397419	1092.743557	162.0606749	77.54988755	5.940152805	22.28280715	237.6493791	46.06098312	90.8925136	71.58076071	44.18395032	199.4597703	82.76163223	125.7862302	down	428	121	1185	204	67	6	23	251	46	90	77	42	139	71	146	20.77801012	5.068134123	60.97459471	9.190031294	2.87198413	0.270222485	1.083724562	12.2079875	2.043623235	4.151954527	3.416600711	2.079478222	7.147845185	3.373335217	6.512096072
C9orf72	-1.047991915	0.015846449	0.075917993	1167.678509	794.0523137	2011.201433	744.3669232	307.8846282	180.1846351	387.5270809	1193.927757	533.7066088	533.2360798	302.1265874	298.767664	265.4680397	386.9980549	551.3916939	down	1159	957	2181	937	266	182	400	1261	533	528	325	284	185	332	640	19.34021044	13.7781923	38.57481148	14.50921742	3.919281382	2.817469326	6.478413235	21.08157316	8.139313639	8.37262377	4.956834714	4.833269379	3.270014215	5.421966251	9.812179671
CA3	2.700364236	1.47E-05	0.000464205	64.4792274	19630.59947	201.0279287	115.9846006	20.83429815	541.5439307	148.2291085	190.3088654	1546.046912	262.5783726	2220.862823	2174.481555	1832.446955	824.119352	3310.073262	up	64	23659	218	146	18	547	153	201	1544	260	2389	2067	1277	707	3842	2.871264867	915.7822295	10.36621385	6.078169082	0.713038265	22.76620586	6.662168456	9.034404064	63.39038574	11.08451066	97.96089628	94.5755033	60.68541595	31.04228371	158.3647072
CA7	-1.75669184	0.022942431	0.098073557	22.16473442	4.148653677	4.610732309	8.738565801	11.57461008	98.01252128	127.8839367	9.468102755	4.00530288	205.013114	2.788860807	15.77998226	22.95939803	12.82222471	4.307747609	down	22	5	5	11	10	99	132	10	4	203	3	15	16	11	5	0.929219261	0.182208264	0.223839081	0.431136554	0.372943095	3.879187452	5.411284275	0.423161056	0.154610267	8.147820538	0.115813742	0.646147522	0.715839498	0.454704419	0.194031967
CAB39L	1.686332979	1.53E-05	0.000477818	1259.35991	940.0849231	1449.614238	1355.272114	1361.174146	254.4365451	242.2044256	1195.821378	4088.412915	1582.539653	3731.49576	3753.531779	2709.208967	3720.77648	3105.886026	up	1250	1133	1572	1706	1176	257	250	1263	4083	1567	4014	3568	1888	3192	3605	22.88874833	17.89964779	30.50949084	28.98796285	19.01368966	4.365713216	4.44306775	23.16997427	68.41860678	27.2665959	67.17887339	66.63183569	36.6196487	57.2026147	60.64919749
CABCOCO1	-1.914501926	0.019116735	0.086551709	1631.122956	1253.723141	2783.960168	1524.482525	590.3051142	22.77058575	10.65699473	435.5327267	81.10738332	65.64459316	188.7129146	251.4277173	101.8823287	125.8909335	1100.198739	down	1619	1511	3019	1919	510	23	11	460	81	65	203	239	71	108	1277	71.17241578	57.31019254	140.6689867	78.28282173	19.79621141	0.937999796	0.469340941	20.25969301	3.258612303	2.715364336	8.156507009	10.71538207	3.306156139	4.646538939	51.57788321
CABP1	-2.571554545	2.45E-05	0.000678505	147.0932375	9.127038089	80.22674218	50.04814959	72.92004352	251.4664687	110.4452181	11.36172331	29.03844588	18.17850272	7.436962152	8.415990537	17.21954852	5.82828396	21.53873804	down	146	11	87	63	63	254	114	12	29	18	8	8	12	5	25	3.540634576	0.230156625	2.236237317	1.417736231	1.34901211	5.714418147	2.683267669	0.291554445	0.643589669	0.414811368	0.177321565	0.197862339	0.308254659	0.11866953	0.557026706
CABYR	1.150827308	0.000273125	0.004117587	54.40434812	43.97572897	50.7180554	32.57101798	68.29019948	28.71073856	31.00216648	49.23413433	111.1471549	162.5966077	100.398989	94.67989354	31.56917228	106.0747681	87.87805121	up	54	53	55	41	59	29	32	52	111	161	108	90	22	91	102	1.764383016	1.494092629	1.904724577	1.243110125	1.702151332	0.879037001	1.014798889	1.702207981	3.318982046	4.998904952	3.225270777	2.999069428	0.761415901	2.909922805	3.062013064
CACNA1D	-1.837281548	4.55E-05	0.001086062	59.44178776	73.84603544	42.41873724	61.96437568	31.25144722	48.51124791	79.44305159	149.5960235	24.03181728	31.30742135	28.81822834	2.103997634	18.6545109	10.49091113	18.09253996	down	59	89	46	78	27	49	82	158	24	31	31	2	13	9	21	0.40387315	0.525636507	0.333749934	0.495466403	0.163193848	0.311170988	0.544800777	1.083578119	0.150344321	0.20165294	0.193953661	0.01396265	0.094261962	0.060294326	0.132074819
CACNA1G	2.059240809	0.00870283	0.049903895	0	0	17.52078277	17.4771316	35.88129125	1579.090621	1598.549209	24.61706716	157.208138	48.47600725	123.6394958	311.3916499	67.4432317	30.30707659	80.12410552	up	0	0	19	22	31	1595	1650	26	157	48	133	296	47	26	93	0	0	0.18164879	0.184144114	0.246897825	13.3468647	14.44519343	0.234958975	1.295958186	0.411433503	1.096486981	2.722984279	0.449062234	0.229521216	0.770724614
CACNA1I	-3.770713883	0.013267955	0.067114444	0	0	0	1.588830146	6.944766049	176.2245332	102.6946765	1085.044576	17.02253724	5.049584089	41.8329121	7.363991719	12.91466139	1.165656792	2.584648565	down	0	0	0	2	6	178	106	1146	17	5	45	7	9	1	3	0	0	0	0.01361942	0.038877673	1.211802991	0.754985707	8.425520819	0.11416519	0.034867585	0.3018268	0.052389579	0.069959167	0.007181959	0.020226977
CACNA1S	4.268823858	0.007145003	0.043491147	0	0	0	0	0	0	0	3.787241102	4.00530288	5.049584089	7.436962152	27.35196924	21.52443565	0	0	up	0	0	0	0	0	0	0	4	4	5	8	26	15	0	0	0	0	0	0	0	0	0	0.051097658	0.046673852	0.060582994	0.093231815	0.338103046	0.202591979	0	0
CACNA2D1	-2.009983577	7.97E-05	0.001628359	137.0183582	41.48653677	130.0226511	43.692829	76.39242654	72.27185913	122.0710305	173.2662804	40.0530288	37.36692226	26.02936753	0	21.52443565	24.47879263	23.26183709	down	136	50	141	55	66	73	126	183	40	37	28	0	15	21	27	1.351677055	0.428752418	1.485331986	0.507251525	0.579195284	0.673080398	1.215445456	1.822196857	0.36381185	0.349450488	0.254352132	0	0.157915749	0.204265158	0.246550312
CACNA2D2	-1.933557108	0.000172517	0.002910059	136.0108703	46.46492118	140.1662622	64.3476209	64.81781646	290.077462	433.061513	130.659818	103.1365492	49.48592407	33.46632968	26.29997043	27.26428516	13.9878815	44.80057513	down	135	56	152	81	56	293	447	138	103	49	36	25	19	12	52	1.869550061	0.669104425	2.23109111	1.04091433	0.684760036	3.764272024	6.008163596	1.914664067	1.305339171	0.644836044	0.455668648	0.353092295	0.278712909	0.162639318	0.661628848
CACNB2	-1.160258094	0.039704686	0.142615898	211.5724649	65.54872809	146.6212874	88.97448815	56.7155894	42.5710951	151.1355616	420.3837623	122.1617378	81.80326224	135.7245593	11.57198699	47.35375843	45.46061489	18.95408948	down	210	79	159	112	49	43	156	444	122	81	146	11	33	39	22	2.149070298	0.697526904	1.724641526	1.063594268	0.442766195	0.40823462	1.549483021	4.552232839	1.142546735	0.787709785	1.365612553	0.114807144	0.35772181	0.390604193	0.206852973
CACNB3	-3.173353895	6.60E-10	1.27E-07	349.5983111	312.8084872	569.8865134	763.432885	90.28195864	691.0377763	756.6466255	186.5216243	27.03579444	92.91234724	19.52202565	31.55996451	83.22781784	12.82222471	93.90889787	down	347	377	618	961	78	698	781	197	27	92	21	30	58	11	109	8.614290252	8.074839913	16.26106136	22.13808508	1.709746319	16.07516717	18.81793465	4.899665394	0.613389879	2.170339866	0.476488736	0.759549675	1.525169713	0.26725367	2.486132568
CACNG1	-2.665215577	0.033206948	0.126264004	0	3.318922941	6.455025233	0	3.472383025	17.82045841	3.875270809	3.787241102	2.00265144	0	0	1.051998817	0	2.331313584	0	down	0	4	7	0	3	18	4	4	2	0	0	1	0	2	0	0	0.214389756	0.460903409	0	0.164554513	1.037346982	0.241175052	0.248949727	0.113698387	0	0	0.063355802	0	0.121594087	0
CACNG6	-5.079341884	5.56E-08	4.94E-06	596.4328535	224.8570293	537.6113872	285.9894262	19.67683714	15.84040748	5.812906214	83.31930424	3.00397716	0	13.01468377	2.103997634	5.739849506	0	21.53873804	down	592	271	583	360	17	16	6	88	3	0	14	2	4	0	25	25.12589187	9.923654037	26.22640249	14.17845532	0.637082609	0.629984424	0.247162128	3.741903833	0.116520905	0	0.543089158	0.086571447	0.179829081	0	0.974871888
CACNG8	-1.755460598	0.012403529	0.063962732	20.14975856	14.93515324	80.22674218	42.10399886	68.29019948	69.30178272	62.00433295	25.56387744	27.03579444	35.34708862	9.29620269	18.93597871	0	8.159597544	0	down	20	18	87	53	59	70	64	27	27	35	10	18	0	7	0	0.179823343	0.139633982	0.829097704	0.442199839	0.468398109	0.583880756	0.558504842	0.243214804	0.222158356	0.299043255	0.082178723	0.165056822	0	0.061596364	0
CADM3	-1.204468978	0.030393257	0.118633294	13049.99113	6504.259234	4061.133018	6797.809778	2914.486819	371.2595503	941.6908067	6715.725284	1292.711505	2400.572276	1261.494705	5068.530301	1661.686432	1383.634612	2633.756888	down	12953	7839	4404	8557	2518	375	972	7093	1291	2377	1357	4818	1158	1187	3057	264.803291	138.266262	95.42687687	162.330895	45.45229189	7.11204228	19.28635577	145.2757555	24.15249887	46.17767778	25.35573345	100.453416	25.0762	23.74896562	57.41907742
CADPS2	-4.380263706	5.41E-09	7.41E-07	632.7024189	1003.97419	418.6544937	1758.040556	92.59688066	109.8928269	188.919452	8.521292479	58.07689176	15.14875227	32.53670941	5.259994085	14.34962377	8.159597544	43.07747609	down	628	1210	454	2213	80	111	195	9	58	15	35	5	10	7	50	8.095316218	13.45742875	6.202980478	26.47172401	0.910565538	1.327416471	2.439718287	0.116232306	0.684203014	0.183744914	0.41236855	0.065733852	0.136544536	0.08831067	0.592177548
CAGE1	-3.258679207	0.013013184	1	6.044927569	0.829730735	0	6.355320582	2.314922016	2.970076402	5.812906214	1.893620551	0	0	0	0	2.869924753	0	0	down	6	1	0	8	2	3	6	2	0	0	0	0	2	0	0	0.136616802	0.019645153	0	0.169032218	0.040209615	0.063370068	0.132597401	0.045623966	0	0	0	0	0.048237303	0	0
CALCB	-3.451684173	0.01391943	0.069352951	5.037439641	0	13.83219693	0	26.62160319	31.68081496	0	0	1.00132572	1.009916818	1.859240538	1.051998817	0	1.165656792	0	down	5	0	15	0	23	32	0	0	1	1	2	1	0	1	0	0.099880289	0	0.317593372	0	0.405681001	0.593020644	0	0	0.018280691	0.018982774	0.036515991	0.020372986	0	0.01955018	0
CALCR	1.777050602	0.043060084	0.150570521	1.007487928	2.489192206	1.844292924	0	1.157461008	0	6.781723917	2.840430826	3.00397716	0	7.436962152	10.51998817	14.34962377	4.662627168	8.615495217	up	1	3	2	0	1	0	7	3	3	0	8	10	10	4	10	0.018828283	0.048734277	0.0399127	0	0.016624851	0	0.127920356	0.05659032	0.051690983	0	0.137671495	0.19202405	0.199439362	0.0737075	0.172988998
CALHM6	1.471817855	0.034508551	0.129571407	3.022463784	12.44596103	0	15.09388638	9.259688066	7.92020374	4.844088512	35.03198019	11.01458292	6.059500907	22.31088646	13.67598462	55.96353269	60.61415318	43.93902561	up	3	15	0	19	8	8	5	37	11	6	24	13	39	52	51	0.206962472	0.892820496	0	1.216327671	0.487312311	0.512000499	0.334789052	2.557303317	0.694457781	0.39334306	1.513299563	0.914657714	2.849936002	3.510869269	3.232572563
CALN1	-4.162918577	6.14E-08	5.32E-06	143.0632858	171.7542622	171.5192419	21.44920697	1130.839405	235.6260613	161.7925563	5.680861653	33.04374876	13.12891863	2.788860807	26.29997043	12.91466139	8.159597544	3.446198087	down	142	207	186	27	977	238	167	6	33	13	3	25	9	7	4	1.132166968	1.423950937	1.571829615	0.199761844	6.878024962	1.760391009	1.292318325	0.047927365	0.240779158	0.098495272	0.02186184	0.203285801	0.076008961	0.054621188	0.029301502
CAMK2D	2.14387878	6.82E-06	0.000245902	104.7787445	201.6245687	87.60391387	88.97448815	693.3191439	727.6687186	608.4175171	320.9686834	2147.84367	1770.384182	2012.627882	1420.198403	1046.087573	1387.131582	1168.261151	up	104	243	95	112	599	735	628	339	2145	1753	2165	1350	729	1190	1356	1.201756815	2.42265779	1.163529093	1.200958265	6.111631001	7.879173117	7.043261192	3.924579424	22.68262779	19.24930549	22.86569848	15.90969758	8.923000872	13.45771053	14.39629384
CAMK2G	2.132982815	4.72E-05	0.001110934	527.9236743	1660.291201	485.0490389	642.6817939	4989.814406	826.6712654	720.8003706	435.5327267	3731.940959	5218.240197	7684.241143	5696.573594	4383.81006	10406.98384	2361.507239	up	524	2001	526	809	4311	835	744	460	3727	5167	8266	5415	3055	8928	2741	10.51821525	34.65456093	11.19094855	15.06905185	76.40747337	15.54917288	14.49487916	9.250788869	68.46253496	98.55964338	151.6524691	110.8547048	64.95642801	175.3904394	50.55074514
CAMK2N1	-1.173950079	0.031708695	0.12229378	454.3770556	189.1786077	469.3725491	857.1738635	2150.562553	2034.502336	1503.605074	98.46826865	619.8206207	553.4344161	348.6076009	357.6795978	391.7447288	160.8606373	575.5150805	down	451	228	509	1079	1858	2055	1552	104	619	548	375	340	273	138	668	15.18374503	6.622771212	18.16312327	33.70935507	55.2325531	64.18362416	50.71366221	3.507889222	19.07110359	17.53205456	11.53923308	11.67417446	9.735654663	4.546973405	20.66267676
CAMK2N2	-4.001222229	1.88E-06	8.62E-05	25.1871982	17.42434544	88.52606033	8.738565801	131.9505549	1050.417021	263.518415	25.56387744	29.03844588	21.20825317	6.507341883	12.6239858	4.30488713	11.65656792	2.584648565	down	25	21	96	11	114	1061	272	27	29	21	7	12	3	10	3	1.443570838	1.046212563	5.875430751	0.589409885	5.812326354	56.8360025	15.2439632	1.561967617	1.532423858	1.15230456	0.3694362	0.706682341	0.183492999	0.565117893	0.159157499
CAMKK2	-1.120938235	4.35E-08	4.12E-06	446.3171522	414.8653677	578.1858315	598.9889649	295.1525571	408.8805181	407.8722527	588.9159913	154.2041609	210.0626981	227.7569659	195.67178	218.1142812	195.8303411	302.4038821	down	443	500	627	754	255	413	421	622	154	208	245	186	152	168	351	5.402397656	5.260843362	8.104397807	8.532588595	2.745807273	4.672431284	4.98305653	7.59947126	1.718645711	2.410438479	2.730814648	2.313346395	1.963480366	2.005086306	3.932762293
CAMKMT	1.184548743	0.005994465	0.038443407	27.20217406	43.97572897	71.00527756	83.41358264	90.28195864	85.1421902	115.2893066	38.81922129	178.2359782	296.9155444	81.80658367	69.43192193	109.0571406	306.5677363	62.03156556	up	27	53	77	105	78	86	119	41	178	294	88	66	76	263	72	0.798884484	1.353002617	2.414800933	2.88294369	2.037801481	2.360634354	3.417417821	1.215386056	4.819733667	8.266419623	2.379831518	1.991631835	2.381957276	7.615824682	1.957313888
CAMKV	-2.564501549	0.006259181	0.039587344	27.20217406	0.829730735	5.532878771	7.944150728	83.33719259	89.10229207	88.16241091	25.56387744	1.00132572	15.14875227	3.718481076	23.14397398	0	0	5.16929713	down	27	1	6	10	72	90	91	27	1	15	4	22	0	0	6	0.640746819	0.020475063	0.150919144	0.220216235	1.50869774	1.981414121	2.096017881	0.641943239	0.021717284	0.338270284	0.086761291	0.532464033	0	0	0.130822277
CAMSAP1	-1.126122585	7.25E-07	4.04E-05	659.9045929	606.5331675	752.4715128	494.1261753	451.4097932	581.1449494	1115.109175	849.2888171	336.4454419	374.6791394	259.364055	409.2275398	222.4191684	290.2485412	315.3271249	down	655	731	816	622	390	587	1151	897	336	371	279	389	155	249	366	6.661445649	6.414268132	8.796050925	5.870082593	3.502183071	5.538285493	11.36144077	9.13965499	3.127154092	3.585510453	2.59343107	4.034797023	1.669779173	2.478377758	3.419920677
CAMSAP3	-2.452187298	6.74E-05	0.001445328	231.7222235	79.65415059	129.1005047	191.4540325	35.88129125	249.4864178	225.7345246	142.9683516	77.10208044	24.23800363	37.18481076	32.61196333	0	3.496970376	30.15423326	down	230	96	140	241	31	252	233	151	77	24	40	31	0	3	35	4.328432646	1.558750499	2.792551885	4.20868584	0.515123746	4.399602276	4.255882656	2.847016245	1.326100286	0.429204201	0.688028038	0.594989667	0	0.055254169	0.605171728
CAPS2	-1.903177137	0.001653108	0.015198087	509.7888916	160.9677627	633.5146192	340.0096512	28.93652521	33.66086589	98.81940564	527.3733234	109.1445035	65.64459316	80.8769634	52.59994085	17.21954852	75.76769148	143.8787701	down	506	194	687	428	25	34	102	557	109	65	87	50	12	65	167	9.973620065	3.299184308	14.35256188	7.828394636	0.435100278	0.621714891	1.951341905	10.99936639	1.966127225	1.217490425	1.567345976	1.005118367	0.250543824	1.253881882	3.024311586
CASP2	-1.011925315	0.005935065	0.038213405	395.9427558	134.4163791	277.566085	264.5402192	113.4311788	188.1048388	391.4023518	624.8947818	108.1431778	233.2907849	203.5868389	149.383832	91.8375921	120.0626496	130.0939778	down	393	162	301	333	98	190	404	660	108	231	219	142	64	103	151	7.179506509	2.5534044	5.828260118	5.645116579	1.580793594	3.220072823	7.163319209	12.07970001	1.805546236	4.01018047	3.656701209	2.645667663	1.23846053	1.841536092	2.534467633
CASQ2	-3.179397716	0.000828641	0.009232078	55.41183605	45.63519044	58.09522709	113.6013554	8.102227057	7.92020374	0	0.946810275	6.00795432	0	4.648101345	2.103997634	10.04473664	1.165656792	4.307747609	down	55	55	63	143	7	8	0	1	6	0	5	2	7	1	5	1.617619917	1.395658067	1.963924251	3.902801578	0.181785352	0.218279943	0	0.029466189	0.161490828	0	0.134408619	0.059991358	0.218078067	0.02878424	0.135111265
CASZ1	-1.393893703	0.00714668	0.043491147	32.2396137	53.9324978	28.58654032	44.48724408	63.66035545	65.34168085	280.9571337	62.48947818	54.07158888	15.14875227	40.90329183	31.55996451	8.609774259	29.1414198	30.15423326	down	32	65	31	56	55	66	290	66	54	15	44	30	6	25	35	0.295175188	0.517303923	0.303083261	0.479340954	0.447960384	0.564785913	2.596323263	0.609935591	0.455833717	0.13148343	0.370958959	0.282225354	0.058624786	0.225689236	0.296623581
CATIP	-1.48329488	0.04414298	0.152953271	1501.157013	1236.298796	1730.868909	1500.650073	288.207791	23.76061122	20.34517175	787.7461492	176.2333267	44.43633998	276.0972199	297.7156652	315.6917228	215.6465065	892.5653045	down	1490	1490	1877	1889	249	24	21	832	176	44	297	283	220	185	1036	88.57305478	76.4194958	118.2633059	104.2014953	13.06958358	1.323538704	1.211617523	49.55059242	9.574383922	2.485523799	16.13671473	17.15721099	13.85281992	10.7628689	56.582596
CATSPERD	-2.848410268	0.008274186	0.04809929	409.0400988	419.0140213	365.1699989	286.7838413	0	0.990025467	7.750541619	14.20215413	18.02386296	4.039667271	15.80354457	21.03997634	2.869924753	2.331313584	118.0322845	down	406	505	396	361	0	1	8	15	18	4	17	20	2	2	137	12.69084663	13.61941599	13.11988824	10.47124696	0	0.028998438	0.242708757	0.469749138	0.514896433	0.118815869	0.48568736	0.637587009	0.066220844	0.06118367	3.934530245
CATSPERZ	-3.286925256	0.001680758	0.015361872	4.029951713	25.7216528	2.766439385	0	1.157461008	199.9851444	63.94196836	13.25534386	3.00397716	3.029750453	0	7.363991719	2.869924753	4.662627168	6.892396174	down	4	31	3	0	1	202	66	14	3	3	0	7	2	4	8	0.328374694	2.195704685	0.261036557	0	0.072486435	15.38406509	5.258774176	1.151457455	0.225379162	0.234035015	0	0.586074238	0.17391612	0.321373933	0.603402959
CBLB	1.387892536	3.12E-05	0.000809122	88.65893768	55.59195927	94.0589391	69.11411133	45.14097932	46.53119697	88.16241091	146.7555927	236.3128699	369.6295553	276.0972199	142.0198403	133.451501	176.0141756	118.0322845	up	88	67	102	87	39	47	91	155	236	366	297	135	93	151	137	0.937781173	0.616021946	1.15209793	0.860329328	0.366969942	0.464650859	0.941219954	1.654857892	2.301514184	3.706378919	2.892801299	1.467227665	1.049788809	1.57484114	1.341365596
CBLN4	-3.582331018	0.02947018	0.116156511	12.08985514	2.489192206	0	6.355320582	0	16.83043295	114.3204889	0	0	10.09916818	0.929620269	0	0	0	0	down	12	3	0	8	0	17	118	0	0	10	1	0	0	0	0	0.312086267	0.067315831	0	0.193067884	0	0.41015913	2.978559744	0	0	0.24714015	0.023770413	0	0	0	0
CBX2	-3.022332655	0.000438885	0.005864316	10.07487928	2.489192206	17.52078277	7.944150728	16.20445411	281.1672328	370.0883623	46.3937035	4.00530288	21.20825317	3.718481076	10.51998817	20.08947327	13.9878815	7.753945695	down	10	3	19	10	14	284	382	49	4	21	4	10	14	12	9	0.146317654	0.0378722	0.294659684	0.135776112	0.180872197	3.855006546	5.424890662	0.718295227	0.053559873	0.291988616	0.05349338	0.149225015	0.216982605	0.171837895	0.12098931
CBX8	-1.171001014	0.004201112	0.029787276	267.9917889	113.6731107	191.8064641	246.2686726	112.2737178	580.1549239	600.6669755	148.6492133	114.1511321	231.2709513	114.3432931	110.4598758	88.96766735	93.25254336	125.7862302	down	266	137	208	310	97	586	620	157	114	229	123	105	62	80	146	5.518271337	2.452135849	4.573567962	5.967737981	1.776806758	11.27792183	12.48371945	3.263106416	2.164258249	4.514470209	2.332221762	2.22154756	1.362427048	1.624248105	2.782800221
CCDC102B	1.225102195	0.014455757	0.071229942	11.08236721	28.210845	23.97580801	37.33750842	12.73207109	21.78056028	98.81940564	5.680861653	79.10473188	105.031349	47.41063372	74.69191601	47.35375843	93.25254336	43.93902561	up	11	34	26	47	11	22	102	6	79	104	51	71	33	80	51	0.305582173	0.814923406	0.765559703	1.211601566	0.269820575	0.566980418	2.750213424	0.166992417	2.008376988	2.745481764	1.294937546	2.011585887	0.971067507	2.175035169	1.301707072
CCDC105	-4.879826143	0.005347196	0.035617568	11.08236721	0	39.65229786	7.944150728	0	0	0.968817702	188.4152448	0	0	0	0	0	0	0.861549522	down	11	0	43	10	0	0	1	199	0	0	0	0	0	0	1	0.499482178	0	2.069503448	0.421360625	0	0	0.044071538	9.052959091	0	0	0	0	0	0	0.041719113
CCDC113	-1.404582487	0.021121268	0.092516602	2211.436002	2944.71438	841.9197196	3353.226022	281.263025	235.6260613	252.8614203	498.9690152	363.4812364	312.0642967	539.179756	663.8112536	176.5003723	268.1010622	1186.353691	down	2195	3549	913	4221	243	238	261	527	363	309	580	631	123	230	1377	32.7441953	45.67813266	14.43580352	58.43079401	3.200760063	3.293720963	3.77895048	7.876269771	4.955520055	4.380343528	7.908080988	9.600062451	1.943591816	3.35790651	18.87302418
CCDC114	-4.980859151	1.06E-06	5.51E-05	9992.265271	4245.732173	9124.639239	5148.604087	41.6685963	0.990025467	34.87743728	15258.7944	26.03446872	25.24792044	223.1088646	179.8917977	80.35789309	262.2727782	417.851518	down	9918	5117	9895	6481	36	1	36	16116	26	25	240	171	56	225	485	242.6153785	107.9971223	256.5549555	147.1170072	0.777577653	0.022693646	0.854727385	394.9677633	0.582036721	0.581144491	5.365976678	4.26614128	1.45105008	5.386636963	10.90043223
CCDC120	-1.256286172	0.002489114	0.020441616	450.3471039	147.6920709	219.4708579	387.6745555	85.65211461	74.25191006	149.1979262	270.7877388	98.12992056	113.1106836	144.0911417	83.10790655	33.00413466	74.60203469	106.8321407	down	447	178	238	488	74	75	154	286	98	112	155	79	23	64	124	8.223308875	2.825280858	4.640731312	8.330777594	1.202037034	1.280001247	2.749734084	5.27127026	1.649863335	1.957974345	2.606238137	1.482214552	0.448195064	1.152285299	2.095890185
CCDC136	1.162505643	0.006327885	0.039823357	1600.898318	677.06028	1544.595323	1159.846006	1066.021589	491.0526319	205.3893529	822.7781294	2577.412403	1119.997751	2280.35852	4087.015404	1394.78343	2559.782315	802.9641542	up	1589	816	1675	1460	921	496	212	869	2574	1109	2453	3885	972	2196	932	29.03533449	12.86458082	32.44054451	24.75611153	14.85968541	8.40803793	3.759842852	15.90863373	43.04218348	19.2568114	40.96790935	72.40004916	18.81348945	39.27138692	15.64683877
CCDC138	-1.504993271	0.003211805	0.024725677	77.57657047	82.1433428	272.9553527	156.4997693	32.40890823	25.74066215	42.6279789	35.97879047	26.03446872	31.30742135	34.39594995	18.93597871	21.52443565	29.1414198	62.03156556	down	77	99	296	197	28	26	44	38	26	31	37	18	15	25	72	2.534835463	2.811880038	10.32811697	6.017996264	0.813887033	0.79404012	1.405861772	1.253293583	0.783276709	0.969774226	1.113279189	0.604333203	0.523058737	0.805452669	2.177706285
CCDC140	3.112200173	0.012630727	0.064877328	0	3.318922941	0	0	9.259688066	0	0	0	11.01458292	16.15866908	12.0850635	0	7.174811883	36.13536055	10.33859426	up	0	4	0	0	8	0	0	0	11	16	13	0	5	31	12	0	0.159751284	0	0	0.326978243	0	0	0	0.465969318	0.703803946	0.550007346	0	0.245161335	1.404379499	0.51035318
CCDC146	-1.443166183	0.020555441	0.090904868	1776.201217	1703.4372	2587.542972	2747.087322	144.682626	116.8230052	223.7968892	2062.15278	224.2969613	176.7354431	615.4086181	619.6273033	390.3097664	536.2021243	1093.306343	down	1763	2053	2806	3458	125	118	231	2178	224	175	662	589	272	460	1269	41.59989148	41.79567846	70.17750753	75.71667124	2.604335596	2.58304482	5.290329976	51.48822626	4.836940212	3.923989427	14.27713914	14.17424978	6.798434885	10.62279215	27.51118303
CCDC151	-1.30816754	0.012142092	0.063152625	1354.063775	1000.655267	1545.51747	1119.330838	222.2325136	142.5636673	179.2312749	1006.459323	159.2107895	204.0031972	305.8450685	488.1274511	327.1714219	166.6889213	670.2855279	down	1344	1206	1676	1409	192	144	185	1063	159	202	329	464	228	143	778	47.67698401	36.91130147	63.01644621	46.38175071	6.013921891	4.738949136	6.369599562	37.77921595	5.161660615	6.809430158	10.66715784	16.78697285	8.567310474	4.964625692	25.35694109
CCDC157	-1.352210532	0.001337609	0.013042103	423.1449298	386.6545227	524.7013368	413.0958379	105.3289517	170.2843804	169.5430979	319.0750628	72.09545184	88.87267997	101.3286093	122.0318628	91.8375921	60.61415318	323.0810706	down	420	466	569	520	91	172	175	337	72	88	109	116	64	52	375	8.469541149	8.107725815	12.16167087	9.73062137	1.620313434	3.217726211	3.425149536	6.808487791	1.328696846	1.6863323	2.009002177	2.385687103	1.367069893	1.026254094	6.947836957
CCDC163	2.090367316	0.025445369	0.105258651	8.059903425	318.6166024	11.987904	18.27154667	1258.160116	50.49129884	45.53443201	4.734051377	541.7172145	195.9238627	2971.996	675.3832406	404.6593902	1171.485076	429.9132113	up	8	384	13	23	1087	51	47	5	541	194	3197	642	282	1005	499	0.412297453	17.07475318	0.710124351	1.099955561	49.46491396	2.438377211	2.350982625	0.258167066	25.51530394	9.501065012	150.5936359	33.74431333	15.39465379	50.69063063	23.62810922
CCDC177	-2.998510453	0.002528694	0.020647253	227.6922718	197.475915	193.650757	302.6721427	2.314922016	19.80050935	4.844088512	220.6067942	2.00265144	2.019833636	12.0850635	11.57198699	0	2.331313584	97.35509595	down	226	238	210	381	2	20	5	233	2	2	13	11	0	2	113	4.302574938	3.909304558	4.237499756	6.730876438	0.033619949	0.353232007	0.092389136	4.444123254	0.034844386	0.03618261	0.22620733	0.213578529	0	0.037264128	1.976542724
CCDC178	2.914899988	3.13E-05	0.000809122	60.44927569	7.467576618	44.26303017	20.65479189	2.314922016	2.970076402	2.906453107	35.03198019	138.1829494	522.1269948	74.36962152	158.8518214	45.91879605	53.62021243	168.8637063	up	60	9	48	26	2	3	3	37	138	517	80	151	32	46	196	1.252320689	0.16207251	1.061881195	0.503575151	0.036858813	0.058089229	0.060773809	0.773706417	2.635883472	10.25426986	1.526151364	3.214298116	0.707480438	0.939643478	3.75861753
CCDC180	-2.254902444	0.000603294	0.00736207	982.3007299	1081.968879	1896.855272	855.5850334	77.54988755	45.5411715	74.59896308	1101.14035	121.1604121	252.4792044	110.624812	177.7878001	83.22781784	61.77980998	313.6040259	down	975	1304	2057	1077	67	46	77	1163	121	250	119	169	58	53	364	14.62792746	16.87945105	32.71017454	14.99410418	0.887564725	0.640244805	1.121243152	17.48107223	1.661293509	3.564249403	1.631805758	2.585888463	0.921735531	0.778206796	5.017499349
CCDC189	-1.751447025	0.001954216	0.017265193	286.1265716	172.5839929	34.11941909	126.3119966	23.14922016	38.61099323	42.6279789	183.6811934	20.0265144	36.35700544	23.24050672	50.49594322	7.174811883	34.96970376	62.89311508	down	284	208	37	159	20	39	44	194	20	36	25	48	5	30	73	9.271643813	5.858740721	1.280296359	4.816839346	0.576521414	1.181171761	1.394190026	6.345272811	0.597518299	1.116839574	0.745970623	1.598175755	0.1729054	0.958518768	2.189621344
CCDC190	1.461640623	0.000418554	0.005665343	39.2920292	88.78118868	27.66439385	42.89841393	28.93652521	11.88030561	18.40753634	30.29792882	69.09147468	38.37683908	127.3579768	95.73189235	77.48796834	136.3818447	151.6327158	up	39	107	30	54	25	12	19	32	69	38	137	91	54	117	176	0.901052829	2.132907248	0.734644598	1.157726691	0.51000297	0.257203541	0.426059393	0.740705886	1.458873226	0.834294035	2.893007317	2.144232832	1.32153771	2.645528694	3.735993175
CCDC3	-2.385694276	0.000415556	0.005644338	65.48671533	54.76222853	543.144266	1866.875421	153.9423141	308.8879459	245.1108787	30.29792882	53.07026316	127.249519	77.15848232	41.02795387	80.35789309	71.10506431	97.35509595	down	65	66	589	2350	133	312	253	32	53	126	83	39	56	61	113	1.387991597	1.215961881	13.33089054	46.56589781	2.507680308	6.180706536	5.243543768	0.684594851	1.035695681	2.556783293	1.619924933	0.849342759	1.266664678	1.274806538	2.216969316
CCDC30	-1.355996973	0.014839729	0.072527312	302.2463784	278.7895271	538.5335337	388.4689706	38.19621327	21.78056028	79.44305159	199.7769681	84.11136048	112.1007668	109.6951917	104.1478829	38.74398417	44.2949581	137.8479235	down	300	336	584	489	33	22	82	211	84	111	118	99	27	38	160	5.851617503	5.654529807	12.07363132	8.850955822	0.568349738	0.398095626	1.552384951	4.123322473	1.499397482	2.057441752	2.10368156	1.969403801	0.557851484	0.725402819	2.867361284
CCDC33	-4.418913506	0.004190133	0.029749941	8180.801977	2966.287379	3537.353827	3407.246247	4.629844033	0	0	660.8735723	50.066286	1.009916818	47.41063372	35.76795978	8.609774259	4.662627168	619.4541061	down	8120	3575	3836	4289	4	0	0	698	50	1	51	34	6	4	719	166.955138	63.41943234	83.59739519	81.83261776	0.072619089	0	0	14.37835997	0.94079842	0.01953861	0.958423057	0.712963962	0.130675799	0.080490517	13.58252173
CCDC39	-1.831399278	0.021271126	0.092808655	580.3130466	490.3708646	912.9249972	669.6919064	34.72383025	6.930178272	64.91078606	257.5323949	56.07424032	50.49584089	98.53974851	129.3958545	2.869924753	68.77375073	335.1427639	down	576	591	990	843	30	7	67	272	56	50	106	123	2	59	389	10.17747603	9.009643987	18.54057449	13.82202957	0.468043166	0.114742866	1.149008664	4.815004296	0.905499985	0.839532481	1.711854258	2.216499398	0.037432407	1.02025935	6.315023409
CCDC40	-2.057304819	0.000197037	0.003229499	3813.341808	2834.360192	2067.452367	3917.260724	540.5342908	256.4165961	416.591612	2013.865456	316.4189275	287.8262931	528.953933	712.2031992	182.2402218	299.5737955	1006.289841	down	3785	3416	2242	4931	467	259	430	2127	316	285	569	677	127	257	1168	49.08874061	38.22402471	30.81924548	59.34411359	5.347858843	3.116203563	5.412717463	27.63717614	3.750471802	3.512454935	6.744839041	8.954669813	1.744696461	3.262046119	13.91767234
CCDC57	-1.19031207	0.000754486	0.008578683	1011.51788	438.0978283	544.0664125	788.0597522	209.5004425	291.0674874	465.0324971	880.5335562	172.2280238	313.0742135	134.794939	184.099793	332.9112714	306.5677363	331.6965659	down	1004	528	590	992	181	294	480	930	172	310	145	175	232	263	385	12.6074281	5.720437626	7.852630932	11.55928836	2.006866164	3.424917914	5.850121969	11.70000119	1.97653291	3.699170727	1.664194594	2.241174836	3.085893439	3.23213508	4.441823276
CCDC6	1.302362513	4.02E-09	5.87E-07	372.7705334	521.9006325	425.1095189	456.7886669	694.4766049	715.788413	370.0883623	459.2029836	1339.773813	1844.108109	1381.41572	1135.106724	1056.132309	1057.25071	850.3493779	up	370	629	461	575	600	723	382	485	1338	1826	1486	1079	736	907	987	5.007558685	7.344758386	6.612956051	7.221356851	7.170057236	9.077634036	5.01786049	6.576218466	16.57155462	23.48415787	18.38173286	14.89329081	10.55121058	12.01358368	12.27295763
CCDC60	-4.199919787	0.006825804	0.042158586	1114.281649	396.6112915	1790.808429	1452.985168	0	0	0.968817702	0	68.09014896	7.069417724	11.15544323	9.467989354	10.04473664	5.82828396	114.5860864	down	1106	478	1942	1829	0	0	1	0	68	7	12	9	7	5	133	30.37087556	11.32485439	56.52255673	46.60607495	0	0	0.026652201	0	1.708810538	0.182662804	0.30118043	0.25205168	0.203610597	0.134373354	3.355533547
CCDC65	-2.346270114	0.002500571	0.020492616	2763.539387	1193.152797	3118.699334	2751.059397	122.6908669	71.28183366	56.19142674	717.6821888	174.2306753	75.74376133	140.3726606	398.7075517	77.48796834	103.7434545	886.5344578	down	2743	1438	3382	3463	106	72	58	758	174	75	151	379	54	89	1029	96.22001015	43.52121603	125.7429316	112.7246046	3.283163452	2.34305313	1.97468797	26.63906432	5.585623448	2.500061825	4.841276145	13.55887642	2.006473847	3.055417519	33.16368064
CCDC69	-2.398412178	2.07E-07	1.53E-05	1288.57706	247.2597591	1305.75939	1404.525849	292.8376351	479.1723263	265.4560504	775.4376156	87.11533764	59.58509225	146.8800025	138.8638439	213.8093941	93.25254336	266.2188022	down	1279	298	1416	1768	253	484	274	819	87	59	158	132	149	80	309	29.14746465	5.859344708	34.20297481	37.38859443	5.090938017	10.23259183	6.060545256	18.69925532	1.814396953	1.277709565	3.291020928	3.067955617	3.596803076	1.784272548	6.469883757
CCDC71L	-1.043828026	0.001750061	0.015810266	359.6731903	444.7356741	457.384645	619.6437568	812.5376278	266.3168508	239.2979725	618.2671099	266.3526415	127.249519	247.2789915	147.2798344	172.1954852	212.1495361	446.2826522	down	357	536	496	780	702	269	247	653	266	126	266	140	120	182	518	6.63434048	8.594030179	9.769708457	13.45088257	11.51897142	4.637584858	4.455099309	12.15774112	4.523702044	2.225102284	4.518086007	2.653398488	2.362168854	3.310105951	8.84437317
CCDC74A	-2.195263157	0.00062775	0.007587345	1878.964986	1877.680654	4676.204708	3995.113401	481.5037794	422.7408746	166.6366448	865.3845918	157.208138	157.5470236	226.8273456	498.6474393	341.5210456	145.707099	1216.507925	down	1865	2263	5071	5029	416	427	172	914	157	156	244	474	238	125	1412	95.05787666	99.51679289	273.9512403	237.8578817	18.7218884	20.19050573	8.508805883	46.67299161	7.323045642	7.555857623	11.36690988	24.63953549	12.84950456	6.235341628	66.12287502
CCDC74B	-2.041444686	0.003889999	0.028300785	3475.833352	2798.68177	7645.516315	5726.143845	861.1509901	382.1498304	107.538765	1595.375314	230.3049156	103.0115154	230.5458267	1371.806457	704.5665269	549.024349	1612.820705	down	3450	3373	8291	7208	744	386	111	1685	230	102	248	1304	491	471	1872	117.7127117	99.29403403	299.8344786	228.215788	22.41425216	12.21804227	3.675853075	57.59892057	7.181495966	3.307153367	7.733912735	45.37605779	17.74540495	15.72773357	58.68375191
CCDC78	-1.899465925	0.02885644	0.11472069	2452.225617	2339.010943	969.1759313	1218.632722	24.30668117	90.09231754	172.449551	421.3305726	93.12329196	8.079334542	119.9210147	201.9837729	119.1018773	38.46667414	1221.677222	down	2434	2819	1051	1534	21	91	178	445	93	8	129	192	83	33	1418	118.8229232	118.7345961	54.38169779	69.49149526	0.905203036	4.121270309	8.433940969	21.76455739	4.154755034	0.371124427	5.755892659	9.559293343	4.291982118	1.576647351	63.60095666
CCDC81	-2.305339377	0.002258577	0.019121395	1124.356528	1195.64199	1247.664163	797.5927331	55.55812839	27.72071309	22.28280715	832.2462321	50.066286	38.37683908	112.4840525	153.5918273	44.48383367	135.2161879	404.0667257	down	1116	1441	1353	1004	48	28	23	879	50	38	121	146	31	116	469	29.84312989	33.24655879	38.348498	24.91383166	1.133361512	0.694621554	0.596951306	23.54936601	1.22358176	0.965636483	2.957391785	3.981786152	0.878096045	3.035841761	11.52287302
CCDC85A	2.960049808	3.39E-06	0.000143136	16.11980685	124.4596103	135.5555299	39.72075364	693.3191439	13.86035654	130.7903898	267.947308	1054.395983	2274.332674	1225.239514	1481.214334	1168.059375	1840.572075	630.6542499	up	16	150	147	50	599	14	135	283	1053	2252	1318	1408	814	1579	732	0.316004979	2.556040596	3.077242101	0.916369416	10.44594691	0.256514564	2.58784707	5.599774635	19.03203072	42.26610465	23.79209421	28.36099738	17.02936684	30.52087923	13.28289633
CCDC85C	-1.124846842	0.005417586	0.035917954	773.7507288	818.114505	447.241034	852.4073731	511.5977656	1285.053057	1032.759671	2803.505226	452.5992255	185.8246945	652.5934288	761.6471436	295.6022496	627.1233541	444.5595532	down	768	986	485	1073	442	1298	1066	2961	452	184	702	724	206	538	516	3.561946555	3.945532622	2.384175962	4.617985226	1.810070526	5.584842381	4.798597016	13.75861621	1.918436502	0.810949661	2.975819658	3.424598378	1.012030385	2.442021153	2.198789423
CCDC87	-1.974327506	0.005621006	0.036844359	73.54661875	23.23246059	45.18517663	49.25373451	17.36191512	3.96010187	2.906453107	70.06396039	0	5.049584089	7.436962152	16.83198107	7.174811883	18.65050867	8.615495217	down	73	28	49	62	15	4	3	74	0	5	8	16	5	16	10	1.974256866	0.653343196	1.404582536	1.555962496	0.358194658	0.100357732	0.078746806	2.005038364	0	0.12849928	0.197748911	0.441311943	0.143235594	0.423488622	0.248478351
CCDC88C	-3.273569316	4.31E-09	6.11E-07	1863.852667	979.9119984	1248.586309	939.7930311	65.97527747	448.4815368	1325.342617	812.3632164	78.10340616	87.86276315	132.0060782	57.85993494	17.21954852	54.78586922	266.2188022	down	1850	1181	1354	1183	57	453	1368	858	78	87	142	55	12	47	309	15.69859922	8.646525293	12.17806326	9.315379597	0.427081813	3.566132088	11.26694482	7.29435057	0.605712578	0.701549503	1.101338536	0.475988834	0.107862523	0.390326465	2.409103242
CCDC96	-2.285027371	0.000259022	0.003954966	2714.172478	2670.073506	2413.257291	2317.308767	207.1855205	171.2744059	113.3516712	530.2137543	212.2810526	136.3387704	268.6602577	332.4316262	226.7240555	234.2970152	588.4383233	down	2694	3218	2617	2917	179	173	117	560	212	135	289	316	158	201	683	101.3255005	104.4262664	104.3266534	101.8085457	5.944580954	6.036390385	4.271082143	21.10179324	7.296924332	4.825083453	9.934873149	12.12141026	6.294748833	7.398747235	23.6020447
CCK	4.516104056	0.003621623	0.02689955	0	5.808115147	0	0	91.43941965	6.930178272	0.968817702	11.36172331	374.4958193	0	99.46936878	36.8199586	143.4962377	6.993940752	1665.375225	up	0	7	0	0	79	7	1	12	374	0	107	35	100	6	1933	0	0.287518465	0	0	3.320773815	0.309152844	0.046205753	0.572343259	16.29369467	0	4.655777863	1.699331477	5.042725278	0.279548633	84.5482784
CCL20	2.483965256	0.017390705	0.081087404	0	0	12.91005047	0.794415073	19.67683714	0	4.844088512	1.893620551	40.0530288	55.54542498	1.859240538	1.051998817	11.47969901	19.81616546	64.61621413	up	0	0	14	1	17	0	5	2	40	55	2	1	8	17	75	0	0	1.385994576	0.086674181	1.402035717	0	0.453277339	0.187155793	3.419053641	4.88175176	0.17074045	0.095259437	0.791504243	1.55400709	6.436238512
CCL25	-1.63961379	0.015631765	0.07531194	34.25458956	4.148653677	9.221464618	8.738565801	9.259688066	9.900254675	28.09571337	53.9681857	2.00265144	9.08925136	4.648101345	14.72798344	0	4.662627168	8.615495217	down	34	5	10	11	8	10	29	57	2	9	5	14	0	4	10	2.714675263	0.344438364	0.8462708	0.815001282	0.563995974	0.740711381	2.247335243	4.559571121	0.146134171	0.682859526	0.364881874	1.140018518	0	0.312564699	0.733578724
CCNA1	-2.303837363	0.020106693	0.08965645	1164.656045	434.7789053	760.770831	872.2677499	33.56636924	0	6.781723917	271.7345491	23.03049156	32.31733817	37.18481076	102.0438853	43.0488713	5.82828396	384.2510867	down	1156	524	825	1098	29	0	7	287	23	32	40	97	30	5	446	37.88103107	14.81486809	28.65420036	33.38819458	0.839090886	0	0.22263472	9.422280396	0.689722842	0.996469087	1.198028821	3.241758014	1.04132277	0.160352202	13.42785289
CCNB1	-1.135264186	0.003790302	0.02773045	167.2429961	239.7921825	137.3998228	261.362559	92.59688066	110.8828524	348.7743728	196.9365373	58.07689176	191.8841954	72.51038098	109.407877	61.70338219	27.97576301	97.35509595	down	166	289	149	329	80	112	360	208	58	190	78	104	43	24	113	6.01899157	9.040990949	5.726276345	11.06975944	2.561254194	3.767417224	12.66919568	7.555951334	1.924537847	6.546650292	2.584958452	3.845863695	1.65152159	0.851663149	3.76445274
CCND1	-1.662726913	0.001473277	0.013972429	559.1558001	741.7792774	585.5630032	743.5725081	1184.082611	3850.209043	3459.648015	1498.800666	1083.434429	1000.827566	273.3083591	199.8797752	332.9112714	346.2000672	251.5724603	down	555	894	635	936	1023	3889	3571	1583	1082	991	294	190	232	297	292	9.908827533	13.77112276	12.01637295	15.50714234	16.12693994	64.4135565	61.87996118	28.3152481	17.67825372	16.81329509	4.797554688	3.459615138	4.387502976	5.189514176	4.789827758
CCNG1	1.062762783	1.71E-05	0.000518124	446.3171522	540.1547087	437.0974229	627.5879075	659.7527747	450.4615877	606.4798817	1088.831817	1764.335919	984.6688973	1640.779775	1268.710573	967.1646418	1345.167938	905.4885473	up	443	651	474	790	570	455	626	1150	1762	975	1765	1206	674	1154	1051	14.10528846	17.88388132	15.99657383	23.34167272	16.02507792	13.44001309	19.34565663	36.68480849	51.34131233	29.50072954	51.36487941	39.16250426	22.73203391	35.96044204	30.74600691
CCNO	-3.600389904	3.85E-05	0.000950691	259.9318855	469.6275962	378.0800493	227.9971259	6.944766049	178.2045841	113.3516712	251.8515333	5.0066286	11.109085	7.436962152	12.6239858	0	0	99.078195	down	258	566	410	287	6	180	117	266	5	11	8	12	0	0	115	14.15952598	26.80081399	23.84971825	14.61630321	0.290755077	9.164558822	6.232262918	14.62583991	0.251120304	0.573682482	0.401293673	0.671668771	0	0	5.798752967
CCR6	-1.328306603	0.04229006	0.148598071	9.067391353	15.76488397	23.05366154	17.4771316	0	3.96010187	7.750541619	17.98939523	6.00795432	4.039667271	2.788860807	1.051998817	8.609774259	6.993940752	4.307747609	down	9	19	25	22	0	4	8	19	6	4	3	1	6	6	5	0.162865084	0.296648135	0.479508018	0.369432243	0	0.067151469	0.140509717	0.344468289	0.099361821	0.068785257	0.049619233	0.018455694	0.115010338	0.106261929	0.083131045
CD101	-1.539258475	0.026665302	0.10869624	26.19468613	0	20.28722216	11.91622609	10.41714907	29.70076402	93.00649943	54.91499598	10.0132572	20.19833636	5.577721614	11.57198699	8.609774259	13.9878815	4.307747609	down	26	0	22	15	9	30	96	58	10	20	6	11	6	12	5	0.583891839	0	0.523663285	0.312591349	0.178463175	0.625014886	2.092479377	1.304960064	0.205514218	0.426814286	0.123155447	0.251939721	0.142728421	0.263743199	0.103166054
CD14	1.041143696	0.027568966	0.111273192	951.0686042	1431.285518	1563.038253	1217.838307	4430.760739	1916.689305	260.6119619	839.8207144	2326.079648	1700.699921	2887.400555	1914.637847	6580.737459	2354.62672	4942.709606	up	944	1725	1695	1533	3828	1936	269	887	2323	1684	3106	1820	4586	2020	5737	39.36456938	62.06191251	74.91583088	59.32015864	140.9459133	74.89432534	10.88721217	37.0567477	88.6473048	66.73067106	118.3799847	77.40157539	202.5665418	82.43769631	219.799206
CD163	2.048008026	0.002305311	0.019370066	182.355315	44.80545971	14.75434339	14.29947131	158.5721581	40.59104417	18.40753634	313.3942012	777.0287588	80.79334542	374.6369684	246.1677232	727.5259249	128.2222471	512.6219654	up	181	54	16	18	137	41	19	331	776	80	403	234	507	110	595	3.244047129	0.835035395	0.303947762	0.299369618	2.168084456	0.681714429	0.330516448	5.94356127	12.72779339	1.362537493	6.601717614	4.27729633	9.625353588	1.929488668	9.797906812
CD209	2.76291079	0.004404787	0.030838676	0	0	4.610732309	0	1.157461008	0.990025467	0.968817702	11.36172331	10.0132572	4.039667271	0.929620269	14.72798344	35.87405941	15.1535383	32.73888182	up	0	0	5	0	1	1	1	12	10	4	1	14	25	13	38	0	0	0.094445586	0	0.015735782	0.016532987	0.017297055	0.21425585	0.163088781	0.06774093	0.016288631	0.254456886	0.471934181	0.226738668	0.622203754
CD247	-1.564463549	0.015453142	0.074812211	80.59903425	97.07849603	141.0884087	70.70294148	13.8895321	13.86035654	12.59463013	27.45749799	12.01590864	7.069417724	3.718481076	7.363991719	33.00413466	23.31313584	49.10832274	down	80	117	153	89	12	14	13	29	12	7	4	7	23	20	57	3.742807341	4.722760172	7.58698637	3.863884452	0.495719246	0.607638902	0.590312166	1.359301054	0.513773319	0.311211345	0.171045162	0.334003046	1.139817904	0.915753207	2.450135484
CD28	2.465921371	0.000972327	0.010431148	2.014975856	0	2.766439385	11.12181102	5.787305041	0.990025467	0.968817702	2.840430826	26.03446872	26.25783726	5.577721614	6.311992902	45.91879605	4.662627168	14.64634187	up	2	0	3	14	5	1	1	3	26	26	6	6	32	4	17	0.03219887	0	0.051192021	0.209153581	0.07107677	0.014935531	0.015625774	0.048388488	0.383059991	0.397771693	0.088288716	0.098516003	0.545708555	0.063024816	0.251459074
CD300E	3.334045202	0.003766276	0.027593601	2.014975856	0	4.610732309	0	12.73207109	0	0	1.893620551	88.11666336	51.50575771	4.648101345	4.207995268	20.08947327	0	15.50789139	up	2	0	5	0	11	0	0	2	88	51	5	4	14	0	18	0.044927586	0	0.119048377	0	0.218183961	0	0	0.045011476	1.809041692	1.088687305	0.102658854	0.091640612	0.333128107	0	0.371503878
CD300LF	1.185243298	0.029770764	0.116897771	3.022463784	7.467576618	18.44292924	3.177660291	26.62160319	20.79053482	21.31398945	10.41491303	34.04507448	16.15866908	26.9589878	12.6239858	78.92293071	37.30101734	15.50789139	up	3	9	20	4	23	21	22	11	34	16	29	12	55	32	18	0.115939665	0.300092982	0.819240037	0.143448964	0.784848206	0.75290491	0.825209772	0.425905885	1.202465204	0.587598479	1.024358795	0.472973636	2.251508692	1.210324239	0.639132717
CD302	1.133775059	0.015703388	0.075475174	16.11980685	21.57299912	15.67648985	26.2156974	18.51937613	20.79053482	3.875270809	1.893620551	33.04374876	19.18841954	66.93265937	23.14397398	31.56917228	30.30707659	35.32353039	up	16	26	17	33	16	21	4	2	33	19	72	22	22	26	41	0.31640227	0.443604048	0.356318947	0.605564191	0.27937442	0.385255593	0.076773351	0.039624133	0.597195276	0.357045122	1.301353912	0.443697713	0.460831802	0.503192226	0.744922725
CD33	1.143385315	0.015760633	0.075654915	19.14227063	61.40007441	48.87376247	22.24362204	106.4864128	62.37160445	25.18926026	37.87241102	51.06761172	29.28758772	85.52506474	93.62789472	274.0778139	101.4121409	106.8321407	up	19	74	53	28	92	63	26	40	51	29	92	89	191	87	124	0.629430938	2.115089498	1.860975868	0.860754207	2.691097051	1.936177118	0.835985469	1.327592059	1.54613523	0.912940296	2.785644099	3.006972059	6.70236391	2.820685747	3.774191466
CD36	-6.038548526	1.58E-10	3.94E-08	2316.214747	184.2002232	3746.681074	2644.607777	3.472383025	20.79053482	29.06453107	1485.545322	19.02518868	10.09916818	8.366582421	22.09197516	4.30488713	11.65656792	62.89311508	down	2299	222	4063	3329	3	21	30	1569	19	10	9	21	3	10	73	51.82188436	4.317474177	97.07143266	69.63292894	0.059709376	0.439140583	0.656336233	35.4329526	0.39193193	0.214202297	0.185421486	0.482767945	0.071630113	0.220604921	1.511836577
CD4	1.101335853	0.004532118	0.031462971	214.5949287	438.0978283	319.9848222	190.6596175	952.5904098	502.9329375	300.3334877	436.479537	508.6734658	303.9849622	888.7169771	1090.922773	1516.755232	1137.681029	852.072477	up	213	528	347	240	823	508	310	461	508	301	956	1037	1057	976	989	4.871050439	10.41788335	8.410908055	5.093084753	16.61842674	10.77746906	6.880747375	10.56219348	10.63137779	6.541229901	19.98224285	24.18614661	25.60460989	21.84408249	20.78007322
CD40	1.255171086	0.00750713	0.045131788	121.9060393	84.632535	10.14361108	54.02022495	145.840087	40.59104417	27.12689567	23.67025689	159.2107895	92.91234724	118.0617742	185.1517918	189.4150337	200.4929682	114.5860864	up	121	102	11	68	126	41	28	25	159	92	127	176	132	172	133	5.04032545	3.665860425	0.485664413	2.628504713	4.634371052	1.584408323	1.132040948	1.043334066	6.06112372	3.641756725	4.835264627	7.477058498	5.824347696	7.012011554	5.090173771
CD44	1.370408453	0.002801329	0.022393431	336.500968	1451.199056	827.1653762	656.1868501	3667.993935	1577.11057	1746.778317	833.1930424	6460.553546	5757.535778	2067.475478	1637.962158	3363.551811	3824.519935	1988.456296	up	334	1749	897	826	3169	1593	1803	880	6452	5701	2224	1557	2344	3281	2308	4.304765144	19.44891373	12.25366001	9.878924842	36.06386623	19.0470982	22.5543138	11.36307408	76.0992138	69.82387245	26.19878169	20.46616683	32.00079413	41.38568931	27.33043593
CD47	-1.356318389	0.000543122	0.006830565	2865.295668	3621.77466	2361.617089	3728.189937	608.8244903	787.0702467	1202.302769	1222.332066	913.2090567	1121.007668	694.4263409	605.9513186	592.6394615	623.6263837	1052.813516	down	2844	4365	2561	4693	526	795	1241	1291	912	1110	747	576	413	535	1222	42.33739966	56.06365157	40.4086698	64.82936697	6.913968252	10.97922705	17.93070089	19.25444482	12.42430895	15.70245153	10.1638561	8.745043484	6.512455861	7.794519312	16.71373657
CD48	2.163568118	0.000100199	0.001946643	7.052415497	29.04057574	82.0710351	49.25373451	37.03875226	52.47134978	22.28280715	55.86180625	89.11798908	85.84292951	66.0030391	76.79591365	678.7372041	192.3333707	127.5093292	up	7	35	89	62	32	53	23	59	89	85	71	73	473	165	148	0.168149107	0.725382565	2.265984412	1.382021667	0.678724538	1.181088505	0.536235122	1.419903095	1.956452671	1.940284187	1.558827971	1.788398453	12.03532487	3.879014787	3.266374662
CD68	1.031715981	0.031241411	0.120969471	382.8454127	759.2036228	473.0611349	240.7077671	2166.767007	1346.434636	357.4937322	657.0863312	1290.708853	589.7914216	1029.089638	1281.334559	3730.902179	1644.741734	1852.331472	up	380	915	513	303	1872	1360	369	694	1289	584	1107	1218	2600	1411	2150	15.91340837	33.0600305	22.77022718	11.77467362	69.22014489	52.83583421	14.9981217	29.11717601	49.39867999	23.24033333	42.37117906	52.02017405	115.3328733	57.82925426	82.722915
CD79A	-1.379147596	0.018386018	0.084293982	8.059903425	17.42434544	1.844292924	18.27154667	27.7790642	8.910229207	9.688177024	11.36172331	3.00397716	3.029750453	8.366582421	1.051998817	5.739849506	4.662627168	8.615495217	down	8	21	2	23	24	9	10	12	3	3	9	1	4	4	10	0.500131887	1.132703904	0.132524124	1.334286317	1.324807714	0.521971892	0.606771891	0.75159862	0.171632144	0.178223803	0.514257205	0.063758701	0.264883375	0.244734681	0.574383977
CD82	1.262067433	0.007592355	0.045472618	155.1531409	557.5790541	125.4119188	142.200298	722.2556691	635.5963501	187.9506343	244.2770511	557.7384261	233.2907849	951.0015352	1143.522714	460.6229229	1183.141644	1282.847238	up	154	672	136	179	624	642	194	258	557	231	1023	1087	321	1015	1489	5.291150653	19.92054537	4.952662138	5.70701581	18.93045465	20.46324405	6.469370627	8.880947085	17.51327701	7.542082536	32.12538621	38.08937549	11.68246777	34.13001001	47.0036802
CD8A	1.005804597	0.034885969	0.130456987	24.17971028	38.99734456	28.58654032	69.90852641	31.25144722	14.85038201	10.65699473	53.02137543	46.06098312	34.3371718	40.90329183	24.19597279	132.0165386	64.11112356	136.986374	up	24	47	31	88	27	15	11	56	46	34	44	23	92	55	159	0.519399489	0.877588005	0.711086375	1.767256495	0.515942245	0.301156045	0.231054195	1.214195092	0.911026318	0.699228445	0.870334641	0.507648391	2.109008141	1.164914182	3.161514362
CD8B	1.816285165	0.013583144	0.068345637	5.037439641	0.829730735	7.377171694	20.65479189	9.259688066	18.81048388	3.875270809	7.574482204	11.01458292	12.11900181	10.22582296	4.207995268	136.3214258	15.1535383	38.76972848	up	5	1	8	26	8	19	4	8	11	12	11	4	95	13	45	0.210959601	0.036402552	0.357758257	1.017956635	0.298034353	0.743691712	0.163802369	0.338165617	0.424722034	0.481127778	0.424194754	0.172121128	4.245736615	0.536801364	1.744414
CD8B2	2.547983526	0.022456906	0.096435971	5.037439641	0	0	0	0	3.96010187	0	1.893620551	30.0397716	2.019833636	0.929620269	5.259994085	4.30488713	8.159597544	4.307747609	up	5	0	0	0	0	4	0	2	30	2	1	5	3	7	5	0.076503637	0	0	0	0	0.056778265	0	0.030658595	0.420064664	0.029079837	0.013984772	0.07802378	0.048622075	0.104821673	0.070289401
CDAN1	-1.387983897	7.28E-08	6.11E-06	602.477781	482.0735572	373.469317	521.9307028	175.9340732	432.6411293	476.6583096	592.7032325	232.3075671	148.4577722	219.3903835	184.099793	121.971802	167.854578	148.1865177	down	598	581	405	657	152	437	492	626	232	147	236	175	85	144	172	10.09880869	8.465403009	7.249271608	10.29582066	2.266520219	6.846371281	8.064268142	10.5914023	3.585417728	2.35904481	3.642707345	3.014060124	1.520505655	2.379975138	2.668733251
CDC25A	-1.497352947	0.001472067	0.013969435	21.15724649	19.91353765	66.39454525	46.07607422	16.20445411	42.5710951	62.00433295	63.43628846	20.0265144	30.29750453	8.366582421	11.57198699	22.95939803	6.993940752	5.16929713	down	21	24	72	58	14	43	64	67	20	30	9	11	16	6	6	0.436574286	0.430479668	1.586506083	1.118905709	0.256988649	0.829310879	1.29136713	1.395480688	0.380497378	0.592665991	0.171011251	0.233225721	0.352337601	0.122076221	0.114603496
CDC42EP3	-2.284206326	5.42E-07	3.19E-05	188.4002426	513.6033252	637.2032051	553.7073057	81.02227057	104.9426996	241.2356079	192.2024859	77.10208044	43.42642316	32.53670941	47.33994677	96.14247923	53.62021243	101.6628436	down	187	619	691	697	70	106	249	203	77	43	35	45	67	46	118	2.496902078	7.131043702	9.779312832	8.636132973	0.825286978	1.313033537	3.226934479	2.715601953	0.940878284	0.54560489	0.427141006	0.612797972	0.9476214	0.601116575	1.447603653
CDC42EP4	1.175504049	0.001325198	0.012937241	2755.479483	5138.522444	2428.93378	4042.778305	5545.39569	5554.042873	5469.944748	2890.611771	15435.43597	2307.659929	12982.14706	7843.70318	7265.214513	15069.61101	5948.137898	up	2735	6193	2634	5089	4791	5610	5646	3053	15415	2285	13965	7456	5063	12928	6904	65.7384159	128.4297179	67.10394643	113.5065682	101.679903	125.0935204	131.7145262	73.51887935	339.0691274	52.19128658	306.7935052	182.7732797	128.9050656	304.1124601	152.4651009
CDC7	1.027277609	0.012044888	0.062713718	21.15724649	29.04057574	54.40664125	26.2156974	45.14097932	42.5710951	85.25595781	75.74482204	67.08882324	209.0527813	50.19949452	145.1758368	53.09360793	88.58991619	62.89311508	up	21	35	59	33	39	43	88	80	67	207	54	138	37	76	73	0.490222774	0.704928026	1.45981085	0.714849744	0.803870041	0.931220854	1.993828301	1.871002402	1.431303741	4.591921214	1.152155945	3.285475069	0.914905135	1.73631592	1.5656865
CDCA2	-3.320846036	6.09E-05	0.001340752	7.052415497	9.127038089	40.57444432	3.177660291	4.629844033	9.900254675	33.90861958	16.09577468	0	1.009916818	2.788860807	1.051998817	5.739849506	0	0.861549522	down	7	11	44	4	4	10	35	17	0	1	3	1	4	0	1	0.144341944	0.195699511	0.961651192	0.07653871	0.072828531	0.191295414	0.700476308	0.351199268	0	0.019594961	0.056540427	0.021030007	0.087368455	0	0.018945334
CDH13	-1.944237924	0.017574883	0.081677973	5.037439641	22.40272985	142.0105551	7.149735655	89.12449763	562.3344655	749.8649016	154.3300749	114.1511321	136.3387704	26.9589878	15.77998226	24.3943604	30.30707659	45.66212465	down	5	27	154	9	77	568	774	163	114	135	29	15	17	26	53	0.040673221	0.189498103	1.327790832	0.06793721	0.553065198	4.286441908	6.110973692	1.328422833	0.848645327	1.043571525	0.215615448	0.124444217	0.146483137	0.206991672	0.396115818
CDH24	-2.067725434	0.00642049	0.040324909	33.24710163	83.80280427	94.98108556	18.27154667	116.9035618	1091.008065	1204.240404	213.9791223	138.1829494	224.2015335	67.86227963	38.92395623	31.56917228	44.2949581	50.83142178	down	33	101	103	23	101	1102	1243	226	138	222	73	37	22	38	59	0.730661429	1.929417265	2.417184797	0.472559737	1.974561497	22.63569772	26.71186841	5.013267185	2.796173683	4.670948843	1.477299053	0.835504643	0.515970742	0.823430227	1.200223186
CDH5	1.109861709	0.005637852	0.036892856	34.25458956	22.40272985	11.06575754	34.15984813	50.92828436	569.2646438	490.2217574	28.40430826	74.09810328	186.8346113	53.9179756	62.06793021	60.26841982	58.2828396	39.631278	up	34	27	12	43	44	575	506	30	74	185	58	59	42	50	46	0.504329524	0.345542749	0.188663162	0.591875781	0.576282194	7.912493562	7.284787513	0.445827548	1.004500162	2.607696827	0.786333515	0.89254966	0.659910318	0.725849274	0.626904036
CDH6	-2.08649953	0.005520889	0.036355942	956.1060438	31.52976794	238.8359336	224.8194656	137.73786	688.0676999	822.5262293	78.58525287	300.397716	170.6759422	39.97367157	18.93597871	10.04473664	11.65656792	102.5243931	down	949	38	259	283	119	695	849	83	300	169	43	18	7	10	119	8.387818222	0.289780354	2.426347214	2.321110795	0.928702912	5.698724364	7.28318571	0.73497245	2.426536721	1.419447704	0.347371809	0.16225579	0.06553616	0.086501525	0.966356824
CDH9	5.068497403	0.000212047	0.003411096	0	0	0	0	0	0	0	0	0	8.079334542	3.718481076	15.77998226	2.869924753	6.993940752	3.446198087	up	0	0	0	0	0	0	0	0	0	8	4	15	2	6	4	0	0	0	0	0	0	0	0	0	0.1941804	0.093383214	0.390752415	0.054112258	0.149988419	0.093871392
CDHR2	-2.194530981	0.003391234	0.025748215	4.029951713	13.27569177	11.987904	3.177660291	2.314922016	8.910229207	16.46990094	41.65965212	0	6.059500907	3.718481076	2.103997634	2.869924753	1.165656792	3.446198087	down	4	16	13	4	2	9	17	44	0	6	4	2	2	1	4	0.068911929	0.237824693	0.237382204	0.063947128	0.03042366	0.143842418	0.284259007	0.759446638	0	0.098228059	0.062985086	0.035140611	0.036497622	0.016860692	0.063314352
CDHR3	-4.415335593	5.25E-10	1.06E-07	3486.915719	3024.36853	2466.741785	2155.248093	52.08574537	47.52122244	152.1043793	912.7251056	64.08484608	95.94209769	36.25519049	73.63991719	61.70338219	53.62021243	118.893834	down	3461	3645	2675	2713	45	48	157	964	64	95	39	70	43	46	138	71.38549791	64.86470856	58.47935414	51.92599484	0.81953585	0.918458802	3.14296064	19.9202873	1.208011819	1.862009505	0.735218317	1.472486546	0.939457206	0.928554058	2.615141778
CDIP1	2.614915566	0.000118631	0.002181703	35.26207748	84.632535	2.766439385	58.78671539	159.7296191	31.68081496	14.53226554	17.98939523	133.1763208	21.20825317	414.61064	568.0793612	205.1996199	643.4425492	185.2331472	up	35	102	3	74	138	32	15	19	133	21	446	540	143	552	215	0.822654176	2.068483109	0.074737902	1.6140152	2.86401572	0.697765175	0.342193233	0.447417569	2.860775112	0.469049256	9.581366183	12.94457881	3.560290642	12.69782412	4.642965761
CDK13	-1.092509092	6.86E-05	0.001460951	850.3198114	708.590048	726.6514119	888.9504665	357.6554515	482.1424027	1031.790853	1039.597682	475.629717	465.571653	398.8070954	309.2876522	182.2402218	313.5616771	350.6506553	down	844	854	788	1119	309	487	1065	1098	475	461	429	294	127	269	407	6.525462438	5.696777571	6.457515428	8.028336596	2.109474964	3.493074578	7.991887308	8.505137865	3.360820153	3.387034867	3.031582958	2.318254329	1.040094312	2.035457761	2.891152603
CDK20	-1.241597438	0.001089027	0.011272763	907.7466233	591.5980143	1196.023961	720.534471	292.8376351	206.9153227	263.518415	998.8848406	266.3526415	267.6279567	250.0678524	416.5915316	169.3255604	242.4566127	303.2654316	down	901	713	1297	907	253	209	272	1055	266	265	269	396	118	208	352	29.4880612	20.13323222	44.99163666	27.5457977	7.311205616	6.345674096	8.640148927	34.59266794	7.96683606	8.241707488	8.046685464	13.2178712	4.090756116	6.662323707	10.58453663
CDK5R1	-1.993785775	0.000281602	0.004197165	561.170776	102.8866112	542.2221195	459.9663272	107.6438738	116.8230052	286.7700399	172.3194701	45.0596574	231.2709513	47.41063372	56.80793612	12.91466139	41.96364451	80.12410552	down	557	124	588	579	93	118	296	182	45	229	51	54	9	36	93	10.12848018	1.945419735	11.33278894	9.769993827	1.493203793	1.99058691	5.224102559	3.315665003	0.748832037	3.957076662	0.847622703	1.00144649	0.173353155	0.640667296	1.55374518
CDK5R2	-3.028883101	0.032794348	0.125224508	0	0	2.766439385	0	54.40066739	100.9825977	64.91078606	0	4.00530288	0	4.648101345	5.259994085	0	1.165656792	8.615495217	down	0	0	3	0	47	102	67	0	4	0	5	5	0	1	10	0	0	0.099710136	0	1.301345376	2.967275618	2.039169683	0	0.11478641	0	0.143304883	0.159905195	0	0.030689417	0.288108072
CDK6	-3.188224839	6.83E-16	7.12E-13	381.8379248	638.0629355	685.1548211	463.9384025	131.9505549	1053.387097	855.4660312	935.4485522	95.1259434	36.35700544	73.44000125	39.97595505	74.61804358	55.95152602	118.0322845	down	379	769	743	584	114	1064	883	988	95	36	79	38	52	48	137	2.541285291	4.448802204	5.280480144	3.633738733	0.674941469	6.618596267	5.746531774	6.637145333	0.582935674	0.229385841	0.484155223	0.259861961	0.369332656	0.314989747	0.844000179
CDKN2B	1.824208061	0.003114624	0.024276661	6.044927569	77.16495839	25.82010093	30.98218784	401.6389698	178.2045841	174.3871864	164.7449879	648.8590666	183.8048608	541.0389965	477.6074629	730.3958497	503.5637341	193.8486424	up	6	93	28	39	347	180	180	174	648	182	582	454	509	432	225	0.116974327	1.56431712	0.578585738	0.705554475	5.97332065	3.255531183	3.405984807	3.398589596	11.56104593	3.371790538	10.37064116	9.026929686	10.51131958	8.242596095	4.030227685
CDKN2C	-1.99164239	1.41E-06	6.86E-05	489.6391331	693.6548947	697.1427251	337.6264059	1662.114008	461.3518678	686.891751	1236.53422	202.2677954	341.3518844	101.3286093	102.0438853	378.8300674	157.3636669	96.49354643	down	486	836	756	425	1436	466	709	1306	202	338	109	97	264	135	112	11.51953866	17.09651688	18.9928877	9.347907058	30.05386324	10.24695392	16.31082577	31.0135988	4.381602769	7.613167976	2.361394963	2.34485209	6.628311302	3.131652412	2.439071877
CDR1	-2.192099996	0.006103666	0.038863571	181.3478271	72.18657397	496.1147964	186.6875421	26.62160319	1.980050935	0.968817702	71.95758094	25.033143	15.14875227	21.38126619	37.87195741	53.09360793	26.81010622	19.815639	down	180	87	538	235	23	2	1	76	25	15	23	36	37	23	23	17.94199374	7.48203944	56.83957984	21.7366542	2.024291634	0.184943146	0.096745125	7.589653662	2.280452444	1.420820941	2.095411626	3.659700945	3.906610138	2.243711422	2.10636578
CDR2L	-1.536871679	0.00135148	0.013147748	198.4751218	271.3219505	131.866944	289.9615016	394.6942038	494.0227083	341.0238312	40.71284185	98.12992056	59.58509225	35.32557022	59.96393257	94.70751685	60.61415318	242.9569651	down	197	327	143	365	341	499	352	43	98	59	38	57	66	52	282	4.381564093	6.274992919	3.371082395	7.533251132	6.696754377	10.29611863	7.598651071	0.958167792	1.994673573	1.246995393	0.772484647	1.292952886	1.554916353	1.131897898	5.762617712
CDS1	-2.269200015	0.002072397	0.017884442	1709.707014	2234.46487	2416.02373	1892.296703	56.7155894	84.15216474	89.13122862	491.394533	441.5846425	70.69417724	317.930132	120.979864	61.70338219	120.0626496	495.390975	down	1697	2693	2620	2382	49	85	92	519	441	70	342	115	43	103	575	29.91746682	40.96206797	48.95698392	38.96829204	0.762756829	1.390182928	1.574206492	9.166857996	7.114827595	1.172710761	5.510771442	2.067691382	0.802992676	1.777138058	9.313621387
CDYL	-1.375189862	1.24E-05	0.000410162	626.6574913	512.7735944	449.0853269	581.5118333	268.5309539	305.9178695	336.1797427	193.1492962	178.2359782	98.97184814	211.0238011	157.7998226	68.87819408	193.4990275	194.7101919	down	622	618	487	732	232	309	347	204	178	98	227	150	48	166	226	11.81015205	10.12409296	9.800866038	12.89741944	3.889556978	5.442941082	6.394778046	3.880658641	3.092914555	1.768239446	3.939438083	2.904699869	0.965398222	3.084708709	3.942587152
CEACAM1	1.679493512	0.045104954	0.155287498	9.067391353	0.829730735	0	6.355320582	0	0.990025467	9.688177024	1.893620551	1.00132572	10.09916818	18.59240538	10.51998817	24.3943604	11.65656792	5.16929713	up	9	1	0	8	0	1	10	2	1	10	20	10	17	10	6	0.19093921	0.018304386	0	0.157495895	0	0.019681702	0.205912878	0.042510164	0.019414912	0.201605561	0.387816182	0.216370234	0.382033711	0.207631662	0.116953069
CELF3	3.461987054	0.004691331	0.032295541	0	0	4.610732309	0	62.50289444	0	2.906453107	1.893620551	55.0729146	348.4213021	5.577721614	211.4517622	43.0488713	5.82828396	18.95408948	up	0	0	5	0	54	0	3	2	55	345	6	201	30	5	22	0	0	0.128361062	0	1.154871646	0	0.070525319	0.048532546	1.219097429	7.940756888	0.132827341	4.965167104	0.769687295	0.11852334	0.489579641
CELSR1	-1.30457047	0.039350928	0.141561835	643.7847861	439.7572897	557.8986094	419.4511584	26.62160319	137.61354	393.3399872	656.1395209	128.1696922	425.1749803	21.38126619	174.6318036	71.74811883	25.64444942	312.7424764	down	639	530	605	528	23	139	406	693	128	421	23	166	50	22	363	4.412558379	3.157679302	4.428079079	3.383375242	0.140237606	0.890460082	2.72111274	4.794386158	0.808876822	2.76262283	0.145164613	1.169075598	0.365729307	0.14868024	2.303053304
CEMIP	-1.052088418	0.022636894	0.09703301	78.5840584	74.67576618	200.1057822	140.6114679	65.97527747	121.7731325	111.4140358	304.8729087	38.05037736	43.42642316	84.59544448	29.45596688	86.09774259	20.98182226	160.248211	down	78	90	217	177	57	123	115	322	38	43	91	28	60	18	186	0.830652358	0.826931915	2.449372405	1.749140131	0.535977555	1.215177893	1.18864847	3.435506236	0.37033189	0.43515407	0.885746427	0.304107851	0.676824549	0.187602306	1.819891105
CEMIP2	-1.612657334	0.000415068	0.005642761	160.1905806	61.40007441	108.8132825	40.51516871	104.1714907	155.4339984	259.6431442	459.2029836	60.0795432	89.88259678	54.84759587	28.40396806	40.17894654	50.12324206	62.03156556	down	159	74	118	51	90	157	268	485	60	89	59	27	28	43	72	1.879836521	0.754844027	1.47868393	0.559525357	0.939534033	1.721998069	3.075308217	5.744799385	0.649167882	0.999914485	0.637555927	0.325560438	0.350655894	0.497545017	0.782101671
CEND1	1.542398116	0.038964314	0.140675402	62.46425154	605.7034368	42.41873724	11.12181102	971.1097859	1708.783957	294.5205815	105.0959406	737.9770557	2283.421925	546.6167182	2595.281082	1209.673283	1588.790208	725.4246973	up	62	730	46	14	839	1726	304	111	737	2261	588	2467	843	1363	842	2.956965332	30.03861801	2.32532019	0.619596873	35.33162015	76.36693915	14.07210358	5.303806757	32.16657691	102.4719499	25.63156871	119.9965043	42.58751219	63.61966329	36.8955844
CENPV	-1.807397488	0.000535015	0.00677753	600.4628052	182.5407618	668.5561848	108.834865	296.3100181	586.0950768	106.5699473	338.9580786	147.1948808	213.0924486	40.90329183	22.09197516	81.79285547	50.12324206	166.2790577	down	596	220	725	137	256	592	110	358	147	211	44	21	57	43	193	40.2342151	12.81369845	51.8749472	8.582157475	15.25935889	37.0749889	7.207304235	24.21265815	9.081329299	13.53572815	2.714846427	1.445817476	4.075907151	2.840917986	11.97055652
CEP126	-1.438593127	0.022104499	0.095273806	797.9304391	638.8926662	1536.296005	876.2398253	129.6356329	36.6309423	32.93980188	756.5014101	221.2929841	153.5073563	228.6865862	211.4517622	126.2766891	190.0020571	419.5746171	down	792	770	1666	1103	112	37	34	799	221	152	246	201	88	163	487	8.848902611	7.422624721	19.72920649	11.43579561	1.104916108	0.383509395	0.368700772	8.943781553	2.259640359	1.613829747	2.512133172	2.290367607	1.041470706	1.78234924	4.999205089
CEP128	-1.316428953	0.004963798	0.033710666	34.25458956	67.20818956	106.9689896	54.81464002	30.09398621	8.910229207	116.2581243	51.12775488	22.02916584	21.20825317	35.32557022	17.88397989	11.47969901	17.48485188	38.76972848	down	34	81	116	69	26	9	120	54	22	21	38	17	8	15	45	0.5588203	1.14863176	2.020792091	1.052371277	0.377323326	0.137228974	1.914279723	0.889195358	0.330901513	0.327991392	0.570847589	0.284962085	0.139278281	0.241282311	0.679537659
CEP164	-1.156860866	0.000670858	0.007980155	635.7248827	505.3060178	552.3657306	540.2022495	202.5556764	284.1373092	881.6241091	644.7777976	222.2943099	498.898908	158.965066	184.099793	189.4150337	164.3576077	248.1262623	down	631	609	599	680	175	287	910	681	222	494	171	175	132	141	288	8.814469177	7.339840822	8.868782698	8.814594847	2.158499246	3.719278934	12.33783883	9.530684349	2.83793598	6.557580756	2.18326389	2.493157726	1.953173792	1.927644235	3.696298624
CEP170B	-2.007616517	4.32E-07	2.77E-05	647.8147378	498.6681719	267.4224739	409.9181776	319.4592383	355.4191428	1244.930748	1540.460318	246.3261271	104.0214322	145.020762	186.2037906	140.6263129	124.7252767	202.4641376	down	643	601	290	516	276	359	1285	1627	246	103	156	177	98	107	235	7.384522537	5.955091846	3.530041676	5.499051504	2.798772371	3.824863539	14.32337859	18.72014337	2.585409677	1.124083483	1.637492664	2.073144698	1.192168592	1.202641516	2.479631064
CEP41	-1.66821358	0.000716905	0.008307166	1238.202664	1358.269214	1326.968759	1408.497924	268.5309539	161.3741512	164.6990094	684.5438292	180.2386296	145.4280218	251.9270929	363.9915907	222.4191684	195.8303411	460.0674446	down	1229	1637	1439	1773	232	163	170	723	180	144	271	346	155	168	534	10.18821688	11.70839923	12.64379599	13.63897309	1.698170655	1.253556613	1.367811075	6.004747719	1.365531174	1.134380324	2.053330729	2.925279036	1.361062754	1.36300217	4.06719799
CEP83	-1.253854592	0.034628306	0.129897726	690.1292308	159.3083012	1039.259062	494.9205904	40.51113529	77.22198646	248.9861495	860.6505404	153.2028352	460.5220689	129.2172174	176.7358013	116.2319525	62.94546677	225.7259747	down	685	192	1127	623	35	78	257	909	153	456	139	168	81	54	262	10.16267334	2.457656418	17.72195781	8.57693423	0.458492766	1.073549433	3.700678988	13.51112302	2.077263744	6.428832816	1.884844438	2.541976774	1.272924269	0.784065097	3.571300913
CER1	-4.480188115	0.010134805	0.05578071	4.029951713	0	1.844292924	0.794415073	2.314922016	0	0.968817702	24.61706716	0	0	0	0	0	0	0	down	4	0	2	1	2	0	1	26	0	0	0	0	0	0	0	0.258916014	0	0.137214278	0.060065564	0.114307826	0	0.062824612	1.686096548	0	0	0	0	0	0	0
CERKL	-1.851100608	0.011989664	0.062497597	303.2538664	496.1789797	1218.155476	973.1584642	125.0057889	14.85038201	24.22044256	193.1492962	58.07689176	40.39667271	141.3022809	237.7517327	87.53270497	20.98182226	225.7259747	down	301	598	1321	1225	108	15	25	204	58	40	152	226	61	18	262	7.204007155	12.34841932	33.51049515	27.2063554	2.282330027	0.333049624	0.580735727	4.891566674	1.270335542	0.909740493	3.325022169	5.516466443	1.546456213	0.421619911	5.761249587
CES3	1.32548923	0.024407352	0.10218248	20.14975856	5.808115147	5.532878771	34.15984813	20.83429815	0.990025467	32.93980188	11.36172331	68.09014896	15.14875227	27.88860807	44.18395032	25.82932278	87.4242594	20.67718852	up	20	7	6	43	18	1	34	12	68	15	30	42	18	75	24	0.364860771	0.11017873	0.116016247	0.727934445	0.289945738	0.016924164	0.602014552	0.219325229	1.135243188	0.260038906	0.500220802	0.781432317	0.34783224	1.339058056	0.402268639
CETN2	-1.732771876	0.002065489	0.017860978	28049.47141	15812.17862	30692.72283	28759.41447	3517.524004	1985.001062	1584.985761	7215.641109	3998.2936	3168.109057	5209.591987	4863.390531	4835.823209	2921.135921	5967.953537	down	27841	19057	33284	36202	3039	2005	1636	7621	3993	3137	5604	4623	3370	2506	6927	1505.89823	889.3400923	1908.168373	1817.063041	145.1404753	100.6086262	85.8865164	412.9837127	197.6482249	161.2408971	277.0462247	255.0231393	193.081581	132.6578109	344.2419069
CFAP100	-2.078420679	0.012172122	0.063243168	1245.255079	842.1766964	1273.484264	753.105489	100.6991077	6.930178272	6.781723917	1693.843583	158.2094638	29.28758772	177.5574714	198.8277764	48.7887208	127.0565903	486.7754798	down	1236	1015	1381	948	87	7	7	1789	158	29	191	189	34	109	565	42.5223682	30.12780973	50.35736985	30.26453103	2.642805939	0.223412291	0.233737239	61.66226646	4.974379048	0.948084105	6.005866267	6.631406929	1.239019219	3.670003158	17.85891949
CFAP157	-3.470726832	0.000425858	0.00573294	2025.050736	817.2847743	1636.80997	1066.899443	45.14097932	2.970076402	10.65699473	2456.025855	65.0861718	5.049584089	72.51038098	112.5638734	5.739849506	16.31919509	358.404601	down	2010	985	1775	1343	39	3	11	2594	65	5	78	107	4	14	416	86.61804706	36.62276291	81.07390189	53.70503219	1.48396612	0.119934363	0.460082709	111.993411	2.563353504	0.204753922	3.072205415	4.702632159	0.182588102	0.590447561	16.47075168
CFAP161	-2.635253826	0.011090542	0.059548018	950.0611162	1259.531256	1263.340653	1188.444949	25.46414218	0	5.812906214	567.139355	38.05037736	9.08925136	111.5544323	165.1638143	20.08947327	6.993940752	389.4203838	down	943	1518	1370	1496	22	0	6	599	38	9	120	157	14	6	452	45.47083514	63.15322805	70.01840164	66.93903849	0.936679396	0	0.280804061	28.93731491	1.676824652	0.412395238	5.28866187	7.720862033	0.71507143	0.283147972	20.02476516
CFAP221	-1.848570892	0.029383932	0.115938251	851.3272993	906.8956937	1673.695828	1572.941844	146.997548	4.950127337	1.937635405	696.8523628	152.2015094	52.51567452	156.1762052	308.2356534	80.35789309	138.7131582	534.1607035	down	845	1093	1815	1980	127	5	2	736	152	52	168	293	56	119	620	17.80220993	19.86734877	40.52884487	38.70874025	2.362479119	0.097723106	0.040895743	15.53478309	2.930512732	1.041047264	3.234966653	6.295492792	1.249698904	2.453607766	12.00097849
CFAP298	-1.98643486	1.53E-05	0.000477479	723.3763324	490.3708646	1155.449517	552.9128907	81.02227057	194.0449916	327.4603834	211.1386914	110.1458292	215.1122822	110.624812	66.27592548	107.6221782	97.91517053	117.170735	down	718	591	1253	696	70	196	338	223	110	213	119	63	75	84	136	20.29020509	14.40960309	37.53042229	18.25147091	1.746654798	5.138402418	9.270637274	6.313599452	2.844706685	5.719940229	3.073634848	1.815714006	2.245036514	2.323176713	3.531088966
CFAP300	-1.520875158	0.016046425	0.076579637	1223.090345	1663.610124	2188.253554	1634.111805	77.54988755	225.7258066	69.75487457	526.4265132	256.3393843	294.8957108	158.0354457	320.8596392	236.7687921	234.2970152	818.4720456	down	1214	2005	2373	2057	67	228	72	556	256	292	170	305	165	201	950	39.56731349	56.3812628	81.97586401	62.21266523	1.928145168	6.893864983	2.27762001	18.1552753	7.635555848	9.043793201	5.064191452	10.13824117	5.696419628	6.411429949	28.44783636
CFAP43	-1.588521006	0.029424597	0.116034388	1443.730201	779.1171605	2471.352518	1170.967817	159.7296191	50.49129884	19.37635405	1839.652365	282.3738531	215.1122822	322.5782333	456.5674866	86.09774259	145.707099	799.5179561	down	1433	939	2680	1474	138	51	20	1943	282	213	347	434	60	125	928	16.05861276	9.078831841	31.83222652	15.32801642	1.365488258	0.530202853	0.217531787	21.81447703	2.891969837	2.26825216	3.554140788	4.960168914	0.71221848	1.370922219	9.55471132
CFAP44	-1.859479015	0.001684984	0.015391489	858.3797148	336.0409478	1385.986132	1018.440123	85.65211461	81.18208833	315.834571	1495.013425	176.2333267	253.4891213	214.7422821	209.3477646	41.61390892	90.92122978	357.5430515	down	852	405	1503	1282	74	82	326	1579	176	251	231	199	29	78	415	9.000157131	3.691204145	16.82828525	12.56681323	0.690222743	0.803589769	3.34240439	16.71101377	1.701398244	2.519614581	2.230312889	2.143919502	0.324495477	0.806391733	4.027785669
CFAP45	-2.499746653	0.005898004	0.038068936	1424.58793	1961.483458	2100.64964	1723.086293	196.7683714	0.990025467	11.62581243	1198.661809	110.1458292	29.28758772	128.2875971	195.67178	78.92293071	47.79192847	742.6556877	down	1414	2364	2278	2169	170	1	12	1266	110	29	138	186	55	41	862	54.35243172	78.40063614	92.80976581	77.36700056	5.769863507	0.035659859	0.447694451	48.75435839	3.869412857	1.059296316	4.84832778	7.291676883	2.239403806	1.542390684	30.44279998
CFAP46	-2.543455015	9.40E-05	0.001855424	2283.975133	1109.349993	2540.513502	1733.413689	143.525165	116.8230052	100.757041	2145.472084	154.2041609	153.5073563	216.6015227	334.5356238	90.40262972	92.08688657	485.0523807	down	2267	1337	2755	2182	124	118	104	2266	154	152	233	318	63	79	563	19.73106362	10.03998187	25.41504994	17.62302111	0.952944725	0.952776492	0.878543383	19.75918614	1.226598737	1.257165514	1.853524006	2.822740785	0.580817481	0.672925576	4.502099928
CFAP47	-2.481802209	0.003111996	0.024268289	654.8671533	210.7516068	725.7292654	436.92829	17.36191512	0.990025467	8.719359321	924.0868289	53.07026316	54.53550816	69.72152017	77.84791246	20.08947327	45.46061489	145.6018692	down	650	254	787	550	15	1	9	976	53	54	75	74	14	39	169	4.694190129	1.582645257	6.024103697	3.685841428	0.095650144	0.006699731	0.063084218	7.061668186	0.35027247	0.370587677	0.495053232	0.545034434	0.107096557	0.275646761	1.121351537
CFAP52	-2.189906346	0.017192002	0.080376853	2726.262334	5209.049556	3411.019762	6141.622928	216.4452085	52.47134978	6.781723917	1242.215081	180.2386296	44.43633998	477.8248182	920.4989649	101.8823287	151.535383	1767.899619	down	2706	6278	3699	7731	187	53	7	1312	180	44	514	875	71	130	2052	90.25248957	180.6571915	130.7633737	239.2730083	5.507063108	1.639899816	0.226600224	43.84049039	5.493975507	1.394549612	15.66887567	29.76352417	2.508360192	4.243417056	62.88057631
CFAP54	-1.786480249	0.003629441	0.026944808	923.8664301	257.216528	1048.480527	724.5065464	81.02227057	41.58106963	54.25379133	1005.512513	124.1643893	155.5271899	204.5164592	205.1397693	94.70751685	80.43031865	184.3715976	down	917	310	1137	912	70	42	56	1062	124	154	220	195	66	69	214	7.384614263	2.153886021	9.704861262	6.815221193	0.497741174	0.313774625	0.437700862	8.568270446	0.913824884	1.178498664	1.619289416	1.601540745	0.562992446	0.543811687	1.583361246
CFAP57	-2.53249515	0.004098176	0.029323639	1499.142037	1942.399651	1950.339767	1575.325089	28.93652521	37.62096776	16.46990094	494.2349638	58.07689176	31.30742135	92.03240663	178.8397989	44.48383367	32.63839018	703.0244097	down	1488	2341	2115	1983	25	38	17	522	58	31	99	170	31	28	816	22.04688395	29.92597048	33.21429541	27.26425515	0.327062944	0.522321534	0.244469172	7.748630612	0.786420985	0.436471482	1.340672795	2.568846227	0.486526087	0.406016126	11.10816194
CFAP61	-2.30696091	0.006083691	0.038770807	2109.679722	1724.180468	1105.653608	1403.731434	137.73786	8.910229207	5.812906214	594.596853	122.1617378	50.49584089	125.4987363	256.6877114	99.01240398	48.95758526	550.5301444	down	2094	2078	1199	1767	119	9	6	628	122	50	135	244	69	42	639	32.1084379	27.49100317	19.48642052	25.14233958	1.611151982	0.128025081	0.089294487	9.647445055	1.711926624	0.728555093	1.891993264	3.815726409	1.12070612	0.630278884	9.002250982
CFAP65	-2.75876606	0.009882866	0.054772135	2043.185518	2072.667377	2257.414538	3399.302097	24.30668117	3.96010187	0.968817702	404.2879876	105.1392006	10.09916818	130.1468377	160.955819	11.47969901	59.44849639	841.7338827	down	2028	2498	2448	4279	21	4	1	427	105	10	140	153	8	51	977	17.40246145	18.49429192	22.26509388	34.07310053	0.159114249	0.031842912	0.008328631	3.670969489	0.824545915	0.081544115	1.098029689	1.338995329	0.072716484	0.428305718	7.702736689
CFAP69	-2.902899947	5.15E-05	0.001177677	882.5594251	292.8949496	1565.804692	954.0925024	16.20445411	45.5411715	133.6968429	2254.355266	96.12726912	98.97184814	112.4840525	90.47189827	48.7887208	53.62021243	217.972029	down	876	353	1698	1201	14	46	138	2381	96	98	121	86	34	46	253	17.65598862	6.138541328	36.27404666	22.4624736	0.24915122	0.860113601	2.699590657	48.07922953	1.770687749	1.876998407	2.229033634	1.767792499	0.725883632	0.90737484	4.6850714
CFAP70	-1.460082339	0.010569569	0.057499412	1240.21764	769.9901224	1278.094996	699.0852641	200.2407544	68.31175726	128.8527544	2057.418729	247.3274529	421.135313	196.1498768	294.5596688	144.9312	254.1131807	490.2216779	down	1231	928	1386	880	173	69	133	2173	247	417	211	280	101	218	569	25.64580265	16.68048846	30.60496314	17.0124771	3.182375298	1.333574809	2.689309463	45.35530998	4.709101072	8.255515412	4.017760231	5.949235708	2.228844498	4.444835613	10.89126357
CFAP74	-2.270829406	0.003421043	0.025877335	736.4736755	873.7064643	813.3331793	696.7020188	42.8260573	31.68081496	19.37635405	451.6285014	80.1060576	17.1685859	50.19949452	179.8917977	17.21954852	29.1414198	290.3421888	down	731	1053	882	877	37	32	20	477	80	17	54	171	12	25	337	10.95674393	13.61742684	14.01209611	12.1980488	0.48968061	0.444963269	0.290954465	7.162962607	1.097329204	0.242138	0.73977766	2.613997373	0.190522176	0.366728879	4.640895553
CFAP77	-2.770350235	0.001016771	0.010709762	3922.150504	2742.26008	6183.914173	2886.109959	192.1385274	71.28183366	35.84625499	1701.418065	211.2797269	69.68426043	284.4638023	650.1352689	54.52857031	50.12324206	953.7353205	down	3893	3305	6706	3633	166	72	37	1797	211	69	306	618	38	43	1107	142.6026376	104.4520969	260.3616955	123.4909668	5.369060419	2.446728047	1.31545433	65.94796546	7.073077643	2.401829307	10.24490412	23.08747995	1.47443932	1.541532116	37.2561981
CFAP97D2	-2.998154407	0.004528581	0.031452393	1413.505563	402.4194066	1729.024616	1143.16329	40.51113529	0	0	427.0114342	29.03844588	8.079334542	74.36962152	183.0477942	50.22368318	39.63233093	180.06385	down	1403	485	1875	1439	35	0	0	451	29	8	80	174	35	34	209	96.11495833	28.66669292	136.1460264	91.47885988	2.117134278	0	0	30.95423127	1.818084752	0.520802658	5.009179739	12.15702923	2.539811634	2.279571376	13.15489409
CFAP99	-1.931726556	0.004065592	0.029207662	374.7855093	596.5763987	412.1994684	366.2253486	33.56636924	15.84040748	42.6279789	454.4689322	43.05700596	14.13883545	49.26987426	115.7198699	64.57330695	50.12324206	189.5408948	down	372	719	447	461	29	16	44	480	43	14	53	110	45	43	220	12.73116406	21.2303234	16.21448224	14.64039312	0.876335129	0.507990051	1.461533409	16.45798197	1.346717321	0.455305718	1.657846671	3.839394703	1.631315044	1.440239101	6.91760268
CFC1	-11.19034938	1.28E-10	3.45E-08	3635.016445	482.903288	3834.284988	2121.088244	4.629844033	12.87033108	6.781723917	4.734051377	0	0	0	0	0	0	3.446198087	down	3608	582	4158	2670	4	13	7	5	0	0	0	0	0	0	4	170.0142763	23.66161544	207.6699866	116.7499658	0.166427811	0.568292944	0.320145792	0.2360473	0	0	0	0	0	0	0.173175565
CFTR	-5.919812995	0.000120121	0.00219964	140.040822	79.65415059	658.4125737	204.1646737	6.944766049	0	0	1.893620551	3.00397716	6.059500907	0	0	1.434962377	0	5.16929713	down	139	96	714	257	6	0	0	2	3	6	0	0	1	0	6	1.742946071	1.038587107	9.489378041	2.990397432	0.066430489	0	0	0.025125188	0.034424942	0.071494115	0	0	0.013282178	0	0.069123888
CGA	6.860181897	6.50E-16	7.12E-13	0	4.148653677	0	0	2.314922016	0.990025467	0	0.946810275	83.11003476	159.5668572	4.648101345	250.3757185	199.4597703	54.78586922	104.2474921	up	0	5	0	0	2	1	0	1	83	158	5	238	139	47	121	0	0.213378483	0	0	0.087348433	0.045886837	0	0.049555087	3.756980861	7.42651489	0.226043174	12.00604407	7.282710189	2.275185963	5.498841527
CGB7	-4.486752181	0.04721662	0.159948731	1.007487928	0	23.97580801	0	0	0.990025467	8.719359321	0	0	0	0	0	0	0	0	down	1	0	26	0	0	1	9	0	0	0	0	0	0	0	0	0.023226739	0	0.640076644	0	0	0.02154757	0.202890471	0	0	0	0	0	0	0	0
CGN	-1.686933694	0.019929898	0.089097025	8.059903425	29.04057574	2.766439385	4.766490437	28.93652521	134.6434636	226.7033424	55.86180625	19.02518868	16.15866908	25.09974726	19.98797752	11.47969901	16.31919509	24.98493613	down	8	35	3	6	25	136	234	59	19	16	27	19	8	14	29	0.123583955	0.466490379	0.049120609	0.086010207	0.341003753	1.94904138	3.508478791	0.913133516	0.268601552	0.234877805	0.381223078	0.299344032	0.130906811	0.211661127	0.411602362
CHAC1	-1.113937165	0.030845767	0.119913112	143.0632858	160.1380319	94.0589391	93.74097859	26.62160319	35.64091683	146.2914731	51.12775488	39.05170308	128.2594359	19.52202565	18.93597871	45.91879605	38.46667414	13.78479235	down	142	193	102	118	23	36	151	54	39	127	21	18	32	33	16	5.426479579	6.363406721	4.131429896	4.184450881	0.776076822	1.276269465	5.600640182	2.067444018	1.363883424	4.611937828	0.733487033	0.701531595	1.295328616	1.234197708	0.561768741
CHAF1B	-1.6070443	0.000105597	0.002021347	136.0108703	229.005683	57.17308063	105.6572047	75.23496553	25.74066215	55.22260903	83.31930424	31.04109732	14.13883545	35.32557022	45.23594913	31.56917228	31.47273338	31.8773323	down	135	276	62	133	65	26	57	88	31	14	38	43	22	27	37	2.369905089	4.180313107	1.153610664	2.166583664	1.007529081	0.423428984	0.971187171	1.547711563	0.498014164	0.233547442	0.609711096	0.769857849	0.409091088	0.463876013	0.596769567
CHD5	-4.95671842	7.21E-05	0.00151201	4.029951713	19.08380691	1.844292924	0	11.57461008	175.2345077	207.3269883	66.27671928	0	7.069417724	0	0	5.739849506	1.165656792	0	down	4	23	2	0	10	177	214	70	0	7	0	0	4	1	0	0.032612788	0.161792476	0.017283366	0	0.071990467	1.338786293	1.693450906	0.571789468	0	0.054234529	0	0	0.03454523	0.007979376	0
CHEK2	-3.568116886	1.93E-05	0.000566757	2092.552427	1627.931703	1173.892446	1236.109853	27.7790642	36.6309423	119.1645774	41.65965212	15.0198858	104.0214322	23.24050672	26.29997043	50.22368318	29.1414198	220.5566776	down	2077	1962	1273	1556	24	37	123	44	15	103	25	25	35	25	256	71.05141384	57.90789463	46.15672845	49.39380226	0.724927405	1.17421602	4.083873069	1.507992128	0.469580769	3.348292168	0.781662998	0.872210153	1.268248697	0.836984091	8.046072691
CHKA	-1.399928096	0.024929065	0.103671991	599.4553172	237.3029903	322.7512616	153.3221091	350.7106855	1378.115451	4084.535433	485.7136713	379.5024479	903.8755519	184.0648133	150.4358308	295.6022496	298.4081388	311.8809269	down	595	286	350	193	303	1392	4216	513	379	895	198	143	206	256	362	16.89321836	7.00590119	10.53255806	5.084864416	7.59600264	36.66441117	116.1788112	14.59227364	9.847306496	24.14728788	5.138116387	4.140724815	6.195306587	7.113385778	9.443038476
CHODL	-1.646370894	0.000535434	0.00677753	23.17222235	46.46492118	39.65229786	14.29947131	8.102227057	19.80050935	35.84625499	36.92560074	21.02784012	7.069417724	9.29620269	7.363991719	2.869924753	5.82828396	8.615495217	down	23	56	43	18	7	20	37	39	21	7	10	7	2	5	10	0.58482121	1.228530239	1.158868404	0.424711893	0.157159402	0.471775435	0.913120092	0.993504998	0.488649422	0.169138788	0.232401323	0.181525742	0.053867327	0.124424599	0.233616244
CHP2	4.644121596	0.000255553	0.003917317	4.029951713	0	0	1.588830146	0	0	0	0	9.01193148	1.009916818	0.929620269	10.51998817	2.869924753	13.9878815	84.43185313	up	4	0	0	2	0	0	0	0	9	1	1	10	2	12	98	0.132066733	0	0	0.061275953	0	0	0	0	0.27193103	0.031374971	0.030177048	0.336727312	0.069946114	0.387753436	2.972810843
CHPT1	1.766107691	1.87E-05	0.000550883	337.5084559	480.4140958	354.1042413	360.6644431	811.3801668	1325.644101	1604.362115	453.522122	2491.298391	1295.723277	4153.543362	1988.277764	2694.859343	3225.372344	1195.830736	up	335	579	384	454	701	1339	1656	479	2488	1283	4468	1890	1878	2767	1388	11.8677129	17.69715004	14.41862465	14.92466926	21.92740767	44.00609692	56.93947429	17.00074323	80.65947969	43.19154858	144.6700749	68.28556864	70.47222204	95.93395535	45.17721444
CHRD	-1.808910269	0.002091867	0.018022592	38.28454127	47.29465191	57.17308063	23.83245218	156.2572361	236.6160867	254.7990557	15.14896441	38.05037736	22.21816999	25.09974726	10.51998817	50.22368318	44.2949581	17.23099043	down	38	57	62	30	135	239	263	16	38	22	27	10	35	38	20	0.848775374	1.098465887	1.467814761	0.621809091	2.662502296	4.952416071	5.701587826	0.358046413	0.776739849	0.466962225	0.551208943	0.227800187	0.828089678	0.830679968	0.4104374
CHRDL2	4.121206227	7.26E-05	0.001519631	0	1.659461471	0	0	0	48.51124791	6.781723917	4.734051377	184.2439325	142.3982713	184.0648133	83.10790655	34.43909704	15.1535383	293.7883869	up	0	2	0	0	0	49	7	5	184	141	198	79	24	13	341	0	0.06840157	0	0	0	1.801937239	0.269316193	0.198570032	6.674737178	5.311320862	7.173680641	3.193783877	1.007731713	0.504333539	12.41925856
CHRNA3	-3.985728848	0.000726869	0.008372927	878.5294733	12.44596103	71.92742402	251.8295781	0	32.67084043	22.28280715	4.734051377	4.00530288	10.09916818	0	0	8.609774259	0	0	down	872	15	78	317	0	33	23	5	4	10	0	0	6	0	0	19.83200828	0.294336427	1.880248281	6.690153935	0	0.696264414	0.507702079	0.113927977	0.083251682	0.216122561	0	0	0.144544514	0	0
CHRNA5	-1.547565587	0.017549195	0.081621727	32.2396137	12.44596103	30.43083324	19.06596175	3.472383025	52.47134978	45.53443201	4.734051377	20.0265144	12.11900181	1.859240538	8.415990537	11.47969901	4.662627168	1.723099043	down	32	15	33	24	3	53	47	5	20	12	2	8	8	4	2	0.69463529	0.280931649	0.759261174	0.483442409	0.05750097	1.06731542	0.99022895	0.108739427	0.397301017	0.247535793	0.039680778	0.177109458	0.183948819	0.084978258	0.039888217
CHRNB4	-4.705385518	0.012626494	0.064877328	30.22463784	0	4.610732309	15.09388638	0	0	0	3.787241102	0	0	0	1.051998817	0	0	0	down	30	0	5	19	0	0	0	4	0	0	0	1	0	0	0	0.899493777	0	0.158897586	0.528636502	0	0	0	0.120156445	0	0	0	0.030578897	0	0	0
CHST1	-2.363025076	0.011468139	0.060661137	7.052415497	158.4785704	15.67648985	10.32739595	305.5697062	2445.362905	1469.696454	39.76603157	169.2240467	159.5668572	130.1468377	63.11992902	28.69924753	30.30707659	175.7561024	down	7	191	17	13	264	2470	1517	42	169	158	140	60	20	26	204	0.202546054	4.768278998	0.521368821	0.349056506	6.744918743	66.30293434	42.60320025	1.21754552	4.475022949	4.34442924	3.702517327	1.770605866	0.612993536	0.736275012	5.423300548
CHST14	-1.442575616	0.000768304	0.008696311	1627.093004	927.6389621	802.2674218	928.6712201	186.3512223	229.6859085	258.6743265	677.9161572	197.2611668	151.4875227	352.3260819	261.9477054	235.3338298	333.3778425	283.4497926	down	1615	1118	870	1169	161	232	267	716	197	150	379	249	164	286	329	35.53801592	21.22584552	20.29131958	23.87051563	3.128193256	4.736076242	5.702467362	15.784973	3.967068436	3.136619257	7.622600836	5.588109396	3.822651018	6.159247431	6.651572169
CHST2	1.853282292	2.81E-06	0.000121556	104.7787445	740.9495467	137.3998228	521.1362878	620.3991004	892.0129462	558.0389966	427.9582445	1717.27361	1158.37459	2399.349914	2386.985316	1766.438686	1584.12758	1642.113388	up	104	893	149	656	536	901	576	452	1715	1147	2581	2269	1231	1359	1906	1.785062611	13.22434339	2.710670753	10.44841928	8.1232899	14.34679704	9.595630002	7.772642968	26.93810579	18.70826128	40.49034116	39.71911028	22.38093985	22.8286662	30.05735559
CHST5	-2.387386067	0.032947399	0.125613468	10.07487928	0.829730735	3.688585847	3.972075364	1.157461008	0.990025467	1.937635405	17.04258496	0	0	0	3.155996451	1.434962377	2.331313584	0	down	10	1	4	5	1	1	2	18	0	0	0	3	1	2	0	0.242359751	0.020910434	0.10275214	0.1124494	0.021399693	0.022483843	0.047045858	0.437062125	0	0	0	0.074152646	0.025672056	0.047438556	0
CHST8	-4.609572626	2.63E-09	4.11E-07	140.040822	21.57299912	261.8895951	183.5098818	122.6908669	2686.929119	1876.599889	195.0429167	74.09810328	27.26775408	7.436962152	30.50796569	22.95939803	12.82222471	21.53873804	down	139	26	284	231	106	2714	1937	206	74	27	8	29	16	11	25	3.772173138	0.608769255	8.168936974	5.817219297	2.539976694	68.3276856	51.01963352	5.600853439	1.837770827	0.696290511	0.198431275	0.802638001	0.459935523	0.292153081	0.62333941
CILP	-2.067872809	0.031493233	0.121643002	55.41183605	19.08380691	104.2025502	87.38565801	0	0.990025467	12.59463013	64.38309873	11.01458292	6.059500907	0	3.155996451	4.30488713	4.662627168	42.21592656	down	55	23	113	110	0	1	13	68	11	6	0	3	3	4	49	0.759528649	0.27403867	1.653980182	1.409615914	0	0.01281125	0.174243152	0.940807029	0.139013498	0.07873768	0	0.042252035	0.043883664	0.054060795	0.621706359
CITED1	-3.654137907	0.048250877	0.162313786	0	3.318922941	0	0	0	30.69078949	24.22044256	0	1.00132572	0	0	0	0	1.165656792	1.723099043	down	0	4	0	0	0	31	25	0	1	0	0	0	0	1	2	0	0.167852462	0	0	0	1.398739767	1.180146938	0	0.044509016	0	0	0	0	0.047599912	0.0893723
CKB	1.198111604	0.017693865	0.082033558	23327.37549	27272.41954	5638.925614	10658.66703	45297.23656	72437.19338	34427.90587	5879.691811	55305.22217	43975.81791	55240.82524	56103.09691	142985.3911	63363.93756	34611.89049	up	23154	32869	6115	13417	39135	73167	35536	6210	55232	43544	59423	53330	99644	54359	40174	1065.514012	1305.03504	298.2634144	572.9479824	1590.177203	3123.62172	1587.203358	286.3089384	2325.983992	1904.1947	2499.372731	2502.935289	4857.18273	2448.192494	1698.57986
CKM	-2.557618014	0.005976332	0.038415763	14.10483099	36.50815235	18.44292924	5.56090551	2.314922016	2.970076402	1.937635405	14.20215413	8.01060576	0	0.929620269	0	0	3.496970376	1.723099043	down	14	44	20	7	2	3	2	15	8	0	1	0	0	3	2	0.664478183	1.801805515	1.006127626	0.308302729	0.083816541	0.132094275	0.092132654	0.713270266	0.347476544	0	0.043380645	0	0	0.139352547	0.087214851
CKS2	-1.376235979	0.02672436	0.108820258	142.0557979	29.04057574	346.7270696	134.2561473	50.92828436	170.2843804	557.0701789	190.3088654	41.05435452	279.7469585	26.9589878	56.80793612	60.26841982	17.48485188	63.75466461	down	141	35	376	169	44	172	575	201	41	277	29	54	42	15	74	18.08980299	3.874229231	51.12966613	20.12000422	4.984417929	20.47166758	71.60007303	25.83574278	4.813726337	33.77103633	3.400603831	7.065670584	5.707739815	1.883419014	8.722765616
CLBA1	-1.570268508	3.46E-05	0.000871749	1433.655322	1345.823253	1760.377596	1171.762232	303.2547841	462.3418933	612.2927879	1653.130741	247.3274529	226.2213672	312.3524104	420.7995268	403.2244278	341.5374401	624.6234032	down	1423	1622	1909	1475	262	467	632	1746	247	224	336	400	281	293	725	24.08800838	23.6891451	34.25092536	23.16939279	3.91601488	7.333696339	10.3835048	29.61081787	3.826271319	3.603245944	5.198506463	6.905591538	5.038513962	4.854053749	11.27565447
CLCF1	-2.125826509	0.000220119	0.003512012	131.9809186	106.2055341	63.62810586	55.6090551	289.3652521	81.18208833	212.1710768	101.3086995	35.0464002	32.31733817	3.718481076	10.51998817	30.13420991	5.82828396	90.46269978	down	131	128	69	70	250	82	219	107	35	32	4	10	21	5	105	5.216502198	4.39764951	2.91224278	2.586620871	8.79012713	3.029228267	8.464145298	4.268763032	1.275436846	1.210899143	0.145583249	0.406118712	0.885783419	0.194858372	3.841538206
CLCN3	1.081446375	0.000171004	0.002900204	865.4321303	759.2036228	572.6529528	812.6866195	1439.881494	1088.037989	1293.371633	396.7135054	2192.903327	2658.101064	1942.906362	2247.069473	1127.880428	1795.11146	1416.387414	up	859	915	621	1023	1244	1099	1335	419	2190	2632	2090	2136	786	1540	1644	9.300205123	8.547182995	7.126254875	10.27783487	11.89232563	11.03842485	14.02850933	4.544891885	21.6983292	27.07915717	20.68183014	23.58552313	9.01409358	16.31777917	16.35343298
CLCNKA	-2.495986222	0.022025524	0.095064571	12.08985514	13.27569177	7.377171694	14.29947131	0	0	3.875270809	17.04258496	0	0	0.929620269	2.103997634	0	1.165656792	6.030846652	down	12	16	8	18	0	0	4	18	0	0	1	2	0	1	7	0.365227891	0.420150822	0.258073293	0.508372247	0	0	0.118160842	0.548864782	0	0	0.027818007	0.06208084	0	0.029786787	0.195744013
CLCNKB	-2.339011592	0.005990353	0.038443407	9.067391353	38.99734456	61.78381294	61.96437568	4.629844033	2.970076402	3.875270809	49.23413433	5.0066286	0	4.648101345	0	8.609774259	16.31919509	6.030846652	down	9	47	67	78	4	3	4	52	5	0	5	0	6	14	7	0.240834179	1.085115621	1.900294026	1.936853862	0.094511064	0.074474384	0.103888267	1.39408459	0.122441441	0	0.122289434	0	0.170069728	0.366644028	0.172100215
CLDN1	-1.453539017	0.023854772	0.100924034	194.4451701	294.554411	227.7701761	416.2734981	241.9093507	35.64091683	61.03551525	142.0215413	34.04507448	54.53550816	51.12911479	30.50796569	20.08947327	10.49091113	313.6040259	down	193	355	247	524	209	36	63	150	34	54	55	29	14	9	364	4.360421624	6.919935931	5.91477892	10.98573455	4.169313101	0.754542533	1.3814737	3.395256622	0.702963715	1.159350704	1.135735452	0.668211699	0.335042086	0.199000722	7.55579764
CLDN10	1.805571646	0.036425324	0.134189518	24.17971028	117.8217644	16.59863631	0.794415073	186.3512223	20.79053482	5.812906214	15.14896441	673.8922096	142.3982713	89.24354582	7.363991719	41.61390892	149.2040694	80.12410552	up	24	142	18	1	161	21	6	16	673	141	96	7	29	128	93	0.558431285	2.850686033	0.443916606	0.021591615	3.307740443	0.453302217	0.135500421	0.372982668	14.33033617	3.117651062	2.041611245	0.166112166	0.714754091	2.914804527	1.988150268
CLDN15	-1.6851548	8.93E-05	0.001779325	80.59903425	51.44330559	66.39454525	84.20799772	41.6685963	105.932725	277.0818629	228.1812764	41.05435452	62.6148427	24.17012699	32.61196333	33.00413466	29.1414198	31.8773323	down	80	62	72	106	36	107	286	241	41	62	26	31	23	25	37	2.639118767	1.764668698	2.517513637	3.244901002	1.048620871	3.274634062	9.157267	7.965190382	1.237757653	1.943616297	0.783945034	1.04297895	0.803705493	0.807141957	1.121446167
CLDN16	-3.553111179	0.032320478	0.123949389	7.052415497	3.318922941	2.766439385	15.09388638	0	0	0	3.787241102	0	0	0	0	2.869924753	0	0	down	7	4	3	19	0	0	0	4	0	0	0	0	2	0	0	0.168200481	0.082926193	0.076404834	0.423652168	0	0	0	0.096294028	0	0	0	0	0.050904871	0	0
CLDN5	-1.469435882	0.004362425	0.030625201	2190.278756	1886.807692	1492.955122	936.6153708	1701.467682	10985.32259	7386.266163	1663.545654	2018.672652	2079.418728	1011.426853	799.519101	1440.702226	566.5092009	1008.01294	down	2174	2274	1619	1179	1470	11096	7624	1757	2016	2059	1088	760	1004	486	1170	49.86171978	44.99877788	39.35726854	25.09274408	29.76953816	236.0935983	169.715496	40.37287206	42.31370532	44.87598095	22.8076178	17.77731663	24.39167246	10.90900021	24.65479151
CLDN6	-3.833200186	0.043097267	1	4.029951713	0	0	2.383245218	0	10.89028014	1.937635405	2.840430826	0	0	0	0	0	0	0	down	4	0	0	3	0	11	2	3	0	0	0	0	0	0	0	0.180898768	0	0	0.125899356	0	0.461507063	0.087788274	0.13592741	0	0	0	0	0	0	0
CLEC12A	2.051169901	0.000273627	0.004117587	1.007487928	7.467576618	2.766439385	0.794415073	8.102227057	3.96010187	12.59463013	14.20215413	23.03049156	25.24792044	42.76253237	9.467989354	41.61390892	22.14747905	19.815639	up	1	9	3	1	7	4	13	15	23	25	46	9	29	19	23	0.034164092	0.265286368	0.108632937	0.031702719	0.211161612	0.126776839	0.431066356	0.513418258	0.7190855	0.811633161	1.436385554	0.313586452	1.049465172	0.635278924	0.721947263
CLEC18C	2.165700484	0.046002884	0.157269655	1.007487928	0.829730735	0	0	2.314922016	0	0.968817702	2.840430826	3.00397716	0	0.929620269	2.103997634	2.869924753	13.9878815	7.753945695	up	1	1	0	0	2	0	1	3	3	0	1	2	2	12	9	0.030471034	0.026289949	0	0	0.053810154	0	0.029574546	0.091583792	0.083654877	0	0.027850341	0.062152999	0.064553136	0.35785691	0.251963401
CLEC2L	-5.783024809	0.000661086	0.00789462	0	2.489192206	0	0	45.14097932	84.15216474	16.46990094	2.840430826	2.00265144	0	0	0	0	0	0	down	0	3	0	0	39	85	17	3	2	0	0	0	0	0	0	0	0.149788869	0	0	1.992816901	4.563359853	0.954850896	0.173935074	0.105917703	0	0	0	0	0	0
CLEC3A	7.507965809	4.44E-12	1.93E-09	0	2.489192206	0	0	12.73207109	0	2.906453107	0	33.04374876	133.3090199	91.10278636	1361.286469	1096.311256	51.28889885	50.83142178	up	0	3	0	0	11	0	3	0	33	132	98	1294	764	44	59	0	0.103279083	0	0	0.387550506	0	0.116182502	0	1.204995237	5.005095868	3.574028141	52.65841134	32.29104398	1.718233643	2.162959288
CLEC4E	2.086323183	0.01792625	0.082671398	28.20966199	6.637845883	1.844292924	2.383245218	0	0	25.18926026	34.08516992	166.2200695	26.25783726	28.81822834	13.67598462	93.27255448	17.48485188	19.815639	up	28	8	2	3	0	0	26	36	166	26	31	13	65	15	23	0.985712041	0.242987852	0.074626387	0.098003125	0	0	0.888374889	1.269710471	5.347895764	0.869791727	0.997463566	0.466745655	2.423848882	0.516802084	0.743922381
CLEC5A	2.056912217	5.84E-05	0.001305225	10.07487928	60.57034368	70.0831311	41.30958379	163.2020022	34.65089136	8.719359321	35.03198019	192.2545382	196.9337795	133.8653187	258.791709	130.5815763	219.1434769	407.5129238	up	10	73	76	52	141	35	9	37	192	195	144	246	91	188	473	0.211186196	1.33012033	1.701177016	1.019050036	2.629248821	0.685714954	0.1844756	0.782847954	3.7106464	3.913362081	2.77952981	5.298409679	2.035668573	3.885655941	9.17771202
CLEC7A	1.488248663	0.000647513	0.00776817	42.31449298	84.632535	83.91532802	61.16996061	273.1607979	69.30178272	33.90861958	54.91499598	294.3897617	135.3288536	254.7159537	125.1878592	179.3702971	373.0101734	360.9892496	up	42	102	91	77	236	70	35	58	294	134	274	119	125	320	419	1.094836277	2.294048553	2.514268583	1.862589937	5.431989732	1.692809074	0.885520927	1.514739855	7.013423025	3.319361723	6.528204778	3.163674193	3.451517301	8.163771381	10.03509921
CLEC9A	1.823756475	1.41E-05	0.00045077	12.08985514	49.78384412	22.13151508	34.15984813	63.66035545	34.65089136	16.46990094	53.9681857	57.07556604	40.39667271	138.5134201	132.551851	156.410899	184.1737731	179.2023005	up	12	60	24	43	55	35	17	57	57	40	149	126	109	158	208	0.544261171	2.34790165	1.153739429	1.809760895	2.20260106	1.472665794	0.748351999	2.590067794	2.365831321	1.723994959	6.176688384	5.828295363	5.236640457	7.013328151	8.667566843
CLECL1	1.315663654	0.048755707	0.163165672	6.044927569	8.297307353	9.221464618	0.794415073	30.09398621	5.940152805	1.937635405	10.41491303	5.0066286	22.21816999	16.73316484	9.467989354	63.13834457	30.30707659	11.20014378	up	6	10	10	1	26	6	2	11	5	22	18	9	44	26	13	0.620887415	0.892820496	1.096811497	0.096025869	2.375647517	0.576000561	0.200873431	1.140419047	0.473493942	2.163386833	1.702462009	0.949836857	4.822968618	2.633151952	1.235983627
CLHC1	-1.61939911	0.003126497	0.02433278	59.44178776	59.74061294	358.7149736	130.2840719	27.7790642	34.65089136	109.4764004	209.2450709	23.03049156	45.4462568	38.11443103	54.70393849	7.174811883	52.45455564	60.30846652	down	59	72	389	164	24	35	113	221	23	45	41	52	5	45	70	1.874787319	1.973944951	13.10146873	4.835823954	0.673377012	1.031758581	3.485052584	7.035621049	0.66882215	1.358821482	1.19076804	1.685187546	0.168294589	1.399437401	2.043646588
CLIC3	2.17330608	0.000491016	0.006359597	7.052415497	14.93515324	23.05366154	9.532980874	16.20445411	12.87033108	7.750541619	151.4896441	157.208138	92.91234724	138.5134201	138.8638439	269.7729268	82.76163223	79.262556	up	7	18	25	12	14	13	8	160	157	92	149	132	188	71	92	0.541317773	1.200962083	2.049107025	0.861116935	0.955937129	0.932626277	0.600447622	12.39608081	11.11057957	6.760704717	10.5313448	10.41053573	15.39969957	5.373454327	6.536568732
CLIC5	-1.562050869	0.011440086	0.060615384	16.11980685	39.8270753	0.922146462	23.83245218	9.259688066	37.62096776	14.53226554	28.40430826	6.00795432	14.13883545	555.9129208	5.259994085	7.174811883	2.331313584	2.584648565	down	16	48	1	30	8	38	15	30	6	14	598	5	5	2	3	0.160521983	0.415487839	0.010633713	0.279294528	0.070868227	0.35367811	0.146061814	0.301540714	0.055086934	0.133472706	5.483515001	0.051159871	0.05313549	0.019637468	0.027653082
CLIP2	-1.208835378	0.000679619	0.0080666	1674.444937	6622.910729	2534.058477	2073.42334	8075.605454	5369.898136	3126.374726	4688.604484	1565.0721	1952.169209	1376.767618	2781.484872	1318.730424	2640.212634	1298.355129	down	1662	7982	2748	2610	6977	5424	3227	4952	1563	1933	1481	2644	919	2265	1507	23.49617448	97.35996459	41.17686276	34.23996285	87.0927313	71.13705294	44.27881611	70.13857615	20.22124693	25.96856118	19.13658836	38.12172038	13.76200792	31.33829125	19.57434102
CLSTN2	-1.86217879	0.00062113	0.007544363	1307.719331	1298.528601	1343.567395	2450.7705	401.6389698	426.7009765	315.834571	3260.814589	945.2514797	148.4577722	588.4496303	260.8957066	160.7157862	162.0262941	334.2812144	down	1298	1565	1457	3085	347	431	326	3444	944	147	633	248	112	139	388	7.187872802	7.477261637	8.551762476	15.85285537	1.696688882	2.214180442	1.752161716	19.10728597	4.783882461	0.773558068	3.203854008	1.400626288	0.656967471	0.7533234	1.974081939
CLU	1.226995672	0.004969345	0.033719015	67979.24046	161924.4422	40186.22066	33631.56211	220645.6345	220138.1028	112307.2857	53317.72704	307963.7332	135419.7461	232059.2485	193963.3339	358511.0002	445615.438	190585.9543	up	67474	195153	43579	42335	190629	222356	115922	56313	307556	134090	249628	184376	249840	382287	221213	1356.825009	3385.830085	928.8274266	789.9754328	3384.725094	4148.071992	2262.476852	1134.504486	5659.712917	2562.321781	4588.006216	3781.261157	5321.689201	7523.464565	4087.010819
CLVS2	3.599644596	1.36E-05	0.000437299	0	2.489192206	34.11941909	0	17.36191512	37.62096776	106.5699473	48.28732405	670.8882324	517.0774107	156.1762052	652.2392666	213.8093941	205.1555954	197.2948405	up	0	3	37	0	15	38	110	51	670	512	168	620	149	176	229	0	0.017724255	0.26854453	0	0.090694825	0.241400322	0.731084844	0.349884373	4.198574055	3.331685931	1.051469788	4.329929154	1.08076338	1.179499699	1.44074606
CLYBL	1.016677749	0.00814813	0.047632406	29.21714992	82.1433428	64.55025233	49.25373451	216.4452085	100.9825977	100.757041	119.2980947	147.1948808	96.95201451	137.5837998	201.9837729	215.2443565	306.5677363	242.9569651	up	29	99	70	62	187	102	104	126	147	96	148	192	150	263	282	0.336837459	0.992110679	0.861768891	0.668252686	1.917834118	1.099088355	1.172429185	1.466233374	1.562509029	1.059603814	1.571185339	2.27440874	1.845498927	2.989641413	3.009395396
CMKLR1	1.614766852	0.001252435	0.012484391	30.22463784	67.20818956	38.7301514	22.24362204	70.6051215	92.07236848	26.15807796	38.81922129	64.08484608	30.29750453	43.69215264	126.239858	289.8624001	220.3091337	260.1879556	up	30	81	42	28	61	93	27	41	64	30	47	120	202	189	302	0.418476796	0.974849764	0.620968836	0.362438895	0.751323566	1.203491772	0.365548316	0.572986189	0.816982807	0.397668578	0.599226902	1.707168053	2.984706627	2.580197195	3.870480013
CMTM5	1.828690711	0.029644448	0.116606972	6.044927569	124.4596103	41.49659078	197.8093531	1149.358781	64.35165539	32.93980188	1.893620551	506.6708143	395.8873926	398.8070954	668.0192488	1373.258994	664.4243714	1020.936183	up	6	150	45	249	993	65	34	2	506	392	429	635	957	570	1185	0.328603367	7.087850732	2.61218337	12.65455112	48.01943614	3.302510181	1.807301347	0.109738981	25.36028276	20.40124731	21.47441633	35.46821938	55.51787692	30.55178449	59.62753667
CMTM8	-1.843202819	0.009758093	0.054300467	13.09734307	6.637845883	29.50868678	154.1165241	5.787305041	138.6035654	99.78822334	3.787241102	22.02916584	14.13883545	9.29620269	16.83198107	15.78458614	17.48485188	14.64634187	down	13	8	32	194	5	140	103	4	22	14	10	16	11	15	17	0.870864234	0.462380632	2.272100137	12.05967129	0.295749593	8.700519548	6.696921726	0.268458564	1.348691432	0.891220222	0.612280488	1.093130436	0.780548584	0.983420661	1.046318206
CMYA5	1.769159917	0.046871057	0.159301931	180.3403391	217.3894527	120.8011865	873.8565801	310.1995502	0	17.43871864	285.9367032	563.7463804	1644.144579	621.9159599	2398.557303	642.8631447	40.79798772	71.5086103	up	179	262	131	1100	268	0	18	302	563	1628	669	2280	448	35	83	1.095787914	1.383812696	0.849992626	6.248744945	1.448622804	0	0.106949036	1.85221155	3.15402176	9.470606014	3.743198947	14.23486076	2.905036823	0.209692301	0.466830611
CNGA3	-1.558092568	0.043303276	0.151150207	28.20966199	188.3488769	31.3529797	15.88830146	214.1302865	0.990025467	10.65699473	13.25534386	32.04242304	330.2427994	8.366582421	41.02795387	12.91466139	12.82222471	19.815639	down	28	227	34	20	185	1	11	14	32	327	9	39	9	11	23	0.536569371	3.753152825	0.690585017	0.355651366	3.130304776	0.017777795	0.20459331	0.268785634	0.561178005	5.954776888	0.157635371	0.762214762	0.182688205	0.206301079	0.404951901
CNKSR2	2.652290294	1.45E-08	1.63E-06	46.34444469	25.7216528	41.49659078	36.54309335	203.7131374	12.87033108	62.97315065	99.41507893	454.6018769	401.9468935	537.3205155	544.9353872	321.4315724	435.9556402	206.7718852	up	46	31	45	46	176	13	65	105	454	398	578	518	224	374	240	0.267403652	0.155479717	0.27726331	0.248138397	0.903377394	0.070107245	0.366736178	0.611517615	2.415172587	2.198580991	3.071005951	3.07103074	1.379296625	2.127757213	1.281824307
CNKSR3	-2.108122695	4.15E-07	2.69E-05	81.60652218	171.7542622	87.60391387	177.9489763	194.4534494	236.6160867	287.7388576	51.12775488	73.09677756	42.41650635	46.48101345	18.93597871	17.21954852	24.47879263	37.90817896	down	81	207	95	224	168	239	297	54	73	42	50	18	12	21	44	0.30011801	0.661728637	0.373079196	0.770161307	0.549621065	0.821514039	1.068056886	0.200452266	0.247521378	0.147878904	0.169324718	0.068018092	0.047096479	0.076149543	0.149784707
CNN2	-1.170573759	0.026130053	0.10712636	83.62149804	180.8813003	121.723333	176.3601462	277.790642	848.4518256	492.1593928	375.8836794	70.0928004	102.0015986	85.52506474	46.28794795	330.0413466	90.92122978	269.6650003	down	83	218	132	222	240	857	508	397	70	101	92	44	230	78	313	2.911505958	6.597792138	4.907766699	7.226353515	7.433577627	27.88884073	17.29554291	13.95212208	2.247089893	3.366749924	2.949651691	1.574117579	8.546092313	2.677781646	10.08768906
CNNM1	-4.261026217	9.38E-10	1.68E-07	247.8420303	68.0379203	290.4761355	204.1646737	33.56636924	10.89028014	38.75270809	267.947308	13.01723436	9.08925136	6.507341883	4.207995268	17.21954852	0	3.446198087	down	246	82	315	257	29	11	40	283	13	9	7	4	12	0	4	3.246660825	0.933723331	4.406388192	3.147469826	0.33794565	0.134680447	0.512380627	3.741953783	0.157010241	0.112874078	0.084439017	0.053840205	0.167757989	0	0.048503107
CNNM3	-1.257051563	7.33E-07	4.07E-05	433.2198091	514.4330559	560.6650488	517.9586275	186.3512223	576.1948221	459.2195909	634.3628846	264.3499901	151.4875227	200.7979781	214.6077587	142.0612753	187.6707435	259.326406	down	430	620	608	652	161	582	474	670	264	150	216	204	99	161	301	9.796543417	12.18705149	14.68176873	13.78410733	3.238749333	12.30091581	10.48126375	15.29288367	5.504161325	3.247473124	4.497813881	4.740012435	2.389129877	3.589808281	6.300552958
CNR1	-2.997279546	1.67E-08	1.83E-06	45.33695677	133.5866484	394.6786856	426.6008941	427.103112	114.8429542	465.0324971	38.81922129	20.0265144	55.54542498	25.09974726	33.66396215	44.48383367	16.31919509	29.29268374	down	45	161	428	537	369	116	480	41	20	55	27	32	31	14	34	0.569529814	1.758054649	5.741403987	6.306739229	4.123607917	1.361983947	5.896252638	0.519873855	0.231641709	0.66147972	0.31232808	0.413046389	0.415590677	0.173409527	0.395358086
CNTD1	1.377408363	0.011236649	0.05990323	8.059903425	21.57299912	1.844292924	5.56090551	23.14922016	3.96010187	6.781723917	1.893620551	33.04374876	17.1685859	26.9589878	30.50796569	15.78458614	25.64444942	15.50789139	up	8	26	2	7	20	4	7	2	33	17	29	29	11	22	18	0.26558291	0.74470802	0.070373722	0.215642728	0.586255841	0.12319134	0.225548049	0.066519703	1.002551968	0.536301429	0.879936745	0.981867845	0.386814706	0.714782294	0.549022828
CNTF	-2.112931908	0.012379479	0.063902002	16.11980685	229.8354137	66.39454525	176.3601462	42.8260573	4.950127337	0	18.93620551	5.0066286	5.049584089	8.366582421	16.83198107	21.52443565	15.1535383	40.49282752	down	16	277	72	222	37	5	0	20	5	5	9	16	15	13	47	0.664377945	9.923789375	3.168823924	8.554110127	1.356575586	0.192608424	0	0.832023112	0.189997569	0.197294566	0.341571047	0.677579267	0.659760995	0.528298702	1.793084849
CNTN1	2.759204907	6.31E-05	0.001378275	190.4152184	2582.122048	1319.591587	96.12422381	7411.222836	378.1897286	265.4560504	1055.693457	12721.84327	9173.074456	17276.06308	11254.28334	7750.231796	13680.14811	6920.827308	up	189	3112	1431	121	6403	382	274	1115	12705	9083	18584	10698	5401	11736	8033	2.149536474	30.53691411	17.25015635	1.277012132	64.30038376	4.030476811	3.024575803	12.70480642	132.2331975	98.16625502	193.1814977	124.0882071	65.0664848	130.6303476	83.93991793
CNTN4	-2.151361996	0.001382689	0.013364857	50.37439641	73.01630471	83.91532802	50.04814959	20.83429815	18.81048388	5.812906214	54.91499598	10.0132572	28.2776709	5.577721614	0	5.739849506	2.331313584	18.09253996	down	50	88	91	63	18	19	6	58	10	28	6	0	4	2	21	0.720595009	1.094224569	1.390058331	0.842535935	0.229055539	0.254029934	0.083927327	0.837451007	0.131887629	0.383468038	0.079034337	0	0.061063457	0.028209293	0.278066262
CNTN6	3.615208389	1.95E-05	0.000568594	0	12.44596103	0	15.09388638	8.102227057	0.990025467	0.968817702	6.627671928	35.0464002	14.13883545	170.1205092	42.07995268	18.6545109	181.8424596	15.50789139	up	0	15	0	19	7	1	1	7	35	14	183	40	13	156	18	0	0.225080797	0	0.306637228	0.107495363	0.016134469	0.01688012	0.121969952	0.557051696	0.231378271	2.908968698	0.709495318	0.23949042	2.655279279	0.287623856
CNTNAP3	-1.361568534	0.046367507	0.158100951	45.33695677	19.91353765	103.2804037	32.57101798	15.04699311	27.72071309	137.5721137	525.4797029	48.06363456	66.65450997	64.14379856	19.98797752	11.47969901	48.95758526	49.10832274	down	45	24	112	41	13	28	142	555	48	66	69	19	8	42	57	0.501567215	0.230797135	1.323137679	0.424059817	0.127940201	0.289524092	1.536157931	6.197546303	0.489599178	0.699053568	0.702925073	0.215980792	0.094451045	0.458149149	0.583712833
CNTNAP5	3.51346273	0.002206171	0.018739978	1.007487928	0	0	0.794415073	12.73207109	0	0	1.893620551	6.00795432	13.12891863	79.94734313	26.29997043	12.91466139	20.98182226	0	up	1	0	0	1	11	0	0	2	6	13	86	25	9	18	0	0.014883751	0	0	0.013811442	0.144561326	0	0	0.029823084	0.081723406	0.183867782	1.169914594	0.379487347	0.141891066	0.262195879	0
CNTRL	-1.167302255	0.017729547	0.082054968	380.8304368	224.8570293	812.4110328	229.585956	79.86480957	58.41150258	135.6344783	586.0755605	126.1670407	210.0626981	107.8359512	157.7998226	101.8823287	85.09294582	187.8177957	down	378	271	881	289	69	59	140	619	126	208	116	150	71	73	218	3.571799764	2.209363322	8.823514429	2.534076874	0.575693656	0.517198629	1.283968107	5.859979862	1.089553763	1.867706086	1.001835948	1.445544498	0.710646802	0.675086046	1.892603142
COBLL1	-1.367680864	0.009964143	0.055132809	154.145653	67.20818956	142.0105551	88.18007308	38.19621327	214.8355264	257.7055088	128.7661975	28.03712016	168.6561086	26.02936753	26.29997043	28.69924753	13.9878815	77.53945695	down	153	81	154	111	33	217	266	136	28	167	28	25	20	12	90	1.233121347	0.563250971	1.315544349	0.830164203	0.234841785	1.622497994	2.080783608	1.098154546	0.206516726	1.279030058	0.206260342	0.205494071	0.170743639	0.094653483	0.666445521
COCH	-2.607992751	0.008062849	0.047293166	2.014975856	2.489192206	6.455025233	1.588830146	3.472383025	20.79053482	19.37635405	14.20215413	0	0	0	2.103997634	0	3.496970376	4.307747609	down	2	3	7	2	3	21	20	15	0	0	0	2	0	3	5	0.046357642	0.059995011	0.171972802	0.043017778	0.061398766	0.451565427	0.449937542	0.348331515	0	0	0	0.047278777	0	0.068053985	0.10648026
COL17A1	-4.350005474	5.97E-06	0.000224242	318.3661853	100.397419	225.0037367	147.7612035	0	1.980050935	1.937635405	483.8200508	2.00265144	4.039667271	13.94430403	3.155996451	10.04473664	6.993940752	14.64634187	down	316	121	244	186	0	2	2	511	2	4	15	3	7	6	17	4.135117072	1.366119348	3.384238336	2.258605127	0	0.024279558	0.025401632	6.699336574	0.023950442	0.049740553	0.179405314	0.040037494	0.097028411	0.076840989	0.204388947
COL18A1	-2.265463523	0.001498437	0.014155966	204.5200494	4111.315794	482.2825995	237.5301068	575.2581211	5617.404503	5303.308103	172.3194701	392.5196823	503.9484921	270.5194983	258.791709	549.5905902	183.0081163	881.3651607	down	203	4955	523	299	497	5674	5474	182	392	499	291	246	383	157	1023	2.337836443	49.23390574	6.38396008	3.195331443	5.053840409	60.62021427	61.18624135	2.099904984	4.131302244	5.460954102	3.063052162	2.889336308	4.672152536	1.769533161	10.82434133
COL21A1	1.384738232	0.006017486	0.038537567	194.4451701	118.6514952	269.2667668	112.8069403	184.0363003	88.11226661	72.66132768	748.9269279	907.2011024	572.6228357	657.2415302	183.0477942	225.2890931	841.6042038	699.5782116	up	193	143	292	142	159	89	75	791	906	567	707	174	157	722	812	3.341102284	2.135851452	5.35779017	2.28111639	2.430393724	1.42933003	1.2601569	13.71889448	14.35302613	9.327503391	11.18652489	3.072038202	2.878937704	12.2323705	12.91505471
COL22A1	-3.272051045	4.37E-07	2.77E-05	947.0386525	282.10845	1195.101814	491.7429301	344.9233804	18.81048388	86.22477551	1161.736208	23.03049156	50.49584089	49.26987426	17.88397989	68.87819408	47.79192847	152.4942653	down	940	340	1296	619	298	19	89	1227	23	50	53	17	48	41	177	11.64938463	3.635436749	17.02356527	7.118564405	3.260907231	0.218443327	1.070523078	15.23455819	0.260846962	0.588836917	0.600335905	0.214866621	0.630110217	0.497278812	2.015376343
COL24A1	2.50293554	0.000243036	0.003769832	37.27705334	10.78649956	10.14361108	11.12181102	0	6.930178272	33.90861958	3.787241102	178.2359782	20.19833636	37.18481076	58.91193376	21.52443565	172.5172052	76.67790743	up	37	13	11	14	0	7	35	4	178	20	40	56	15	148	89	0.426357854	0.129246396	0.134349364	0.149701867	0	0.074830842	0.391445661	0.046178807	1.877047925	0.219004195	0.42128486	0.65812058	0.183089718	1.669072593	0.942259031
COL26A1	-7.19896484	4.61E-17	1.03E-13	207.5425132	28.210845	90.37035326	46.07607422	26.62160319	816.7710107	821.5574116	463.937035	2.00265144	0	3.718481076	4.207995268	4.30488713	0	0.861549522	down	206	34	98	58	23	825	848	490	2	0	4	4	3	0	1	5.341583345	0.760648916	2.693390053	1.395588624	0.526596142	19.84571666	21.34172586	12.72943239	0.047458674	0	0.094799511	0.105781003	0.082399428	0	0.023823773
COL27A1	-1.363215681	0.016222133	0.077158865	933.9413094	78.82441986	824.3989368	262.156974	106.4864128	363.3393466	1446.44483	1466.609117	443.587294	258.5387054	206.3756997	137.811845	186.545109	500.0667638	131.8170768	down	927	95	894	330	92	367	1493	1549	443	256	222	131	130	429	153	9.358742013	0.827492167	9.566336374	3.091564556	0.820110963	3.437271641	14.62946503	15.6674865	4.092835438	2.455995695	2.048490872	1.348819819	1.390212684	4.23873241	1.419178199
COL2A1	-6.211858959	5.27E-06	0.000205875	26.19468613	14.1054225	39.65229786	14.29947131	4.629844033	1603.841257	4197.887104	28.40430826	5.0066286	0	0.929620269	0	11.47969901	0	3.446198087	down	26	17	43	18	4	1620	4333	30	5	0	1	0	8	0	4	0.401647853	0.226581041	0.704062065	0.25803062	0.054560601	23.21652232	64.96683162	0.464305178	0.070684619	0	0.014119373	0	0.130906811	0	0.05677274
COL4A1	-1.820254766	0.004831232	0.032987351	136.0108703	36.50815235	122.6454794	51.63697973	150.4699311	1118.728778	3778.389039	93.73421727	90.1193148	583.7319207	34.39594995	28.40396806	94.70751685	24.47879263	80.12410552	down	135	44	133	65	130	1130	3900	99	90	578	37	27	66	21	93	1.410920239	0.396756377	1.47329842	0.630389092	1.199662533	10.95613027	39.56072098	1.036606814	0.860783671	5.740456465	0.353438403	0.287791101	0.730655711	0.214797369	0.893016333
COL5A1	-4.017208302	5.08E-12	2.14E-09	3703.525624	1015.59042	2818.079587	370.1974239	121.5334059	1112.788625	2700.094936	351.2666122	103.1365492	116.140434	55.77721614	63.11992902	127.7116515	39.63233093	153.3558149	down	3676	1224	3056	466	105	1124	2787	371	103	115	60	60	89	34	178	33.85266247	9.725261569	29.82916289	3.982262493	0.853795135	9.602707246	24.91065764	3.422956721	0.868035264	1.006387104	0.505023859	0.56352538	0.868175424	0.306434185	1.506069763
COL5A3	-2.028160157	0.000364746	0.005109488	2121.769577	488.7114031	1181.269618	344.7761416	577.5730431	161.3741512	141.4473845	1502.587907	251.3327557	220.1618663	136.6541795	42.07995268	97.57744161	376.5071438	273.9727479	down	2106	589	1281	434	499	163	146	1587	251	218	147	40	68	323	318	26.82668073	6.473310119	17.29529966	5.130089498	5.612497596	1.926221507	1.80506284	20.25329417	2.925937944	2.638851565	1.711469744	0.519653033	0.917524436	4.026725855	3.721717912
COL8A2	-1.998321465	0.00049761	0.006439653	326.4260887	1008.952574	215.7822721	57.99230031	228.0198186	84.15216474	25.18926026	279.3090313	54.07158888	44.43633998	59.49569721	72.58791838	58.83345744	85.09294582	112.8629873	down	324	1216	234	73	197	85	26	295	54	44	64	69	41	73	131	5.456363922	17.66828671	4.176808493	1.140795546	2.929352217	1.327967032	0.424974198	4.977262025	0.832213763	0.704143038	0.985102928	1.185092667	0.731378733	1.203156566	2.02692357
COL9A1	-1.85746207	0.021715651	0.094247975	105.7862325	48.12438265	435.25313	197.8093531	72.92004352	112.8629033	222.8280715	44.50008295	140.1856008	115.1305172	1.859240538	1.051998817	15.78458614	20.98182226	4.307747609	down	105	58	472	249	63	114	230	47	140	114	2	1	11	18	5	1.575615841	0.75091638	7.507121164	3.467264913	0.834735026	1.586996394	3.349806889	0.706592572	1.922524533	1.62560784	0.02743054	0.015304035	0.174845266	0.264347076	0.068934845
COLCA2	-2.624430192	5.89E-05	0.001308609	397.9577316	477.9249036	209.3272468	636.3264733	254.6414218	13.86035654	31.97098418	279.3090313	37.04905164	14.13883545	23.24050672	43.1319515	24.3943604	27.97576301	155.9404634	down	395	576	227	801	220	14	33	295	37	14	25	41	17	24	181	15.08745362	18.98208355	9.189991232	28.39082461	7.419738199	0.496085962	1.223386513	11.28888473	1.293312253	0.508155678	0.87277476	1.597157005	0.687809115	0.897162394	6.351922433
COLEC12	1.534564239	0.000781829	0.008811093	99.74130489	826.4118124	580.9522709	366.2253486	835.6868479	422.7408746	630.7003242	2162.514669	1883.493679	3527.639445	1560.832432	1641.118155	1643.031921	2208.919621	2553.632782	up	99	996	630	461	722	427	651	2284	1881	3493	1679	1560	1145	1895	2964	1.355961021	11.76993038	9.145826276	5.859216891	8.731648751	5.42562702	8.65413958	31.34139194	23.57673282	45.4632513	21.01870836	21.79121827	16.61183659	25.40166547	37.29906704
COLQ	-3.136296954	1.32E-05	0.00042902	3708.563063	645.5305121	2297.066836	2009.870134	56.7155894	28.71073856	267.3936859	3812.804979	168.222721	220.1618663	149.6688633	127.2918569	152.1060119	127.0565903	331.6965659	down	3681	778	2491	2530	49	29	276	4027	168	218	161	121	106	109	385	85.90355079	15.66489326	61.61541999	54.78888442	1.009690864	0.627846309	6.251514982	94.15363638	3.587875755	4.834501355	3.434112288	2.879887813	2.620301807	2.489503626	8.254937441
COQ4	-1.631004719	8.41E-05	0.001696303	4676.758962	2814.446654	5143.732964	2574.699251	599.5648023	1099.918294	990.1316918	2861.260653	691.9160726	1035.164738	580.0830478	744.8151625	1096.311256	610.804159	1106.229586	down	4642	3392	5578	3241	518	1111	1022	3022	691	1025	624	708	764	524	1284	145.6797772	91.84436602	185.5423401	94.38430924	14.35393386	32.3458256	31.12977088	95.01644173	19.84517785	30.56806106	17.89872269	22.66064627	25.39730554	16.09408855	37.0226
CORO2A	-1.380788254	0.033350952	0.126503612	4.029951713	8.297307353	14.75434339	3.177660291	10.41714907	11.88030561	13.56344783	20.82982606	9.01193148	0	7.436962152	1.051998817	2.869924753	2.331313584	6.030846652	down	4	10	16	4	9	12	14	22	9	0	8	1	2	2	7	0.05502588	0.118688749	0.233290673	0.051061508	0.10931923	0.153143406	0.186924376	0.303207443	0.113300632	0	0.100586642	0.014029814	0.029143195	0.02692638	0.088473418
CORO2B	-1.723422668	0.000148982	0.002603021	5078.746646	4789.205804	2592.153704	5371.040307	979.2120129	1014.776104	1923.103139	2487.270594	446.5912711	1399.744709	425.7660832	1101.442761	440.5334496	729.7011518	1877.316408	down	5041	5772	2811	6761	846	1025	1985	2627	446	1386	458	1047	307	626	2179	99.16287432	97.96281954	58.6089097	123.4155786	14.69433108	18.7053709	37.89865666	51.77291907	8.028789719	25.90869473	8.234575287	21.0050632	6.396920267	12.05168327	39.38196648
COTL1	1.995974529	5.09E-05	0.001173551	2831.041078	2114.153914	1388.752571	1163.023667	7219.084308	5008.53884	3650.505102	1138.065951	6694.863764	5706.03002	12531.28123	7889.991128	12631.9738	34737.73806	5362.284223	up	2810	2548	1506	1464	6237	5059	3768	1202	6686	5650	13480	7500	8803	29801	6224	119.9102156	93.8105824	68.11538617	57.97190594	235.0025941	200.2740095	156.0600185	51.38832967	261.0952985	229.112195	525.7545905	326.4044182	397.9062113	1244.576706	244.0210022
CPA1	1.460944546	0.033267436	0.126370952	12.08985514	5.808115147	4.610732309	3.972075364	10.41714907	0	0.968817702	274.5749799	13.01723436	5.049584089	3.718481076	19.98797752	15.78458614	9.325254336	43.93902561	up	12	7	5	5	9	0	1	290	13	5	4	19	11	8	51	0.621705449	0.312898883	0.274564143	0.240380963	0.411711488	0	0.050284522	15.05260258	0.616353115	0.246163312	0.189411671	1.003926527	0.603665374	0.405634029	2.427623664
CPAMD8	5.803271411	5.80E-17	1.13E-13	14.10483099	87.12172721	14.75434339	19.86037682	339.1360754	22.77058575	4.844088512	65.32990901	3548.698352	2387.443357	5367.627433	7900.511116	1790.833046	4942.384798	1767.038069	up	14	105	16	25	293	23	5	69	3544	2364	5774	7510	1248	4240	2051	0.183445576	1.187055574	0.222213059	0.303980591	3.38995456	0.279587077	0.063588724	0.905812832	42.49675183	29.43584956	69.15113374	100.3607843	17.32183694	54.37334254	24.69179298
CPE	2.127362216	0.001607864	0.014913802	182.355315	5523.517505	1148.072345	427.3953092	18226.5385	11485.28545	8811.397003	2399.217238	31181.28292	18897.56349	32207.62384	23434.32565	17411.83348	41231.61205	19917.30184	up	181	6657	1245	538	15747	11601	9095	2534	31140	18712	34646	22276	12134	35372	23118	5.879751674	186.5784631	42.86670956	16.21770228	451.6742016	349.6116417	286.7569873	82.47022706	925.7246611	577.6310269	1028.671785	738.0104653	417.5269885	1124.555756	689.983059
CPED1	1.251541468	0.001628539	0.015034151	16.11980685	23.23246059	15.67648985	181.9210517	59.03051142	11.88030561	16.46990094	10.41491303	36.04772592	42.41650635	53.9179756	56.80793612	64.57330695	65.27678035	82.70875408	up	16	28	17	229	51	12	17	11	36	42	58	54	45	56	96	0.215911432	0.325998973	0.243150387	2.86759475	0.607677114	0.150226639	0.222656549	0.148716279	0.444570839	0.538585728	0.715363812	0.74318052	0.643233008	0.739579134	1.190240291
CPLX1	-3.034980239	0.007159287	0.043546756	3.022463784	10.78649956	10.14361108	3.177660291	208.3429815	1370.195247	1073.450014	0	104.1378749	51.50575771	9.29620269	56.80793612	35.87405941	16.31919509	12.0616933	down	3	13	11	4	180	1384	1108	0	104	51	10	54	25	14	14	0.108178458	0.40445055	0.420419263	0.133846236	5.731114525	46.29836697	38.77842713	0	3.431908405	1.747590214	0.329581519	1.985903745	0.954903961	0.494070059	0.463826254
CPM	1.09586381	0.049710027	0.165347236	60.44927569	36.50815235	27.66439385	18.27154667	112.2737178	87.12224114	170.5119156	65.32990901	139.1842751	80.79334542	42.76253237	75.74391483	503.6717942	62.94546677	176.617652	up	60	44	30	23	97	88	176	69	139	80	46	72	351	54	205	0.693932993	0.439057609	0.367754443	0.246842969	0.990569768	0.944189155	1.975649279	0.799513032	1.47117353	0.879237429	0.486258757	0.849265896	4.300050497	0.611224865	2.178351234
CPNE2	-1.205545421	0.006608674	0.041093747	5939.141336	3769.466731	1259.652067	3814.78118	1620.445411	2038.462438	1775.842848	283.0962724	1079.429126	935.1829733	1196.421286	1040.42683	1211.108246	807.8001569	1507.711663	down	5895	4543	1366	4802	1400	2059	1833	299	1078	926	1287	989	844	693	1750	157.4784758	104.7086776	38.6775076	119.0381551	33.02269228	51.02744101	47.52594427	8.002372287	26.35354053	23.50705776	31.4238402	26.94502473	23.88251135	18.11805589	42.95198119
CPNE4	-4.604723285	1.23E-09	2.15E-07	563.1857518	43.14599824	574.4972457	44.48724408	72.92004352	187.1148134	473.7518565	12.30853358	0	13.12891863	4.648101345	21.03997634	12.91466139	11.65656792	7.753945695	down	559	52	623	56	63	189	489	13	0	13	5	20	9	10	9	7.785190055	0.624832052	9.196357493	0.723722503	0.774720431	2.441907815	6.60993466	0.181388995	0	0.172048408	0.063645944	0.284074538	0.132770036	0.136300792	0.115161597
CPNE5	-3.284291208	7.47E-06	0.0002641	180.3403391	22.40272985	97.74752495	114.3957705	89.12449763	71.28183366	63.94196836	862.544161	30.0397716	57.56525861	1.859240538	4.207995268	18.6545109	6.993940752	15.50789139	down	179	27	106	144	77	72	66	911	30	57	2	4	13	6	18	3.500146028	0.455511601	2.19689543	2.612896837	1.329446627	1.306097742	1.252587186	17.84685437	0.536830526	1.059151006	0.035744271	0.079769712	0.269262974	0.114822064	0.323380179
CPNE7	-3.215844527	0.002858238	0.02274784	0	4.148653677	1.844292924	4.766490437	11.57461008	49.50127337	32.93980188	3.787241102	0	2.019833636	3.718481076	0	0	3.496970376	0.861549522	down	0	5	2	6	10	50	34	4	0	2	4	0	0	3	1	0	0.127689796	0.062745709	0.164801642	0.261354928	1.372978379	0.976772576	0.118618876	0	0.056255312	0.108214873	0	0	0.086905221	0.027195147
CPNE8	3.031489455	1.64E-06	7.77E-05	3.022463784	16.59461471	11.987904	163.649505	81.02227057	27.72071309	20.34517175	29.35111854	531.7039573	817.0227056	352.3260819	328.2236309	167.8905981	145.707099	189.5408948	up	3	20	13	206	70	28	21	31	531	809	379	312	117	125	220	0.056566104	0.32536254	0.259805744	3.604365864	1.165413643	0.489782304	0.38431311	0.585607828	9.162465362	14.49550751	6.531569261	5.999768655	2.336797201	2.306672772	3.811232548
CPVL	-1.110819435	0.012816985	0.065661299	723.3763324	267.1732968	534.8449478	405.9461022	342.6084584	992.9955439	423.3733359	1699.524444	346.4586991	60.59500907	443.4288683	199.8797752	388.8748041	343.8687536	400.6205276	down	718	322	580	511	296	1003	437	1795	346	60	477	190	271	295	465	20.05242925	7.758914479	17.16883906	13.24311307	7.299301591	25.9868435	11.84554049	50.22467922	8.843037423	1.592368924	12.17598894	5.411791436	8.017002006	8.063164713	11.93172568
CRABP2	-1.95200765	0.042387692	0.148812276	7.052415497	8.297307353	35.04156555	12.71064116	21.99175916	664.3070887	1200.365133	62.48947818	26.03446872	35.34708862	0	6.311992902	78.92293071	11.65656792	31.8773323	down	7	10	38	16	19	671	1239	66	26	35	0	6	55	10	37	0.500472886	0.616857797	2.87962873	1.061522331	1.199452802	44.50564335	85.97748089	4.72755532	1.701134598	2.377937593	0	0.437500613	4.165291079	0.6997187	2.430479692
CRB1	2.444159716	1.24E-09	2.15E-07	150.1157013	152.6704553	64.55025233	144.5835432	304.4122452	34.65089136	73.63014538	107.9363714	555.7357746	1220.989433	692.5671004	864.7430276	373.0902179	465.09706	740.0710391	up	149	184	70	182	263	35	76	114	555	1209	745	822	260	399	859	1.034264355	1.10195956	0.515007693	1.172312283	1.611937082	0.225384156	0.512023363	0.79279392	3.525502994	7.974830929	4.726556778	5.81918291	1.911695818	2.710560791	5.478305052
CREG2	-1.788409016	0.030345752	0.118529796	26.19468613	2.489192206	53.48449478	93.74097859	27.7790642	8.910229207	0.968817702	6.627671928	15.0198858	9.08925136	4.648101345	2.103997634	1.434962377	2.331313584	20.67718852	down	26	3	58	118	24	9	1	7	15	9	5	2	1	2	24	0.320349243	0.031891442	0.757440871	1.349146156	0.261101066	0.102873357	0.011958625	0.086408918	0.169131472	0.105376255	0.056307167	0.025131896	0.013051202	0.024116891	0.271687311
CRIP1	-3.782866045	4.54E-06	0.000182587	66.49420326	52.27303633	176.1299742	108.834865	11.57461008	11.88030561	10.65699473	912.7251056	6.00795432	9.08925136	14.8739243	10.51998817	28.69924753	2.331313584	14.64634187	down	66	63	191	137	10	12	11	964	6	9	16	10	20	2	17	3.538254117	2.913990821	10.85297593	6.815414763	0.473360629	0.596810397	0.572359198	51.77645227	0.294360242	0.458498046	0.78398614	0.546751504	1.135730356	0.104933956	0.83733986
CRLS1	-1.338638338	1.14E-05	0.000383094	2638.610884	1213.066335	1874.723757	1221.015967	784.7585636	861.3221567	1491.979262	824.6717499	666.8829296	847.3202101	466.669375	463.9314783	351.5657823	403.31725	573.7919815	down	2619	1462	2033	1537	678	870	1540	871	666	839	502	441	245	346	666	50.02992254	24.09596088	41.16253359	27.24550348	11.4359191	15.41784353	28.55261891	16.66950321	11.64263753	15.23022037	8.764787001	8.591674656	4.957475416	6.468616405	11.68897204
CROCC2	-2.678833763	0.006060844	0.03867254	471.5043504	215.7299912	901.8592396	407.5349323	6.944766049	0	1.937635405	401.4475568	64.08484608	14.13883545	13.94430403	44.18395032	63.13834457	6.993940752	122.3400321	down	468	260	978	513	6	0	2	424	64	14	15	42	44	6	142	6.838759934	3.277988294	15.14749256	6.956255244	0.077415835	0	0.028365628	6.207368562	0.855843379	0.194405898	0.200339268	0.6259299	0.68105837	0.085807198	1.90645961
CRTAC1	-2.016760865	0.032248881	0.123765974	6.044927569	43.14599824	23.05366154	6.355320582	166.6743852	3545.281199	590.9787984	1013.086995	282.3738531	114.1206004	178.4870916	319.8076404	84.66278022	111.903052	74.95480839	down	6	52	25	8	144	3581	610	1070	282	113	192	304	59	96	87	0.154056296	1.151951224	0.680359727	0.190609625	3.264658382	85.29873147	15.20158714	27.52467185	6.626132654	2.757125533	4.50580869	7.960616224	1.604650171	2.412350466	2.0523679
CRTAM	1.712419435	0.045084784	0.155252276	0	0	0	3.177660291	1.157461008	0.990025467	3.875270809	9.468102755	6.00795432	3.029750453	8.366582421	5.259994085	17.21954852	4.662627168	9.477044739	up	0	0	0	4	1	1	4	10	6	3	9	5	12	4	11	0	0	0	0.110995681	0.026403804	0.027741472	0.11609415	0.299591592	0.164192576	0.085249256	0.245983104	0.152487539	0.380102608	0.117063205	0.302217699
CRTAP	1.012643132	0.001114242	0.011450306	1270.442277	1931.613152	1065.079163	1315.551361	2854.298846	3791.79754	1651.834183	1131.438279	4376.794722	2996.423198	2703.335742	4099.63939	5607.832968	3931.760359	2786.251153	up	1261	2328	1155	1656	2466	3830	1705	1195	4371	2967	2908	3897	3908	3373	3234	14.95811119	23.82578351	14.5215857	18.22840383	25.828655	42.14737137	19.6298486	14.20168076	47.44880647	33.44483914	31.52821549	47.14514524	49.10394431	39.15786266	35.24596819
CRTC3	-1.276903611	1.69E-07	1.28E-05	1005.472952	984.0606521	890.7934821	1001.757407	466.4567863	450.4615877	640.3885013	976.161394	442.5859683	255.5089549	422.0476021	289.2996747	264.0330773	296.0768252	346.3429077	down	998	1186	966	1261	403	455	661	1031	442	253	454	275	184	254	402	12.4624401	12.77790858	12.78556889	14.61215491	4.443494402	5.271011803	8.011335107	12.89856445	5.051003014	3.002223073	5.181693408	3.502274146	2.433831561	3.104182358	4.612181129
CRYAB	1.923128499	0.007630501	0.045613635	645.7997619	6990.481445	1361.088178	2534.978497	36156.76697	4197.707982	1626.644922	1257.364046	11030.60413	14695.29962	14842.31721	21166.2162	69087.69858	33545.27116	17380.90005	up	641	8425	1476	3191	31238	4240	1679	1328	11016	14551	15966	20120	48146	28778	20174	20.30282676	230.2347819	49.55131957	93.7890036	873.632433	124.5874754	51.61549203	42.14118315	319.3046346	437.9668247	462.2084935	649.9371436	1615.321017	892.0723012	587.0813101
CRYBB2	-1.995262761	0.033388341	0.126597902	20.14975856	5.808115147	5.532878771	0.794415073	1.157461008	15.84040748	8.719359321	22.72344661	0	8.079334542	0.929620269	3.155996451	0	0	5.16929713	down	20	7	6	1	1	16	9	24	0	8	1	3	0	0	6	1.775298854	0.536095377	0.564498919	0.08236982	0.07837698	1.31756336	0.775380514	2.134336488	0	0.674809765	0.08113062	0.271586159	0	0	0.489328472
CRYBG2	2.597146116	0.013756412	0.068870243	1.007487928	0	0	0.794415073	0	1.980050935	0.968817702	0.946810275	1.00132572	0	6.507341883	8.415990537	8.609774259	2.331313584	3.446198087	up	1	0	0	1	0	2	1	1	1	0	7	8	6	2	4	0.012545181	0	0	0.011641356	0	0.023276462	0.012176089	0.012568606	0.011480472	0	0.080263536	0.102355649	0.079731206	0.02455545	0.046104645
CSDC2	1.905280224	0.00655538	0.040827367	10.07487928	60.57034368	34.11941909	27.01011248	212.9728255	54.45140071	51.34733823	231.9685175	76.10075472	550.4046657	7.436962152	587.0153399	449.1432239	236.6283288	329.1119173	up	10	73	37	34	184	55	53	245	76	545	8	558	313	203	382	0.283203958	1.783711959	1.110635193	0.893521228	4.601126682	1.445014011	1.456820637	6.951452728	1.969680236	14.66714941	0.207077362	16.11678527	9.389529044	5.626474102	9.939635097
CSF1R	1.093225708	0.005471293	0.036166566	607.5152207	1205.598758	510.8691398	428.9841393	1450.298643	980.1252128	438.8744192	805.7355444	612.8113407	548.3848321	1939.187881	1817.853956	2109.394694	2845.368229	2126.30422	up	603	1453	554	540	1253	990	453	851	612	543	2086	1728	1470	2441	2468	11.88853867	24.7160646	11.57687422	9.879422549	21.81269276	18.10741298	8.668426294	16.80934895	11.04194044	10.1732774	37.58969346	34.74559894	30.69931254	47.09989177	44.7058212
CSF2RB	1.746138348	0.004471379	0.031192406	0	28.210845	15.67648985	7.944150728	72.92004352	15.84040748	9.688177024	19.88301579	21.02784012	91.90243042	39.0440513	84.15990537	86.09774259	97.91517053	77.53945695	up	0	34	17	10	63	16	10	21	21	91	42	80	60	84	90	0	0.472658914	0.290325846	0.149517845	0.896301224	0.239164339	0.15638579	0.338997001	0.309648159	1.393341839	0.61852748	1.314623163	1.02404206	1.324605776	1.332344887
CSGALNACT1	1.183095163	0.000865265	0.009558305	409.0400988	350.976101	735.8728765	379.7304048	430.5754951	211.86545	286.7700399	110.7768022	1078.4278	669.5748502	1111.825842	743.7631637	348.6958575	1030.440604	808.9950009	up	406	423	798	478	372	214	296	117	1077	663	1196	707	243	884	939	7.103486125	6.385404516	14.79853697	7.760684675	5.746924496	3.473516175	5.026528046	2.050886068	17.24423854	11.02323144	19.12581717	12.61565542	4.503518275	15.1369625	15.09450425
CSGALNACT2	1.564205011	3.85E-05	0.000950691	82.61401011	139.3947635	144.7769945	74.67501684	275.47572	129.6933362	190.8570874	255.6387744	448.5939226	1010.926735	313.2820306	348.2116084	182.2402218	610.804159	429.0516618	up	82	168	157	94	238	131	197	270	448	1001	337	331	127	524	498	1.728941184	3.056174823	3.508620585	1.839165701	4.430883922	2.562404641	4.03147053	5.703484971	8.644247575	20.05627793	6.494408246	7.117693171	2.836418054	10.81281123	9.647248571
CSMD3	-2.257866896	0.001988463	0.017478782	238.774639	146.8623402	450.0074734	280.4285207	30.09398621	71.28183366	281.9259514	326.649545	51.06761172	111.09085	18.59240538	6.311992902	4.30488713	2.331313584	139.5710225	down	237	177	488	353	26	72	291	345	51	110	20	6	3	2	162	1.386730169	0.893551172	3.026452258	1.916659481	0.134327216	0.390828444	1.652599066	2.022427133	0.273084223	0.611626364	0.106958901	0.035804678	0.018593666	0.011452877	0.870896191
CSPG5	-2.037674457	0.002387235	0.019834365	847.2973476	1391.458443	561.5871952	824.6028456	496.5507725	1317.723897	1496.82335	122.1385255	647.8577409	480.7204053	19.52202565	26.29997043	35.87405941	160.8606373	132.6786263	down	841	1677	609	1038	429	1331	1545	129	647	476	21	25	25	138	154	15.14912201	26.06316029	11.62730722	17.35063843	6.823321085	22.24229377	27.01163344	2.328044878	10.66543477	8.147949242	0.345743544	0.459278778	0.477014553	2.432828647	2.548707208
CSPP1	-1.971531661	0.000179098	0.002991996	938.978749	668.7629727	1760.377596	687.963453	122.6908669	104.9426996	238.3291548	1494.066615	207.274424	162.5966077	242.6308902	160.955819	121.971802	138.7131582	307.5731793	down	932	806	1909	866	106	106	246	1578	207	161	261	153	85	119	357	15.0880669	11.25784526	32.75623698	13.00954833	1.515202235	1.591965322	3.865304317	25.59380505	3.066696867	2.476814372	3.861904351	2.526120254	1.457594655	1.885409179	5.309989513
CSRP1	2.050552371	0.00014239	0.002518844	1711.72199	3654.963889	1408.117647	2129.82681	13000.60204	993.9855694	1145.142524	2843.271257	18614.64514	8084.384126	24616.34472	7744.815291	13866.04144	19648.31089	4884.124239	up	1699	4405	1527	2681	11232	1004	1182	3003	18590	8005	26480	7362	9663	16856	5669	53.51185862	119.7030219	50.97603839	78.35741658	312.3638737	29.3359677	36.13308388	94.75936876	535.8199284	239.5895586	762.2860195	236.4816089	322.3805182	519.5796659	164.0479744
CSRP2	-1.902131947	8.53E-05	0.00171506	5886.751964	3535.482663	5377.036019	8385.845508	821.7973158	1285.053057	1692.524526	2604.675068	409.5422195	470.6212371	771.5848232	767.9591365	1084.831557	1395.29118	2027.226025	down	5843	4261	5831	10556	710	1298	1747	2751	409	466	830	730	756	1197	2353	392.4227621	246.9064202	415.0799281	657.8764252	42.10403337	80.87290542	113.8785962	185.1053898	25.13763567	29.74090058	50.94947505	50.00184916	53.78240915	78.67801989	145.1937726
CST3	1.875031526	0.002102154	0.018091264	24721.73878	84734.59188	13289.05266	18366.87648	226348.4449	230348.2355	101628.0082	10522.8494	452483.0717	219014.6008	396513.7222	216249.9288	480195.8097	359072.4152	155140.9455	up	24538	102123	14411	23120	195556	232669	104899	11114	451884	216864	426533	205561	334640	308043	180072	522.2758186	1875.369572	325.1062075	456.6413385	3675.182841	4594.193985	2167.020404	236.9961652	8801.780549	4386.297807	8297.680548	4462.172749	7544.64415	6416.719687	3521.394675
CTDP1	-1.052245577	0.000457349	0.006059192	643.7847861	287.9165652	226.8480296	235.1468615	180.5639173	212.8554755	176.3248218	368.3091972	159.2107895	145.4280218	109.6951917	126.239858	144.9312	108.4060817	189.5408948	down	639	347	246	296	156	215	182	389	159	144	118	120	101	93	220	8.440481588	3.954561994	3.444069155	3.628145691	1.819441161	2.634601155	2.33328964	5.147853039	1.921968691	1.80750187	1.424595911	1.61656256	1.413148804	1.202237539	2.669911145
CTGF	-1.064447451	0.015497998	0.074970186	2653.723203	6098.520905	3352.002389	3017.188446	2192.23115	758.3595081	803.1498753	3168.027182	1554.057518	746.3285283	733.4703922	2021.941726	1077.656745	660.9274011	2427.846552	down	2634	7350	3635	3798	1894	766	829	3346	1552	739	789	1922	751	567	2818	88.56471876	213.2233984	129.5447388	118.5022444	56.23050714	23.89372144	27.05393261	112.7148361	47.75507261	23.61235533	24.24740675	65.90877839	26.74761522	18.65816817	87.05500097
CTH	1.345820236	0.003747292	0.027503851	10.07487928	38.16761383	7.377171694	19.86037682	38.19621327	30.69078949	86.22477551	27.45749799	157.208138	64.63467634	110.624812	56.80793612	50.22368318	65.27678035	68.06241222	up	10	46	8	25	33	31	89	29	157	64	119	54	35	56	79	0.367503454	1.458551614	0.311617472	0.852566125	1.070834646	1.056898226	3.174551145	1.067750033	5.280121227	2.235070848	3.99716158	2.023951434	1.36247839	2.014143549	2.667449927
CTNNA2	1.317437113	0.000431127	0.005790371	1157.603629	1724.180468	2892.773451	1394.992868	2078.799971	6905.427636	1735.152505	2975.824696	11906.76414	5006.157666	6589.148466	5022.242353	4679.41231	6137.18301	6157.494432	up	1149	2078	3137	1756	1796	6975	1791	3143	11891	4957	7088	4774	3261	5265	7147	16.12778054	25.16533201	46.67018073	22.87208343	22.25911829	90.8257176	24.3995074	44.19866254	152.7410498	66.11856053	90.93301748	68.34108867	48.48479104	72.32591208	92.16926354
CTNNA3	2.501140675	0.002421073	0.019987926	2.014975856	112.0136493	55.32878771	12.71064116	776.6563365	470.2620971	245.1108787	11.36172331	1681.225884	1691.61067	1201.999008	1269.762572	741.8755487	1622.594254	136.986374	up	2	135	60	16	671	475	253	12	1679	1675	1293	1207	517	1392	159	0.014615451	0.851174344	0.464733361	0.108499774	4.329639928	3.220222427	1.794459366	0.087856445	11.22834435	11.63179976	8.636227088	8.995687973	4.001961509	9.9554848	1.067547221
CTRC	-3.689338883	0.034991258	0.130723649	2.014975856	1.659461471	3.688585847	0	0	0	24.22044256	3.787241102	0	2.019833636	0	0	0	0	0	down	2	2	4	0	0	0	25	4	0	2	0	0	0	0	0	0.045120906	0.038929637	0.095648507	0	0	0	0.547417556	0.090410314	0	0.042877327	0	0	0	0	0
CTSS	1.352860964	6.96E-06	0.000249531	168.250484	289.5760266	357.7928272	258.1848987	677.1146898	543.5239816	298.3958523	373.0432485	1106.464921	698.8624379	775.3033043	621.7313009	1463.661624	1070.072935	890.8422054	up	167	349	388	325	585	549	308	394	1105	692	834	591	1020	918	1034	3.197915377	5.766050847	7.875037113	5.775113121	9.891300836	9.752880209	5.724428151	7.558870206	19.364023	12.59234127	14.59687417	11.54204807	20.68953933	17.2041866	18.19193073
CTSV	-2.586482452	2.30E-05	0.000643897	27.20217406	14.93515324	71.92742402	13.50505624	9.259688066	31.68081496	87.19359321	73.85120149	3.00397716	8.079334542	1.859240538	5.259994085	5.739849506	4.662627168	18.95408948	down	27	18	78	17	8	32	90	78	3	8	2	5	4	4	22	0.465461412	0.267728724	1.425229845	0.271954017	0.121774668	0.511776036	1.505890258	1.347177097	0.047328636	0.131056872	0.031513253	0.0879093	0.073043246	0.067487117	0.348457934
CTTNBP2	-1.636766228	0.000437887	0.005861004	117.8760876	74.67576618	379.0021958	242.2965972	122.6908669	145.5337437	328.4292011	96.5746481	105.1392006	135.3288536	21.38126619	32.61196333	35.87405941	37.30101734	56.00071891	down	117	90	411	305	106	147	339	102	105	134	23	31	25	32	65	1.541298407	1.022930015	5.738694124	3.728441605	1.232973611	1.796504263	4.334424696	1.346205033	1.265823	1.677473085	0.276931285	0.416492767	0.348851849	0.41256446	0.786723247
CTXN2	-1.393559042	0.025156816	0.104313634	23.17222235	41.48653677	94.98108556	30.18777277	11.57461008	8.910229207	21.31398945	13.25534386	1.00132572	9.08925136	3.718481076	12.6239858	25.82932278	9.325254336	20.67718852	down	23	50	103	38	10	9	22	14	1	9	4	12	18	8	24	0.480056264	0.900402835	2.278620063	0.735994451	0.184294067	0.174267686	0.445674598	0.29275378	0.019100605	0.178507599	0.076307568	0.25544091	0.397957746	0.163416257	0.460238881
CUEDC1	-1.104157851	7.21E-05	0.00151201	1373.206046	1336.696215	846.5304519	1843.042969	1200.287066	1036.556664	459.2195909	1330.268437	381.5050993	493.8493239	369.0592468	603.847321	608.4240477	581.6627392	798.6564066	down	1363	1611	918	2320	1037	1047	474	1405	381	489	397	574	424	499	927	25.43762283	25.94052449	18.15907559	40.17864543	17.08859955	18.1274785	8.585980652	26.27042883	6.507114654	8.672402408	6.771961679	10.9254029	8.381981099	9.114276096	15.8952792
CUX2	-7.217137532	5.37E-07	3.18E-05	18.13478271	5.808115147	23.05366154	0.794415073	12.73207109	602.9255097	776.9917973	1037.704062	4.00530288	0	0	0	8.609774259	2.331313584	0	down	18	7	25	1	11	609	802	1096	4	0	0	0	6	2	0	0.206841512	0.069401009	0.304491795	0.010663305	0.111610469	6.492209714	8.944796458	12.61786633	0.042063752	0	0	0	0.073032573	0.022492419	0
CWF19L2	1.0545675	0.000139589	0.002474898	70.52415497	129.4379947	96.82537849	98.50746903	148.1550091	130.6833617	133.6968429	77.63844259	249.3301043	113.1106836	175.6982308	180.9437965	400.3545031	235.462672	255.8802079	up	70	156	105	124	128	132	138	82	249	112	189	172	279	202	297	1.679439215	3.229188468	2.670090222	2.760670492	2.711585282	2.937989439	3.213484669	1.971016556	5.466991674	2.553490033	4.144492626	4.208618872	7.090397871	4.743059648	6.546820865
CXADR	-1.78458628	0.001267655	0.012577833	334.4859921	484.5627494	580.0301245	391.6466309	269.6884149	182.164686	102.6946765	299.1920471	37.04905164	69.68426043	13.94430403	87.31590182	143.4962377	20.98182226	298.957684	down	332	584	629	493	233	184	106	316	37	69	15	83	100	18	347	3.907570402	5.930401808	7.846748998	5.384461616	2.421428765	2.009077084	1.210892221	3.726198447	0.398522887	0.77173414	0.161362756	0.996303651	1.246719868	0.207339573	3.752372645
CXCL10	2.149436014	7.19E-05	0.001511617	4.029951713	12.44596103	44.26303017	18.27154667	40.51113529	27.72071309	12.59463013	20.82982606	30.0397716	50.49584089	139.4430403	46.28794795	88.96766735	290.2485412	55.13916939	up	4	15	48	23	35	28	13	22	30	50	150	44	62	249	64	0.267502514	0.865489256	3.402354032	1.427323288	2.066726319	1.737144549	0.843805061	1.474011013	1.835996917	3.17751622	9.168587915	3.000996268	4.391973587	16.29701973	3.93238119
CXCL8	1.75005212	0.047615198	0.160775916	7.052415497	24.06219132	49.79590894	13.50505624	309.0420892	77.22198646	38.75270809	0	307.4069961	332.2626331	76.22886206	50.49594322	20.08947327	81.59597544	658.2238346	up	7	29	54	17	267	78	40	0	307	329	82	48	14	70	764	0.274847816	0.982414564	2.247286263	0.619398015	9.256622644	2.841181	1.524351552	0	11.03101413	12.27552407	2.942736794	1.922119518	0.58226735	2.689882174	27.56102513
CXCR1	2.222824219	0.005380041	0.035760104	2.014975856	0.829730735	0	3.177660291	0	0	2.906453107	2.840430826	8.01060576	1.009916818	4.648101345	7.363991719	12.91466139	5.82828396	9.477044739	up	2	1	0	4	0	0	3	3	8	1	5	7	9	5	11	0.063220048	0.027272652	0	0.117330644	0	0	0.092040077	0.095007141	0.231418261	0.030038256	0.144456851	0.225666849	0.301347425	0.154680581	0.319466458
CXXC4	-1.146638728	0.007695074	0.045868445	407.025123	405.7383296	617.8381294	618.8493417	103.0140297	79.2020374	177.2936395	266.0536874	172.2280238	233.2907849	152.4577241	151.4878297	84.66278022	95.58385695	167.1406072	down	404	489	670	779	89	80	183	281	172	231	164	144	59	82	194	5.709412157	5.962404475	10.03587447	10.21584103	1.110572935	1.048841992	2.510105736	3.978565574	2.224443057	3.102215081	2.118347457	2.075474606	0.883206374	1.134135252	2.518949837
CXorf21	1.360747408	0.018987154	0.086189872	5.037439641	11.61623029	23.05366154	23.83245218	38.19621327	23.76061122	3.875270809	10.41491303	7.00928004	11.109085	106.9063309	44.18395032	53.09360793	48.95758526	42.21592656	up	5	14	25	30	33	24	4	11	7	11	115	42	37	42	49	0.211983125	0.51210836	1.123418784	1.180264048	1.235356411	0.943957793	0.164597097	0.467233679	0.271588978	0.443173583	4.456279711	1.81604028	1.661625552	1.742695631	1.908688794
CYB561	-1.613006847	0.001758435	0.015876739	2207.406051	3726.320732	1758.533303	2581.054572	385.4345157	468.2820461	245.1108787	1301.864129	379.5024479	233.2907849	547.5463384	720.6191897	408.9642773	385.8323982	949.4275729	down	2191	4491	1907	3249	333	473	253	1375	379	231	589	685	285	331	1102	41.47119487	73.34149707	38.25826327	57.06640583	5.565388073	8.305683181	4.647887292	26.07456304	6.564870998	4.154952328	10.1897325	13.2232937	5.714117726	6.131590345	19.16432486
CYB5D1	-1.112574168	0.027196827	0.110284124	1505.186965	2344.819058	1708.737394	3299.205797	567.155894	286.1173601	272.2377744	717.6821888	482.6389971	339.3320508	938.9164717	759.5431459	318.5616476	573.5031417	917.5502406	down	1494	2826	1853	4153	490	289	281	758	482	336	1010	722	222	492	1065	31.3659195	51.18964624	41.23378791	80.90884387	9.08344424	5.628793523	5.725911641	15.94361511	9.260560637	6.703422579	19.38081862	15.45928932	4.93697074	10.10912335	20.54304382
CYB5R3	1.103232326	0.003558728	0.026596809	1619.033101	2862.571037	900.0149467	1116.153177	6340.571403	3868.029501	2203.091455	1955.163219	4789.340919	4441.614165	5934.695797	4530.958905	7625.390069	7567.443894	4330.147896	up	1607	3450	976	1405	5478	3907	2274	2065	4783	4398	6384	4307	5314	6492	5026	35.17497995	65.15378068	22.64322004	28.53782986	105.8734483	79.33620865	48.31025593	45.28435725	95.8078685	91.47935658	127.7186083	96.14744661	123.2082204	139.0712826	101.0760414
CYBB	1.879327786	1.77E-06	8.22E-05	88.65893768	221.5381063	147.5434339	125.5175815	563.683511	235.6260613	100.757041	326.649545	701.9293298	365.589888	886.8577366	968.8909105	784.92442	1077.066876	1037.305624	up	88	267	160	158	487	238	104	345	701	362	954	921	547	924	1204	1.600560836	4.189896739	3.084465265	2.666694339	7.821058304	4.0158411	1.835919984	6.286642713	11.66783684	6.256738136	15.85919743	17.08417634	10.53845615	16.44759684	20.11980464
CYBRD1	1.573077325	0.00098492	0.010494166	174.2954116	1178.217644	881.5720175	1108.209027	1920.227813	1793.926147	1698.337432	143.9151619	4323.724459	1777.453599	4835.884639	2490.0812	3408.035644	3569.241097	2762.127767	up	173	1420	956	1395	1659	1812	1753	152	4318	1760	5202	2367	2375	3062	3206	3.085195667	21.84879544	18.0702803	23.08540274	26.12342068	29.97815165	30.34236454	2.715753623	70.46964166	29.82628558	84.79110104	43.05065555	44.86424632	53.44200741	52.53005872
CYGB	-2.506690755	0.003202292	0.024669283	5153.300752	4807.459881	1583.325475	9368.536954	218.7601306	135.633489	86.22477551	379.6709205	253.3354072	78.77351179	664.6784923	187.2557894	124.8417268	353.194008	1683.467765	down	5115	5794	1717	11793	189	137	89	401	253	78	715	178	87	303	1954	151.116813	147.6890114	53.76601272	323.3092162	4.930330135	3.754894717	2.55204337	11.86920663	6.84022653	2.189836272	19.30707604	5.363299525	2.722617009	8.760940754	53.03950545
CYP11A1	-2.097218481	0.031140021	0.120683185	2110.687209	1609.677627	2150.445549	1868.464251	46.29844033	4.950127337	0	589.8628016	262.3473387	15.14875227	241.7012699	142.0198403	322.8665347	317.0586474	412.6822209	down	2095	1940	2332	2352	40	5	0	623	262	15	260	135	225	272	479	67.94343246	54.28348614	80.16086402	70.78274679	1.145435123	0.150433136	0	20.24238464	7.775844427	0.462279473	7.706907054	4.465212442	7.729406127	8.633230317	14.27271942
CYP2C8	-1.822261894	0.037128175	0.136008934	47.35193262	27.38111427	94.0589391	15.09388638	2.314922016	0	23.25162486	105.0959406	18.02386296	21.20825317	13.01468377	2.103997634	0	5.82828396	17.23099043	down	47	33	102	19	2	0	24	111	18	21	14	2	0	5	20	1.735375467	1.051264696	3.991775927	0.650992275	0.06520376	0	0.860077791	4.106092649	0.608206303	0.736825733	0.47246207	0.075313095	0	0.180678538	0.678474219
CYP2J2	1.383131522	0.04658114	0.158517952	13.09734307	244.7705669	43.3408837	375.7583294	290.5227131	83.16213927	189.8882697	5.680861653	519.6880487	187.8445281	692.5671004	185.1517918	232.463905	931.3597768	95.63199691	up	13	295	47	473	251	84	196	6	519	186	745	176	162	799	111	0.539237664	10.55750818	2.066355837	18.20642369	9.193007957	3.232408212	7.890850829	0.249343635	19.70094413	7.331615906	28.24466682	7.445509728	7.117902477	32.43579989	4.230265287
CYP39A1	-1.581125891	0.000153856	0.002664331	82.61401011	127.7785332	96.82537849	212.9032395	43.98351831	63.36162992	36.81507269	150.5428338	52.06893744	13.12891863	22.31088646	29.45596688	30.13420991	43.1293013	48.24677322	down	82	154	105	268	38	64	38	159	52	13	24	28	21	37	56	2.638686832	4.275601916	3.581242122	8.002679605	1.079703832	1.910574692	1.18682993	5.126031751	1.531299556	0.397527561	0.705876228	0.918918363	0.715802886	1.165243499	1.655654764
CYP3A5	1.72101366	0.001547993	0.014513597	14.10483099	12.44596103	28.58654032	19.06596175	12.73207109	27.72071309	78.47423389	20.82982606	37.04905164	207.0329476	86.45468501	45.23594913	25.82932278	178.3454892	37.04662943	up	14	15	31	24	11	28	81	22	37	205	93	43	18	153	43	0.274505198	0.253756012	0.644250283	0.4366771	0.190441797	0.509319868	1.541481979	0.432170768	0.663906739	3.819673948	1.666666871	0.859876132	0.373848115	2.935992453	0.774637918
CYP4B1	-2.698564516	0.034411167	0.129331671	32.2396137	4.978384412	1.844292924	34.15984813	4.629844033	0	0	163.7981777	0	0	1.859240538	1.051998817	8.609774259	1.165656792	19.815639	down	32	6	2	43	4	0	0	173	0	0	2	1	6	1	23	1.129055027	0.182649684	0.074793785	1.407862446	0.12461553	0	0	6.115351207	0	0	0.064496841	0.035984049	0.224241781	0.034530757	0.745591117
CYP4F11	2.881099974	6.35E-10	1.24E-07	36.26956541	96.2487653	17.52078277	35.74867828	170.1467682	67.32173179	125.9463013	115.5108536	441.5846425	258.5387054	750.2035571	891.0429981	408.9642773	1195.963869	334.2812144	up	36	116	19	45	147	68	130	122	441	256	807	847	285	1026	388	0.703065958	1.954582938	0.393294214	0.815516442	2.534883198	1.232005173	2.46415384	2.387061291	7.881610604	4.750982484	14.40490576	16.8702641	5.895743519	19.61019432	6.961984527
CYP4F12	4.754806212	4.91E-09	6.82E-07	21.15724649	49.78384412	20.28722216	3.972075364	177.0915343	0.990025467	0	16.09577468	849.1242106	234.3007017	1036.5266	1251.878592	1333.080048	1443.083109	672.0086269	up	21	60	22	5	153	1	0	17	848	232	1115	1190	929	1238	780	0.788334379	1.943322893	0.875355047	0.1741758	5.071420841	0.03482581	0	0.639367068	29.13196903	8.276163296	38.25686306	45.55992859	36.94086313	45.4833855	26.90255532
CYP4F2	3.810683671	1.48E-08	1.65E-06	5.037439641	11.61623029	0	3.177660291	24.30668117	0	15.50108324	6.627671928	78.10340616	91.90243042	85.52506474	245.1157244	53.09360793	203.9899386	49.96987226	up	5	14	0	4	21	0	16	7	78	91	92	233	37	175	58	0.15408648	0.372241774	0	0.114388182	0.571427152	0	0.478569931	0.216123872	2.199743015	2.664930061	2.591347606	7.323106524	1.20780384	5.278050542	1.642216008
CYP4F3	4.190665312	1.35E-05	0.000436442	7.052415497	28.210845	0	3.972075364	201.3982154	0	2.906453107	90.89378645	533.7066088	241.3701195	1161.095716	1074.090792	236.7687921	1154.000224	933.9196815	up	7	34	0	5	174	0	3	96	533	239	1249	1021	165	990	1084	0.103793396	0.434963831	0	0.068796814	2.278074803	0	0.043174154	1.426110202	7.232387855	3.367592077	16.92690042	15.43982335	2.591527255	14.3663964	14.76755934
CYP51A1	1.329792047	0.000270113	0.004088213	452.3620797	492.8600568	538.5335337	542.5854947	937.5434166	208.8953736	171.4807333	365.4687663	1911.5308	1451.250467	962.1569784	1580.102223	641.4281823	692.4001345	918.4117901	up	449	594	584	683	810	211	177	386	1909	1437	1035	1502	447	594	1066	10.54717351	12.03867636	14.54028718	14.88802508	16.80048492	4.59814068	4.03546804	9.084211239	41.03727302	32.07719707	22.22150232	35.98359781	11.12237224	13.65580044	23.00672032
CYR61	-1.62681337	0.005987573	0.038443407	1003.457976	872.0470028	7719.288032	1022.412199	2968.887486	1488.998303	2323.22485	267.947308	618.819295	1354.298453	523.3762114	239.8557303	334.3462337	328.7152153	1605.066759	down	996	1051	8371	1287	2565	1504	2398	283	618	1341	563	228	233	282	1863	34.2057451	31.14189079	304.7105184	41.01520645	77.78110965	47.91788074	79.93183653	9.737250041	19.42276284	43.76413903	17.672233	7.985819049	8.476094511	9.478285628	58.78416184
CYS1	1.897525846	5.29E-08	4.81E-06	136.0108703	662.1251268	191.8064641	278.0452755	246.5391947	354.4291174	185.0441812	123.0853358	703.9319812	794.8045356	908.2390028	1119.326741	1538.279668	981.4830189	1055.398164	up	135	798	208	350	213	358	191	130	703	787	977	1064	1072	842	1225	3.87771176	19.77639789	6.33250407	9.329028889	5.402171995	9.539702499	5.324833328	3.741065204	18.47906086	21.48158796	25.64954327	31.16938869	32.61645023	23.66981229	32.32850359
CYSLTR2	-1.510385042	0.007841246	0.046394037	58.43429983	14.93515324	30.43083324	87.38565801	42.8260573	70.29180819	38.75270809	39.76603157	7.00928004	6.059500907	16.73316484	18.93597871	4.30488713	4.662627168	58.58536748	down	58	18	33	110	37	71	40	42	7	6	18	18	3	4	68	0.873841547	0.233980544	0.5269738	1.537885561	0.492213441	0.992368783	0.584918804	0.633963357	0.096512941	0.085902507	0.247868032	0.276580847	0.047876909	0.05898012	0.941285497
CYYR1	1.731724988	0.01010162	0.055676535	25.1871982	30.70003721	529.3120691	73.0861867	27.7790642	216.8155774	159.8549209	76.69163231	218.289007	1480.538055	210.0941808	644.8752749	421.8789387	237.7939856	98.21664547	up	25	37	574	92	24	219	165	81	218	1466	226	613	294	204	114	0.602003515	0.768711339	14.65012393	2.055765078	0.510290295	4.892301153	3.856327052	1.954133399	4.803948332	33.54616536	4.974057199	15.05443271	7.499054362	4.80762022	2.522154163
DAB1	-2.061068064	0.007510126	0.045131788	14.10483099	175.0731852	216.7044185	158.8830146	123.8483279	410.860569	447.5937785	17.98939523	71.09412612	100.9916818	78.08810259	23.14397398	11.47969901	43.1293013	0	down	14	211	235	200	107	415	462	19	71	100	84	22	8	37	0	0.193572495	2.517100821	3.443926395	2.566092134	1.30631056	5.323211936	6.199954223	0.263196059	0.898373175	1.313909661	1.061544525	0.310229572	0.117167119	0.500677762	0
DAB2IP	-1.467054258	1.03E-08	1.28E-06	2235.615713	1146.687876	1416.416965	1335.411737	1414.417352	1698.883702	1547.201871	2796.877554	733.9717528	360.5403039	634.0010234	893.1469957	397.4845783	651.6021467	629.7927004	down	2219	1382	1536	1681	1222	1716	1597	2954	733	357	682	849	277	559	731	22.92327537	12.31770949	16.81825652	16.11438446	11.14647699	16.44548561	16.01235395	30.57313897	6.929567977	3.504592118	6.439424583	8.944827323	3.031093206	5.65160947	6.938163101
DACH2	-2.047170007	0.028769747	0.114521775	5.037439641	14.93515324	18.44292924	5.56090551	2.314922016	96.03247035	71.69250997	84.26611452	0	3.029750453	0	5.259994085	18.6545109	6.993940752	29.29268374	down	5	18	20	7	2	97	74	89	0	3	0	5	13	6	34	0.156540086	0.486217531	0.663675747	0.203366888	0.05528822	2.817327585	2.248630928	2.791616398	0	0.0892538	0	0.159650569	0.431120892	0.183843289	0.978007623
DAO	-2.349488193	0.029083967	0.115214699	6.044927569	1662.780394	24.89795447	1085.965405	3524.46877	2.970076402	14.53226554	104.1491303	369.4891907	9.08925136	325.3670941	44.18395032	35.87405941	278.5919733	40.49282752	down	6	2004	27	1367	3045	3	15	110	369	9	350	42	25	239	47	0.253695933	73.10759827	1.210030748	53.63612667	113.6832813	0.117677534	0.615579871	4.65977675	14.27813344	0.361621846	13.52613185	1.811158451	1.119701903	9.890110019	1.825861669
DAPK2	-1.286982486	0.000161339	0.002754224	204.5200494	162.6272241	174.2856813	316.177199	128.4781719	73.26188459	77.50541619	123.0853358	91.12064052	46.45617362	72.51038098	45.23594913	96.14247923	52.45455564	49.10832274	down	203	196	189	398	111	74	80	130	91	46	78	43	67	45	57	1.624945045	1.353634006	1.603521663	2.956326187	0.784535621	0.549521146	0.621532042	1.042548247	0.666602362	0.349905175	0.57066411	0.351039508	0.56809059	0.352530032	0.419203842
DAPL1	2.724089401	0.002970815	0.023400973	1.007487928	7.467576618	0	0	24.30668117	0.990025467	4.844088512	1.893620551	10.0132572	82.81317906	11.15544323	50.49594322	22.95939803	51.28889885	2.584648565	up	1	9	0	0	21	1	5	2	10	82	12	48	16	44	3	0.082611071	0.641480272	0	0	1.531808919	0.07663873	0.400902857	0.165530648	0.75599873	6.437274036	0.906072217	4.044123313	1.400097842	3.557393393	0.22770222
DAW1	-2.351921948	0.016877643	0.079454125	2150.986727	2948.863033	3466.34855	3799.687293	206.0280595	0.990025467	0.968817702	969.5337221	150.198858	59.58509225	486.1914007	378.7195741	124.8417268	117.731336	1003.705193	down	2135	3554	3759	4783	178	1	1	1024	150	59	523	360	87	101	1165	98.53794207	141.5225277	183.8858543	204.8484244	7.253918293	0.042816943	0.044795718	47.34953686	6.335482319	2.5876618	22.06229131	16.94544628	4.253290187	4.562133077	49.40140409
DBN1	-1.057337964	0.000931728	0.010105707	4610.264759	2046.115993	2508.238376	2569.138345	2195.703533	5270.895589	2887.076753	1418.321793	866.1467478	1486.597556	938.9164717	2572.137108	1414.872903	1099.214355	1505.127014	down	4576	2466	2720	3234	1897	5324	2980	1498	865	1472	1010	2445	986	943	1747	80.54675532	37.45050269	50.74594285	52.82368427	29.48332189	86.93809722	50.9107148	26.41703174	13.9335236	24.62179659	16.24900326	43.89204337	18.38396152	16.24481218	28.25287827
DCBLD1	-1.099857007	0.043698419	0.152014007	40.29951713	31.52976794	25.82010093	106.4516198	64.81781646	139.5935909	193.7635405	391.979454	33.04374876	79.78342861	75.29924179	23.14397398	86.09774259	64.11112356	44.80057513	down	40	38	28	134	56	141	200	414	33	79	81	22	60	55	52	0.812875858	0.666270179	0.603104616	2.526944309	1.004845541	2.658235147	3.944801237	8.428974602	0.613706876	1.525601896	1.50450131	0.455965324	1.291563125	1.093875488	0.970901867
DCDC2	-3.028093993	0.000771247	0.008716986	766.6983133	1538.320783	1593.469086	968.3919737	59.03051142	4.950127337	5.812906214	204.5110195	54.07158888	12.11900181	86.45468501	51.54794204	22.95939803	29.1414198	294.6499364	down	761	1854	1728	1219	51	5	6	216	54	12	93	49	16	25	342	12.19425582	25.63202509	29.34842304	18.12595882	0.72158562	0.074327701	0.093315286	3.467644489	0.791857839	0.182726605	1.362062107	0.800777066	0.27157562	0.392059174	5.035058372
DCDC2B	-1.392790635	0.005276534	0.03531254	122.9135272	126.9488025	206.5608074	38.13192349	47.45590134	30.69078949	31.00216648	163.7981777	14.01856008	35.34708862	24.17012699	31.55996451	27.26428516	41.96364451	80.98565504	down	122	153	224	48	41	31	32	173	14	35	26	30	19	36	94	7.112513112	7.695861175	13.84145213	2.596755888	2.110542756	1.676621351	1.810690086	10.10460922	0.746920021	1.939015087	1.385415093	1.783731187	1.173321431	2.054029692	5.034992891
DCLK3	-4.172443789	0.017908051	0.082613012	0	0	0.922146462	0	8.102227057	6.930178272	20.34517175	0.946810275	0	0	0	0	0	1.165656792	0	down	0	0	1	0	7	7	21	1	0	0	0	0	0	1	0	0	0	0.015122945	0	0.088188322	0.092656113	0.290814583	0.014294737	0	0	0	0	0	0.013963907	0
DCST2	-1.87216036	0.000903998	0.009888267	42.31449298	38.16761383	56.25093417	27.01011248	3.472383025	29.70076402	90.10004632	51.12775488	2.00265144	20.19833636	11.15544323	4.207995268	10.04473664	10.49091113	22.40028756	down	42	46	61	34	3	30	93	54	2	20	12	4	7	9	26	1.380903448	1.304891494	2.125760075	1.037336308	0.087092815	0.915051059	2.96775379	1.778762453	0.060176488	0.624876099	0.360610682	0.134127836	0.243787939	0.289599295	0.785407656
DCX	1.790003633	0.047016404	0.159594164	0	8.297307353	28.58654032	6.355320582	57.87305041	17.82045841	136.603296	23.67025689	151.2001837	552.4244993	44.62177291	14.72798344	20.08947327	15.1535383	45.66212465	up	0	10	31	8	50	18	141	25	151	547	48	14	14	13	53	0	0.068650706	0.26144151	0.059068928	0.351284927	0.132869413	1.088911216	0.199293274	1.0995177	4.135991934	0.349081648	0.113609696	0.117996914	0.10123409	0.387459301
DDR2	2.174839744	3.44E-05	0.000867305	115.8611117	555.0898619	20.28722216	537.8190043	1341.497309	679.1574707	591.9476161	480.9796199	2556.384563	2650.02173	2459.775232	2135.557599	2102.219882	3303.471349	1868.700913	up	115	669	22	677	1159	686	611	508	2553	2624	2646	2030	1465	2834	2169	0.883659992	4.435228655	0.179176241	4.827281877	7.863535224	4.890142526	4.556794656	3.91076063	17.95233659	19.16024585	18.58320035	15.90846554	11.92408682	21.31219421	15.31280185
DEAF1	-1.040144687	0.001824224	0.016338522	2726.262334	2095.070107	906.4699719	1514.949544	1767.44296	1575.130519	435.9679661	1107.768022	763.0101987	510.007993	641.4379856	985.7228916	706.0014893	524.5455564	1029.551678	down	2706	2525	983	1907	1527	1591	450	1170	762	505	690	937	492	450	1195	85.12614816	68.53290125	32.77623733	55.66888486	42.41517624	46.43178923	13.73974271	36.8749315	21.93678492	15.09650666	19.83935727	30.06212545	16.39458569	13.85443027	34.53908708
DENND1A	-1.20489985	0.005577612	0.036636797	4234.471762	2053.58357	6015.16137	2709.749813	868.0957562	830.6313672	696.579928	3845.943339	880.1653079	1130.096919	1025.371157	1051.998817	1710.475153	1152.834567	1117.42973	down	4203	2475	6523	3411	750	839	719	4062	879	1119	1103	1000	1192	989	1297	40.36488485	20.50794178	66.39908487	30.39853721	6.359934454	7.475088488	6.701995229	39.08358715	7.725311829	10.21231751	9.681957182	9.794656943	12.12608857	9.295689025	11.44437455
DENND2A	-3.856686015	4.63E-20	1.45E-16	4455.111618	4820.735572	2191.019993	3257.101798	2928.376351	1668.192913	546.4131841	3030.739692	199.2638183	190.8742786	142.2319012	174.6318036	238.2037545	58.2828396	379.0817896	down	4422	5810	2376	4100	2530	1685	564	3201	199	189	153	166	166	50	440	71.30848041	80.8353123	40.61058702	61.35259527	36.02384067	25.20765219	8.827392623	51.71520942	2.936691562	2.896237298	2.255055275	2.730080375	2.835506743	0.789102492	6.519028484
DENND2C	-1.862834099	0.000311729	0.004525279	31.23212577	39.8270753	36.88585847	27.80452755	6.944766049	92.07236848	27.12689567	27.45749799	5.0066286	4.039667271	19.52202565	11.57198699	12.91466139	3.496970376	12.92324283	down	31	48	40	35	6	93	28	29	5	4	21	11	9	3	15	0.39033268	0.521455198	0.533830764	0.408947824	0.066707017	1.086341116	0.342185929	0.365831744	0.057613736	0.047861147	0.241677284	0.141257269	0.120037207	0.036968807	0.173529069
DEPP1	3.119584219	4.74E-05	0.001114437	159.1830926	253.897605	227.7701761	98.50746903	3265.197504	645.4966048	658.7960376	12.30853358	13975.50307	1936.01054	1836.929651	2644.725026	7644.04458	8409.048098	4013.959222	up	158	306	247	124	2821	652	680	13	13957	1917	1976	2514	5327	7214	4659	5.861333397	9.794072382	9.711955388	4.268621639	92.40372369	22.43866337	24.48381825	0.4831621	473.8209206	67.57893534	66.9991967	95.11510968	209.3255243	261.9126309	158.7960909
DESI1	1.122451643	0.003519492	0.026421091	193.4376822	250.5786821	174.2856813	177.1545612	796.3331736	821.721138	760.5218964	382.5113513	1040.377423	999.8176496	970.5235608	985.7228916	1081.961632	954.6729127	740.0710391	up	192	302	189	223	688	830	785	404	1039	990	1044	937	754	819	859	3.939468285	5.346208197	4.110253155	4.245881618	12.46441403	15.79881528	15.63280579	8.304775848	19.50898806	19.30285147	19.57853518	19.60743898	16.38731789	16.44603645	16.19337236
DFFB	-1.001084554	0.00492394	0.033512829	68.50917911	62.22980515	74.6938634	45.28165915	20.83429815	45.5411715	71.69250997	116.4576639	13.01723436	43.42642316	34.39594995	33.66396215	24.3943604	33.80404697	37.90817896	down	68	75	81	57	18	46	74	123	13	43	37	32	17	29	44	1.679092706	1.597826319	2.119928281	1.306072413	0.392450888	1.05374043	1.773488506	3.042853503	0.293759507	1.008983612	0.835046776	0.805861935	0.444646457	0.70081716	0.99821984
DGKB	2.531640154	0.002396654	0.019870349	0	63.05953589	9.221464618	2.383245218	187.5086833	8.910229207	65.87960376	13.25534386	266.3526415	296.9155444	454.5843115	55.7559373	80.35789309	458.1031193	156.802013	up	0	76	10	3	162	9	68	14	266	294	489	53	56	393	182	0	0.641888372	0.103756129	0.027251554	1.400249527	0.081732716	0.646075363	0.13730349	2.38291101	2.734894618	4.375176202	0.529132141	0.580672891	3.765103239	1.636901393
DGKI	-1.650945663	0.001351811	0.013147748	74.55410668	51.44330559	246.2131053	109.62928	167.8318462	66.33170632	112.3828535	445.9476398	65.0861718	98.97184814	16.73316484	59.96393257	27.26428516	17.48485188	68.92396174	down	74	62	267	138	145	67	116	471	65	98	18	57	19	15	80	0.422304964	0.305273215	1.615013344	0.730802781	0.730650216	0.354714807	0.642515119	2.69293297	0.339461588	0.53145982	0.093888043	0.331752515	0.114854554	0.083777364	0.419461603
DHCR24	1.274919335	0.043445863	0.151512476	73.54661875	249.7489513	71.00527756	68.31969626	1447.983721	526.6935487	731.4573653	52.07456515	1362.804305	773.5962824	626.5640613	1391.794435	1127.880428	838.1072335	696.9935631	up	73	301	77	86	1251	532	755	55	1361	766	674	1323	786	719	809	1.32132082	4.70061258	1.477224599	1.44447659	19.99354371	8.933200877	13.2636565	0.99737454	22.54376035	13.17540829	11.1503534	24.42250257	15.06982181	12.73665179	13.45369874
DHH	-4.107096208	0.000207632	0.00336084	9.067391353	0	14.75434339	7.944150728	19.67683714	55.44142618	18.40753634	124.0321461	0	0	0	1.051998817	5.739849506	0	6.030846652	down	9	0	16	10	17	56	19	131	0	0	0	1	4	0	7	0.150566189	0	0.28371044	0.155242843	0.251119777	0.869126565	0.308510141	2.195666691	0	0	0	0.017061997	0.07088349	0	0.107594667
DHRS7C	5.569743216	7.83E-15	6.43E-12	3.022463784	0	11.987904	7.944150728	8.102227057	1.980050935	3.875270809	0	64.08484608	388.8179748	37.18481076	311.3916499	533.8060041	100.2464841	96.49354643	up	3	0	13	10	7	2	4	0	64	385	40	296	372	86	112	0.234530038	0	1.077186639	0.725443939	0.483194861	0.145049843	0.303506576	0	4.578677003	28.60143626	2.858120447	23.60009933	30.80493601	6.579859748	8.04457305
DHX36	1.03239212	0.020646173	0.091151278	43.32198091	123.6298796	43.3408837	75.46943192	120.3759449	32.67084043	63.94196836	92.787407	158.2094638	24.23800363	223.1088646	166.2158131	61.70338219	241.2909559	190.4024443	up	43	149	47	95	104	33	66	98	158	24	240	158	43	207	221	0.502267457	1.501603935	0.581881875	1.0297145	1.072622672	0.357594289	0.748240853	1.146839996	1.688909922	0.266396013	2.562247887	1.882212152	0.532028862	2.366344098	2.371737482
DHX58	1.258052873	0.012262502	0.063444942	72.53913083	96.2487653	44.26303017	54.02022495	269.6884149	311.8580223	468.9077679	396.7135054	271.3592701	389.8278917	712.089126	497.5954405	625.6435962	777.4930803	312.7424764	up	72	116	48	68	233	315	484	419	271	386	766	473	436	667	363	2.163734515	3.007682648	1.528914154	1.896299923	6.182646927	8.781972635	14.11717291	12.61524442	7.452870633	11.02322509	21.03989477	14.4969793	13.87899817	19.6172568	10.02272605
DIO3	3.357503869	0.000459463	0.00608204	0	1.659461471	0	0	3.472383025	10.89028014	7.750541619	62.48947818	111.1471549	134.3189368	72.51038098	81.00390891	295.6022496	29.1414198	49.96987226	up	0	2	0	0	3	11	8	66	111	133	78	77	206	25	58	0	0.06456171	0	0	0.099108474	0.381808174	0.290511528	2.473982328	3.800566025	4.728724614	2.667352465	2.938178078	8.164129042	0.915426464	1.993784611
DIRAS2	-4.515880942	2.46E-07	1.76E-05	333.4785042	248.0894899	461.0732309	200.9870134	71.76258251	23.76061122	4.844088512	316.234632	8.01060576	0	4.648101345	6.311992902	4.30488713	0	39.631278	down	331	299	500	253	62	24	5	334	8	0	5	6	3	0	46	5.935189168	4.625730266	9.502698789	4.209725046	0.98162432	0.399234315	0.087017674	6.000165211	0.131274198	0	0.081944516	0.109724276	0.056980726	0	0.757830643
DIS3L2	-1.056084681	6.53E-07	3.73E-05	653.8596654	458.0113659	722.962826	589.455984	421.315807	339.5787353	423.3733359	426.064624	313.4149504	276.7172081	235.193928	187.2557894	281.2526258	184.1737731	220.5566776	down	649	552	784	742	364	343	437	450	313	274	253	178	196	158	256	8.484222867	6.225998244	10.8631011	9.001148259	4.201610634	4.159791286	5.544721081	5.893727544	3.744505946	3.403829742	3.022951712	2.373188719	2.714085943	2.021461272	3.074787419
DISP3	3.331504118	7.03E-08	5.97E-06	12.08985514	13.27569177	12.91005047	9.532980874	57.87305041	85.1421902	225.7345246	113.6172331	550.729146	585.7517543	750.2035571	1403.366422	486.4522457	543.1960651	347.2044572	up	12	16	14	12	50	86	233	120	550	580	807	1334	339	466	403	0.175842905	0.202286142	0.217441295	0.163174198	0.646935013	1.169101195	3.313831492	1.761712435	7.375459946	8.076468281	10.80837628	19.93628965	5.261910475	6.682985017	5.425707892
DKK1	3.082923382	0.006876151	0.042369028	9.067391353	3.318922941	0	3.972075364	33.56636924	11.88030561	0	3.787241102	397.5263109	3.029750453	65.07341883	8.415990537	5.739849506	1.165656792	2.584648565	up	9	4	0	5	29	12	0	4	397	3	70	8	4	1	3	0.395425505	0.15162985	0	0.2038538	1.125038059	0.489117795	0	0.176072824	15.96230079	0.125254494	2.811017345	0.3584735	0.186158261	0.042999473	0.121101963
DKK2	-1.474007483	0.028921502	0.114891622	12.08985514	4.148653677	7.377171694	10.32739595	4.629844033	45.5411715	25.18926026	27.45749799	2.00265144	5.049584089	3.718481076	2.103997634	20.08947327	2.331313584	8.615495217	down	12	5	8	13	4	46	26	29	2	5	4	2	14	2	10	0.237182425	0.085265591	0.167595222	0.238435683	0.069808499	0.84346903	0.498775949	0.574261139	0.036175461	0.093912015	0.0722611	0.040315881	0.293109199	0.038687639	0.181597146
DLEC1	-2.298557249	0.000545943	0.006855003	1864.860155	1520.066707	1489.266536	1342.561473	386.5919767	25.74066215	72.66132768	1571.705057	93.12329196	40.39667271	317.930132	275.6236901	162.1507486	279.7576301	302.4038821	down	1851	1832	1615	1690	334	26	75	1660	93	40	342	262	113	240	351	22.65379137	19.34472195	20.94967992	19.19321909	3.60934165	0.295201035	0.890895237	20.354139	1.041598251	0.465204989	3.825638252	3.270247864	1.464917186	2.874661328	3.946838473
DLEU7	1.51247354	0.000193252	0.003180817	16.11980685	14.93515324	5.532878771	8.738565801	27.7790642	5.940152805	3.875270809	9.468102755	24.03181728	34.3371718	26.9589878	45.23594913	28.69924753	37.30101734	31.8773323	up	16	18	6	11	24	6	4	10	24	34	29	43	20	32	37	0.465187367	0.451526225	0.184896873	0.296774959	0.616121295	0.161833799	0.112875274	0.291284986	0.638560406	0.939370119	0.770635914	1.275032594	0.615939531	0.910539677	0.988365124
DLGAP1	1.596073313	0.000427863	0.005751477	99.74130489	101.2271497	17.52078277	32.57101798	141.210243	115.8329797	139.5097491	37.87241102	238.3155214	333.2725499	332.8040563	452.3594913	213.8093941	143.3757854	97.35509595	up	99	122	19	41	122	117	144	40	238	330	358	430	149	123	113	1.028524199	1.09355768	0.209220053	0.395266324	1.119144588	1.127652353	1.452020366	0.416341288	2.262763122	3.25794054	3.399426562	4.55609401	1.639705075	1.250620082	1.078612681
DLGAP3	-1.432236018	0.004758598	0.032614877	39.2920292	48.12438265	41.49659078	9.532980874	82.17973158	94.05241941	120.1333951	27.45749799	39.05170308	13.12891863	11.15544323	6.311992902	25.82932278	26.81010622	27.56958469	down	39	58	45	12	71	95	124	29	39	13	12	6	18	23	32	0.795431491	1.020630899	0.972794429	0.227115125	1.278626117	1.797512124	2.454656662	0.592579116	0.727923259	0.251959896	0.223698328	0.124805673	0.388875723	0.459099666	0.599647339
DLK2	-1.711991662	0.037724611	0.137580766	3.022463784	4.978384412	7.377171694	4.766490437	31.25144722	6.930178272	0.968817702	25.56387744	4.00530288	4.039667271	6.507341883	0	0	2.331313584	5.16929713	down	3	6	8	6	27	7	1	27	4	4	7	0	0	2	6	0.105517539	0.182077883	0.298238547	0.195830931	0.838521519	0.228408094	0.034137703	0.95143108	0.128749694	0.133694421	0.225032247	0	0	0.06884531	0.193893124
DLX1	-6.354561485	0.033833294	0.127682886	0	0	0	0	0	196.0250426	384.6206278	0	0	0	0.929620269	0	0	1.165656792	29.29268374	down	0	0	0	0	0	198	397	0	0	0	1	0	0	1	34	0	0	0	0	0	5.47200533	11.47869919	0	0	0	0.027227928	0	0	0.029154946	0.930589071
DLX3	-2.386810962	0.02668746	0.108726689	45.33695677	17.42434544	19.3650757	139.0226377	0	177.2145587	150.1667439	7.574482204	0	0	7.436962152	31.55996451	4.30488713	1.165656792	48.24677322	down	45	21	21	175	0	179	155	8	0	0	8	30	3	1	56	1.30352054	0.524840336	0.644755488	4.704029668	0	4.810258829	4.357806671	0.23216969	0	0	0.2118062	0.886281168	0.092050632	0.028349561	1.490394197
DLX4	-4.021512066	0.000233863	0.003671292	4.029951713	5.808115147	52.56234832	40.51516871	0	11.88030561	8.719359321	5.680861653	0	1.009916818	0	3.155996451	0	0	2.584648565	down	4	7	57	51	0	12	9	6	0	1	0	3	0	0	3	0.113485915	0.171349388	1.71406472	1.342699377	0	0.315844464	0.247830857	0.170546729	0	0.026960744	0	0.086805677	0	0	0.078200762
DMC1	1.660555074	0.033663543	0.127266405	1.007487928	19.91353765	0	2.383245218	3.472383025	2.970076402	1.937635405	2.840430826	10.0132572	11.109085	5.577721614	2.103997634	31.56917228	22.14747905	14.64634187	up	1	24	0	3	3	3	2	3	10	11	6	2	22	19	17	0.02301602	0.476588992	0	0.064073451	0.060967519	0.064056252	0.044677731	0.069176987	0.210626512	0.240587356	0.126219015	0.046946705	0.53635589	0.427981295	0.359490071
DMD	-1.713693207	6.21E-05	0.001357818	2119.754601	817.2847743	3108.555723	2527.828762	436.3628001	389.0800087	1071.512379	1562.236955	241.3194985	632.2079279	382.0739305	569.13136	416.1390892	378.8384574	590.1614224	down	2104	985	3371	3182	377	393	1106	1650	241	626	411	541	290	325	685	10.23445295	4.133878174	17.37993062	14.36301825	1.619225361	1.773460411	5.221615893	8.041054633	1.07279998	2.893630852	1.827275527	2.683867462	1.494228616	1.547188492	3.061379916
DMKN	-2.92152619	0.000500434	0.006465488	1494.104597	1112.668916	2373.604993	1380.693397	31.25144722	20.79053482	27.12689567	1191.087327	107.141852	5.049584089	128.2875971	98.8878888	140.6263129	54.78586922	346.3429077	down	1483	1341	2574	1738	27	21	28	1258	107	5	138	94	98	47	402	40.70912087	31.76010249	74.89097811	44.27177995	0.654427266	0.534785861	0.746001155	34.5972344	2.68792512	0.130427891	3.462366016	2.631620906	2.849553409	1.26266865	10.1387493
DNAAF1	-2.550970126	0.004009904	0.028903873	2279.945181	1338.355676	1181.269618	1447.424263	27.7790642	29.70076402	36.81507269	1098.29992	40.0530288	24.23800363	104.1174701	186.2037906	11.47969901	58.2828396	685.7934193	down	2263	1613	1281	1822	24	30	38	1160	40	24	112	177	8	50	796	74.81097432	46.00633835	44.88490126	55.89278732	0.700549855	0.920051338	1.219256978	38.41925299	1.210106417	0.753948867	3.384091499	5.967589277	0.280137273	1.617676693	24.17695396
DNAAF2	-1.228724825	0.000725819	0.008372927	514.8263313	599.8953216	611.3831042	761.8440548	159.7296191	217.8056028	185.0441812	369.2560074	124.1643893	147.4478554	198.0091173	184.099793	143.4962377	176.0141756	303.2654316	down	511	723	663	959	138	220	191	390	124	146	213	175	100	151	352	13.56327126	16.55710449	18.65208833	23.62048404	3.234220924	5.417217562	4.920483852	10.37094485	3.011952013	3.682530036	5.16733322	4.737252109	2.811536334	3.922486539	8.584084217
DNAAF3	-2.139516377	0.009609616	0.053780798	1341.97392	1047.949919	952.577295	1001.757407	63.66035545	43.56112057	50.37852052	375.8836794	93.12329196	24.23800363	74.36962152	272.4676936	12.91466139	9.325254336	481.6061826	down	1332	1263	1033	1261	55	44	52	397	93	24	80	259	9	8	559	43.99669243	35.99330271	36.16483705	38.65071466	1.604078218	1.348275148	1.667055441	13.13761348	2.811134129	0.753315563	2.415177799	8.724900226	0.314889708	0.258610859	16.96427759
DNAAF4	-1.091188399	0.039226471	0.141276799	402.9951713	365.0815235	861.2847953	666.5142461	89.12449763	51.48132431	89.13122862	189.3620551	103.1365492	169.6660254	150.5984836	198.8277764	107.6221782	108.4060817	276.5573965	down	400	440	934	839	77	52	92	200	103	168	162	189	75	93	321	13.16797643	12.49724461	32.58939611	25.62994348	2.23818934	1.588080241	2.93952916	6.596282015	3.102980809	5.255550645	4.87435753	6.345498635	2.615293687	2.996283929	9.708940518
DNAAF5	-1.004847483	0.000234099	0.003671313	1476.977303	1361.588137	1026.349012	1287.746833	465.2993253	726.6786931	936.8467182	793.4270109	585.7755462	397.9072262	719.5260882	484.9714547	288.4274377	477.9192847	565.1764862	down	1466	1641	1113	1621	402	734	967	838	585	394	774	461	201	410	656	27.842225	26.88939893	22.40451362	28.56798583	6.74129093	12.93230914	17.82490971	15.94498655	10.16737051	7.11076105	13.43551278	8.929266716	4.043581294	7.620698718	11.44673336
DNAH1	-2.274857644	1.75E-05	0.000528057	1272.457253	633.0845511	726.6514119	853.2017882	65.97527747	102.9626486	216.0463476	276.4686004	112.1484806	209.0527813	87.38430528	66.27592548	88.96766735	111.903052	74.09325887	down	1263	763	788	1074	57	104	223	292	112	207	94	63	62	96	86	7.580095289	3.950921467	5.012656207	5.98139157	0.302060001	0.579048183	1.298993787	1.755756707	0.615137429	1.180569488	0.515635115	0.385617527	0.394151476	0.563875876	0.474217443
DNAH10	-6.170559501	1.43E-05	0.000456331	494.6765727	145.2028787	918.4578759	328.8878401	0	0	1.937635405	34.08516992	0	0	3.718481076	3.155996451	10.04473664	2.331313584	4.307747609	down	491	175	996	414	0	0	2	36	0	0	4	3	7	2	5	2.633144082	0.809717872	5.661387186	2.060250894	0	0	0.010410079	0.19342197	0	0	0.019606336	0.016408138	0.039764115	0.010496973	0.02463604
DNAH11	-3.304467281	0.000386554	0.005352812	446.3171522	380.8464075	438.9417158	444.8724408	27.7790642	1.980050935	22.28280715	1185.406465	28.03712016	0	67.86227963	30.50796569	34.43909704	3.496970376	96.49354643	down	443	459	476	560	24	2	23	1252	28	0	73	29	24	3	112	2.454562666	2.194247582	2.795424314	2.87928771	0.11741638	0.01028041	0.123688445	6.950001481	0.141974793	0	0.36968904	0.163875224	0.140858089	0.016267942	0.570159257
DNAH12	-1.804513395	0.006752853	0.041774086	407.025123	269.662489	374.3914635	203.3702586	17.36191512	21.78056028	28.09571337	435.5327267	35.0464002	35.34708862	41.8329121	82.05590773	37.30902179	27.97576301	180.06385	down	404	325	406	256	15	22	29	460	35	35	45	78	26	24	209	2.551013943	1.770587414	2.717239306	1.500023527	0.083631479	0.12887367	0.177729845	2.91004342	0.202247111	0.210014561	0.259709178	0.502309014	0.173902157	0.148314522	1.212510511
DNAH2	-1.938893083	0.026510556	0.108203525	737.4811634	1356.609752	604.0059325	1730.236029	40.51113529	5.940152805	29.06453107	299.1920471	69.09147468	35.34708862	78.08810259	218.815754	67.4432317	18.65050867	608.2539623	down	732	1635	655	2178	35	6	30	316	69	35	84	208	47	16	706	3.607060221	6.951245288	3.421007288	9.959254391	0.152285097	0.027428598	0.143481022	1.560053761	0.311153162	0.163892942	0.378324891	1.045323102	0.245324161	0.077161962	3.196353263
DNAH7	-1.982248713	0.000268519	0.00407211	971.2183627	948.3822305	1581.481182	1968.56055	144.682626	105.932725	272.2377744	1030.12958	252.3340815	247.4296204	236.1235483	282.9876818	83.22781784	113.0687088	339.4505116	down	964	1143	1715	2478	125	107	281	1088	252	245	254	269	58	97	394	5.857114697	5.991774631	11.04437659	13.97122977	0.67060032	0.603115544	1.65708166	6.62286283	1.401167486	1.414564236	1.410534551	1.666878237	0.373280103	0.576792223	2.199432688
DNAH9	-2.448207547	0.000363978	0.005108112	3012.388905	5994.804563	4091.563851	7566.009153	407.4262749	314.8280987	197.6388113	2494.845076	309.4096475	208.0428645	627.4936816	643.823276	153.5409743	313.5616771	1604.205209	down	2990	7225	4437	9524	352	318	204	2635	309	206	675	612	107	269	1862	15.59975855	32.52273678	24.53615487	46.10974423	1.62157261	1.539160316	1.033017673	13.77328321	1.475325956	1.021324624	3.218798411	3.256439483	0.591330961	1.373535647	8.925532248
DNAI1	-2.852397946	0.00091785	0.010000328	1621.048076	1334.207022	1658.019338	1306.01838	37.03875226	12.87033108	8.719359321	1948.535547	52.06893744	36.35700544	108.7655715	140.9678415	73.18308121	61.77980998	486.7754798	down	1609	1608	1798	1644	32	13	9	2058	52	36	117	134	51	53	565	48.68833953	41.98145716	57.66721718	46.16335571	0.854999669	0.364940717	0.264327486	62.3913611	1.43997542	1.035192972	3.235922402	4.135410437	1.634704464	1.569588312	15.70815312
DNAI2	-2.915038254	0.008215298	0.047863842	1071.967156	603.2142446	1023.582573	1309.990455	1.157461008	0.990025467	13.56344783	127.8193872	10.0132572	9.08925136	19.52202565	52.59994085	17.21954852	2.331313584	370.4662943	down	1064	727	1110	1649	1	1	14	135	10	9	21	50	12	2	430	32.50934987	19.16477002	35.9467824	46.75348088	0.026978246	0.028345016	0.415169641	4.132478427	0.279607922	0.261311823	0.586447675	1.558050616	0.388372129	0.059805017	12.07098946
DNAJA4	-2.135369135	0.000382998	0.005312996	2742.38214	2111.664721	1925.441812	4425.686371	712.9959811	124.7432089	104.6323119	1107.768022	394.5223337	269.6477903	284.4638023	427.1115197	358.7405941	200.4929682	704.7475088	down	2722	2545	2088	5571	616	126	108	1170	394	267	306	406	250	172	818	52.06072525	41.9964349	42.32753474	98.87395122	10.40279053	2.235644201	2.004826271	22.41909746	6.896061571	4.852697825	5.349175377	7.919413657	5.064799464	3.219522814	14.37418253
DNAJB13	-2.453944906	0.001519284	0.014330446	764.6833375	312.8084872	626.1374476	625.9990774	17.36191512	36.6309423	29.06453107	475.2987583	9.01193148	26.25783726	53.9179756	104.1478829	27.26428516	15.1535383	224.8644252	down	759	377	679	788	15	37	30	502	9	26	58	99	19	13	261	18.31608349	7.849368777	17.36724777	17.64589515	0.319616467	0.828328515	0.702656373	12.13681482	0.198754131	0.596230352	1.279269806	2.436525353	0.485673707	0.307026002	5.786808419
DNAJC12	2.313006355	0.007598641	0.045491429	0	46.46492118	16.59863631	12.71064116	268.5309539	152.463922	63.94196836	0	315.4176018	422.1452298	277.9564604	363.9915907	571.1150259	324.0525882	161.1097606	up	0	56	18	16	232	154	66	0	315	418	299	346	398	278	187	0	1.925921961	0.76048562	0.591826946	8.165506845	5.694805344	2.553424055	0	11.49056763	15.83340388	10.89337914	14.06595145	16.80472225	10.84510789	6.848531837
DNAJC24	1.214828777	0.000238451	0.003720876	86.64396182	43.97572897	44.26303017	88.18007308	123.8483279	33.66086589	94.94413483	110.7768022	145.1922294	173.7056927	227.7569659	301.9236605	104.7522535	169.0202348	147.3249682	up	86	53	48	111	107	34	98	117	145	172	245	287	73	145	171	3.375016754	1.794551376	1.996590989	4.042286572	3.707731768	1.237845517	3.732797698	4.600166105	5.207488261	6.414396814	8.787935962	11.48693808	3.034593301	5.5691184	6.165685252
DNAJC5B	2.668267768	0.006533462	0.04074374	6.044927569	0.829730735	0	0	1.157461008	6.930178272	0.968817702	8.521292479	2.00265144	3.029750453	8.366582421	12.6239858	96.14247923	8.159597544	6.030846652	up	6	1	0	0	1	7	1	9	2	3	9	12	67	7	7	0.341443152	0.049098667	0	0	0.050247471	0.369551735	0.055232926	0.513121055	0.104154963	0.162232666	0.468115458	0.69645539	4.038704809	0.389857742	0.365993148
DOC2A	-1.415882931	0.040566099	0.144479357	264.9693251	126.1190718	33.19727262	88.97448815	31.25144722	4.950127337	10.65699473	75.74482204	13.01723436	23.22808681	27.88860807	30.50796569	5.739849506	22.14747905	85.29340265	down	263	152	36	112	27	5	11	80	13	23	30	29	4	19	99	9.123877116	4.549564344	1.32372133	3.605523578	0.827055191	0.160917669	0.370379772	2.780505996	0.412714614	0.758230778	0.951235941	1.026045402	0.146988657	0.645086936	3.155488721
DOC2B	-3.988521812	0.015080596	0.07338284	0	2.489192206	6.455025233	0	8.102227057	11.88030561	3.875270809	0	0	0	0	0	0	0	0.861549522	down	0	3	7	0	7	12	4	0	0	0	0	0	0	0	1	0	0.033657916	0.096478789	0	0.08037269	0.144762046	0.050484063	0	0	0	0	0	0	0	0.011947339
DOCK10	1.268823629	0.007262688	0.044004338	14.10483099	294.554411	96.82537849	190.6596175	386.5919767	266.3168508	365.2442738	88.05335562	638.8458094	681.693852	427.6253237	496.5434417	426.1838258	502.3980774	415.2668695	up	14	355	105	240	334	269	377	93	638	675	460	472	297	431	482	0.142992253	3.128350257	1.136695551	2.27469071	3.012159668	2.54886482	3.737289323	0.951650746	5.963317986	6.551460715	4.294233176	4.916673555	3.213224547	4.308267999	4.523132091
DOCK4	1.303419382	0.000241478	0.003753119	96.7188411	167.6056085	188.1178782	164.4439201	479.1888574	394.0301361	463.0948617	127.8193872	736.97573	679.6740184	644.2268464	706.9432051	431.9236754	676.0809394	615.1463585	up	96	202	204	207	414	398	478	135	736	673	693	672	301	580	714	0.92637926	1.681788988	2.086498828	1.853593825	3.52748341	3.562958072	4.476889581	1.305153309	6.499474141	6.171383698	6.112151948	6.613506198	3.076693533	5.477552527	6.330289339
DOCK5	-2.63055667	4.65E-07	2.86E-05	259.9318855	422.3329443	1447.769945	373.3750842	144.682626	84.15216474	222.8280715	413.7560904	81.10738332	77.76359497	45.55139318	26.29997043	68.87819408	40.79798772	135.2632749	down	258	509	1570	470	125	85	230	437	81	77	49	25	48	35	157	1.744827649	2.969977475	11.25389525	2.94956061	0.746431382	0.53328799	1.509703148	2.960904743	0.501303415	0.494849856	0.302881136	0.17243195	0.343854109	0.231655086	0.975529124
DOK2	1.923904345	0.001295734	0.012768536	11.08236721	9.127038089	8.299318156	19.86037682	24.30668117	77.22198646	6.781723917	37.87241102	129.1710179	21.20825317	28.81822834	75.74391483	241.0736793	57.11718281	93.04734834	up	11	11	9	25	21	78	7	40	129	21	31	72	168	49	108	0.446850791	0.385536123	0.387509847	0.942402638	0.753244882	2.939506996	0.275993454	1.627946047	4.7955936	0.810660543	1.150998764	2.982958725	7.229017576	1.948080473	4.030893838
DOK4	-1.586215764	0.001061852	0.011064794	173.2879236	134.4163791	43.3408837	94.53539366	39.35367428	292.0575129	175.3560041	52.07456515	24.03181728	40.39667271	40.90329183	32.61196333	97.57744161	15.1535383	43.07747609	down	172	162	47	119	34	295	181	55	24	40	44	31	68	13	50	4.34814116	3.533399532	1.259341262	2.791571705	0.758929009	6.918425254	4.441039734	1.392990157	0.555225297	0.960915223	1.016649337	0.799248414	1.820892275	0.32163219	1.161322796
DOK6	-2.222157442	0.003013284	0.023663902	63.47173947	67.20818956	156.7648985	56.40347017	27.7790642	118.8030561	184.0753634	246.1706716	98.12992056	26.25783726	27.88860807	11.57198699	1.434962377	0	6.892396174	down	63	81	170	71	24	120	190	260	98	26	30	11	1	0	8	0.55733201	0.618245554	1.594016259	0.58285218	0.187469978	0.984837855	1.631390523	2.304395169	0.793381975	0.218573084	0.242570515	0.099245546	0.009370734	0	0.065023626
DOK7	-1.159472113	0.045447021	0.156014594	66.49420326	131.0974562	145.699141	41.30958379	13.8895321	15.84040748	27.12689567	158.117316	41.05435452	57.56525861	12.0850635	8.415990537	25.82932278	51.28889885	38.76972848	down	66	158	158	52	12	16	28	167	41	57	13	8	18	44	45	1.351723643	2.791924092	3.429820952	0.988266233	0.217006264	0.304000296	0.5565868	3.426656851	0.76844121	1.10935035	0.243349604	0.167100929	0.390496039	0.881937112	0.846767629
DOP1B	-1.244405096	7.10E-06	0.000253615	157.1681168	201.6245687	143.854848	147.7612035	116.9035618	209.8853991	303.2399408	115.5108536	44.05833168	100.9916818	53.9179756	73.63991719	91.8375921	59.44849639	92.18579882	down	156	243	156	186	101	212	313	122	44	100	58	70	64	51	107	1.596452222	2.145557439	1.69210112	1.766326195	0.912640525	2.012691616	3.108898625	1.250838753	0.412066035	0.972481217	0.542503617	0.730590917	0.693763511	0.510790099	1.00605764
DPCD	-1.099185421	0.024758982	0.103156922	2180.203876	2019.56461	1919.908933	1752.479651	478.0313964	533.623727	129.8215721	637.2033154	385.5104022	408.0063944	390.440513	653.2912654	868.1522378	375.341487	861.5495217	down	2164	2434	2082	2206	413	539	134	673	385	404	420	621	605	322	1000	182.8027709	177.3979663	186.4131867	172.9249523	30.80509966	42.24004115	10.98654686	56.95747817	29.76247634	32.43073397	32.42784778	53.50101481	54.13536204	26.62087688	77.61278664
DPEP1	-4.646030106	1.57E-05	0.000484219	228.6997597	76.33522765	11.06575754	12.71064116	17.36191512	541.5439307	450.5002316	0	0	24.23800363	5.577721614	6.311992902	7.174811883	0	3.446198087	down	227	92	12	16	15	547	465	0	0	24	6	6	5	0	4	9.526458276	3.331163771	0.533773792	0.623092083	0.555832479	21.29624273	18.94041373	0	0	0.957120787	0.230144277	0.256803988	0.2222674	0	0.154231599
DPH7	-1.028767158	0.005221972	0.035037461	508.7814037	348.4869088	769.9922956	307.4386332	218.7601306	350.4690155	1006.601593	1292.396026	230.3049156	341.3518844	237.9827889	264.0517031	404.6593902	306.5677363	275.6958469	down	505	420	835	387	189	354	1039	1365	230	338	256	251	282	263	320	21.50303103	15.42979438	37.68470904	15.29135275	7.105868337	13.98368444	42.93927894	58.23058123	8.962289227	13.67649775	9.963033399	10.90001076	12.71913464	10.95986032	12.51889626
DPT	3.327423202	0.000746121	0.008531783	3.022463784	27.38111427	0	15.88830146	71.76258251	5.940152805	0.968817702	10.41491303	8.01060576	17.1685859	39.0440513	15.77998226	473.5375843	45.46061489	587.5767738	up	3	33	0	20	62	6	1	11	8	17	42	15	330	39	682	0.132103705	1.25374793	0	0.817241436	2.410640688	0.245106622	0.042739028	0.485284701	0.322378854	0.711365109	1.69038781	0.673643161	15.39245304	1.680735288	27.59217132
DPY19L2	-3.037968592	6.69E-05	0.001439614	352.6207748	35.67842162	430.6423977	144.5835432	19.67683714	13.86035654	82.3495047	157.1705057	63.08352036	32.31733817	1.859240538	3.155996451	10.04473664	8.159597544	12.92324283	down	350	43	467	182	17	14	85	166	63	32	2	3	7	7	15	6.779805107	0.718654527	9.588185629	3.271502012	0.290767013	0.251586452	1.598081733	3.221568897	1.116792607	0.589045765	0.035409719	0.059267324	0.143630727	0.132705271	0.266961223
DPYSL3	1.262764483	0.000390424	0.005392069	8327.895214	13415.91626	7706.377981	11748.60451	35333.8122	10647.7239	5968.885864	6666.49115	27770.76752	30817.61169	36235.66846	31210.7009	24216.42507	34825.16232	24493.8529	up	8266	16169	8357	14789	30527	10755	6161	7041	27734	30515	38979	29668	16876	29876	28430	110.4085735	186.3344275	118.3118342	183.3043811	360.0299025	133.2686081	79.87107	94.22191183	339.0023622	387.3206629	475.8624193	404.1481262	238.7685199	390.5447603	348.8928072
DPYSL5	-3.160633723	4.49E-06	0.00018119	588.37295	575.8331303	1194.179668	935.8209558	1071.808894	1557.31006	2453.046422	1767.694784	146.1935551	94.93218087	1.859240538	13.67598462	294.1672872	32.63839018	409.2360228	down	584	694	1295	1178	926	1573	2532	1867	146	94	2	13	205	28	475	8.578466888	8.795465863	20.16215681	16.05716096	12.01032798	21.43559802	36.09868898	27.47586161	1.962603204	1.312123097	0.026851599	0.194753417	3.189707401	0.402527754	6.410592934
DRC1	-1.786376284	0.013268208	0.067114444	4525.635773	3050.919914	6990.792327	4837.987793	694.4766049	104.9426996	27.12689567	2661.483684	562.7450547	351.4510526	873.8430528	1243.462602	826.5383289	489.5758526	1459.46489	down	4492	3677	7581	6090	600	106	28	2811	562	348	940	1182	576	420	1694	141.8212207	100.160768	253.6870835	178.4207672	16.7262957	3.104683875	0.858006146	88.91447883	16.23755378	10.44072387	27.12518085	38.05956757	19.26300812	12.97752066	49.13858385
DRC3	-1.550786281	0.029230199	0.115588788	3318.665235	2980.392801	2681.601911	4826.865982	280.105564	268.2969017	171.4807333	1072.736042	295.3910874	158.5569404	356.044563	820.5590773	268.3379644	261.1071214	2498.493613	down	3294	3592	2908	6076	242	271	177	1133	295	157	383	780	187	224	2900	99.52326741	93.63536411	93.12490024	170.3512931	6.455998866	7.595919808	5.19045217	34.29581366	8.156537974	4.507654051	10.57652797	24.03480125	5.984705585	6.623537756	80.50202176
DRC7	-2.027293622	0.003245972	0.024941403	1800.380928	2500.808436	782.9023461	1576.91392	174.7766122	99.99257222	48.44088512	905.1506234	122.1617378	42.41650635	295.6192455	383.9795682	163.5857109	127.0565903	558.2840901	down	1787	3014	849	1985	151	101	50	956	122	42	318	365	114	109	648	46.18466514	67.20770097	23.25687316	47.60585792	3.445856935	2.421612612	1.254221228	24.75376759	2.885465546	1.031507599	7.51179425	9.62079615	3.120888485	2.757025047	15.3870729
DRD1	-5.16834365	0.000282709	0.00420564	562.1782639	411.5464447	496.1147964	846.0520525	32.40890823	0	0	67.22352956	3.00397716	0	6.507341883	10.51998817	1.434962377	0	37.04662943	down	558	496	538	1065	28	0	0	71	3	0	7	10	1	0	43	10.82494388	8.301865172	11.06226652	19.17201238	0.479619171	0	0	1.379939269	0.053259309	0	0.124117441	0.197850137	0.020549043	0	0.766421482
DRP2	1.924459469	0.026477101	0.108188234	4.029951713	50.61357486	11.987904	13.50505624	384.2770547	2.970076402	14.53226554	1.893620551	151.2001837	338.322134	189.6425349	453.4114902	94.70751685	188.8364003	187.8177957	up	4	61	13	17	332	3	15	2	151	335	204	431	66	162	218	0.042893777	0.564373578	0.147756989	0.169164743	3.143543147	0.029844589	0.156119247	0.021486934	1.481815237	3.413728634	1.999437247	4.713640592	0.749684241	1.700161882	2.147823282
DSC2	1.2232473	0.035359932	0.131574374	29.21714992	46.46492118	11.06575754	5.56090551	65.97527747	17.82045841	15.50108324	160.9577468	52.06893744	71.70409406	88.31392555	78.89991128	163.5857109	152.7010398	112.8629873	up	29	56	12	7	57	18	16	170	52	71	95	75	114	131	131	0.182531127	0.304109166	0.080055389	0.040884964	0.316782253	0.105104544	0.097743935	1.072008009	0.299519497	0.424665697	0.54651975	0.481443252	0.760053114	0.806958501	0.75756167
DSCAM	3.057092491	1.14E-06	5.75E-05	9.067391353	25.7216528	21.20936862	0	79.86480957	17.82045841	33.90861958	14.20215413	311.4122989	470.6212371	123.6394958	231.4397398	78.92293071	116.5656792	130.9555273	up	9	31	23	0	69	18	35	15	311	466	133	220	55	100	152	0.082524385	0.245247183	0.223531129	0	0.558645016	0.153116623	0.311486142	0.137797462	2.60965438	4.060463399	1.114640316	2.057346165	0.53419846	0.897389029	1.280534063
DSG2	-3.262155591	0.003378716	0.02570655	196.460146	232.3246059	276.6439385	310.6162935	0	0	1.937635405	386.2985924	13.01723436	0	6.507341883	33.66396215	34.43909704	3.496970376	37.04662943	down	195	280	300	391	0	0	2	408	13	0	7	32	24	3	43	2.477531366	3.069340897	4.039951879	4.609862224	0	0	0.024662974	5.193437186	0.151150893	0	0.081287901	0.414647861	0.322995108	0.037303259	0.501950353
DSP	-4.297771681	4.11E-09	5.94E-07	948.0461404	297.0436032	265.578181	642.6817939	9.259688066	163.3542021	73.63014538	9.468102755	18.02386296	28.2776709	13.94430403	6.311992902	8.609774259	16.31919509	15.50789139	down	941	358	288	809	8	165	76	10	18	28	15	6	6	14	18	7.554679525	2.479773382	2.450695186	6.027005427	0.056710498	1.228910956	0.59220342	0.080433431	0.132245756	0.21361628	0.110067981	0.049127264	0.051024391	0.110000694	0.132772058
DTHD1	-2.969990955	0.007097443	0.043368265	183.3628029	273.8111427	152.1541662	231.1747862	1.157461008	0	0	372.0964383	5.0066286	3.029750453	18.59240538	13.67598462	4.30488713	3.496970376	87.01650169	down	182	330	165	291	1	0	0	393	5	3	20	13	3	3	101	3.639340082	5.693348089	3.497080135	5.39971552	0.017656243	0	0	7.873248754	0.091496414	0.057006241	0.365531295	0.265118178	0.063543724	0.058710188	1.855583
DTNA	1.445135481	0.002053107	0.017832691	3482.885768	6027.164061	2524.837012	3531.174999	13469.37375	1209.811121	1364.095325	2868.835135	12924.11107	18728.90739	13017.47263	10348.51236	9245.462592	13428.36624	4449.90328	up	3457	7264	2738	4445	11637	1222	1408	3030	12907	18545	14003	9837	6443	11520	5165	25.63438814	46.47313353	21.5192637	30.5859504	76.19240094	8.406298967	10.13344529	22.5100456	87.5853968	130.6773469	94.90475719	74.39284183	50.6071477	83.60206838	35.18857345
DTX1	2.144980328	0.00026496	0.004029871	186.3852667	298.7030647	41.49659078	40.51516871	810.2227057	840.5316219	437.9056015	1172.151121	1961.597086	4409.296826	1547.817748	2206.041519	1820.967256	1524.679084	1341.432605	up	185	360	45	51	700	849	452	1238	1959	4366	1665	2097	1269	1308	1557	4.211132203	7.070208036	1.085700527	1.077268502	14.06929176	17.92853845	9.986113048	28.23306072	40.80791434	94.44104266	34.64054391	48.68223174	30.59770987	29.13908151	32.56293322
DTX4	-3.318206691	1.81E-10	4.36E-08	3317.657747	1511.7694	825.3210833	1088.34865	397.0091258	833.6014436	545.4443664	611.639438	40.0530288	155.5271899	24.17012699	171.4758072	129.1466139	51.28889885	229.1721728	down	3293	1822	895	1370	343	842	563	646	40	154	26	163	90	44	266	45.4271916	21.68578139	13.08632135	17.53764858	4.17797009	10.77572002	7.538126981	8.928260355	0.504971613	2.018806867	0.327824059	2.293277785	1.315124354	0.594042889	3.371425392
DUOX1	-1.416064837	0.003569152	0.026649213	17.12729478	27.38111427	48.87376247	54.81464002	10.41714907	31.68081496	11.62581243	50.1809446	5.0066286	25.24792044	11.15544323	8.415990537	5.739849506	13.9878815	12.92324283	down	17	33	53	69	9	32	12	53	5	25	12	8	4	12	15	0.220550572	0.36938202	0.728795234	0.830682375	0.103097664	0.385140593	0.151102416	0.688882745	0.059362487	0.308211735	0.142293097	0.105850803	0.054969199	0.152363689	0.1787962
DUOX2	-2.579424358	0.008925721	0.050938895	9.067391353	14.93515324	11.987904	11.12181102	0	1.980050935	8.719359321	50.1809446	0	0	2.788860807	0	7.174811883	4.662627168	1.723099043	down	9	18	13	14	0	2	9	53	0	0	3	0	5	4	2	0.10827775	0.18684082	0.165771724	0.156297268	0	0.022322188	0.105092112	0.638826251	0	0	0.032988403	0	0.063718695	0.04709748	0.022107237
DUSP18	-1.04807441	0.032914581	0.125549635	169.2579719	171.7542622	156.7648985	262.9513891	72.92004352	35.64091683	46.50324971	260.3728258	42.05568024	38.37683908	66.93265937	102.0438853	35.87405941	38.46667414	173.1714539	down	168	207	170	331	63	36	48	275	42	38	72	97	25	33	201	3.330598486	3.540673567	3.572171551	6.089303643	1.102809749	0.662102989	0.923602568	5.462052404	0.761982688	0.715890319	1.30463436	1.961234997	0.524992574	0.640277006	3.661144032
DUSP23	1.005358356	0.019662728	0.088323618	358.6657024	462.9897503	306.1526253	536.2301741	516.2276097	239.5861631	81.380687	289.7239443	382.5064251	231.2709513	556.8425411	495.4914428	1668.861244	592.1536503	976.9971576	up	356	558	332	675	446	242	84	306	382	229	599	471	1163	508	1134	33.93682809	45.8942201	33.54514872	59.71063114	37.5407684	21.40162085	7.771975674	29.22488744	33.32479058	20.74467462	52.19049191	45.79173082	117.4359642	47.39427998	99.32122417
DYDC2	-2.868782756	0.033255057	0.126370952	2616.446149	2508.276013	5519.046574	2943.307845	10.41714907	0	0.968817702	698.7459833	78.10340616	21.20825317	102.2582296	224.075748	15.78458614	26.81010622	1244.077509	down	2597	3023	5985	3705	9	0	1	738	78	21	110	213	11	23	1444	82.85719465	83.2144922	202.3917556	109.6915381	0.253540787	0	0.03096629	23.58982979	2.277381003	0.636689173	3.207703942	6.930790643	0.371750117	0.718169701	42.32853399
DYRK2	-1.503496761	0.000923753	0.010041078	529.9386502	414.0356369	890.7934821	892.9225418	82.17973158	193.0549662	147.2602908	572.8202167	155.2054866	283.7866258	148.739243	147.2798344	114.7969901	118.8969928	180.06385	down	526	499	966	1124	71	195	152	605	155	281	160	140	80	102	209	4.641792958	3.799295835	9.035403149	9.20434674	0.553229613	1.596410891	1.301890642	5.348913392	1.251741166	2.356439183	1.290515786	1.260007002	0.747808093	0.880929513	1.694548744
DZANK1	-1.367390478	0.004138726	0.029532617	402.9951713	375.0382924	370.7028776	201.7814285	48.61336234	51.48132431	123.0398482	213.032312	86.11401192	74.73384452	89.24354582	127.2918569	27.26428516	65.27678035	135.2632749	down	400	452	402	254	42	52	127	225	86	74	96	121	19	56	157	7.261841112	7.079909896	7.7354074	4.279047486	0.67326043	0.875790327	2.237800508	4.092412847	1.428788736	1.276639758	1.592946909	2.24035594	0.36537641	0.994983194	2.618750735
DZIP1	-1.242651726	0.004793449	0.03280243	2318.229723	662.9548575	2052.698024	1765.190292	298.6249401	351.459041	801.2122399	1158.895777	785.0393645	469.6113203	638.6491248	327.1716321	295.6022496	304.2364227	658.2238346	down	2301	799	2226	2222	258	355	827	1224	784	465	687	311	206	261	764	24.14783107	7.234538535	24.76036587	21.63875169	2.390717523	3.456208331	8.423603491	12.86924587	7.529400327	4.637291085	6.58963811	3.328639794	2.289965205	2.68066772	7.36652433
DZIP1L	-1.573193733	0.003478881	0.026213274	425.1599057	189.1786077	518.2463115	278.0452755	47.45590134	38.61099323	71.69250997	371.149628	42.05568024	186.8346113	61.35493775	86.263903	64.57330695	55.95152602	73.23170935	down	422	228	562	350	41	39	74	392	42	185	66	82	45	48	85	8.501153166	3.962805725	11.9997471	6.542746183	0.729283345	0.728853169	1.446864983	7.911550912	0.774279028	3.541498098	1.215213661	1.684706083	0.960236161	0.946340865	1.573229475
E2F7	-3.119999899	2.82E-05	0.00075278	259.9318855	78.82441986	239.7580801	147.7612035	15.04699311	15.84040748	45.53443201	88.05335562	1.00132572	22.21816999	16.73316484	11.57198699	0	4.662627168	32.73888182	down	258	95	260	186	13	16	47	93	1	22	18	11	0	4	38	3.534947862	1.123025084	3.775783133	2.364846134	0.157272832	0.20337302	0.625017332	1.27660466	0.012538516	0.286441462	0.225413088	0.153709565	0	0.053636974	0.478359785
EAF2	1.555782955	0.000152535	0.002647325	21.15724649	35.67842162	96.82537849	32.57101798	113.4311788	85.1421902	68.78605687	27.45749799	263.3486644	306.0047958	121.7802552	173.5798048	162.1507486	104.9091113	103.3859426	up	21	43	105	41	98	86	71	29	263	303	131	165	113	90	120	1.415218958	2.500203411	7.500047769	2.563981209	5.831462232	5.376663335	4.644014721	1.957999204	16.21970335	19.40425021	8.068985889	11.34052574	8.06645916	5.935916996	7.430077569
EBF1	-1.102904613	0.022719937	0.097255525	49.36690848	30.70003721	60.86166648	50.84256466	23.14922016	108.9028014	103.6634942	179.8939523	19.02518868	28.2776709	34.39594995	25.24797161	35.87405941	15.1535383	88.73960074	down	49	37	66	64	20	110	107	190	19	28	37	24	25	13	103	0.731657722	0.476668167	1.044542713	0.886785316	0.263687125	1.523753146	1.550695599	2.842337545	0.259626069	0.397301136	0.504959936	0.365483709	0.395414	0.189974889	1.413047835
EBF2	-4.41897586	7.93E-05	0.001623037	4.029951713	49.78384412	8.299318156	11.91622609	6.944766049	198.995119	400.1217111	6.627671928	2.00265144	0	5.577721614	1.051998817	0	0	18.95408948	down	4	60	9	15	6	201	413	7	2	0	6	1	0	0	22	0.057806497	0.748118607	0.137857233	0.201156726	0.076562298	2.694776605	5.792921045	0.101350261	0.026450231	0	0.079252182	0.014738781	0	0	0.292110455
EBF3	-2.669164271	0.017661836	0.081935813	12.08985514	1.659461471	5.532878771	0	9.259688066	273.247029	199.5764467	69.11715011	36.04772592	28.2776709	2.788860807	1.051998817	0	2.331313584	7.753945695	down	12	2	6	0	8	276	206	73	36	28	3	1	0	2	9	0.209256956	0.030090624	0.110897127	0	0.123178722	4.464962221	3.486557032	1.275356757	0.574491984	0.463987823	0.047814898	0.017784578	0	0.03413262	0.144194576
EBI3	1.194712243	0.016706055	0.079078199	66.49420326	101.2271497	69.16098463	25.42128233	238.4369677	45.5411715	32.93980188	95.62783782	55.0729146	83.82309588	191.5017754	137.811845	434.7936001	234.2970152	213.6642814	up	66	122	75	32	206	46	34	101	55	83	206	131	303	201	248	4.376575708	6.979959222	5.271353738	1.969097073	12.06159603	2.829817259	2.188267061	6.709992796	3.337613282	5.230202415	12.48535938	8.859448894	21.28302187	13.04450292	15.10949501
ECE1	1.337882253	0.021532744	0.093667118	336.500968	337.7004093	192.7286105	159.6774296	1008.148538	1940.449916	2880.295029	284.9898929	2122.810526	1255.326605	3380.099298	2020.889728	2118.004468	3705.622942	1189.799889	up	334	407	209	201	871	1960	2973	301	2120	1243	3636	1921	1476	3179	1381	4.681460864	4.921889783	3.104928501	2.614313262	10.77953765	25.48596316	40.44461779	4.226799	27.19277986	16.55602042	46.58028294	27.46042135	21.91398907	43.60802573	17.78428329
ECHDC3	-1.982805978	0.011467921	0.060661137	251.871982	352.6355625	259.1231558	289.9615016	6.944766049	16.83043295	9.688177024	206.4046401	63.08352036	60.59500907	14.8739243	2.103997634	25.82932278	24.47879263	117.170735	down	250	425	281	365	6	17	10	218	63	60	16	2	18	21	136	11.92324731	17.48823651	14.20467334	16.15377562	0.252669512	0.752165681	0.462898144	10.41648534	2.749653115	2.719291018	0.697457652	0.097281317	0.909341897	0.980200241	5.959381803
ECT2L	-2.896377298	9.63E-05	0.001882551	91.68140146	144.3731479	66.39454525	88.18007308	2.314922016	1.980050935	12.59463013	102.2555098	5.0066286	9.08925136	3.718481076	9.467989354	8.609774259	20.98182226	3.446198087	down	91	174	72	111	2	2	13	108	5	9	4	9	6	18	4	1.576032211	2.600012824	1.3216808	1.783911537	0.030584455	0.032133923	0.218523398	1.873948376	0.079245848	0.148120818	0.063317973	0.158968512	0.110071555	0.30509646	0.06364898
EDAR	3.222998458	1.65E-05	0.000503748	2.014975856	4.148653677	9.221464618	0	0	3.96010187	16.46990094	0.946810275	72.09545184	93.92226405	21.38126619	34.71596096	10.04473664	19.81616546	48.24677322	up	2	5	10	0	0	4	17	1	72	93	23	33	7	17	56	0.035538066	0.076654268	0.188336362	0	0	0.065937705	0.293186256	0.017802212	1.170790262	1.570350628	0.373538132	0.598029532	0.131753446	0.295633522	0.914238645
EDN2	-4.715838246	0.002858771	0.02274784	22.16473442	26.55138353	0	7.944150728	0	1.980050935	0	90.89378645	4.00530288	0	0	0	0	0	0.861549522	down	22	32	0	10	0	2	0	96	4	0	0	0	0	0	1	1.394203274	1.749669175	0	0.588071396	0	0.117582709	0	6.095155933	0.231977693	0	0	0	0	0	0.058225225
EEF1A2	-2.996637685	0.026288824	0.107579625	13.09734307	38.99734456	170.5970954	3.177660291	825.2696989	8317.203952	3034.337044	16.09577468	696.9227012	516.0674939	2.788860807	5.259994085	68.87819408	55.95152602	15.50789139	down	13	47	185	4	713	8401	3132	17	696	511	3	5	48	48	18	0.507643799	1.583492955	7.656985923	0.144944708	24.58398664	304.3384097	118.7048278	0.665081434	24.87183271	18.96210414	0.107073082	0.199127224	1.985441627	1.834416454	0.64579696
EFCAB10	-1.694946927	0.039340642	0.141557435	193.4376822	359.2734084	243.4466659	287.5782564	20.83429815	0	16.46990094	124.0321461	31.04109732	24.23800363	53.9179756	103.0958841	4.30488713	25.64444942	93.90889787	down	192	433	264	362	18	0	17	131	31	24	58	98	3	22	109	5.857246678	11.39679475	8.536239673	10.24772576	0.484854957	0	0.503352353	4.003812691	0.865439664	0.695750332	1.617199494	3.049040993	0.096942384	0.656834467	3.055107826
EFCAB12	-2.486247605	0.00381004	0.027848774	1677.4674	1685.183123	1602.690551	1797.76131	123.8483279	44.55114604	6.781723917	768.8099437	112.1484806	7.069417724	108.7655715	191.4637847	99.01240398	38.46667414	646.1621413	down	1665	2031	1738	2263	107	45	7	812	112	7	117	182	69	33	750	60.76341338	63.949977	67.22767379	76.63710961	3.447932466	1.523528166	0.24794586	29.68890116	3.74049228	0.24275929	3.902627528	6.773984742	2.66733257	1.178644493	25.14762333
EFCAB2	-1.088841044	0.038581764	0.13956627	1087.079474	1209.747412	1415.494819	1611.868183	363.4427566	83.16213927	86.22477551	884.3207973	380.5037736	364.5799712	307.704309	486.0234535	358.7405941	325.218245	550.5301444	down	1079	1458	1535	2029	314	84	89	934	380	361	331	462	250	279	639	12.34309129	14.39005869	18.61149516	21.5382881	3.171605725	0.891439414	0.988151193	10.70433132	3.978037829	3.924276439	3.460778528	5.390007552	3.029302603	3.123544279	6.716006587
EFCC1	-3.615493758	1.76E-05	0.000529499	98.73381696	190.0083384	357.7928272	301.8777277	11.57461008	540.5539052	575.4777152	3.787241102	5.0066286	4.039667271	7.436962152	3.155996451	53.09360793	6.993940752	68.92396174	down	98	229	388	380	10	546	594	4	5	4	8	3	37	6	80	2.864096041	5.774302456	12.01886935	10.30556332	0.258052785	14.80349268	16.84918281	0.117120162	0.133725528	0.111089084	0.213695219	0.089418557	1.14541635	0.171614397	2.148123504
EFEMP1	1.474306663	0.039090867	0.141033381	3360.979728	5308.617245	3740.226049	3359.581343	5629.890344	68.31175726	15.50108324	2372.70655	10775.26607	4130.559785	12954.25845	6465.58473	8106.102465	4885.267615	10680.62942	up	3336	6398	4056	4229	4864	69	16	2506	10761	4090	13935	6146	5649	4191	12397	85.5994082	141.6418207	110.309535	100.6952637	110.2009491	1.642494259	0.398469972	64.4222601	252.6854103	99.72818672	326.8097544	160.8355978	153.538201	105.2454545	292.2597982
EFHB	-2.593353972	0.00105136	0.011	1376.22851	536.006055	670.4004777	1307.60721	46.29844033	7.92020374	20.34517175	237.6493791	35.0464002	62.6148427	61.35493775	110.4598758	45.91879605	38.46667414	255.0186584	down	1366	646	727	1646	40	8	21	251	35	62	66	105	32	33	296	34.56566274	14.10357627	19.49840053	38.65010322	0.893719489	0.187799411	0.515756108	6.36323673	0.810485125	1.490856259	1.526445988	2.709744787	0.857717597	0.817239023	6.881667082
EFHC1	-1.300384612	0.018782572	0.085584531	2528.7947	2426.962401	2755.373628	2665.262569	494.2358505	129.6933362	270.300139	2075.408124	482.6389971	572.6228357	693.4967206	775.3231282	328.6063842	510.5576749	1377.617685	down	2510	2925	2988	3355	427	131	279	2192	482	567	746	737	229	438	1599	16.33031151	16.419093	20.60495775	20.2553574	2.452989398	0.790682438	1.761796923	14.28800086	2.869793195	3.505530105	4.436115985	4.890273369	1.578179446	2.788918513	9.558218851
EFHC2	-1.649426822	0.020604446	0.09107002	1192.865707	1235.469065	2166.122039	1415.64766	148.1550091	33.66086589	44.56561431	642.8841771	209.2770755	46.45617362	382.0739305	457.6194854	107.6221782	199.3273114	516.0681635	down	1184	1489	2349	1782	128	34	46	679	209	46	411	435	75	171	599	37.79080977	41.00452053	79.46719793	52.77993288	3.607376848	1.006754227	1.425027427	21.7127304	6.104689749	1.395218486	11.99001247	14.16017609	2.535688563	5.34160258	17.56584623
EFHD1	-1.082276923	0.00309348	0.024135943	2647.678275	1618.804665	3020.029662	3539.913564	1563.729822	4445.214349	4612.541081	1090.725437	1611.133084	1703.729672	636.7898842	729.0351802	990.1240398	1419.769973	2222.797766	down	2628	1951	3275	4456	1351	4490	4761	1152	1609	1687	685	693	690	1218	2580	74.10577366	47.46642231	97.88324905	116.5999879	33.63791604	117.458128	130.3034043	32.54537904	41.52078391	45.20554004	17.65470941	19.92988629	20.60990208	33.61359322	66.84272544
EFHD2	-1.286984173	0.001363165	0.013241685	1789.29856	529.3682091	1640.498556	784.8820919	1781.332492	2604.757005	3368.579151	1032.970011	383.5077508	853.379711	336.5225374	420.7995268	1163.754487	770.4991395	924.4426368	down	1776	638	1779	988	1539	2631	3477	1091	383	845	362	400	811	661	1073	57.74073291	17.89627127	61.30355587	29.80731887	44.17992752	79.35425671	109.7172509	35.53646724	11.39517293	26.10633665	10.75700124	13.26307494	27.92931844	21.03205734	32.05138577
EFNA4	-1.298056633	0.013356092	0.067449776	86.64396182	23.23246059	59.93952002	23.03803711	20.83429815	216.8155774	193.7635405	42.6064624	32.04242304	24.23800363	36.25519049	29.45596688	43.0488713	25.64444942	46.52367417	down	86	28	65	29	18	219	200	45	32	24	39	28	30	22	54	5.355133472	1.504292965	4.289983211	1.67570083	0.989672271	12.6510337	12.08739572	2.807336889	1.823495275	1.420145967	2.219625844	1.778176152	1.978760608	1.340711999	3.089394486
EFNB1	-1.431259661	0.000974887	0.01044426	550.0884088	395.7815608	532.0785085	486.9764396	211.8153645	1152.389644	1647.958912	1966.524942	233.3088928	537.2757471	230.5458267	301.9236605	416.1390892	277.4263165	256.7417575	down	546	477	577	613	183	1164	1701	2077	233	532	248	287	290	238	298	12.95732457	9.766604892	14.513391	13.49925521	3.834606757	25.6262893	39.17941117	49.38207806	5.06012717	11.99731942	5.379200017	6.94623534	7.289887827	5.52765105	6.497506427
EFNB2	-1.573920754	0.011333167	0.0602943	379.8229489	238.9624518	301.541893	279.6341056	119.2184838	37.62096776	376.8700862	311.5005806	30.0397716	281.7667922	15.80354457	149.383832	24.3943604	13.9878815	85.29340265	down	377	288	327	352	103	38	389	329	30	279	17	142	17	12	99	5.919234118	3.901388503	5.441796631	5.128536717	1.427935006	0.55350024	5.927951813	5.175236908	0.431050584	4.162730213	0.243958754	2.27382697	0.282730878	0.184393828	1.428127956
EFS	1.896812598	0.004097654	0.029323639	392.920292	456.3519044	238.8359336	493.3317602	1463.030714	22.77058575	6.781723917	815.2036472	1878.487051	1815.830438	2290.584343	1603.246197	1765.003723	1731.000336	1586.974219	up	390	550	259	621	1264	23	7	861	1876	1798	2464	1524	1230	1485	1842	9.475390271	11.52916179	6.669643963	14.00073186	27.11606224	0.518406436	0.165067448	20.95780626	41.71076443	41.51184934	54.7162746	37.76264172	31.65466807	35.31017909	41.11780137
EGF	2.603590124	0.000132614	0.002389195	11.08236721	4.148653677	7.377171694	4.766490437	89.12449763	10.89028014	122.0710305	35.03198019	163.2160924	335.2923835	137.5837998	289.2996747	126.2766891	388.1637117	69.78551126	up	11	5	8	6	77	11	126	37	163	332	148	275	88	333	81	0.177021308	0.069423325	0.136456188	0.089600565	1.094134302	0.16422361	1.968041722	0.596547121	2.400508676	5.077159864	2.176897059	4.513468911	1.500084367	5.244668713	1.197638194
EGFLAM	2.513777768	0.002989873	0.023503685	4.029951713	4.978384412	4.610732309	1.588830146	10.41714907	176.2245332	114.3204889	129.7130077	497.6588829	517.0774107	28.81822834	547.0393849	219.5492436	183.0081163	234.3414699	up	4	6	5	2	9	178	118	137	497	512	31	520	153	157	272	0.062791009	0.081262704	0.083191291	0.029133597	0.124746116	2.592194142	1.797837259	2.154607714	7.139645975	7.63760737	0.444777167	8.325028297	2.544070001	2.412004383	3.922962312
EGLN3	1.62887364	4.12E-06	0.000168035	1313.764258	1134.241915	730.3399977	1323.495511	1226.908669	1377.125425	1165.487696	437.4263473	3686.881301	966.4903946	6197.778333	3595.731957	3036.380389	4181.210913	1902.301344	up	1304	1367	792	1666	1060	1391	1203	462	3682	957	6667	3418	2116	3587	2208	21.04968062	19.038774	13.55075485	24.95568843	15.10848206	20.83075921	18.84796397	7.471710995	54.39193625	14.68012494	98.36524814	56.2710319	36.18126405	56.66831027	32.74724335
EGR4	-2.684161697	0.040470734	0.144294194	0	0	12.91005047	0.794415073	35.88129125	226.7158321	31.00216648	12.30853358	18.02386296	5.049584089	4.648101345	0	0	0	15.50789139	down	0	0	14	1	31	229	32	13	18	5	5	0	0	0	18	0	0	0.490958112	0.030702423	0.905638256	7.028967722	1.027606616	0.430922866	0.545006068	0.157204841	0.151202628	0	0	0	0.547175044
EHBP1L1	-1.032543256	0.020421836	0.090696833	492.6615969	1295.209678	1683.839439	231.9692013	825.2696989	1894.908745	734.3638184	400.5007465	375.497145	329.2328826	209.1645605	352.4196037	777.7496081	359.0222919	830.5337389	down	489	1561	1826	292	713	1914	758	423	375	326	225	335	542	308	964	7.417119863	20.42828396	29.35604866	4.109944224	9.549112649	26.93260868	11.15903244	6.428016395	5.205237161	4.698875442	3.119265011	5.18222359	8.708149527	4.572125279	13.4341821
EHD2	1.648188751	0.003620345	0.02689955	58.43429983	297.873334	38.7301514	62.75879075	968.7948639	526.6935487	372.0259977	231.9685175	1197.585561	685.7335193	1462.292683	754.2831518	1139.360127	1283.388128	488.4985788	up	58	359	42	79	837	532	384	245	1196	679	1573	717	794	1101	567	1.272371793	6.794899416	0.976575258	1.608198929	16.21281942	10.82698963	8.176136991	5.384709686	24.01043533	14.15486422	31.53973783	16.04168914	18.45043859	23.63819576	11.42817433
EID3	-1.64250306	0.004635758	0.032025888	94.70386525	76.33522765	56.25093417	103.2739595	34.72383025	12.87033108	13.56344783	30.29792882	13.01723436	12.11900181	25.09974726	13.67598462	7.174811883	2.331313584	43.93902561	down	94	92	61	130	30	13	14	32	13	12	27	13	5	2	51	5.039331622	4.255351674	3.466133674	6.467181892	1.420081888	0.646544597	0.728457161	1.718720407	0.637780524	0.611330728	1.322976612	0.710776956	0.283932589	0.104933956	2.512019579
ELF3	-2.940505782	0.000198256	0.003246078	76.56908254	11.61623029	14.75434339	114.3957705	6.944766049	2.970076402	4.844088512	134.4470591	2.00265144	5.049584089	11.15544323	6.311992902	4.30488713	2.331313584	10.33859426	down	76	14	16	144	6	3	5	142	2	5	12	6	3	2	12	0.968261167	0.153889682	0.216057473	1.702425252	0.067495873	0.035457673	0.061827235	1.812497585	0.023318023	0.060533923	0.139734449	0.077960582	0.040485577	0.024937326	0.140464936
ELK1	-1.78498761	1.06E-05	0.00036166	1949.489141	460.5005581	521.9348974	1018.440123	289.3652521	295.0275893	333.2732896	519.7988412	157.208138	173.7056927	266.8010172	218.815754	152.1060119	212.1495361	186.9562462	down	1935	555	566	1282	250	298	344	549	157	172	287	208	106	182	217	52.40341096	12.96803323	16.24670914	32.21760485	5.978133982	7.486949442	9.042071266	14.89570633	3.890998425	4.426463917	7.104013876	5.744957544	3.040777234	4.823818314	5.399407178
ELMOD1	-3.563844272	1.56E-08	1.73E-06	404.0026592	152.6704553	537.6113872	691.1411133	216.4452085	99.99257222	46.50324971	373.0432485	76.10075472	6.059500907	18.59240538	19.98797752	4.30488713	8.159597544	52.55452082	down	401	184	583	870	187	101	48	394	76	6	20	19	3	7	61	10.08536663	3.992709246	15.54126121	20.30454251	4.152751778	2.356561298	1.171708151	9.927815778	1.749217146	0.143399773	0.459748828	0.487355442	0.079922438	0.172300416	1.409564364
ELN	1.952461606	3.77E-06	0.000155997	1117.304112	1282.763717	1603.612697	612.4940211	684.0594558	615.7958408	716.9250997	22560.59524	4544.016118	11814.00693	1844.366614	2746.768911	2331.813862	3411.87743	2298.614124	up	1109	1546	1739	771	591	622	740	23828	4538	11698	1984	2611	1625	2927	2668	21.80453121	26.22570924	36.23974867	14.06682952	10.26005614	11.34529105	14.12140223	469.3674507	81.65118929	218.5630383	35.65333771	52.35606294	33.84299002	56.3221075	48.19575541
ELOVL5	1.228455784	7.93E-05	0.001623037	603.485269	906.8956937	586.4851497	553.7073057	1406.315125	1155.359721	1132.547894	539.681857	3581.742101	1373.486872	2509.045106	2058.761685	1160.884563	2043.396356	1384.510081	up	599	1093	636	697	1215	1167	1169	570	3577	1360	2699	1957	809	1753	1607	13.51758904	21.28115149	15.21247648	14.59593206	24.21005316	24.43167947	25.60458987	12.88716658	73.87103302	29.16494887	55.66966636	45.04101241	19.33842458	38.71642956	33.31931406
ELP4	1.384304022	1.48E-14	1.05E-11	159.1830926	258.0462587	291.3982819	237.5301068	364.6002176	296.0176148	331.3356542	223.447225	686.909444	796.8243692	611.690137	706.9432051	717.4811883	771.6647963	643.5774927	up	158	311	316	299	315	299	342	236	686	789	658	672	500	662	747	0.663641679	1.127040442	1.406805432	1.165398335	1.16824564	1.165085519	1.394227256	0.993113166	2.636838298	3.14922336	2.526072306	2.878662439	2.224573317	2.721294369	2.882736368
EMB	1.706060124	7.75E-10	1.46E-07	27.20217406	49.78384412	35.96371201	19.86037682	53.24320638	21.78056028	30.03334877	44.50008295	113.1498064	66.65450997	134.794939	129.3958545	120.5368396	95.58385695	143.8787701	up	27	60	39	25	46	22	31	47	113	66	145	123	84	82	167	0.466689002	0.894782739	0.714494347	0.400987144	0.702051033	0.35277397	0.520063521	0.813901465	1.787413614	1.084070764	2.290736427	2.168272269	1.537953629	1.387134655	2.652088621
EMID1	1.45497169	0.029165066	0.115477399	70.52415497	186.6894155	115.2683077	85.79682786	1300.986173	1048.43697	358.4625499	2823.388241	2196.90863	1215.939849	2861.371188	1306.582531	1690.38568	1608.606373	3486.690914	up	70	225	125	108	1124	1059	370	2982	2194	1204	3078	1242	1178	1380	4047	2.431626213	6.743476359	4.602345063	3.481361886	34.47562406	34.12752441	12.47473695	103.7806976	69.74582493	39.74432797	97.72613191	44.00127631	43.34552024	46.91576799	129.1634806
EMILIN1	1.844623655	1.63E-05	0.000499401	93.69637732	152.6704553	68.23883817	75.46943192	559.053667	280.1772073	236.3915194	89.0001659	699.9266783	802.8838701	647.9453275	480.7634594	602.6841982	859.0890557	787.4562628	up	93	184	74	95	483	283	244	94	699	795	697	457	420	737	914	1.854946424	3.166421966	1.564409805	1.758323035	8.50633733	5.236545806	4.723556825	1.878392933	12.75875839	15.06834118	12.70645835	9.296287012	8.873559489	14.3865572	16.74952041
EMILIN3	2.565294424	0.009076419	0.051502795	2.014975856	10.78649956	0	3.177660291	26.62160319	2.970076402	0	12.30853358	197.2611668	18.17850272	15.80354457	1.051998817	7.174811883	12.82222471	45.66212465	up	2	13	0	4	23	3	0	13	197	18	17	1	5	11	53	0.041436111	0.232377937	0	0.076901644	0.420749763	0.057660752	0	0.269837632	3.735063907	0.354381788	0.321915015	0.021129728	0.109728427	0.223039944	1.008863997
EML1	-1.218648445	0.000213967	0.003431383	461.4294711	517.7519788	655.6461343	723.7121313	269.6884149	239.5861631	269.3313213	681.7033983	217.2876813	131.2891863	302.1265874	257.7397102	100.4473664	169.0202348	256.7417575	down	458	624	711	911	233	242	278	720	217	130	325	245	70	145	298	5.884618293	6.917353241	9.682618208	10.86170079	2.643356806	2.884551086	3.466797794	9.268201903	2.551498803	1.58725267	3.816625062	3.210434439	0.952688696	1.823315353	3.517846152
EML2	1.232682849	0.003658446	0.02705726	264.9693251	171.7542622	379.0021958	528.2860234	629.6587885	287.1073856	140.4785668	314.3410115	389.5157051	225.2114504	499.2060844	1722.122064	972.9044913	746.0203469	1028.690129	up	263	207	411	665	544	290	145	332	389	223	537	1637	678	640	1194	5.539322287	3.76161008	9.175148345	12.99718106	10.11688547	5.666422231	2.964147314	7.005661339	7.497790516	4.46329552	10.3375706	35.16369192	15.12623113	13.19233972	23.10537231
EMP2	-1.618192421	6.54E-05	0.001415143	682.0693274	2120.79176	1704.126661	773.7602809	440.9926441	364.329372	311.9593002	1276.300251	286.3791559	211.0726149	312.3524104	266.1557007	317.1266852	340.3717833	454.0365979	down	677	2556	1848	974	381	368	322	1348	286	209	336	253	221	292	527	9.937134279	32.36949202	28.75046307	13.26655265	4.93792528	5.011068711	4.587322335	19.82314474	3.841681343	2.915202115	4.507700827	3.78737155	3.436093052	4.194655592	7.10707443
EMP3	2.064300755	0.001170308	0.011900636	97.72632903	467.138404	237.9137871	124.7231664	2507.060544	337.5986844	186.0129989	162.8513674	1754.322662	3132.761969	723.2445693	2311.241401	4425.423969	1185.472957	1544.758292	up	97	563	258	157	2166	341	192	172	1752	3102	778	2197	3084	1017	1793	8.124213745	40.68370966	22.9033864	12.20213702	160.1825148	26.49561686	15.60780145	14.43272125	134.2846972	246.8887465	59.55695991	187.665554	273.6050626	83.36265285	137.9741271
EMX2	3.039321998	3.88E-07	2.56E-05	25.1871982	90.44065015	37.80800493	50.84256466	19.67683714	345.5188882	235.4227017	28.40430826	1496.981951	289.8461267	969.5939405	790.0511116	665.8225427	1334.677027	447.1442018	up	25	109	41	64	17	349	243	30	1495	287	1043	751	464	1145	519	0.678682596	2.553028991	1.179725449	1.612253455	0.407495365	8.789459718	6.402710617	0.815939821	37.14075365	7.403865063	25.87940753	20.79273135	13.34273428	30.42097699	12.94499301
EN1	-1.870059046	0.010920143	0.05887906	67.50169119	14.93515324	47.02946955	95.32980874	112.2737178	264.3367998	275.1442275	346.5325608	105.1392006	49.48592407	5.577721614	0	38.74398417	52.45455564	41.35437704	down	67	18	51	120	97	267	284	366	105	49	6	0	27	45	48	2.144592808	0.497101521	1.730256965	3.564330172	2.74150363	7.928505891	8.823060936	11.73711333	3.075687143	1.490445215	0.175535358	0	0.915448589	1.40968969	1.411624017
EN2	-3.000949583	0.000855135	0.009466482	143.0632858	14.1054225	18.44292924	8.738565801	17.36191512	889.0428698	1173.238238	125.9257666	11.01458292	118.1602677	25.09974726	17.88397989	11.47969901	22.14747905	55.13916939	down	142	17	20	11	15	898	1211	133	11	117	27	17	8	19	64	3.2894536	0.339771452	0.491061407	0.236458399	0.306812979	19.29842233	27.22766883	3.086719969	0.233190536	2.575557065	0.571666183	0.401632865	0.196302378	0.430754664	1.362144412
ENC1	-1.292406589	0.004397648	0.030808366	355.6432386	599.8953216	413.1216149	983.4858601	166.6743852	515.8032686	498.9411167	103.20232	140.1856008	396.8973094	101.3286093	176.7358013	117.6669149	85.09294582	280.8651441	down	353	723	448	1238	144	521	515	109	140	393	109	168	82	73	326	4.907538617	8.672211526	6.601420868	15.97115422	1.767659294	6.719497442	6.949077343	1.518188468	1.781147442	5.191961521	1.3850289	2.382007933	1.20754417	0.993236904	4.164035075
ENDOD1	1.579024059	0.000379842	0.005283294	186.3852667	854.6226574	448.1631804	340.0096512	1143.571476	1141.499364	174.3871864	178.9471421	1455.927597	1003.857317	2020.064844	1823.11395	1399.088317	2299.840851	1675.71382	up	185	1030	486	428	988	1153	180	189	1454	994	2173	1733	975	1973	1945	3.104216292	14.91145475	8.643445584	6.664240367	14.63808412	17.94814635	2.9314578	3.177256083	22.32685067	15.84953497	33.32600761	29.65676049	17.32945937	32.40024527	29.98524557
ENHO	1.908496462	0.000527653	0.006717146	1735.9017	2027.861917	222.2372973	193.0428627	5878.744461	3580.922116	1283.683456	2051.737867	6028.98216	4905.165984	9401.24978	6764.352394	13003.62906	9030.343168	6621.869624	up	1723	2444	241	243	5079	3617	1325	2167	6021	4857	10113	6430	9062	7747	7686	125.2371615	153.2680685	18.56672771	16.39007158	325.9666728	243.8970213	93.47483616	157.8036411	400.4971049	335.4794607	671.8483622	476.6546265	697.7055039	551.0899122	513.2820504
ENKD1	-1.047995137	0.001902297	0.01691171	2570.101705	1729.988583	1918.986787	1863.697761	691.0042219	782.1201193	740.1767246	919.3527775	461.6111569	499.9088248	548.4759587	597.5353281	1000.168776	653.9334603	985.6126528	down	2551	2085	2081	2346	597	790	764	971	461	495	590	568	697	561	1144	127.0584426	89.59869269	109.8589735	108.4295649	26.25514667	36.50313879	36.93323281	48.45320051	21.01245566	23.42869844	26.85891087	28.85268978	36.77274075	27.34619443	52.35122545
ENPEP	-1.912035305	0.001036748	0.01086846	75.56159461	25.7216528	90.37035326	131.8729021	5.787305041	71.28183366	142.4162022	66.27671928	9.01193148	33.32725499	11.15544323	10.51998817	15.78458614	6.993940752	54.27761987	down	75	31	98	166	5	72	147	70	9	33	12	10	11	6	63	0.84955069	0.302964869	1.176588223	1.744868732	0.050008645	0.756607391	1.616129898	0.794394528	0.093293924	0.355215467	0.12423747	0.115524191	0.131983874	0.0665151	0.655656456
ENTPD2	3.185391885	8.13E-07	4.44E-05	2607.378758	465.4789425	390.0679533	147.7612035	1354.22938	75.24193553	153.073197	148.6492133	7052.337046	3364.03292	10005.50295	4232.191241	3887.313078	10615.6364	3358.320036	up	2588	561	423	186	1170	76	158	157	7043	3331	10763	4023	2709	9107	3898	97.15282729	18.17006905	16.83069022	6.479339767	38.78145349	2.646761528	5.756773662	5.904742922	241.9533701	118.8271549	369.2902396	154.0231872	107.7209884	334.5857769	134.4437957
ENTPD3	2.106916889	0.000317128	0.00458661	31.23212577	43.14599824	17.52078277	30.18777277	61.34543343	2.970076402	3.875270809	25.56387744	190.2518868	33.32725499	21.38126619	183.0477942	134.8864634	139.878815	110.2783388	up	31	52	19	38	53	3	4	27	190	33	23	174	94	120	128	0.752010462	1.088348735	0.488524307	0.855406259	1.13523326	0.067513946	0.094178783	0.656199844	4.21792259	0.760722082	0.509956747	4.304833298	2.415406301	2.848947207	2.852856434
[truncated: 2,090 more rows]
