# Supplementary material for: Multi-omics analysis delineates molecular signatures of spinal ependymal tumor
Source: Cell Oncol (Dordr). 2025 Oct 29;48(6):1987–2000. doi: 10.1007/s13402-025-01122-0 (PMC12698791; doi:10.1007/s13402-025-01122-0)
Supplement: Supplementary file 5 — Supplementary Material 5 [file 13402_2025_1122_MOESM5_ESM.zip › μû░σó₧ΘÖäΣ╗╢/Protein/SE vs MPE.log2FC1.Pvalue0.05.txt]

gene_id	log2FoldChange	pvalue	padj	NR_1	NR_11	NR_12	NR_2	NR_3	NR_4	NR_5	NR_6	NR_7	NR_8	X_1	X_2	X_3	X_4	X_5	X_6	X_7	Style	NR_1.readCount	NR_11.readCount	NR_12.readCount	NR_2.readCount	NR_3.readCount	NR_4.readCount	NR_5.readCount	NR_6.readCount	NR_7.readCount	NR_8.readCount	X_1.readCount	X_2.readCount	X_3.readCount	X_4.readCount	X_5.readCount	X_6.readCount	X_7.readCount	NR_1.fpkm	NR_11.fpkm	NR_12.fpkm	NR_2.fpkm	NR_3.fpkm	NR_4.fpkm	NR_5.fpkm	NR_6.fpkm	NR_7.fpkm	NR_8.fpkm	X_1.fpkm
A2M	2.127301556	9.73E-17	5.95E-15	836.0158964	832.507128	568.2193648	838.1413601	1732.882395	901.1059273	892.7971676	1214.710084	704.6548341	622.3338448	2524.590214	3226.744573	3375.451594	3698.996451	7041.512046	3476.275266	4618.062433	up	1057	934	625	846	1466	1003	779	1621	823	597	2453	3111	3563	3428	4820	2906	5154	15.66980117	11.92931858	9.323296136	13.61890353	21.60108269	16.27284211	12.24569766	18.96265355	12.14934217	10.83193635	36.4461307
A2ML1	-1.252359084	0.007981555	0.025601847	254.6803393	90.02486073	123.6445338	89.16397448	35.46144054	64.68557006	208.586758	105.6595446	128.4304072	23.97601077	47.34249891	19.70689389	92.84149766	36.68782944	10.22626231	41.868422	80.6413696	down	322	101	136	90	30	72	182	141	150	23	46	19	98	34	7	35	90	4.246690597	1.147615445	1.804823015	1.288903907	0.393250292	1.039204992	2.545210542	1.467376159	1.969928384	0.371249481	0.608020136
AADAT	1.076028202	0.008206481	0.026166606	113.8943132	14.26136408	32.72943542	151.5787566	22.45891235	55.7014631	134.0914873	65.9435456	73.63343345	52.12176255	178.0489633	246.8547761	147.7885065	125.1702416	127.0978315	117.2315816	114.6899479	up	144	16	36	153	19	62	117	88	86	50	173	238	156	116	87	98	128	4.113294944	0.393756381	1.034739012	4.745719578	0.539428653	1.938175182	3.543813007	1.983524773	2.446190306	1.747996802	4.95266376
AANAT	2.207616164	0.002667434	0.010105557	1.581865462	5.348011529	1.818301968	3.96284331	0	0	3.438243264	1.498716945	0	7.297046756	2.058369518	16.59527907	8.52625999	3.237161421	13.14805154	20.33609068	16.12827392	up	2	6	2	4	0	0	3	2	0	7	2	16	9	3	9	17	18	0.069315902	0.179157253	0.069748334	0.150538005	0	0	0.110250791	0.054696618	0	0.296923241	0.069470154
AARD	-7.521167121	1.44E-27	2.86E-25	310.8365632	49.91477427	854.6019247	506.2532329	151.3021463	193.1582995	456.140273	197.0812783	908.4310801	130.3044064	1.029184759	5.186024708	0	2.158107614	0	0	5.376091307	down	393	56	940	511	128	215	398	263	1061	125	1	5	0	2	0	0	6	12.27569846	1.507030184	29.54489687	17.3323657	3.973897692	7.349640571	13.18239468	6.482417635	33.00148446	4.778668943	0.031305385
AATK	1.875001357	0.003791556	0.013692723	272.0808594	6.239346783	59.09481394	87.18255283	59.10240091	48.51417754	108.8777034	54.70316851	15.41164886	8.339482007	252.1502659	292.4917935	36.94712662	52.87363655	325.7794992	127.9977473	759.8209047	up	344	7	65	88	50	54	95	73	18	8	245	282	39	49	223	107	848	4.657443125	0.081652111	0.885530323	1.293764028	0.672840574	0.800123188	1.363861592	0.779901175	0.242675567	0.132563015	3.324455956
ABCA1	1.049568797	0.010162075	0.031123534	595.5723463	445.6676274	112.734722	249.6591285	225.7711715	365.653153	71.05702746	123.644148	199.4952325	409.6770536	632.9486268	1194.860093	575.9962304	294.5816893	267.3437146	605.297758	484.7442328	up	753	500	124	252	191	407	62	165	233	393	615	1152	608	273	183	506	541	4.80315238	2.747778082	0.795891812	1.745481344	1.210926564	2.841186726	0.419353869	0.830506298	1.479966005	3.068083738	3.931623172
ABCA12	2.668559883	0.000800768	0.003606592	0	0.891335255	3.636603935	0	0	2.695232086	0	1.498716945	0	7.297046756	7.204293313	14.52086918	9.473622211	10.79053807	4.382683846	15.55112817	8.960152178	up	0	1	4	0	0	3	0	2	0	7	7	14	10	10	3	13	10	0	0.006570621	0.030696378	0	0	0.025039256	0	0.012036044	0	0.065338249	0.053504413
ABCA2	1.495404429	1.60E-13	5.97E-12	940.4190169	1675.710279	1210.079959	2717.5198	1845.176956	1961.230548	2036.586093	1928.09935	1377.630168	1683.53293	6205.984096	4751.435837	4678.074648	3837.115338	4318.404483	5918.99863	4579.533778	up	1189	1880	1331	2743	1561	2183	1777	2573	1609	1615	6030	4581	4938	3556	2956	4948	5111	10.20114756	13.89649534	11.49069226	25.55502232	13.31138145	20.49721657	16.16635753	17.41945481	13.74635796	16.95832568	51.85013228
ABCA5	-1.45519864	0.000282227	0.001456181	479.3052348	828.9417869	740.9580518	485.4483055	354.6144054	614.5129155	291.1045964	376.1779533	1036.861487	1329.104945	270.6755916	597.4300463	230.2090197	250.3404832	73.04473077	113.6428597	132.6102522	down	606	930	815	490	300	684	254	502	1211	1275	263	576	243	232	50	95	148	4.722477719	6.243965633	6.390809399	4.146452125	2.323654739	5.833475447	2.098884723	3.086942981	9.397360045	12.16048084	2.054085059
ABCA7	-1.301925395	3.83E-07	4.08E-06	245.9800793	554.4105285	394.5715269	478.5133297	250.5941799	343.1928856	234.946623	171.6030902	336.4876668	474.3080392	159.5236376	103.7204942	117.4729154	114.3797036	208.90793	131.5864691	155.0106327	down	311	622	434	483	212	382	205	229	393	455	155	100	124	106	143	110	173	3.218055661	5.545028839	4.518807648	5.427046906	2.180329215	4.325840522	2.249285585	1.869804678	4.049395005	5.762193377	1.607423237
ABCA8	3.77977223	4.42E-06	3.69E-05	65.64741665	8.022017293	13.63726476	1.981421655	11.82048018	1.79682139	0	2.248075418	5.137216287	0	45.28412939	10.37204942	339.1556751	120.8540264	125.6369369	145.9413567	278.6607327	up	83	9	15	2	10	2	0	3	6	0	44	10	358	112	86	122	311	0.973116043	0.090909509	0.176961488	0.025462428	0.116530495	0.025662001	0	0.027754627	0.070049045	0	0.517016732
ABCB1	2.853958839	6.60E-07	6.67E-06	12.65492369	0	2.727452951	13.86995159	27.18710442	12.57774973	9.168648704	25.47818807	8.562027145	3.127305753	102.9184759	217.8130377	38.84185106	86.32430457	27.75699769	61.00827205	48.38482176	up	16	0	3	14	23	14	8	34	10	3	100	210	41	80	19	51	54	0.232304971	0	0.043828917	0.220724143	0.331909289	0.222454162	0.123164652	0.389533699	0.144578246	0.053309308	1.455137063
ABCB9	2.511934102	5.71E-13	1.94E-11	72.76581123	383.2741596	147.2824594	211.0214063	163.1226265	123.0822652	122.6306764	80.93071505	51.37216287	87.56456108	1029.184759	660.6995478	656.5220192	777.9977949	847.318877	1192.651907	595.8501198	up	92	430	162	213	138	137	107	108	60	84	1000	637	693	721	580	997	665	0.922585844	3.715075779	1.634688235	2.319433068	1.375469917	1.503534873	1.137785287	0.854614608	0.599148725	1.030959287	10.05042301
ABCC1	-2.238397067	7.17E-06	5.67E-05	64.85648392	46.34943325	20.00132164	32.69345731	5.910240091	44.92053476	25.21378394	97.41660145	87.33267688	20.84870502	4.116739036	5.186024708	6.631535547	9.711484264	16.06984077	10.76616566	14.33624349	down	82	52	22	33	5	50	22	130	102	20	4	5	7	9	11	9	16	0.893012509	0.487896043	0.241083415	0.390248203	0.054121116	0.595919605	0.254052778	1.117158102	1.106135401	0.266573489	0.043658525
ABCC11	1.029938343	0.048379672	0.111013453	21.35518373	7.130682038	14.54641574	8.916397448	1.182048018	21.56185669	16.04513523	22.48075418	11.986838	3.127305753	10.29184759	6.223229649	39.78921328	17.26486091	23.37431385	41.868422	45.69677611	up	27	8	16	9	1	24	14	30	14	3	10	6	42	16	16	35	51	0.388557997	0.099188732	0.231693064	0.140642921	0.014303593	0.377987387	0.213637604	0.340675529	0.20062477	0.052839246	0.14423062
ABCC3	1.798457417	0.00208038	0.008154541	33.21917469	109.6342363	68.18632378	879.7512149	94.56384145	94.333123	44.69716243	363.4388593	86.47647417	568.1272118	492.9794995	925.1868079	730.4162724	602.1120244	639.8718416	1825.463199	487.4322785	up	42	123	75	888	80	105	39	485	101	545	479	892	771	558	438	1526	544	0.470013015	1.18589426	0.844545049	10.79087946	0.889823009	1.285949375	0.462788733	4.282821059	1.125502327	7.46449387	5.372315242
ABCC4	3.327482389	2.24E-08	3.18E-07	11.07305823	231.7471662	24.54707656	7.925686621	26.0050564	13.47616043	5.73040544	28.47562196	30.82329772	17.72139927	305.6678734	650.3274984	448.1023306	417.5938233	214.7515085	380.4045199	379.9104524	up	14	260	27	8	22	15	5	38	36	17	297	627	473	387	147	318	424	0.160420909	2.566767598	0.311313293	0.099541964	0.250558228	0.188104063	0.060751992	0.343592861	0.410771089	0.238410363	3.410788337
ABCC8	5.629271616	2.32E-14	1.01E-12	1.581865462	0	0	0	1.182048018	0	3.438243264	0	3.424810858	5.212176255	206.8661365	34.22776307	77.68370213	16.18580711	30.67878692	81.34436274	51.96888263	up	2	0	0	0	1	0	3	0	4	5	201	33	82	15	21	68	58	0.026710535	0	0	0	0.013274117	0	0.04248459	0	0.05319576	0.081727059	2.690382538
ABCC9	5.254864101	1.55E-13	5.79E-12	36.38290562	4.456676274	4.545754919	0	23.64096036	8.984106952	0	3.746792363	1.712405429	4.169741004	460.0455873	814.2058791	345.7872107	57.18985178	86.19278231	290.6864727	292.100961	up	46	5	5	0	20	10	0	5	2	4	447	785	365	53	59	243	326	0.284376602	0.026630928	0.031103338	0	0.122890716	0.067656575	0	0.024391226	0.012312052	0.030264903	2.769548242
ABCD2	3.073106238	1.07E-12	3.43E-11	34.80104015	11.58735831	20.91047263	7.925686621	7.092288109	13.47616043	8.022567616	2.997433891	10.27443257	7.297046756	111.151954	152.4691264	172.4199242	56.11079797	42.36594385	122.0165441	80.6413696	up	44	13	23	8	6	15	7	4	12	7	108	147	182	52	29	102	90	0.506523896	0.128935016	0.266425667	0.100004728	0.068651742	0.188978545	0.085448192	0.03633581	0.137560244	0.098625353	1.246052669
ABCG1	2.58895739	1.18E-13	4.55E-12	56.94715661	25.84872239	20.00132164	9.907108276	23.64096036	41.32689198	34.38243264	15.73652793	9.41822986	29.18818703	227.4498317	199.1433488	132.6307109	111.1425421	181.1509323	179.4360943	92.28956744	up	72	29	22	10	20	46	30	21	11	28	221	192	140	103	124	150	103	1.135854953	0.394156452	0.349231994	0.171306429	0.313598102	0.794185933	0.501844549	0.261419074	0.172801495	0.540619468	3.494202217
ABCG2	2.11410057	6.81E-06	5.42E-05	82.257004	23.17471662	11.81896279	16.84208407	106.3843216	103.31723	57.3040544	98.16595992	47.0911493	14.59409351	267.5880373	532.086135	205.577602	242.7871066	105.1844123	181.8285755	164.8668001	up	104	26	13	17	90	115	50	131	55	14	260	513	217	225	72	152	184	1.551708398	0.33421842	0.195173606	0.275428562	1.334665183	1.877796783	0.79105076	1.542324169	0.817153962	0.255651342	3.887903714
ABHD11	-1.377906339	6.38E-05	0.000397902	382.8114417	2055.419098	1090.981181	671.7019411	1570.941816	1121.216548	2739.1338	1055.846088	762.8766187	779.7415677	272.7339611	429.4028458	403.5763062	422.9890924	780.1177246	527.5421172	458.7597915	down	484	2306	1200	678	1329	1248	2390	1409	891	748	265	414	426	392	534	441	512	23.43672065	96.20353864	58.47008041	35.65040417	63.96310142	66.13632311	122.71763	53.83814307	42.9629027	44.32985896	12.86064462
ABHD2	-1.121351975	5.39E-06	4.43E-05	1482.207937	390.4048416	705.5011634	926.3146238	513.0088399	1004.423157	1015.427844	688.6604364	1081.384028	911.0884093	482.6876519	369.2449592	374.2080773	384.1431553	267.3437146	450.982717	475.7840807	down	1874	438	776	935	434	1118	886	919	1263	874	469	356	395	356	183	377	531	14.57062883	2.934020077	6.07115601	7.894117776	3.353910652	9.513153215	7.304660015	5.638347223	9.778595673	8.316936988	3.654659606
ABHD4	1.172455111	1.64E-05	0.000119779	842.3433583	843.203151	735.5031459	870.8348174	1520.113751	449.2053476	370.1841914	1025.871749	1017.168825	1237.370643	1928.692238	1346.292014	2594.825124	1959.561714	1307.500681	2620.963217	2300.967079	up	1065	946	809	879	1286	500	323	1369	1188	1187	1874	1298	2739	1816	895	2191	2568	22.01468251	16.8474516	16.82721732	19.73035848	26.42146157	11.31115106	7.079831436	22.33026434	24.45364986	30.03010202	38.82377729
ABHD5	1.061614203	2.74E-05	0.000189074	124.1764387	212.1377906	308.2021835	101.0525044	158.3944344	176.986907	218.9014878	134.1351666	160.9661103	324.197363	396.2361322	376.5053938	576.9435926	291.3445279	375.4499162	336.1436166	448.9036241	up	157	238	339	102	134	197	191	179	188	311	385	363	609	270	257	281	501	1.800729924	2.351831204	3.912457117	1.2703763	1.5275899	2.472800811	2.322950059	1.620054248	2.147193622	4.365686924	4.425629367
ABI1	1.177174652	3.68E-06	3.15E-05	418.4034146	475.0816908	398.2081309	445.8198724	419.6270464	506.7036321	132.9454062	468.3490454	217.4754895	356.5128558	869.6611213	1265.390029	943.5727722	694.9106518	593.1232139	953.4037809	758.0288743	up	529	533	438	450	355	564	116	625	254	342	845	1220	996	644	406	797	846	10.05243823	8.72616081	8.375115685	9.285633469	6.70497472	11.72921168	2.337390673	9.371807416	4.806333339	7.953991396	16.0930304
ABI3	2.579415342	3.09E-09	5.25E-08	24.51891465	48.13210376	28.1836805	63.40549296	150.1200983	35.93642781	46.98932461	44.21214989	41.0977303	58.37637405	134.8232034	95.42285462	197.051342	240.628999	864.8496123	419.8804606	306.4372045	up	31	54	31	64	127	40	41	59	48	56	131	92	208	223	592	351	342	1.055547416	1.584127288	1.06213253	2.366351792	4.298063473	1.490561926	1.480326407	1.585242335	1.62750271	2.333712487	4.470465324
ABI3BP	1.710845029	1.11E-06	1.08E-05	1147.643392	352.0774256	470.9402096	778.6987105	586.295817	386.316599	315.1722992	596.4893443	384.4350188	1030.968463	2140.704299	1007.125998	1175.676516	4374.484134	2077.392143	1034.748144	2051.874849	up	1451	395	518	786	496	430	275	796	449	989	2080	971	1241	4054	1422	865	2290	13.96758162	3.275903976	5.017467041	8.215984921	4.745571625	4.529979537	2.80701075	6.046366529	4.303923828	11.65180927	20.0670033
ABL1	-1.278497199	8.92E-07	8.77E-06	2016.878463	2315.688992	2500.165205	1860.554934	3963.407005	2263.096541	923.741357	1694.299507	1413.590682	1964.990448	1010.659433	837.0243879	1195.571123	705.7011898	498.1650639	754.8278366	1031.313516	down	2550	2598	2750	1878	3353	2519	806	2261	1651	1885	982	807	1262	654	341	631	1151	29.17762098	25.6111516	31.66236528	23.33396639	38.13258984	31.54364269	9.779177216	20.41445817	18.8114036	26.39759262	11.26124916
ABRACL	2.83606155	1.81E-07	2.10E-06	8.700260038	16.04403459	42.73009624	95.10823945	29.55120045	9.882517648	14.89905414	166.3575809	60.79039273	36.48523378	374.6232523	100.6088793	538.1017416	371.1945096	559.5226377	322.9849697	139.778374	up	11	18	47	96	25	11	13	222	71	35	364	97	568	344	383	270	156	0.658270014	0.928034569	2.830154913	6.238294912	1.486977668	0.720407211	0.824920917	10.48315383	4.230913687	2.56343731	21.83122734
ABTB2	2.173143203	1.23E-07	1.49E-06	24.51891465	82.89417869	53.63990804	33.68416814	30.73324847	58.39669519	16.04513523	29.97433891	11.13063529	18.76383452	98.80173686	51.86024708	187.5777198	279.474936	141.7067777	242.8368476	135.2982979	up	31	93	59	34	26	65	14	40	13	18	96	50	198	259	97	203	151	0.454130865	1.173768733	0.869705669	0.540855842	0.37856959	1.04209344	0.217472796	0.462388383	0.189638761	0.322726851	1.409470338
AC004233.2	2.97347233	0.046954193	0.1084706	0	52.58878003	0.909150984	0	5.910240091	234.4851915	1.146081088	0	3.424810858	4.169741004	264.500483	1056.911835	63.47326881	41.00404467	21.91341923	216.5195538	0	up	0	59	1	0	5	261	1	0	4	4	257	1019	67	38	15	181	0	0	1.770256696	0.035043295	0	0.173072086	9.947603317	0.03692849	0	0.138716587	0.170493267	8.970207245
AC004593.3	-1.903962044	0.007497846	0.024287882	22.14611646	4.456676274	11.81896279	0	11.82048018	6.288874867	35.52851373	13.48845251	7.705824431	7.297046756	3.087554277	1.037204942	4.736811105	0	2.921789231	7.177443771	3.584060871	down	28	5	13	0	10	7	31	18	9	7	3	1	5	0	2	6	4	0.39824038	0.06126854	0.186050815	0	0.141364484	0.10895804	0.467526823	0.202016743	0.127465954	0.121850853	0.042763565
AC007906.2	-1.630828623	0.04850307	0.11124894	87.00260038	143.504976	91.82424936	320.9903081	169.0328666	1379.060417	2143.171635	217.3139571	85.62027145	314.8154458	57.6343465	0	108.9466554	208.2573848	37.98326	45.45714388	660.3632155	down	110	161	101	324	143	1535	1870	290	100	302	56	0	115	193	26	38	737	4.682418592	5.904507634	4.326133202	14.97634522	6.050156914	71.50886902	84.4066635	9.740991076	4.238790773	15.73358762	2.389081465
AC009477.2	3.60665675	0.001144572	0.004901343	2.372798192	0	0	0	0	0	2.292162176	0	1.712405429	0	4.116739036	0	4.736811105	12.94864569	4.382683846	9.569925028	18.81631957	up	3	0	0	0	0	0	2	0	2	0	4	0	5	12	3	8	21	1.259846916	0	0	0	0	0	0.890602879	0	0.83635556	0	1.683534015
AC020907.6	3.090302832	0.010421834	1	0	0	0.909150984	0	0	0	0	0.749358473	0	0	2.058369518	2.074409883	0.947362221	3.237161421	2.921789231	2.392481257	1.792030436	up	0	0	1	0	0	0	0	1	0	0	2	2	1	3	2	2	2	0	0	0.040572305	0	0	0	0	0.031816786	0	0	0.080820976
AC022400.6	3.049754492	0.012318543	0.036443018	0.790932731	0	0	2.972132483	0	0.898410695	0	0.749358473	0	0	0	17.63248401	3.789448884	2.158107614	1.460894615	5.981203143	0.896015218	up	1	0	0	3	0	1	0	1	0	0	0	17	4	2	1	5	1	0.012342948	0	0	0.040209017	0	0.013508057	0	0.009739721	0	0	0
AC026316.5	3.638753971	0.021475757	0.057797485	0	0	0	2.972132483	0	2.695232086	0	0	0	0	1.029184759	0	0	2.158107614	29.21789231	1.196240629	16.12827392	up	0	0	0	3	0	3	0	0	0	0	1	0	0	2	20	1	18	0	0	0	0.205387234	0	0.206997044	0	0	0	0	0.063187954
AC055811.2	-3.012552773	0.036245729	0.08835687	4.745596385	0	1.818301968	9.907108276	0	0	4.584324352	1.498716945	1.712405429	4.169741004	0	0	1.894724442	0	0	0	0	down	6	0	2	10	0	0	4	2	2	4	0	0	2	0	0	0	0	0.254499495	0	0.085362403	0.460594722	0	0	0.179909146	0.066941165	0.08447537	0.207653347	0
AC073508.2	-1.209901435	0.004677978	0.016374962	19.77331827	56.15412105	44.5483982	22.78634903	31.91529649	63.78715936	96.2708114	55.45252698	49.65975744	41.69741004	15.43777138	1.037204942	23.68405553	30.2135066	30.67878692	27.51353446	17.92030436	down	25	63	49	23	27	71	84	74	58	40	15	1	25	28	21	23	20	0.717538711	1.557851795	1.415149658	0.71683045	0.770233037	2.230168388	2.556478768	1.675963841	1.657668753	1.405104384	0.43148129
AC092042.3	4.829233172	5.94E-08	7.75E-07	0	0	1.818301968	0	0	1.79682139	0	0.749358473	0.856202715	0	29.84635801	13.48366424	20.84196886	11.86959188	2.921789231	26.31729383	3.584060871	up	0	0	2	0	0	2	0	1	1	0	29	13	22	11	2	22	4	0	0	0.152124788	0	0	0.165452374	0	0.059648101	0.075272	0	2.19701189
AC092718.8	2.776733798	0.000220383	0.001175166	9.491192769	4.456676274	0	0	0	10.78092834	5.73040544	5.245509309	2.568608144	0	18.52532566	8.297639533	67.2627177	21.58107614	10.22626231	41.868422	17.92030436	up	12	5	0	0	0	12	5	7	3	0	18	8	71	20	7	35	20	0.297972092	0.106965718	0	0	0	0.326099077	0.131650322	0.137157633	0.074178839	0	0.447952775
AC093155.3	2.060272348	0.011181094	0.03359765	3.163730923	1.78267051	4.545754919	1.981421655	15.36662424	0	5.73040544	0.749358473	5.137216287	0	10.29184759	5.186024708	2.842086663	3.237161421	43.82683846	5.981203143	39.42466958	up	4	2	5	2	13	0	5	1	6	0	10	5	3	3	30	5	44	0.142695031	0.06146942	0.179481556	0.077475098	0.460940917	0	0.189136975	0.028149874	0.213139792	0	0.357531441
AC093827.5	-1.304348585	0.00039957	0.001970499	71.18394577	194.3110855	85.46019247	42.60056559	78.0151692	92.53630161	187.9572984	41.214716	62.50279816	51.0793273	41.16739036	19.70689389	35.05240218	41.00404467	59.89667923	32.29849697	28.67248697	down	90	218	94	43	66	103	164	55	73	49	40	19	37	38	41	27	32	2.802695005	5.848844641	2.945521158	1.454069174	2.042821012	3.510302423	5.415452546	1.351523547	2.263709118	1.8675519	1.248414209
AC098650.1	2.898202808	0.000726382	0.003303361	7.909327308	3.565341019	0	1.981421655	18.91276829	0.898410695	0	1.498716945	0	0	7.204293313	8.297639533	20.84196886	58.26890558	42.36594385	21.53233131	20.60835001	up	10	4	0	2	16	1	0	2	0	0	7	8	22	54	29	18	23	0.203143633	0.070007323	0	0.044118069	0.323054837	0.022231931	0	0.0320598	0	0	0.142516988
AC099489.1	-1.005888143	0.042690199	0.100557606	57.73808935	25.84872239	16.36471771	30.71203565	20.09481631	47.61576685	52.71973005	20.98203724	15.41164886	11.46678776	0	28.00453342	10.42098443	14.02769949	20.45252462	15.55112817	16.12827392	down	73	29	18	31	17	53	46	28	18	11	0	27	11	13	14	13	18	0.495016338	0.169424001	0.122820296	0.228266221	0.114577316	0.393320445	0.330759313	0.149824315	0.121544023	0.09129198	0
AC108488.2	-2.661743541	3.44E-07	3.70E-06	19.77331827	105.1775601	56.36736099	60.43336048	57.92035289	58.39669519	162.7435145	62.94611171	65.92760902	37.52766903	15.43777138	14.52086918	6.631535547	0	30.67878692	3.588721886	6.272106525	down	25	118	62	61	49	65	142	84	77	36	15	14	7	0	21	3	7	4.264327448	17.34094682	10.64150834	11.29857451	8.307295666	12.13382907	25.68363315	11.3062197	13.07873355	7.515472805	2.564290231
AC119396.1	3.387018834	0.01214024	0.036027556	0	0	0	0	0	1.79682139	0	0	1.712405429	0	7.204293313	8.297639533	0.947362221	2.158107614	8.765367693	0	0.896015218	up	0	0	0	0	0	2	0	0	2	0	7	8	1	2	6	0	1	0	0	0	0	0	0.100885594	0	0	0.091795122	0	0.323361716
AC124312.1	1.13246968	0.024898871	0.065170982	99.65752408	12.47869357	20.00132164	196.1607439	22.45891235	21.56185669	11.46081088	45.71086683	52.22836559	36.48523378	163.6403767	104.7576991	115.578191	94.95673502	77.42741462	150.7263192	88.70550656	up	126	14	22	198	19	24	10	61	61	35	159	101	122	88	53	126	99	6.8288457	0.653709885	1.199776631	11.65266408	1.023489535	1.423514763	0.574690914	2.608760361	3.292084846	2.321603601	8.636529497
ACAN	11.8195556	2.63E-41	1.76E-38	0	1.78267051	0.909150984	0	0	0	0	1.498716945	0	1.042435251	1716.680178	79.8647805	3921.132233	579.4518944	423.6594385	3874.623396	3254.327271	up	0	2	1	0	0	0	0	2	0	1	1668	77	4139	537	290	3239	3632	0	0.011515863	0.006724921	0	0	0	0	0.010547361	0	0.008179551	11.17242997
ACAP1	-2.157142745	1.11E-05	8.48E-05	386.7661053	558.8672047	730.04824	440.8663183	825.0695167	685.4873605	3634.22313	680.4174932	672.1191309	321.0700573	65.86782457	92.3112398	129.7886243	207.178331	501.0868531	132.7827098	274.1806567	down	489	627	803	445	698	763	3171	908	785	308	64	89	137	192	343	111	306	13.97918515	15.44261346	23.09880467	13.81389946	19.83268304	23.87104959	96.12288928	20.48266413	22.34637511	10.77623328	1.833658067
ACAP2	2.041224948	3.43E-10	7.06E-09	594.7814135	214.8117964	204.5589713	372.5072712	199.7661151	228.1963166	135.2375684	191.0864105	95.03850131	266.8634242	1004.484325	1257.092389	1523.358451	1008.91531	493.78238	997.6646842	927.3757504	up	752	241	225	376	169	254	118	255	111	256	976	1212	1608	935	338	834	1035	7.510720197	2.073772195	2.261242939	4.077884017	1.677658254	2.776332253	1.249692969	2.009701331	1.103954442	3.129298397	9.769648573
ACAP3	1.42632875	0.000595591	0.002785838	485.6326967	206.7897791	405.4813388	1120.493946	241.1377957	170.6980321	317.4644614	325.9709356	432.3823708	511.8357082	1115.636279	3139.619358	433.8918972	767.2072568	875.0758747	1020.393256	583.3059068	up	614	232	446	1131	204	190	277	435	505	491	1084	3027	458	711	599	853	651	11.31727987	3.684189256	8.271980587	22.63703653	3.737290895	3.832668566	5.413909981	6.326893716	9.268927662	11.0763953	20.02480744
ACBD5	1.508612093	1.31E-08	1.98E-07	631.1643191	293.2492988	282.7459559	578.5751233	274.2351402	418.659384	173.0582443	463.8528946	290.2527202	354.4279853	1156.803669	1514.319215	934.09915	1315.366591	688.0813639	1137.624838	746.3806764	up	798	329	311	584	232	466	151	619	339	340	1124	1460	986	1219	471	951	833	13.39224044	4.756927216	5.251842563	10.64256902	3.8698255	8.558748057	2.687106443	8.197257782	5.665189931	6.983490284	18.90523322
ACBD7	4.412810485	1.80E-08	2.63E-07	136.8313624	6.239346783	0	6.934975793	17.73072027	51.20940963	9.168648704	6.744226254	5.137216287	9.381917258	547.5262918	73.64155085	1611.463138	566.5032487	58.43578462	532.3270797	336.9017219	up	173	7	0	7	15	57	8	9	6	9	532	71	1701	525	40	445	376	9.397390651	0.327596671	0	0.412897734	0.80985168	3.388519682	0.460796043	0.385772517	0.324546446	0.598338512	28.96264304
ACHE	-1.995385645	1.17E-05	8.85E-05	185.078259	42.78409223	171.8295359	556.7794851	278.9633323	165.3075679	348.4086508	188.8383351	164.3909212	600.4427045	170.84467	79.8647805	48.31547327	59.34795939	49.67041693	38.27970011	27.77647175	down	234	48	189	562	236	184	304	252	192	576	166	77	51	55	34	32	31	5.220204464	0.922556888	4.242622819	13.61417265	5.232831011	4.492245253	7.191223993	4.436084338	4.265179517	15.72669302	3.711462919
ACKR3	3.191881461	1.34E-18	1.02E-16	412.8668855	180.0497215	180.9210458	248.6684177	154.8482904	137.4568364	173.0582443	264.5235409	164.3909212	599.4002693	4330.809466	1607.667659	3921.132233	1718.932715	1437.520302	2016.8617	1062.674048	up	522	202	199	251	131	153	151	353	192	575	4208	1550	4139	1593	984	1686	1186	17.01565372	5.6729606	6.527278983	8.884543934	4.244264901	5.458125858	5.219304798	9.079886889	6.232234619	22.93978009	137.4735819
ACMSD	2.648265697	1.79E-05	0.000129733	8.700260038	7.130682038	55.45821001	6.934975793	22.45891235	4.492053476	12.60689197	2.248075418	21.40506786	12.50922301	11.32103235	12.4464593	96.63094655	131.6445645	71.58383616	122.0165441	228.4838805	up	11	8	61	7	19	5	11	3	25	12	11	12	102	122	49	102	255	0.553168079	0.346604881	3.086705698	0.382248463	0.94966641	0.275174641	0.586563031	0.119045581	1.251897765	0.738565371	0.554399069
ACOT1	1.090884934	0.027080379	0.069996856	76.72047488	178.267051	67.2771728	19.81421655	160.7585305	12.57774973	171.9121632	83.17879047	107.881542	64.63098556	322.1348296	239.5943415	113.6834665	88.48241218	111.0279908	453.3751982	77.05730873	up	97	200	74	20	136	14	150	111	126	62	313	231	120	82	76	379	86	4.066371045	7.223464249	3.12153316	0.910434167	5.666660956	0.642299058	6.667823657	3.671857733	5.259812284	3.18104805	13.15058247
ACOT11	-2.844898775	9.63E-19	7.47E-17	291.8541777	500.0390779	463.6670017	146.6252025	445.6321028	503.1099893	296.8350018	281.0094273	303.9519637	334.6217155	66.89700933	18.66968895	86.20996212	31.29256041	32.13968154	74.16691897	37.63263915	down	369	561	510	148	377	560	259	375	355	321	65	18	91	29	22	62	42	3.423560748	4.484301408	4.761270017	1.491065321	3.476530734	5.686089331	2.54805626	2.745431025	3.279778052	3.645020494	0.604408287
ACOT4	3.1515143	2.15E-08	3.07E-07	5.536529115	18.71804035	10.90981181	9.907108276	0	12.57774973	9.168648704	1.498716945	5.137216287	0	46.31331415	41.48819766	140.2096087	35.60877563	80.34920385	74.16691897	40.3206848	up	7	21	12	10	0	14	8	2	6	0	45	40	148	33	55	62	45	0.212819187	0.550062827	0.36710893	0.330138384	0	0.465816378	0.257905321	0.047981115	0.18164708	0	1.371167892
ACOXL	-2.263951599	0.029183088	0.074308189	3.954663654	3.565341019	2.727452951	0	14.18457622	0.898410695	8.022567616	0.749358473	7.705824431	12.50922301	1.029184759	0	1.894724442	0	0	0	4.480076089	down	5	4	3	0	12	1	7	1	9	12	1	0	2	0	0	0	5	0.078774983	0.054294841	0.047559856	0	0.187911175	0.017242185	0.116942919	0.01243214	0.141196929	0.231389063	0.015790057
ACP5	1.380937663	0.046739965	0.108131175	6.327461846	41.89275697	40.00264329	169.4115515	256.5044199	8.984106952	10.31472979	38.21728211	14.55544615	55.2490683	290.230102	65.34391132	62.52590659	64.74322843	530.3047454	47.84962514	107.5218261	up	8	47	44	171	217	10	9	51	17	53	282	63	66	60	363	40	120	0.319161219	1.615467584	1.766337818	7.407975208	8.604644106	0.436610431	0.380732731	1.605528064	0.675357114	2.587850999	11.27546907
ACRV1	2.239419409	0.007307214	0.023799921	7.909327308	1.78267051	0	6.934975793	0	0.898410695	0	0	2.568608144	11.46678776	31.90472753	24.8929186	12.31570887	7.55337665	14.60894615	9.569925028	3.584060871	up	10	2	0	7	0	1	0	0	3	11	31	24	13	7	10	8	4	0.324644097	0.055939395	0	0.246767995	0	0.035528878	0	0	0.09698246	0.437062419	1.008636281
ACSL3	1.165998265	1.96E-07	2.26E-06	597.1542117	444.7762921	345.4773738	375.4794037	232.8634596	473.4624364	374.7685158	407.6510091	406.6962894	451.3744636	1398.662087	729.1550739	1255.254943	800.6579249	520.0784831	988.0947592	764.3009808	up	755	499	380	379	197	527	327	544	475	433	1359	703	1325	742	356	826	853	9.54701744	5.436276928	4.835098479	5.204071517	2.475939572	7.292985643	4.384560767	5.428092766	5.981068879	6.701189979	17.22287314
ACSL5	2.529374251	7.67E-11	1.77E-09	14.23678915	3.565341019	10.00066082	21.79563821	17.73072027	10.78092834	8.022567616	14.98716945	1.712405429	9.381917258	46.31331415	34.22776307	85.2625999	53.95269035	92.03636077	61.00827205	79.74535439	up	18	4	11	22	15	12	7	20	2	9	45	33	90	50	63	51	89	0.332801992	0.063716757	0.20464779	0.441691839	0.275649825	0.242811156	0.137236309	0.291790404	0.036822039	0.203656929	0.833856478
ACSM1	-4.98004558	9.51E-11	2.16E-09	30.05544377	115.8735831	18.18301968	38.63772228	8.274336127	98.82517648	27.50594611	191.0864105	24.82987872	16.67896401	0	0	2.842086663	0	2.921789231	2.392481257	4.480076089	down	38	130	20	39	7	110	24	255	29	16	0	0	3	0	2	2	5	1.263346491	3.723595495	0.669067355	1.407948504	0.231307637	4.002262282	0.846072735	6.689700265	0.960066486	0.651031698	0
ACSM2A	-3.031616009	0.022286217	0.05960923	0.790932731	4.456676274	35.45688837	0	2.364096036	0.898410695	2.292162176	5.245509309	6.849621716	2.084870502	0	0	0	0	5.843578462	0	0	down	1	5	39	0	2	1	2	7	8	2	0	0	0	0	4	0	0	0.022260159	0.095891152	0.873562213	0	0.0442498	0.0243614	0.047208026	0.122957184	0.177330193	0.054488084	0
ACSM2B	-3.72716107	0.01331023	0.038812244	4.745596385	3.565341019	7.27320787	0	0	3.593642781	1.146081088	1.498716945	4.281013573	0	0	0	0	0	0	0	0	down	6	4	8	0	0	4	1	2	5	0	0	0	0	0	0	0	0	0.129779411	0.074540929	0.174118733	0	0	0.094686599	0.022935707	0.034135962	0.107693374	0	0
ACSM3	-3.480105749	3.00E-06	2.62E-05	3.163730923	165.7883574	105.4615141	74.30331207	39.0075846	79.95855188	0	179.096675	70.20862259	79.22507907	9.262662831	9.334844474	0	3.237161421	14.60894615	9.569925028	4.480076089	down	4	186	116	75	33	89	0	239	82	76	9	9	0	3	10	8	5	0.09571646	3.834598021	2.793094244	1.948817554	0.784862588	2.330722793	0	4.512862856	1.953911639	2.225786477	0.21584129
ACSM5	-1.310292451	0.005991216	0.020166767	212.7609046	221.9424784	603.6762532	462.6619565	340.4298292	190.4630674	254.4300015	1324.86578	696.0928069	145.9409351	79.24722644	102.6832892	116.5255532	126.2492954	214.7515085	520.3646734	98.56167396	down	269	249	664	467	288	212	222	1768	813	140	77	99	123	117	147	435	110	5.259252047	4.194221032	13.06293444	9.914523972	5.59650947	4.536088767	4.602377688	27.27605531	15.82802327	3.349986139	1.508786576
ACTC1	2.350212574	0.000788251	0.003557536	8.700260038	3.565341019	12.72811377	0	18.91276829	10.78092834	74.49527072	1.498716945	38.52912215	2.084870502	39.10902084	53.93465696	108.9466554	43.16215228	92.03636077	113.6428597	157.6986783	up	11	4	14	0	16	12	65	2	45	2	38	52	115	40	63	95	176	0.213839745	0.066994013	0.273857564	0	0.309149661	0.255300089	1.339882377	0.030679857	0.871109371	0.047584883	0.740363023
ACTG2	-1.831112937	0.013734961	0.039826678	45.08316565	34.76207494	94.55170231	26.74919234	85.10745731	17.06980321	38.96675699	9.741660145	1.712405429	44.82471579	0	34.22776307	3.789448884	8.632430457	14.60894615	0	17.02428914	down	57	39	104	27	72	19	34	13	2	43	0	33	4	8	10	0	19	1.532475714	0.903365736	2.813539698	0.788253288	1.923996564	0.55904443	0.969293362	0.275797099	0.053544291	1.41491539	0
ACTN1	-2.083787773	7.81E-18	5.32E-16	4385.721992	2391.452489	4559.392184	2111.204774	2282.534723	2663.787711	2046.900823	2671.462955	3010.408744	2716.586264	438.4327073	1077.655934	582.627766	459.6769218	967.1122354	636.4000144	602.1222264	down	5545	2683	5015	2131	1931	2965	1786	3565	3516	2606	426	1039	615	426	662	532	672	95.65061628	39.8737569	87.04786475	39.91654593	33.10713094	55.97381382	32.66820357	48.52587257	60.39479597	55.01788652	7.364804159
ACTR3B	1.18555588	3.93E-05	0.00025919	75.13860942	202.3331028	152.7373653	196.1607439	96.92793749	186.8694246	189.1033795	363.4388593	216.6192868	142.8136294	283.0258087	254.1152107	387.4711484	574.0566254	390.0588623	472.5150483	542.0892068	up	95	227	168	198	82	208	165	485	253	137	275	245	409	532	267	395	605	3.078551919	6.337660868	5.478139934	6.967409705	2.64113001	7.376667206	5.66975637	12.40201387	8.164090833	5.433588109	8.931429045
ACTR3C	-1.444627625	0.048191105	0.110754753	15.81865462	33.87073968	5.454905903	57.461228	0	221.9074417	142.1140549	34.47048974	44.52254116	44.82471579	15.43777138	13.48366424	13.26307109	53.95269035	45.28773308	7.177443771	6.272106525	down	20	38	6	58	0	247	124	46	52	43	15	13	14	50	31	6	7	0.243345558	0.398343089	0.073459106	0.766310371	0	3.289003686	1.599825775	0.441650632	0.630029959	0.640331922	0.182915315
ACVR1C	4.771968901	1.07E-18	8.28E-17	4.745596385	1.78267051	5.454905903	0	2.364096036	8.085696257	0	1.498716945	1.712405429	1.042435251	148.2026053	101.6460843	90.94677322	47.47836751	29.21789231	51.43834703	51.07286742	up	6	2	6	0	2	9	0	2	2	1	144	98	96	44	20	43	57	0.046858907	0.01345709	0.047151239	0	0.015524726	0.076923208	0	0.012325328	0.015553758	0.009558377	1.127116411
ACY3	3.06489	3.85E-06	3.28E-05	3.163730923	6.239346783	20.00132164	1.981421655	33.09734451	6.288874867	120.3385142	14.23781098	23.11747329	45.86715104	128.6480949	142.097077	158.2094909	503.9181279	55.51399539	519.1684328	92.28956744	up	4	7	22	2	28	7	105	19	27	44	125	137	167	467	38	434	103	0.220957767	0.333140615	1.222849259	0.11996721	1.537306143	0.423176264	6.150297959	0.828190947	1.485174469	2.974714065	6.920296071
ADA2	1.327751709	0.004002003	0.014350858	290.2723122	51.69744478	600.0396493	503.2811004	1225.783795	275.8120834	302.5654072	176.8485996	91.61369046	235.5903667	913.9160659	1042.390966	1170.939705	525.4992041	955.4250785	1140.017319	844.0463352	up	367	58	660	508	1037	307	264	236	107	226	888	1005	1236	487	654	953	942	5.098614363	0.69421558	9.226372816	7.663604699	14.31917207	4.667651849	3.889086513	2.587174374	1.480247405	3.842711762	12.36415521
ADAM12	1.640576181	0.00117734	0.005010948	4.745596385	5.348011529	5.454905903	8.916397448	10.63843216	9.882517648	4.584324352	3.746792363	1.712405429	14.59409351	19.55451042	53.93465696	7.578897769	7.55337665	29.21789231	13.15864691	19.71233479	up	6	6	6	9	9	11	4	5	2	14	19	52	8	7	20	11	22	0.048806938	0.042049595	0.049111423	0.079497981	0.072765559	0.097925765	0.034502286	0.0320943	0.016200363	0.13938037	0.154899241
ADAM22	1.124276971	0.000154792	0.000867552	575.0080953	369.9041307	324.5669012	201.114298	339.2477812	660.331861	199.4181093	333.4645203	530.845683	203.2748739	712.1958532	802.7966248	973.8883633	899.9308751	506.9304316	1301.509804	508.0406285	up	727	415	357	203	287	735	174	445	620	195	692	774	1028	834	347	1088	567	4.751688028	2.336909355	2.347916715	1.440763934	1.864440189	5.257446072	1.205925096	2.295097377	4.035242397	1.559880717	4.532992333
ADAM23	2.28845962	0.000213218	0.001142305	26.10078012	18.71804035	10.00066082	353.6837654	11.82048018	97.02835509	10.31472979	83.17879047	69.35241988	149.0682409	280.9674392	684.5552614	226.4195708	501.7600203	303.86608	623.2413675	215.0436523	up	33	21	11	357	10	108	9	111	81	143	273	660	239	465	208	521	240	0.369065885	0.202343622	0.123789444	4.335522667	0.111158586	1.321866808	0.10673087	0.97958142	0.90206828	1.957353516	3.059975799
ADAM28	2.592892794	5.36E-10	1.05E-08	3.163730923	29.41406341	30.91113345	52.50767386	10.63843216	15.27298182	19.4833785	27.72626349	18.83645972	21.89114027	42.19657512	126.5390029	143.0516954	108.9844345	118.3324639	245.2293288	186.3711653	up	4	33	34	53	9	17	17	37	22	21	41	122	151	101	81	205	208	0.038141694	0.271102915	0.326226972	0.548781089	0.085297351	0.177403787	0.171888366	0.278400049	0.208894544	0.245076997	0.391822367
ADAM32	4.423415354	0.006585692	0.021767603	0.790932731	0	0	0	0	0	0	1.498716945	0	0	10.29184759	23.85571366	0	0	0	1.196240629	11.64819783	up	1	0	0	0	0	0	0	2	0	0	10	23	0	0	0	1	13	0.026805254	0	0	0	0	0	0	0.042303618	0	0	0.268649045
ADAM33	1.443807919	0.02884206	0.073614833	9.491192769	12.47869357	47.27585116	147.6159133	31.91529649	94.333123	14.89905414	23.97947113	89.04508231	63.58855031	18.52532566	654.4763181	29.36822885	61.506067	116.8715692	75.3631596	61.82505003	up	12	14	52	149	27	105	13	32	104	61	18	631	31	57	80	63	69	0.208905525	0.209979539	0.910904792	2.816684672	0.467181347	2.00046961	0.239976994	0.439588432	1.802878457	1.299696007	0.314055618
ADAMTS10	-1.158680562	0.000610668	0.002845591	205.64251	296.8146398	130.0085907	415.1078368	329.7913971	303.662815	142.1140549	116.1505633	123.2931909	248.0995897	121.4438016	153.5063314	93.78885989	62.58512081	52.59220616	174.6511318	65.4091109	down	260	333	143	419	279	338	124	155	144	238	118	148	99	58	36	146	73	4.298096524	4.742718103	2.378700791	7.521424862	4.584163198	6.114958244	2.173612275	2.021911357	2.37044421	4.815296604	1.955015502
ADAMTS14	2.761059531	0.010355307	0.031618913	10.2821255	0	1.818301968	0	0	0.898410695	3.438243264	2.248075418	0	1.042435251	5.145923795	21.78130377	1.894724442	1.079053807	14.60894615	0	50.1768522	up	13	0	2	0	0	1	3	3	0	1	5	21	2	1	10	0	56	0.177177181	0	0.027428079	0	0	0.014915521	0.043355407	0.032263634	0	0.016680448	0.068296716
ADAMTS15	-3.128711876	3.02E-06	2.63E-05	44.29223292	12.47869357	30.00198246	137.708805	39.0075846	19.7650353	10.31472979	140.1300344	86.47647417	27.10331652	12.35021711	6.223229649	0	7.55337665	5.843578462	0	11.64819783	down	56	14	33	139	33	22	9	187	101	26	12	6	0	7	4	0	13	0.708872088	0.152682108	0.420334224	1.910635891	0.415189957	0.304773014	0.120803616	1.867880349	1.27310919	0.402806497	0.152239194
ADAMTS16	-8.988647868	3.34E-53	4.13E-50	696.0208031	1633.817522	895.513719	1106.623994	794.3362682	3572.979335	1429.163117	1171.996651	1103.645299	4946.355266	0	9.334844474	1.894724442	7.55337665	2.921789231	2.392481257	0	down	880	1833	985	1117	672	3977	1247	1564	1289	4745	0	9	2	7	2	2	0	10.85433207	19.47884307	12.22524652	14.9608713	8.238397744	53.68463466	16.30964326	15.22245777	15.83207283	71.63081927	0
ADAMTS17	2.05701323	0.001325551	0.005549149	11.86399096	2.674005764	2.727452951	0.990710828	10.63843216	3.593642781	35.52851373	6.744226254	4.281013573	0	48.37168367	50.82304214	14.21043332	23.73918376	46.74862769	22.72857194	21.50436523	up	15	3	3	1	9	4	31	9	5	0	47	49	15	22	32	19	24	0.17354102	0.029902838	0.034924734	0.012563023	0.103491921	0.050645966	0.380303356	0.08216389	0.057603029	0	0.544971922
ADAMTS19	5.356508758	0.005449152	0.01862402	0	0	0	0	0	0	0	0	0	0	16.46695614	28.00453342	0	2.158107614	0	0	2.688045653	up	0	0	0	0	0	0	0	0	0	0	16	27	0	2	0	0	3	0	0	0	0	0	0	0	0	0	0	0.220010941
ADAMTS2	1.903437365	0.001627405	0.00663811	11.07305823	0.891335255	3.636603935	5.944264965	8.274336127	10.78092834	8.022567616	1.498716945	10.27443257	1.042435251	6.175108554	11.40925436	8.52625999	24.81823756	35.06147077	11.96240629	62.72106525	up	14	1	4	6	7	12	7	2	12	1	6	11	9	23	24	10	70	0.117503254	0.007231063	0.033781802	0.054683511	0.058394635	0.110224232	0.062298483	0.013245838	0.100292287	0.010272239	0.050470602
ADAMTS4	3.212359731	1.63E-06	1.51E-05	34.01010742	20.50071086	8.182358854	17.8327949	10.63843216	7.187285562	10.31472979	1.498716945	5.137216287	31.27305753	48.37168367	125.5017979	9.473622211	26.97634518	160.6984077	33.4947376	545.6732676	up	43	23	9	18	9	8	9	2	6	30	47	121	10	25	110	28	609	0.302200508	0.139262707	0.063645867	0.137367034	0.062866936	0.061530536	0.067069771	0.011091348	0.041989665	0.258042511	0.331047242
ADAMTS8	1.733486033	0.011209254	0.033663379	3.954663654	1.78267051	0	6.934975793	18.91276829	16.17139251	5.73040544	36.71856516	2.568608144	2.084870502	25.72961897	32.15335319	17.9998822	14.02769949	32.13968154	16.7473688	82.43340004	up	5	2	0	7	16	18	5	49	3	2	25	31	19	13	22	14	92	0.089540242	0.030857342	0	0.136122395	0.284787743	0.352772518	0.094945818	0.692423721	0.053497556	0.043835052	0.448697501
ADAMTSL1	-1.758197842	0.001436409	0.005948141	533.8795933	137.2656292	669.135124	513.1882087	1004.740815	807.671215	358.7233806	520.8041385	253.4360035	97.98891359	174.961409	478.1514781	108.9466554	22.66012995	45.28773308	27.51353446	155.0106327	down	675	154	736	518	850	899	313	695	296	94	170	461	115	21	31	23	173	4.525498096	0.889536138	4.965253098	3.771166049	5.664147966	6.596237505	2.225176823	3.676842402	1.976144758	0.77131848	1.142291425
ADAMTSL2	1.51621933	0.002374446	0.009146543	5.536529115	61.50213258	34.54773738	25.75848152	60.28444893	21.56185669	46.98932461	58.44996087	35.1043113	9.381917258	187.3116261	112.0181337	189.4724442	35.60877563	17.53073539	104.0729347	71.68121743	up	7	69	38	26	51	24	41	78	41	9	182	108	200	33	12	87	80	0.107478922	0.912755831	0.587096948	0.433492804	0.778302615	0.403283528	0.66752371	0.945034064	0.626864318	0.169126259	2.800670602
ADAMTSL3	6.306670305	2.50E-18	1.82E-16	10.2821255	0	2.727452951	0	0	1.79682139	0	1.498716945	13.69924343	6.254611506	542.380368	108.9065189	506.8387883	151.067533	62.81846846	483.2812139	187.2671805	up	13	0	3	0	0	2	0	2	16	6	527	105	535	140	43	404	209	0.126961317	0	0.029481548	0	0	0.021376276	0	0.015412946	0.155601034	0.071717078	5.158269918
ADAMTSL4	-1.93243935	5.86E-05	0.000368905	161.3502771	227.29049	180.0118948	263.5290801	276.5992362	48.51417754	40.11283808	171.6030902	201.2076379	256.4390717	92.62662831	85.05080521	15.15779554	6.474322843	42.36594385	23.92481257	68.99317177	down	204	255	198	266	234	54	35	229	235	246	90	82	16	6	29	20	77	3.226762102	3.475019313	3.151395666	4.568795282	3.678795852	0.934769469	0.587032845	2.85824768	3.701426009	4.762282529	1.426739454
ADAP1	2.69472829	1.19E-06	1.14E-05	16.60958735	23.17471662	43.63924722	71.33117959	101.6561296	10.78092834	27.50594611	32.22241433	11.13063529	32.31549278	186.2824414	75.71596074	84.31523768	55.03174416	422.1985439	107.6616566	742.7966156	up	21	26	48	72	86	12	24	43	13	31	181	73	89	51	289	90	829	0.538200128	0.574087528	1.237846242	2.003734982	2.190665173	0.336573351	0.652218811	0.86960205	0.331766311	0.97236533	4.649095405
ADAP2	1.558386196	3.02E-05	0.000206181	30.05544377	80.22017293	80.91443755	148.6066241	151.3021463	59.29510589	82.51783834	100.4140353	75.34583888	66.71585606	107.0352149	86.08801015	168.6304754	271.9215594	518.6175885	317.0037666	335.1096915	up	38	90	89	150	128	66	72	134	88	64	104	83	178	252	355	265	374	0.924399871	1.886249125	2.178548584	3.962331626	3.09484783	1.757090758	1.857232833	2.572223344	2.131686731	1.905458628	2.535566474
ADCK2	-1.413881698	8.84E-07	8.70E-06	229.3704919	406.4488762	706.4103144	299.1946699	744.6902514	466.2751508	665.8731122	328.9683695	536.839102	452.4168989	158.4944529	71.56714097	150.6305932	198.5459005	233.7431385	214.1270725	243.7161392	down	290	456	777	302	630	519	581	439	627	434	154	69	159	184	160	179	272	8.163570963	11.05929083	22.0091949	9.231502663	17.62689325	15.98908132	17.34266692	9.751564368	17.57576128	14.95254691	4.344784864
ADCY1	1.649367254	0.003884343	0.013993216	2137.100239	6.239346783	7.27320787	1.981421655	18.91276829	12.57774973	61.88837875	2.997433891	30.82329772	11.46678776	88.50988927	44.59981249	37.89448884	39.92499086	23.37431385	125.605266	43.00873046	up	2702	7	8	2	16	14	54	4	36	11	86	43	40	37	16	105	48	14.99954105	0.033478881	0.044687245	0.012056074	0.088280678	0.08505398	0.317865916	0.01752186	0.199002969	0.074735782	0.478471924
ADCY2	1.019415623	0.022774308	0.060682388	7924.35503	858.3558503	1422.82129	1791.205176	775.4234999	928.9566589	1432.60136	2437.663112	3463.33998	902.7489273	4868.04391	2346.157578	5837.646006	5625.107496	2524.425895	6232.413675	3696.958789	up	10019	963	1565	1808	656	1034	1250	3253	4045	866	4730	2262	6162	5213	1728	5210	4126	109.4261835	9.061569484	17.1993558	21.44265627	7.121209554	12.35922941	14.47652969	28.03551487	43.99262044	11.57598719	51.77539229
ADCY6	-1.295729216	1.87E-07	2.16E-06	501.4513513	344.9467436	499.1238901	566.6865934	341.6118772	707.9476278	268.1829746	325.9709356	551.3945482	692.1770066	229.5082012	218.8502427	217.8933108	264.3681827	103.7235177	157.903763	174.7229675	down	634	387	549	572	289	788	234	435	644	664	223	211	230	245	71	132	195	6.768001763	3.559282279	5.897181749	6.630564683	3.066352641	9.206009143	2.64877238	3.664274999	6.845757369	8.675261095	2.385840739
ADCYAP1R1	2.201442533	2.41E-05	0.000169273	1786.717039	708.6115275	534.5807784	2355.910348	1231.694035	171.5964428	3473.771778	2024.017235	2396.511398	170.9593812	7587.150043	2216.50696	9176.150473	10093.46931	4359.309532	10798.46415	3593.021023	up	2259	795	588	2378	1042	191	3031	2701	2799	164	7372	2137	9686	9354	2984	9027	4010	24.36126573	7.386369151	6.380605696	27.84702151	11.16874531	2.254192313	34.65988608	22.9845391	30.05736786	2.164565519	79.67724815
ADD3	2.342545163	3.37E-07	3.64E-06	6695.245566	388.6221711	856.4202267	2591.699525	1178.501874	821.1473754	658.9966256	2095.955648	1189.265571	1059.114215	10539.88112	8592.205736	10383.08994	9730.907232	4555.069411	11532.9559	6926.197634	up	8465	436	942	2616	997	914	575	2797	1389	1016	10241	8284	10960	9018	3118	9641	7730	127.0922928	5.639738968	14.23128506	42.64943417	14.87785977	15.01801131	9.154142597	33.13693346	20.76629063	18.66935138	154.0990637
ADGRA1	3.568458413	0.004914727	0.017077187	40.33756927	3.565341019	0	0	0	60.19351658	11.46081088	0.749358473	0.856202715	0	250.0918964	479.188683	12.31570887	36.68782944	7.304473077	38.27970011	150.5305566	up	51	4	0	0	0	67	10	1	1	0	243	462	13	34	5	32	168	0.563182375	0.038055649	0	0	0	0.809706566	0.117094489	0.008713778	0.010996217	0	2.689369865
ADGRB1	3.825042109	2.62E-09	4.51E-08	9.491192769	23.17471662	41.82094525	402.228596	49.64601676	17.9682139	97.41689248	176.8485996	21.40506786	26.06088127	2225.097449	743.6759431	1763.041093	1172.931488	1165.793903	1373.284242	146.9464957	up	12	26	46	406	42	20	85	236	25	25	2162	717	1861	1087	798	1148	164	0.138076477	0.257746075	0.532595196	5.072800301	0.480331194	0.251850273	1.037086432	2.142782301	0.286446084	0.352064089	24.93213798
ADGRB3	3.878262665	5.77E-07	5.93E-06	20.564251	0	8.182358854	13.86995159	0	6.288874867	0	13.48845251	3.424810858	3.127305753	210.9828756	281.0825392	86.20996212	10.79053807	21.91341923	72.97067834	32.25654784	up	26	0	9	14	0	7	0	18	4	3	205	271	91	10	15	61	36	0.299501625	0	0.104320415	0.175120566	0	0.088246574	0	0.163616063	0.045882836	0.04229513	2.366710174
ADGRD1	2.394642565	0.01715026	0.048131569	34.80104015	0	7.27320787	5.944264965	1.182048018	0.898410695	0	1.498716945	0	13.55165826	4.116739036	6.223229649	14.21043332	5.395269035	55.51399539	8.3736844	146.9464957	up	44	0	8	6	1	1	0	2	0	13	4	6	15	5	38	7	164	0.568904585	0	0.104082498	0.084240569	0.012851085	0.01415014	0	0.020405364	0	0.205718515	0.05183369
ADGRD2	-3.617477587	3.78E-15	1.84E-13	1145.270594	1026.818214	400.9355838	1493.001217	237.5916517	468.0719722	1130.035953	974.915373	435.8071817	179.2988632	137.9107577	71.56714097	78.63106435	20.50202233	18.99163	55.02706891	43.90474567	down	1448	1152	441	1507	201	521	986	1301	509	172	134	69	83	19	13	46	49	32.053861	21.9707321	9.823162761	36.22499396	4.422429267	12.62186381	23.14441878	22.72566922	11.22002952	4.659974113	2.972911407
ADGRE1	1.540375122	0.042851022	0.100862492	3.163730923	0	2.727452951	0.990710828	36.64348856	4.492053476	0	8.2429432	5.993419002	13.55165826	5.145923795	9.334844474	24.63141775	18.34391472	46.74862769	27.51353446	21.50436523	up	4	0	3	1	31	5	0	11	7	13	5	9	26	17	32	23	24	0.088847849	0	0.0670516	0.024119606	0.684386876	0.121543269	0	0.19280008	0.154827962	0.3534057	0.111306958
ADGRE2	1.930717249	0.000264085	0.001372268	11.07305823	8.913352548	26.36537853	12.87924076	22.45891235	9.882517648	0	3.746792363	5.137216287	14.59409351	14.40858663	36.30217296	16.10515776	45.3202599	52.59220616	49.04586577	92.28956744	up	14	10	29	13	19	11	0	5	6	14	14	35	17	42	36	41	103	0.136245811	0.083844656	0.283984138	0.137379445	0.183781493	0.117155259	0	0.038396596	0.05814479	0.166750225	0.136549005
ADGRE3	3.772358518	0.022324016	0.059680526	0.790932731	0	0	0	0	0	0	0	0	0	4.116739036	7.260434591	0	0	5.843578462	1.196240629	1.792030436	up	1	0	0	0	0	0	0	0	0	0	4	7	0	0	4	1	2	0.025312398	0	0	0	0	0	0	0	0	0	0.101474909
ADGRE5	1.139631636	0.000806845	0.003626177	71.9748785	49.91477427	131.8268926	98.08037193	211.5865953	57.4982845	82.51783834	45.71086683	115.5873665	96.94647834	294.3468411	186.6968895	155.3674043	110.0634883	295.1007123	117.2315816	321.6694632	up	91	56	145	99	179	64	72	61	135	93	286	180	164	102	202	98	359	1.87782355	0.995592642	3.010803099	2.218359182	3.671296588	1.445331081	1.575445783	0.993278011	2.774032772	2.34876522	5.91486455
ADGRG5	2.307703537	0.000267077	0.001385577	0.790932731	0	1.818301968	19.81421655	0	6.288874867	5.73040544	3.746792363	6.849621716	10.42435251	12.35021711	22.81850871	38.84185106	42.08309848	30.67878692	20.33609068	24.19241088	up	1	0	2	20	0	7	5	5	8	10	12	22	41	39	21	17	27	0.017106068	0	0.034425571	0.371503985	0	0.131045532	0.090693838	0.067491301	0.136271368	0.209359884	0.205729621
ADGRG6	2.958359827	1.91E-09	3.36E-08	9.491192769	1.78267051	155.4648182	5.944264965	9.456384145	3.593642781	0	8.2429432	9.41822986	6.254611506	68.95537885	52.89745202	80.52578879	61.506067	83.27099308	35.88721886	82.43340004	up	12	2	171	6	8	4	0	11	11	6	67	51	85	57	57	30	92	0.122649486	0.017611435	1.758658684	0.066591534	0.081269488	0.044742316	0	0.088716576	0.111954512	0.075054893	0.686316866
ADGRL3	5.813228996	3.30E-11	8.11E-10	2.372798192	0.891335255	0	11.88852993	0	0.898410695	0	1.498716945	5.137216287	8.339482007	341.68934	422.1424112	333.4715018	6.474322843	26.29610308	81.34436274	8.06413696	up	3	1	0	12	0	1	0	2	6	8	332	407	352	6	18	68	9	0.016496962	0.00473765	0	0.071655122	0	0.006018062	0	0.008678413	0.032854767	0.053841353	1.829726493
ADH1B	4.257295678	1.23E-09	2.25E-08	0.790932731	0	1.818301968	3.96284331	0	1.79682139	0	0	2.568608144	0	22.6420647	8.297639533	19.89460664	9.711484264	37.98326	33.4947376	17.02428914	up	1	0	2	4	0	2	0	0	3	0	22	8	21	9	26	28	19	0.016704181	0	0.033616783	0.072555186	0	0.036561934	0	0	0.049901187	0	0.368309779
ADH4	5.149842662	4.03E-05	0.000265131	0	0	1.818301968	0	0	0	0	0	0	0	20.58369518	0	17.05251998	10.79053807	8.765367693	1.196240629	5.376091307	up	0	0	2	0	0	0	0	0	0	0	20	0	18	10	6	1	6	0	0	0.06718668	0	0	0	0	0	0	0	0.669187161
ADH7	3.612150562	0.018513685	0.05126842	0	0	0.909150984	0	0	0.898410695	0	0	0	0	4.116739036	0	0	1.079053807	10.22626231	5.981203143	0.896015218	up	0	0	1	0	0	1	0	0	0	0	4	0	0	1	7	5	1	0	0	0.026400904	0	0	0.028713876	0	0	0	0	0.105182432
ADHFE1	1.182870909	0.008408245	0.026682849	83.04793673	77.54616717	48.18500214	143.65307	49.64601676	29.64755294	104.293379	72.68777185	11.13063529	14.59409351	237.7416793	144.1714869	166.7357509	65.82228223	208.90793	116.035341	68.99317177	up	105	87	53	145	42	33	91	97	13	14	231	139	176	61	143	97	77	3.660283395	2.612912865	1.859097836	5.488791033	1.45521698	1.258964058	3.363755194	2.6682391	0.451266604	0.597305781	8.070543341
ADIG	4.325717092	0.000207297	0.001115046	0	0	0	0	0	0.898410695	0	0.749358473	0.856202715	0	2.058369518	1.037204942	10.42098443	4.316215228	0	14.35488754	11.64819783	up	0	0	0	0	0	1	0	1	1	0	2	1	11	4	0	12	13	0	0	0	0	0	0.076226845	0	0.054961878	0.069358293	0	0.139614121
ADIRF	3.089027165	8.64E-08	1.09E-06	637.491781	524.1051298	76.36868264	415.1078368	904.2667339	238.9772449	1437.185684	845.2763572	666.9819146	160.5350286	2141.733483	1319.324686	2327.668977	5076.948162	20138.43227	2943.948187	1232.020924	up	806	588	84	419	765	266	1254	1128	779	154	2081	1272	2457	4705	13785	2461	1375	63.11874267	39.67170678	6.619170171	35.63039215	59.54396944	22.79706372	104.1306095	69.70436804	60.74704893	14.76003162	163.3280433
ADM	-2.770548653	0.000160515	0.000895482	595.5723463	36.54474545	87.27849444	1146.252428	302.6042926	1485.97129	127.2150008	702.1488889	20.54886515	2497.674861	194.5159194	95.42285462	205.577602	20.50202233	30.67878692	147.1375973	24.19241088	down	753	41	96	1157	256	1654	111	937	24	2396	189	92	217	19	21	123	27	19.89473491	0.933269986	2.552203951	33.19401772	6.722583365	47.8247452	3.109737536	19.53486295	0.631420754	77.4770835	5.004611463
ADORA1	-1.23086463	0.02448461	0.064301116	29.26451104	1524.183286	2905.646544	685.5718927	3403.116244	1077.194424	316.3183803	424.886254	1490.648926	2222.471955	871.7194908	555.9418487	714.3111147	378.7478863	493.78238	644.7736988	539.4011611	down	37	1710	3196	692	2879	1199	276	567	1741	2132	847	536	754	351	338	539	602	0.687278103	27.36573743	59.73632718	13.95790248	53.15272062	24.37383941	5.43622523	8.310773367	32.20282592	48.46868682	15.76810761
ADORA3	2.715045541	9.68E-08	1.21E-06	3.954663654	25.84872239	19.09217066	34.67487897	75.65107316	5.390464171	18.33729741	31.47305585	33.39190587	8.339482007	68.95537885	53.93465696	156.3147665	146.7513178	357.9191808	242.8368476	147.8425109	up	5	29	21	35	64	6	16	42	39	8	67	52	165	136	245	203	165	0.184320519	0.921047314	0.77897575	1.401054427	2.344966836	0.242063278	0.625433644	1.221744993	1.431636352	0.360941598	2.475391326
ADRA2A	2.064946283	0.006146095	0.020607118	45.87409838	8.022017293	7.27320787	0	5.910240091	0	30.94418938	5.245509309	10.27443257	22.93357552	15.43777138	148.3203066	83.36787545	92.79862741	21.91341923	25.1210532	12.54421305	up	58	9	8	0	5	0	27	7	12	22	15	143	88	86	15	21	14	1.112163927	0.148683776	0.154358931	0	0.095293629	0	0.548987115	0.105917189	0.229132391	0.516305512	0.288268675
ADRA2B	2.580613575	0.000697348	0.003190286	0.790932731	12.47869357	0.909150984	6.934975793	10.63843216	1.79682139	0	2.248075418	0	1.042435251	7.204293313	58.08347673	14.21043332	8.632430457	16.06984077	37.08345948	11.64819783	up	1	14	1	7	9	2	0	3	0	1	7	56	15	8	11	31	13	0.021302662	0.256946188	0.02143556	0.161925483	0.190558989	0.046627041	0	0.050429276	0	0.026072168	0.149450476
ADRA2C	2.523089866	2.13E-05	0.000151573	9.491192769	4.456676274	5.454905903	0	5.910240091	8.984106952	0	2.997433891	1.712405429	2.084870502	18.52532566	40.45099272	30.31559107	10.79053807	43.82683846	8.3736844	15.2322587	up	12	5	6	0	5	10	0	4	2	2	18	39	32	10	30	7	17	0.395472827	0.141966433	0.198970007	0	0.163779091	0.36066947	0	0.104021471	0.065634144	0.080669371	0.594529337
ADRB1	2.302347395	0.024407043	0.064139345	0	4.456676274	3.636603935	46.5634089	0	89.84106952	0	1.498716945	0	7.297046756	125.5605406	43.56260755	119.3676399	12.94864569	89.11457154	104.0729347	34.94459349	up	0	5	4	47	0	100	0	2	0	7	122	42	126	12	61	87	39	0	0.10842792	0.101309883	1.284612079	0	2.754639942	0	0.039723587	0	0.215641414	3.077627639
ADSSL1	1.253547082	0.0135708	0.039443205	30.05544377	23.17471662	25.45622755	30.71203565	127.661186	59.29510589	83.66391943	38.21728211	7.705824431	70.88559706	46.31331415	18.66968895	149.6832309	67.98038985	204.5252462	159.1000036	180.995074	up	38	26	28	31	108	66	73	51	9	68	45	18	158	63	140	133	202	1.082009683	0.637824446	0.802244125	0.958500903	3.056499695	2.056674036	2.204083216	1.145896318	0.255184617	2.369734729	1.284178652
AEBP1	1.455386328	0.021123244	0.057001539	17027.99076	205.8984439	3738.428845	8717.264572	2401.921573	516.5861498	4600.369487	4030.049866	4108.060624	730.7471109	10263.03042	4769.068321	19148.08521	6407.421506	14698.06073	29347.37134	3818.816858	up	21529	231	4112	8799	2032	575	4014	5378	4798	701	9972	4598	20212	5938	10061	24533	4262	361.0520604	3.337630166	69.39050355	160.236913	33.87058707	10.55328809	71.38071842	71.1695738	80.12547988	14.38822623	167.6075668
AES	-1.376763216	5.63E-07	5.81E-06	7946.501146	13213.15382	13782.72891	5658.940247	19048.70381	8195.302362	9478.090598	9058.994576	8785.496054	9216.170053	4392.560551	4301.288893	2554.088548	3414.126246	7595.191106	2477.414342	3404.857828	down	10047	14824	15160	5712	16115	9122	8270	12089	10261	8841	4268	4147	2696	3164	5199	2071	3800	298.7527421	379.7704474	453.6027327	184.4365452	476.2761763	296.8517031	260.7585659	283.6569786	303.8292737	321.7511873	127.193609
AFAP1	1.533272418	0.000250889	0.001311758	417.6124818	127.4609414	101.8249102	107.9874802	61.46649694	102.4188193	28.6520272	118.3986387	228.6061248	164.7047696	353.0103723	848.4336422	420.6288262	412.1985543	184.0727215	383.9932418	356.6140567	up	528	143	112	109	52	114	25	158	267	158	343	818	444	382	126	321	398	4.738359509	1.105631454	1.011376997	1.062194054	0.463821077	1.119625849	0.237898482	1.118867786	2.385996362	1.735379419	3.084988771
AFAP1L1	-1.303854608	0.000117118	0.000681046	51.4106275	50.80610952	135.4634966	26.74919234	92.19974542	52.10782032	107.7316223	56.20188545	44.52254116	60.46124455	33.96309705	44.59981249	29.36822885	22.66012995	18.99163	19.13985006	22.40038045	down	65	57	149	27	78	58	94	75	52	58	33	43	31	21	13	16	25	1.117484516	0.844273728	2.577599205	0.504051839	1.332833227	1.091264759	1.713616313	1.017459236	0.890217098	1.220392194	0.568600817
AFF1	-1.172299047	3.97E-05	0.00026166	2328.505959	1393.157003	1095.526935	1036.283526	1126.491761	1781.548409	575.3327062	670.6758331	954.6660267	1864.916664	710.1374837	776.8665012	700.1006814	468.3093523	375.4499162	525.1496359	427.3992589	down	2944	1563	1205	1046	953	1983	502	895	1115	1789	690	749	739	434	257	439	477	21.74577158	9.946636714	8.956225634	8.389807238	6.996534299	16.03000691	3.931862392	5.216601342	8.201179426	16.17300149	5.108007057
AFF2	3.879545543	0.000904716	0.003985761	6.327461846	0	0	0	0	0.898410695	6.876486528	2.997433891	8.562027145	0	0	9.334844474	4.736811105	202.8621157	30.67878692	1.196240629	17.02428914	up	8	0	0	0	0	1	6	4	10	0	0	9	5	188	21	1	19	0.041017435	0	0	0	0	0.005611158	0.032620254	0.016183263	0.051055548	0	0
AFG3L2	-1.373954442	0.000110267	0.000646291	620.8821936	537.4751586	995.5203272	400.2471743	743.5082034	1371.873132	577.6248684	954.6826942	666.1257119	677.5829131	226.420647	61.19509155	401.6815817	385.2222091	121.2542531	439.0203107	402.3108328	down	785	603	1095	404	629	1527	504	1274	778	650	220	59	424	357	83	367	449	17.36121043	11.48967961	24.36831088	9.702306531	13.82655675	36.95926794	11.81948237	22.23347618	17.13382675	17.59409654	4.876389717
AGFG2	1.271112225	0.000552716	0.002611562	1299.502477	477.7556966	647.3155004	1115.540392	1161.953202	569.5923808	827.4705456	814.5526598	843.3596738	595.2305283	1268.984808	399.3239025	2866.718081	2098.759655	2452.842059	4130.61889	894.2231874	up	1643	536	712	1126	983	634	722	1087	985	571	1233	385	3026	1945	1679	3453	998	24.60090149	6.914463848	10.72739853	18.30775665	14.62918146	10.38907055	11.46326237	12.84312176	14.68635829	10.46388207	18.50299011
AGPAT2	-2.149271718	8.01E-07	7.94E-06	728.449045	273.6399232	731.8665419	720.2467716	1474.013879	625.2938439	1643.48028	810.8058674	909.2872828	564.999906	124.5313558	26.96732848	165.7883887	113.3006497	473.3298554	122.0165441	313.6053262	down	921	307	805	727	1247	696	1434	1082	1062	542	121	26	175	105	324	102	350	43.7421849	12.56201997	38.47137293	37.49372025	58.8654334	36.17629284	72.21835132	40.55045203	50.22613834	31.50528394	5.759590328
AGRN	-1.867537357	2.89E-10	6.02E-09	3601.116723	2614.286302	1920.126878	3639.871581	4193.906368	6553.007611	4678.303001	2783.866726	2031.769042	8797.111083	1115.636279	1377.408162	1229.676163	924.7491127	851.7015608	1344.574466	984.7207244	down	4553	2933	2112	3674	3548	7294	4082	3715	2373	8439	1084	1328	1298	857	583	1124	1099	44.2191955	24.54174909	20.63992257	38.74678034	34.24915402	77.52699037	42.03816627	28.47079551	22.94961239	100.3107421	10.55134566
AGT	1.494304926	0.019866548	0.054294239	24763.31287	4027.052681	6917.729835	1046.190634	4245.916481	1067.311906	1507.096631	2858.802573	4552.429833	82.35238482	16656.32614	6251.234183	19809.34404	14069.78259	9653.591619	22821.87871	11451.07448	up	31309	4518	7609	1056	3592	1188	1315	3815	5317	79	16184	6027	20910	13039	6608	19078	12780	981.3789545	122.0096082	239.9916275	35.94303485	111.9069147	40.75284789	43.70698743	94.36038045	165.9581688	3.0306648	508.415515
AGTPBP1	1.212784229	9.07E-06	7.04E-05	125.7583042	142.6136408	140.9184025	81.23828786	37.82553658	187.7678353	74.49527072	135.6338836	89.04508231	162.6198991	350.9520028	296.6406133	276.6297686	270.8425056	176.7682485	271.5466227	269.7005806	up	159	160	155	82	32	209	65	181	104	156	341	286	292	251	121	227	301	2.515530426	2.180884646	2.46754517	1.408735908	0.503194029	3.618701125	1.090444041	2.259636713	1.638438783	3.020649384	5.406948224
AHCYL1	3.194787406	1.14E-27	2.29E-25	3558.406356	1626.68684	1706.476397	1645.570685	2197.427266	1422.184131	771.3125723	1951.329463	1625.072752	1246.75256	18455.3411	14228.37739	21127.12489	17360.8967	9070.694667	25314.84418	8228.107745	up	4499	1825	1877	1661	1859	1583	673	2604	1898	1196	17932	13718	22301	16089	6209	21162	9183	68.55058832	23.95732498	28.77798812	27.48198559	28.15319145	26.39672738	10.87346182	31.30860881	28.79756924	22.30332653	273.8352199
AHCYL2	1.423953279	6.13E-06	4.94E-05	419.98528	356.5341019	463.6670017	636.0363513	995.2844313	528.2654888	187.9572984	739.6168125	457.2122496	704.6862296	910.8285117	736.4155085	2033.039326	2210.981251	974.4167085	1829.051921	1613.723407	up	531	400	510	642	842	588	164	987	534	676	885	710	2146	2049	667	1529	1801	6.63046194	4.303180059	6.407969036	8.704975946	10.44995469	8.035271778	2.171454281	9.725098645	6.639799301	10.33092553	11.07536168
AHNAK2	-1.861065499	0.001374996	0.005729267	84.62980219	262.0525649	819.1450364	657.8319895	758.8748277	706.1508065	91.68648704	69.69033796	106.1691366	1917.038426	143.0566815	241.6687514	57.78909549	153.2256406	84.7318877	215.3233131	158.5946936	down	107	294	901	664	642	786	80	93	124	1839	139	233	61	142	58	180	177	0.419467537	0.992983817	3.554187477	2.826610316	2.501512382	3.372182757	0.332553974	0.287690237	0.484061668	8.823473329	0.546128398
AHSP	-2.986157533	0.016095342	0.045617192	3.954663654	0	4.545754919	0	7.092288109	3.593642781	36.67459482	4.496150836	0	22.93357552	0	0	0	2.158107614	0	2.392481257	2.688045653	down	5	0	5	0	6	4	32	6	0	22	0	0	0	2	0	2	3	0.685222082	0	0.689496893	0	0.817270169	0.599922729	4.650170758	0.648843851	0	3.690007905	0
AIF1L	2.539126358	6.55E-07	6.63E-06	52.99249296	44.56676274	120.0079299	7.925686621	91.0176974	64.68557006	37.82067591	28.47562196	38.52912215	30.23062228	285.0841782	200.1805537	85.2625999	105.7472731	531.76564	86.12932525	805.5176808	up	67	50	132	8	77	72	33	38	45	29	277	193	90	98	364	72	899	1.260176892	0.810227492	2.498225306	0.163391695	1.439462929	1.482051122	0.658155061	0.563985454	0.84281771	0.667571791	5.221579079
AIFM1	-1.888866941	5.05E-07	5.25E-06	269.7080612	2784.531336	1537.374314	465.634089	602.8444893	1325.155775	882.4824378	641.4508526	1101.076691	495.1567442	233.6249403	231.296702	275.6824063	281.6330437	293.6398177	312.218804	282.2447936	down	341	3124	1691	470	510	1475	770	856	1286	475	227	223	291	261	201	261	315	7.525397822	59.39725456	37.55083988	11.2630555	11.1866052	35.62386889	18.01869716	14.90652615	28.26054175	12.82956596	5.020723714
AIFM3	2.636564828	6.00E-05	0.000376794	50.61969477	18.71804035	49.09415312	41.60985476	9.456384145	34.13960642	389.6675699	223.3088249	92.46989317	19.80626977	1511.872411	607.8020958	719.0479258	611.8235086	251.2738739	277.5278258	62.72106525	up	64	21	54	42	8	38	340	298	108	19	1469	586	759	567	172	232	70	1.812986805	0.512524023	1.539250815	1.291954568	0.225246321	1.178073115	10.21294899	6.661292906	3.046511731	0.658736215	41.70631766
AIM2	2.932888506	5.24E-05	0.000334112	3.163730923	0	2.727452951	1.981421655	0	0	2.292162176	5.245509309	0	2.084870502	4.116739036	4.148819766	17.9998822	8.632430457	18.99163	20.33609068	21.50436523	up	4	0	3	2	0	0	2	7	0	2	4	4	19	8	13	17	24	0.187864681	0	0.141777517	0.10199959	0	0	0.099603069	0.259424378	0	0.114963086	0.188282745
AIMP2	-1.037850872	2.56E-05	0.000177885	186.6601245	345.8380789	281.836805	205.0771413	252.9582759	361.1610995	295.6889207	397.909349	305.6643691	250.1844602	107.0352149	52.89745202	176.2093731	147.8303716	151.93304	200.9684256	146.9464957	down	236	388	310	207	214	402	258	531	357	240	104	51	186	137	104	168	164	12.31646854	17.44561109	16.27934234	11.73080529	11.1004612	22.96012411	14.27747741	21.86735812	18.55268817	15.32952544	5.439674586
AIRE	4.614949805	0.000417909	0.002049619	0	0	0	0	0	0	0	0	0	3.127305753	28.81717325	4.148819766	3.789448884	4.316215228	0	3.588721886	8.960152178	up	0	0	0	0	0	0	0	0	0	3	28	4	4	4	0	3	10	0	0	0	0	0	0	0	0	0	0.116822259	0.892862302
AJAP1	3.034635338	0.017902702	0.049920636	13.44585642	0	0	1.981421655	0	226.3994952	6.876486528	0	2.568608144	57.3339388	367.4189589	332.9427862	336.3135885	441.3330071	58.43578462	78.95188148	155.0106327	up	17	0	0	2	0	252	6	0	3	55	357	321	355	409	40	66	173	0.098665777	0	0	0.012604653	0	1.600634377	0.036925505	0	0.017338172	0.390682159	2.076592197
AJUBA	-2.019991822	2.80E-05	0.000192922	234.1160883	547.2798464	233.6518028	234.7984661	498.8242637	802.2807508	272.767299	137.881959	208.0572596	1223.818985	53.51760747	49.7858372	122.2097265	130.5655107	73.04473077	35.88721886	292.100961	down	296	614	257	237	422	893	238	184	243	1174	52	48	129	121	50	30	326	4.453412355	7.958841059	3.890767549	3.871977514	6.310542562	14.70370011	3.796957466	2.184472686	3.640591092	21.61785329	0.784097238
AK1	-1.028656559	0.006117472	0.020523997	2180.601539	2659.7444	721.8658811	1335.478196	2301.447491	1428.473005	4151.105701	1384.814458	1270.604828	422.1862766	648.3863981	425.254026	893.3625745	1193.433511	1209.620742	655.5398644	1101.202703	down	2757	2984	794	1348	1947	1590	3622	1848	1484	405	630	410	943	1106	828	548	1229	77.70160245	72.45565555	22.51721501	41.25403032	54.53963303	49.04156409	108.2428533	41.09819736	41.64774965	13.96984226	17.79504704
AK4	3.370888758	1.26E-07	1.53E-06	479.3052348	63.28480309	460.9395488	291.2689833	11.82048018	83.55219466	253.2839205	157.3652793	1.712405429	329.4095393	2877.600586	1252.943569	3360.293798	1936.901584	975.8776031	1357.733113	3678.142469	up	606	71	507	294	10	93	221	210	2	316	2796	1208	3547	1795	668	1135	4105	5.974414083	0.603061088	5.029578817	3.147409912	0.097988644	1.003412769	2.310322172	1.633689763	0.019634377	3.812879218	27.62646036
AK5	-1.49377231	0.028977058	0.073865523	5.536529115	366.3387897	421.8460565	19.81421655	295.5120045	47.61576685	152.4287847	52.45509309	308.2329772	135.5165826	58.66353126	52.89745202	7.578897769	12.94864569	128.5587262	28.70977508	159.4907088	down	7	411	464	20	250	53	133	70	360	130	57	51	8	12	88	24	178	0.111830683	5.656984917	7.45902187	0.346957448	3.969684542	0.926643717	2.253056872	0.882446884	5.7270354	2.541847897	0.912647722
AK7	-1.357065326	0.020790985	0.056313007	1195.890289	368.1214602	239.1067087	226.8727795	328.609349	807.671215	1376.443387	554.5252698	242.3053682	337.7490213	82.33478072	16.59527907	192.3145309	223.3641381	42.36594385	151.9225598	841.3582895	down	1512	413	263	229	278	899	1201	740	283	324	80	16	203	207	29	127	939	25.08169245	5.902491371	4.389972086	4.124998657	4.583559714	16.3206976	21.12543357	9.686443822	4.67472333	6.57799179	1.330026873
AK9	1.306392631	0.000257889	0.00134442	230.9523574	81.11150818	57.27651198	100.0617936	104.0202256	226.3994952	276.2055422	166.3575809	73.63343345	124.0497949	200.691028	442.8865101	418.7341017	402.48707	157.7766185	284.7052696	584.201922	up	292	91	63	101	88	252	241	222	86	119	195	427	442	373	108	238	652	2.234774813	0.600029456	0.485168313	0.839374116	0.669401436	2.110694782	1.955804926	1.340699626	0.655411108	1.114656743	1.495722097
AKAP13	-1.131807938	0.000208307	0.001119353	3349.600115	663.1534296	996.4294782	1816.963658	934.9999824	969.3851402	982.1914925	824.29432	1872.515337	1293.662146	611.3357468	805.9082396	521.9965838	555.7127107	470.4080662	641.1849769	770.5730873	down	4235	744	1096	1834	791	1079	857	1100	2187	1241	594	777	551	515	322	536	860	18.20210356	2.754998482	4.740014646	8.559546975	3.379073983	5.075321874	3.905769096	3.730683864	9.360119197	6.528046174	2.558703675
AKAP7	1.474413819	7.81E-05	0.000474641	123.385506	130.1349472	199.1040654	362.6001629	95.74588947	112.3013369	134.0914873	149.1223361	101.888123	206.4021797	1242.226004	398.2866976	302.2085485	175.8857706	328.7012885	375.6195574	317.1893871	up	156	146	219	366	81	125	117	199	119	198	1207	384	319	163	225	314	354	3.080164636	2.483604567	4.351053365	7.847181529	1.589598343	2.701054356	2.449586445	3.100487648	2.339702953	4.784733924	23.8848206
AKAP9	-1.06803347	3.81E-05	0.000253262	679.4112157	393.0788474	366.3878465	628.1106647	356.9785015	697.1666995	322.0487857	381.4234626	470.911493	874.6031755	267.5880373	284.194154	242.5247286	220.1269766	130.0196208	214.1270725	365.5742089	down	859	441	403	634	302	776	281	509	550	839	260	274	256	204	89	179	408	4.176148166	1.847147542	1.971463514	3.346996627	1.45929377	4.12874856	1.448593831	1.952666674	2.662624073	4.992153899	1.266839116
AKNAD1	2.002565762	0.001371048	0.005714302	7.118394577	6.239346783	6.364056886	7.925686621	0	3.593642781	6.876486528	2.248075418	13.69924343	2.084870502	20.58369518	66.38111626	8.52625999	11.86959188	5.843578462	5.981203143	38.52865437	up	9	7	7	8	0	4	6	3	16	2	20	64	9	11	4	5	43	0.197766667	0.132522276	0.154778127	0.190890297	0	0.096193241	0.13980394	0.052018693	0.350102327	0.053787809	0.440459481
AKR1B10	4.918191865	3.62E-05	0.00024185	0	0	1.818301968	3.96284331	0	0	0	0	0.856202715	2.084870502	1.029184759	0	14.21043332	4.316215228	11.68715692	139.9601535	11.64819783	up	0	0	2	4	0	0	0	0	1	2	1	0	15	4	8	117	13	0	0	0.090892169	0.196172796	0	0	0	0	0.044973837	0.110552552	0.04526483
AKR1C2	-1.545069636	0.027411914	0.070683232	149.4862861	582.0419214	5200.343627	2775.971739	9515.486546	468.0719722	446.9716243	7572.267367	4971.112961	5513.440042	371.535698	198.1061438	989.0461588	330.190465	4217.602755	1833.836884	982.9286939	down	189	653	5720	2802	8050	521	390	10105	5806	5289	361	191	1044	306	2887	1533	1097	3.151957926	9.382359093	95.98770306	50.74228502	133.4343175	9.50890065	6.896691361	132.9788346	96.41843297	107.9531811	6.033803895
AKR1C3	1.707582102	7.55E-05	0.000461786	475.3505712	460.8203267	1539.192615	814.3643003	307.3324847	223.7042631	159.3052712	1466.494531	796.2685245	1386.438884	1954.421857	1113.958107	3191.663323	3069.908081	3031.356327	3412.874513	1671.068381	up	601	517	1693	822	260	249	139	1957	930	1330	1899	1074	3369	2845	2075	2853	1865	19.34494658	14.33718429	54.83413335	28.73082932	8.318010443	8.771348951	4.744226767	49.70630559	29.80852188	52.39477424	61.26090511
AKR7A3	1.994652585	0.00166276	0.006756591	18.98238554	17.8267051	8.182358854	46.5634089	22.45891235	1.79682139	8.022567616	0	2.568608144	4.169741004	82.33478072	42.5254026	30.31559107	22.66012995	56.97489	61.00827205	67.20114134	up	24	20	9	47	19	2	7	0	3	4	80	41	32	21	39	51	75	1.007877533	0.723613699	0.38031197	2.143273837	0.793054756	0.091917985	0.311711008	0	0.125453334	0.205588957	3.36706803
AL031315.1	2.0196928	0.041112845	0.097643767	9.491192769	1.78267051	2.727452951	0	1.182048018	0.898410695	0	3.746792363	0	0	5.145923795	6.223229649	9.473622211	0	24.83520846	10.76616566	1.792030436	up	12	2	3	0	1	1	0	5	0	0	5	6	10	0	17	9	2	0.359805967	0.051665112	0.090512661	0	0.02980164	0.032814145	0	0.118299992	0	0	0.150252775
AL049839.2	6.692653236	2.47E-09	4.27E-08	0	0	0	0	0	0	0	0	0	0	4.116739036	8.297639533	7.578897769	30.2135066	4.382683846	65.79323457	4.480076089	up	0	0	0	0	0	0	0	0	0	0	4	8	8	28	3	55	5	0	0	0	0	0	0	0	0	0	0	0.093865118
AL096711.2	1.578150016	0.001165939	0.004969004	45.87409838	24.06605188	10.00066082	31.70274648	39.0075846	25.15549947	16.04513523	23.23011265	18.83645972	45.86715104	89.53907403	271.7476947	29.36822885	74.45471269	74.50562539	21.53233131	23.29639566	up	58	27	11	32	33	28	14	31	22	44	87	262	31	69	51	18	26	0.363315937	0.145713732	0.069334614	0.217665559	0.205458184	0.191950155	0.092991246	0.153230686	0.137228263	0.337328008	0.546186661
AL121753.1	-1.332383756	0.003747401	0.013555295	13.44585642	28.52272815	27.27452951	15.85137324	18.91276829	26.95232086	37.82067591	30.72369738	17.98025701	28.14575177	10.29184759	0	7.578897769	7.55337665	27.75699769	4.784962514	11.64819783	down	17	32	30	16	16	30	33	41	21	27	10	0	8	7	19	4	13	2.30773471	3.742546468	4.097879454	2.358523596	2.158787995	4.456892866	4.750162615	4.391859264	2.838707764	4.485842227	1.360511893
AL157935.2	3.66923258	0.027100241	0.070025663	0	0	0	0.990710828	0	0	0	0	0	1.042435251	0	0	2.842086663	4.316215228	5.843578462	0	9.856167396	up	0	0	0	1	0	0	0	0	0	1	0	0	3	4	4	0	11	0	0	0	0.02373058	0	0	0	0	0	0.026746585	0
AL160272.2	1.753935494	0.006709059	0.022134386	2.372798192	0.891335255	3.636603935	2.972132483	0	8.984106952	10.31472979	2.248075418	4.281013573	1.042435251	14.40858663	15.55807412	5.684173326	8.632430457	21.91341923	19.13985006	1.792030436	up	3	1	4	3	0	10	9	3	5	1	14	15	6	8	15	16	2	0.231400454	0.066454319	0.310458751	0.251273963	0	0.844144764	0.736110543	0.182596229	0.384040818	0.094403093	1.082271867
AL355987.3	-3.614734578	0.000324424	0.001648491	3.163730923	4.456676274	10.00066082	7.925686621	2.364096036	5.390464171	6.876486528	2.248075418	4.281013573	10.42435251	0	0	0	0	0	0	2.688045653	down	4	5	11	8	2	6	6	3	5	10	0	0	0	0	0	0	3	0.390809656	0.420877356	1.081431317	0.848747607	0.194217491	0.641550021	0.621604458	0.231288557	0.486451703	1.195772506	0
AL358472.6	-1.137302703	0.019001508	0.052358337	18.19145281	8.022017293	19.09217066	11.88852993	31.91529649	17.06980321	3.438243264	19.48332029	19.69266243	11.46678776	7.204293313	10.37204942	8.52625999	3.237161421	16.06984077	4.784962514	1.792030436	down	23	9	21	12	27	19	3	26	23	11	7	10	9	3	11	4	2	0.968147308	0.326389649	0.889475241	0.548501897	1.129614923	0.875268273	0.133903657	0.863603813	0.964064014	0.566695235	0.295309234
ALCAM	-2.043162226	2.64E-11	6.67E-10	936.4643532	1044.644919	1843.758195	1334.487485	1332.168116	1554.250503	1304.240278	1054.347371	574.5120215	2123.440606	582.5185736	434.5888705	221.6827597	253.5776447	353.5364969	118.4278222	260.7404284	down	1184	1172	2028	1347	1127	1730	1138	1407	671	2037	566	419	234	235	242	99	291	17.94145362	15.30078801	30.92251708	22.16444199	16.97394892	28.68969997	18.28545464	16.82393644	10.1249497	37.77810967	8.595828401
ALDH1A1	-3.084045681	0.00119191	0.005054669	311.6274959	4330.106668	7640.504867	82.22899869	228.1352675	2590.118034	176.4964876	42.71343294	11.986838	506.6235319	196.574289	79.8647805	90.94677322	62.58512081	506.9304316	105.2691753	272.3886262	down	394	4858	8404	83	193	2883	154	57	14	486	191	77	96	58	347	88	304	13.42203133	142.5803902	288.0772969	3.070318297	6.534801289	107.4832149	5.562888097	1.532231828	0.474913475	20.26289833	6.521098727
ALDH1A2	5.516705467	7.06E-09	1.12E-07	0	1.78267051	0	1.981421655	0	0	0	0	5.137216287	1.042435251	22.6420647	5.186024708	20.84196886	10.79053807	43.82683846	13.15864691	206.0835001	up	0	2	0	2	0	0	0	0	6	1	22	5	22	10	30	11	230	0	0.028199166	0	0.03554179	0	0	0	0	0.097778123	0.020029462	0.360839503
ALDH1A3	3.066894911	0.001129205	0.004841991	34.01010742	1.78267051	3.636603935	0	0	4.492053476	6.876486528	3.746792363	0	6.254611506	157.4652681	133.7994375	3.789448884	3.237161421	8.765367693	16.7473688	34.94459349	up	43	2	4	0	0	5	6	5	0	6	153	129	4	3	6	14	39	0.569090452	0.022804634	0.053268908	0	0	0.072419718	0.084201857	0.052216823	0	0.097186818	2.029409345
ALDH1L2	2.958394759	1.90E-09	3.35E-08	14.23678915	0.891335255	10.00066082	7.925686621	23.64096036	22.46026738	16.04513523	8.992301672	23.11747329	8.339482007	99.83092162	209.5153982	188.525082	48.55742132	21.91341923	57.41955017	109.3138566	up	18	1	11	8	20	25	14	12	27	8	97	202	199	45	15	48	122	0.171273743	0.008197823	0.105320262	0.082659267	0.189147815	0.260334827	0.141255021	0.090100484	0.255827058	0.093164732	0.925029108
ALDH2	1.350917519	0.000496981	0.002382156	283.1539176	3124.130068	3038.382588	857.9555767	1605.221209	937.0423551	2595.873664	1810.45007	916.9931073	914.2157151	4426.523648	3026.56402	3676.71278	3049.406059	6213.184799	5166.563275	3158.453643	up	358	3505	3342	866	1358	1043	2265	2416	1071	877	4301	2918	3881	2826	4253	4319	3525	2.676846749	22.5792112	25.1447829	7.031397586	10.09237321	8.534906526	17.95834309	14.25492736	7.974333274	8.025707815	32.23111322
ALDH3B1	-1.140841327	0.001489859	0.006139412	427.8946073	492.0170606	254.5622755	247.6777069	444.4500548	555.2178097	645.2436526	412.8965185	153.2602859	238.7176725	121.4438016	79.8647805	104.2098443	117.616865	381.2934946	137.5676723	288.5169001	down	541	552	280	250	376	618	563	551	179	229	118	77	110	109	261	115	322	13.24578907	11.64393868	6.898260083	6.646666075	9.150007826	16.55934004	14.61660603	10.64534562	4.364133536	6.862136016	2.895529267
ALDH8A1	2.269490791	0.047108447	0.108733144	3.954663654	0	0.909150984	0	0	0	0	0	0	3.127305753	9.262662831	84.01360027	2.842086663	1.079053807	5.843578462	4.784962514	2.688045653	up	5	0	1	0	0	0	0	0	0	3	9	81	3	1	4	4	3	0.140366056	0	0.028248348	0	0	0	0	0	0	0.103075777	0.253221154
ALDOC	3.171196485	1.63E-12	5.04E-11	3037.972619	259.3785591	3663.878465	3719.128447	2143.053057	620.8017904	2138.58731	5489.050812	1688.431753	2288.145376	24082.92336	8882.62312	33018.41549	20800.92024	23035.3863	36390.83616	11736.90334	up	3841	291	4030	3754	1813	691	1866	7325	1972	2195	23400	8564	34853	19277	15768	30421	13099	135.3420531	8.834087658	142.8875739	143.6368934	63.49496791	26.64651883	69.72004668	203.6684131	69.1926229	94.65994496	826.3607713
ALK	1.803855599	0.001705897	0.00690568	24.51891465	4.456676274	7.27320787	3.96284331	34.27939253	1.79682139	4.584324352	7.493584727	11.986838	1.042435251	23.67124946	49.7858372	56.84173326	15.1067533	20.45252462	32.29849697	48.38482176	up	31	5	8	4	29	2	4	10	14	1	23	48	60	14	14	27	54	0.337551099	0.046905968	0.087653403	0.04729564	0.313854877	0.02383317	0.04618441	0.085922208	0.151799485	0.013326653	0.250998456
ALKBH8	1.297364405	4.29E-09	7.06E-08	75.92954215	42.78409223	31.82028443	57.461228	39.0075846	56.5998738	42.40500026	34.47048974	41.95393301	68.80072656	111.151954	157.6551511	134.5254354	120.8540264	102.2626231	125.605266	93.18558265	up	96	48	35	58	33	63	37	46	49	66	108	152	142	112	70	105	104	1.529933938	0.659056951	0.561268221	1.003720331	0.52271918	1.098793228	0.625260144	0.578478037	0.777610212	1.287326326	1.725005892
ALOX12B	-3.030786408	0.034787645	0.085584517	0	7.130682038	3.636603935	0	0	2.695232086	0	3.746792363	5.137216287	6.254611506	0	0	0	1.079053807	0	1.196240629	0	down	0	8	4	0	0	3	0	5	6	6	0	0	0	1	0	1	0	0	0.196799909	0.114925287	0	0	0.093745381	0	0.11265546	0.170596581	0.209676213	0
ALOX15	-5.575361369	2.03E-12	6.12E-11	166.0958735	150.6356581	2.727452951	5.944264965	82.74336127	579.4748984	328.9252723	70.43969643	36.81671673	48.99445679	4.116739036	3.111614825	6.631535547	3.237161421	0	2.392481257	1.792030436	down	210	169	3	6	70	645	287	94	43	47	4	3	7	3	0	2	2	4.955756683	3.43603554	0.071238194	0.153753572	1.641881356	16.65805817	7.181747863	1.750435576	1.01047033	1.3574749	0.094605428
ALPK1	1.623434577	7.63E-06	6.00E-05	94.12099496	130.1349472	207.2864243	287.30614	158.3944344	106.012462	69.91094637	93.66980909	91.61369046	118.8376186	381.8275456	1101.511648	199.8934286	297.8188508	298.0225016	357.6759479	289.4129154	up	119	146	228	290	134	118	61	125	107	114	371	1062	211	276	204	299	323	1.579582557	1.669661702	3.045307681	4.180003522	1.767881767	1.714159991	0.858583977	1.309281339	1.414306624	1.852010689	4.935539808
ALPK3	-3.703882279	2.30E-10	4.87E-09	2595.841222	199.6590971	191.8308576	958.0173703	178.4892507	332.4119572	185.6651363	149.8716945	869.901958	260.6088127	26.75880373	16.59527907	78.63106435	51.79458274	14.60894615	76.55940023	52.86489785	down	3282	224	211	967	151	370	162	200	1016	250	26	16	83	48	10	64	59	21.58876999	1.269455855	1.396602262	6.907153041	0.987232219	2.663575588	1.129956992	1.038118464	6.654990817	2.012670129	0.171406802
ALS2CL	-4.602479318	1.28E-07	1.54E-06	57.73808935	0.891335255	696.4096536	891.6397448	22.45891235	20.66344599	3266.331101	630.2104755	57.36558187	847.499859	37.05065132	10.37204942	28.42086663	7.55337665	40.90504923	17.94360943	44.80076089	down	73	1	766	900	19	23	2850	841	67	813	36	10	30	7	28	15	50	1.070934222	0.012639218	11.30758001	14.33724571	0.277042622	0.369268066	44.33455701	9.735618108	0.978766665	14.59734096	0.529307221
ALX4	6.837377751	2.91E-06	2.55E-05	3.954663654	0	0	0	0	46.71735615	30.94418938	0	0	0	1716.680178	221.9618575	1882.408733	947.4092426	106.6453069	1092.167694	558.2174807	up	5	0	0	0	0	52	27	0	0	0	1668	214	1987	878	73	913	623	0.062401177	0	0	0	0	0.710231775	0.357309132	0	0	0	20.86335767
ALYREF	-1.043207875	0.002120142	0.008292192	873.1897348	908.2706246	1252.810056	647.9248812	962.1870868	896.6138739	3352.287183	1490.474002	1695.281375	853.7544705	469.3082501	318.4219171	408.3131173	633.4045848	1027.008915	641.1849769	896.0152178	down	1104	1019	1378	654	814	998	2925	1989	1980	819	456	307	431	587	703	536	1000	72.86732238	57.94529572	91.5195589	46.87321774	53.39999214	72.08887665	204.7138304	103.5919762	130.1347727	66.15930116	30.16434935
AMBP	-1.465083439	0.017491357	0.048944254	5.536529115	38.32741596	24.54707656	8.916397448	83.92540929	8.984106952	42.40500026	33.72113127	6.849621716	40.65497479	6.175108554	0	7.578897769	18.34391472	13.14805154	16.7473688	12.54421305	down	7	43	27	9	71	10	37	45	8	39	6	0	8	17	9	14	14	0.35054318	1.855206252	1.360530271	0.489405982	3.533905086	0.548046566	1.964729573	1.778212229	0.398931104	2.390294204	0.301134222
AMD1	-1.672502376	5.58E-05	0.000353254	627.2096555	1335.220212	6270.414335	4179.808982	3118.242672	1623.428126	1454.376901	2069.728102	2575.457765	7605.607591	1081.673182	611.9509155	1414.411796	687.3572751	986.1038654	696.2120458	1298.326051	down	793	1498	6897	4219	2638	1807	1269	2762	3008	7296	1051	590	1493	637	675	582	1449	16.33572589	26.58626477	142.9639172	94.3752375	54.01235234	40.73778219	27.71943978	44.8969172	61.70317505	183.9472694	21.69868163
AMER2	2.92455259	1.46E-06	1.37E-05	559.1894406	181.832392	120.0079299	54.48909552	134.7534741	174.2916749	118.0463521	207.5722969	22.26127058	3.127305753	3077.262429	949.0425215	1652.199714	1013.231525	371.0672323	596.9240736	717.7081895	up	707	204	132	55	114	194	103	277	26	3	2990	915	1744	939	254	499	801	4.787418282	1.190124483	0.899408224	0.40441563	0.767255238	1.437664898	0.739565701	1.480094096	0.175315267	0.024862597	20.29170454
AMER3	3.261156617	0.011726168	0.034980384	0	0	2.727452951	0	0	0	0	1.498716945	0	0	0	2.074409883	2.842086663	12.94864569	5.843578462	3.588721886	3.584060871	up	0	0	3	0	0	0	0	2	0	0	0	2	3	12	4	3	4	0	0	0.033808145	0	0	0	0	0.01767489	0	0	0
AMFR	-1.017447574	1.16E-08	1.77E-07	4424.477696	2944.971682	3192.938255	3001.853808	2940.935469	4622.323027	4190.072458	4589.820645	3834.931958	5282.019416	1956.480227	1204.194937	2130.617635	2153.791399	1750.151749	2241.754938	2057.25094	down	5594	3304	3512	3030	2488	5145	3656	6125	4479	5067	1901	1161	2249	1996	1198	1874	2296	111.5867411	56.78196699	70.49293655	65.63206105	49.32800585	112.3180333	77.33104799	96.41038617	88.96836809	123.7041605	38.00472818
AMIGO2	-1.366334602	0.01030555	0.031490923	1420.515184	139.939635	3727.519033	1841.731428	670.2212263	777.1252514	617.7377065	1491.223361	3510.43113	5081.871848	712.1958532	272.7848996	813.7841479	1330.473344	254.1956631	728.5105428	1121.811053	down	1796	157	4100	1859	567	865	539	1990	4100	4875	692	263	859	1233	174	609	1252	32.60188284	2.455366151	74.88954118	36.64367493	10.22992523	17.18408596	10.37487067	28.50473604	74.11133504	108.3064297	12.58948098
AMOT	2.177372422	4.08E-09	6.75E-08	1105.723958	141.7223055	228.1968969	375.4794037	179.6712988	344.0912963	236.0927041	403.1548583	539.4077102	435.7379349	1829.890501	1163.743944	2382.615986	2226.088004	851.7015608	2388.892535	1792.926451	up	1398	159	251	379	152	383	206	538	630	418	1778	1122	2515	2063	583	1997	2001	12.00001929	1.175850638	2.167950976	3.532622776	1.296795251	3.597887055	1.87499265	3.644052671	5.384926155	4.3913123	15.29578995
AMOTL1	-1.731564781	0.00030071	0.00153674	1925.921199	1855.76	656.4070103	532.0117144	1478.742071	4702.281579	1052.102439	218.812674	413.5459111	1334.317121	243.9167879	209.5153982	655.574657	616.1397238	306.7878692	418.68422	535.8171003	down	2435	2082	722	537	1251	5234	918	292	483	1280	237	202	692	571	210	350	598	19.4310982	14.3139458	5.797443726	4.653245316	9.922217471	45.70945873	7.767810798	1.838691337	3.838043934	12.50119762	1.895449023
AMOTL2	-1.86768351	0.000878156	0.003881524	238.070752	475.9730261	359.1146386	642.9713271	820.3413246	1523.704539	932.9100057	128.1402988	125.0055963	3802.803795	224.3622775	198.1061438	180.9461842	183.4391472	191.3771946	209.34211	547.4652981	down	301	534	395	649	694	1696	814	171	146	3648	218	191	191	170	131	175	611	4.522007017	6.911721898	5.971216187	10.58748273	10.36280336	27.88460927	12.96721518	2.027161941	2.184147793	67.07533274	3.282363024
AMZ1	4.251645954	1.22E-08	1.86E-07	0.790932731	0	6.364056886	0	11.82048018	0.898410695	0	1.498716945	0	1.042435251	81.30559596	64.30670638	38.84185106	25.89729137	20.45252462	32.29849697	25.98444132	up	1	0	7	0	10	1	0	2	0	1	79	62	41	24	14	27	29	0.012798302	0	0.090147018	0	0.127205361	0.014006394	0	0.020198074	0	0.015663746	1.013315853
ANGPTL6	3.068660396	0.000210104	0.001127878	3.954663654	3.565341019	1.818301968	0	0	1.79682139	0	0.749358473	0	2.084870502	0	11.40925436	12.31570887	15.1067533	7.304473077	22.72857194	15.2322587	up	5	4	2	0	0	2	0	1	0	2	0	11	13	14	5	19	17	0.184699779	0.12730241	0.074340817	0	0	0.080853783	0	0.029149021	0	0.090421069	0
ANGPTL7	-7.55365515	2.48E-08	3.50E-07	27.68264558	0	1247.35515	116.9038777	0	7.187285562	155.867028	165.6082225	106.1691366	1852.407441	6.175108554	0	1.894724442	3.237161421	1.460894615	0	0.896015218	down	35	0	1372	118	0	8	136	221	124	1777	6	0	2	3	1	0	1	1.123053886	0	44.29835766	4.111476763	0	0.280928964	4.627314691	5.595674216	3.962038267	69.78518728	0.192951955
ANK2	-2.058725805	4.73E-09	7.72E-08	1214.081742	5294.531413	12031.70412	6803.211253	10891.39044	5941.189928	5167.679626	4547.107212	9291.511858	5242.406877	2054.252779	1491.500706	2620.403903	1094.16056	888.2239262	1729.763949	1281.301761	down	1535	5940	13234	6867	9214	6613	4509	6068	10852	5029	1996	1438	2766	1014	608	1446	1430	7.418420213	24.73259906	64.35690403	36.03739414	44.25927635	34.97643584	23.10685622	23.14068548	52.2248577	29.74595767	9.667829192
ANK3	-1.742162826	0.000268569	0.001391067	279.199254	219.2684727	194.5583105	326.9345731	189.1276829	136.5584257	79.07959507	323.7228602	299.6709501	361.7250321	63.80945505	112.0181337	4.736811105	71.21755127	93.49725539	11.96240629	146.9464957	down	353	246	214	330	160	152	69	432	350	347	62	108	5	66	64	10	164	1.347296296	0.808916659	0.821870035	1.367683578	0.606961918	0.634900951	0.279251219	1.301067278	1.330212071	1.62091841	0.237162206
ANKAR	1.076710761	0.034950538	0.085890226	16.60958735	12.47869357	3.636603935	25.75848152	0	14.37457112	4.584324352	13.48845251	20.54886515	22.93357552	44.25494463	56.00906685	18.94724442	22.66012995	20.45252462	17.94360943	18.81631957	up	21	14	4	26	0	16	4	18	24	22	43	54	20	21	14	15	21	0.339342205	0.19490675	0.065039851	0.456220938	0	0.282951854	0.068538745	0.229519022	0.38618398	0.435095442	0.69638983
ANKDD1A	1.21124403	0.005233419	0.018028562	54.57435842	16.93536984	32.72943542	147.6159133	31.91529649	20.66344599	108.8777034	27.72626349	89.04508231	88.60699633	96.74336734	247.891981	69.15744214	119.7749726	128.5587262	159.1000036	180.0990588	up	69	19	36	149	27	23	95	37	104	85	94	239	73	111	88	133	201	1.139861496	0.270418784	0.598420492	2.672837422	0.443322535	0.415819458	1.664118216	0.482316716	1.710805989	1.718561935	1.55631043
ANKDD1B	-1.760756673	0.000581393	0.002725779	79.09327308	16.93536984	20.00132164	71.33117959	35.46144054	61.99033797	45.84324352	50.95637614	70.20862259	15.63652876	7.204293313	5.186024708	11.36834665	5.395269035	23.37431385	3.588721886	40.3206848	down	100	19	22	72	30	69	40	68	82	15	7	5	12	5	16	3	45	2.795300671	0.457575109	0.618802661	2.185467272	0.833494684	2.110821935	1.185621583	1.49990944	2.282479108	0.513172125	0.196106483
ANKEF1	-1.995711507	1.04E-07	1.29E-06	237.2798192	305.7279924	219.1053871	117.8945885	206.8584032	334.2087786	261.3064881	233.050485	220.9003004	274.160471	92.62662831	8.297639533	71.9995288	74.45471269	40.90504923	21.53233131	112.0019022	down	300	343	241	119	175	372	228	311	258	263	90	8	76	69	28	18	125	4.00807112	3.948103657	3.239904209	1.726411848	2.323834867	5.439150595	3.230030237	3.278703548	3.432403216	4.30044287	1.205097139
ANKH	1.615713055	3.04E-06	2.65E-05	946.7464787	353.8600961	520.9435137	721.2374825	445.6321028	334.2087786	535.2198681	631.7091925	752.6021861	1774.224797	1936.925716	1608.704864	1348.096441	4300.029421	2723.107563	1604.158683	1531.290007	up	1197	397	573	728	377	372	467	843	879	1702	1882	1551	1423	3985	1864	1341	1709	10.46482776	2.990258291	5.040730973	6.911186231	3.275912818	3.559220166	4.329247268	5.815580963	7.652286815	18.21129209	16.49008655
ANKK1	-1.286896045	0.006384236	0.021254771	91.74819677	24.06605188	26.36537853	64.39620379	30.73324847	22.46026738	76.7874329	24.7288296	17.12405429	5.212176255	22.6420647	17.63248401	14.21043332	12.94864569	11.68715692	10.76616566	19.71233479	down	116	27	29	65	26	25	67	33	20	5	22	17	15	12	8	9	22	3.275701066	0.656886443	0.824034195	1.993163435	0.729747593	0.772609885	2.006220445	0.735339355	0.562394025	0.17280629	0.622636155
ANKRD13B	1.105735241	0.002907371	0.010906543	102.0303223	176.4843804	155.4648182	272.4454776	159.5764825	155.4250503	16.04513523	140.8793929	190.9332053	128.2195359	369.4773285	509.2676263	323.0505174	285.9492589	146.0894615	209.34211	412.1670002	up	129	198	171	275	135	173	14	188	223	123	359	491	341	265	100	175	460	2.882282008	3.811467429	3.844535133	6.672102912	2.998013469	4.230257877	0.331689996	3.31460825	4.961534934	3.363528731	8.039084447
ANKRD22	2.03965328	0.008028683	0.025727335	13.44585642	0	34.54773738	14.86066241	7.092288109	0	5.73040544	32.22241433	6.849621716	0	93.65581306	65.34391132	47.36811105	10.79053807	20.45252462	56.22330954	37.63263915	up	17	0	38	15	6	0	5	43	8	0	91	63	50	10	14	47	42	0.764907056	0	1.720458914	0.732882391	0.268326797	0	0.238554343	1.526707358	0.358438097	0	4.103614162
ANKRD27	1.083946369	0.00165852	0.006741066	203.2697118	336.9247263	322.7485992	152.5694674	254.1403239	236.2820128	25.21378394	216.5645986	251.7235981	291.8818703	753.3632436	378.5798037	543.7859149	483.4161056	362.3018646	349.3022635	529.5449937	up	257	378	355	154	215	263	22	289	294	280	732	365	574	448	248	292	591	2.836688822	3.594600546	3.942828528	1.845791224	2.358685757	3.176934798	0.257489089	2.517120542	3.231397126	3.782508173	8.097576073
ANKRD29	-1.246461295	0.003066259	0.011419932	89.37539858	357.4254372	796.4162618	175.3558165	209.2224992	504.9068107	87.10216269	403.1548583	132.7114208	489.9445679	194.5159194	114.0925436	117.4729154	208.2573848	97.87993924	133.9789504	91.39355222	down	113	401	876	177	177	562	76	538	155	470	189	110	124	193	67	112	102	2.012068928	6.15161356	15.6952949	3.422322711	3.132497463	10.95152769	1.434946072	7.559172983	2.748277226	10.24248976	3.372807825
ANKRD33B	3.970405804	4.90E-08	6.50E-07	6.327461846	0	4.545754919	1.981421655	0	1.79682139	0	0.749358473	0.856202715	8.339482007	18.52532566	54.9718619	20.84196886	29.13445279	27.75699769	113.6428597	7.168121743	up	8	0	5	2	0	2	0	1	1	8	18	53	22	27	19	95	8	0.062526142	0	0.039322635	0.016974028	0	0.01710707	0	0.006167359	0.007782804	0.076525276	0.14099689
ANKRD36	1.077532122	0.040773128	0.097023379	37.96477108	8.022017293	16.36471771	48.54483055	7.092288109	15.27298182	4.584324352	20.23267876	16.26785158	17.72139927	38.07983608	126.5390029	16.10515776	16.18580711	37.98326	15.55112817	34.04857828	up	48	9	18	49	6	17	4	27	19	17	37	122	17	15	26	13	38	0.513243175	0.08290958	0.193666906	0.568933239	0.06376557	0.19893209	0.045352321	0.227810274	0.202301907	0.222471374	0.39650535
ANKRD36B	2.246311741	1.25E-05	9.39E-05	14.23678915	0.891335255	6.364056886	7.925686621	9.456384145	7.187285562	0	5.994867782	8.562027145	6.254611506	55.57597698	45.63701743	25.57877997	16.18580711	51.13131154	19.13985006	10.75218261	up	18	1	7	8	8	8	0	8	10	6	54	44	27	15	35	16	12	0.203175564	0.009724768	0.079505646	0.098055563	0.08975156	0.098824115	0	0.071255198	0.112399246	0.082888349	0.610883099
ANKRD36C	1.911961358	0.004990982	0.017319678	36.38290562	0.891335255	0.909150984	20.80492738	0	17.9682139	6.876486528	10.49101862	12.84304072	14.59409351	31.90472753	118.2413633	5.684173326	51.79458274	37.98326	37.08345948	39.42466958	up	46	1	1	21	0	20	6	14	15	14	31	114	6	48	26	31	44	0.558464685	0.010459674	0.012216276	0.276847407	0	0.265730778	0.077240791	0.134119991	0.181339984	0.208021963	0.377194159
ANKRD37	-1.278357331	2.78E-05	0.000191209	703.9301304	670.2841116	754.5953165	799.5036379	972.8255189	1361.990614	1111.698655	364.9375762	731.1971182	1341.614168	506.3589014	279.0081293	421.5761884	197.4668467	426.5812277	151.9225598	559.1134959	down	890	752	830	807	823	1516	970	487	854	1287	492	269	445	183	292	127	624	56.01405264	40.77604418	52.56371405	55.15232246	51.48252919	104.4191537	64.73457474	24.18597207	53.5216248	99.13540957	31.03397979
ANKRD44	2.113363905	2.79E-07	3.09E-06	37.96477108	19.60937561	38.18434132	158.5137324	43.73577667	35.93642781	13.75297306	57.7006024	98.46331217	106.3283956	330.3683076	331.9055813	189.4724442	207.178331	175.3073539	331.3586541	282.2447936	up	48	22	42	160	37	40	12	77	115	102	321	320	200	192	120	277	315	0.363946908	0.143714219	0.320440241	1.317346618	0.278837751	0.331917971	0.096479628	0.460696718	0.868278539	0.94654276	2.439311203
ANKRD46	1.209102842	3.80E-12	1.12E-10	629.5824537	630.1740251	458.2120958	395.2936202	348.7041654	436.6275979	483.6462192	409.1497261	367.3109645	336.706586	1145.482637	1365.998908	851.6786367	891.2984447	929.1289754	1061.065437	1033.105546	up	796	707	504	399	295	486	422	546	429	323	1113	1317	899	826	636	887	1153	13.12856552	10.04624775	8.364417612	7.145956792	4.835921861	8.772319818	7.380303739	7.105987647	7.045728927	6.5200361	18.39775174
ANKRD65	3.188547152	4.33E-06	3.62E-05	7.118394577	9.804687803	24.54707656	10.8978191	130.025282	8.984106952	6.876486528	13.48845251	93.32609589	4.169741004	171.8738547	118.2413633	319.2610685	254.6566985	201.6034569	28.70977508	874.5108526	up	9	11	27	11	110	10	6	18	109	4	167	114	337	236	138	24	976	0.244440797	0.257397384	0.73789728	0.324419648	2.96945616	0.297238569	0.172798516	0.385772517	2.947963554	0.132964114	4.545828372
ANKRD7	-2.004253507	0.000489276	0.002355062	5.536529115	28.52272815	51.82160607	12.87924076	22.45891235	18.8666246	3.438243264	22.48075418	24.82987872	10.42435251	6.175108554	1.037204942	7.578897769	9.711484264	1.460894615	2.392481257	6.272106525	down	7	32	57	13	19	21	3	30	29	10	6	1	8	9	1	2	7	0.350787802	1.381582053	2.874234919	0.707413066	0.94635285	1.151700927	0.159413565	1.186302087	1.44713441	0.613323651	0.301344365
ANKRD9	-2.417601949	1.36E-08	2.05E-07	1358.822431	2753.334602	1532.828559	1228.481426	3641.889944	1029.578657	1316.84717	762.0975667	594.2046839	1159.187999	757.4799826	150.3947165	291.7875641	67.98038985	227.89956	209.34211	309.1252501	down	1718	3089	1686	1240	3081	1146	1149	1017	694	1112	736	145	308	63	156	175	345	18.07380151	27.99783949	17.84780788	14.16548068	32.21596153	13.1942572	12.81751854	8.442574451	7.270265139	14.31773784	7.760139796
ANKUB1	-1.324783028	0.003681233	0.013366412	23.72798192	61.50213258	27.27452951	22.78634903	27.18710442	58.39669519	72.20310855	31.47305585	95.03850131	60.46124455	16.46695614	4.148819766	4.736811105	21.58107614	17.53073539	31.10225634	38.52865437	down	30	69	30	23	23	65	63	42	111	58	16	4	5	20	12	26	43	0.730779588	1.448086506	0.735338613	0.608381882	0.556860022	1.73281616	1.627283721	0.807313177	2.692480474	1.729164923	0.39061644
ANLN	2.85369798	0.000117302	0.000681873	6.327461846	90.02486073	6.364056886	4.953554138	0	137.4568364	3.438243264	13.48845251	29.11089229	51.0793273	361.2438504	255.1524156	143.0516954	107.9053807	251.2738739	77.75564085	536.7131155	up	8	101	7	5	0	153	3	18	34	49	351	246	151	100	172	65	599	0.120010485	1.305361625	0.105664283	0.081448388	0	2.511855288	0.047720835	0.213073435	0.50789338	0.899639582	5.277177518
ANO4	2.085515375	0.048783125	0.111811479	0	0	2.727452951	0.990710828	0	0.898410695	0	1.498716945	1.712405429	1.042435251	7.204293313	5.186024708	0	0	8.765367693	2.392481257	3.584060871	up	0	0	3	1	0	1	0	2	2	1	7	5	0	0	6	2	4	0	0	0.049583217	0.01783593	0	0.017975727	0	0.025922093	0.032711986	0.020102763	0.115232743
ANO5	2.055726624	0.003987322	0.014304802	24.51891465	0	117.2804769	81.23828786	68.55878505	1.79682139	72.20310855	2.248075418	101.0319203	96.94647834	218.1871689	547.6442092	238.7352797	225.5222457	156.3157239	171.0624099	87.80949135	up	31	0	129	82	58	2	63	3	118	93	212	528	252	209	107	143	98	0.334708991	0	1.401510509	0.961397126	0.622424572	0.0236325	0.721279869	0.025559628	1.268680084	1.228943462	2.294071384
ANO7	1.618864356	1.87E-05	0.000135677	6.327461846	4.456676274	10.90981181	7.925686621	9.456384145	13.47616043	8.022567616	8.2429432	8.562027145	8.339482007	45.28412939	10.37204942	35.05240218	25.89729137	24.83520846	31.10225634	11.64819783	up	8	5	12	8	8	15	7	11	10	8	44	10	37	24	17	26	13	0.126763061	0.068257912	0.191330824	0.137649932	0.125992812	0.260116541	0.117613818	0.137538098	0.157785526	0.155144359	0.698748341
ANO8	1.60620664	0.000364892	0.001822987	115.4761787	182.7237272	213.6504812	189.2257681	143.0278102	284.7961904	5.73040544	154.3678454	166.9595293	133.4317121	663.8241695	756.1224024	383.6816995	372.2735634	154.8548292	771.5752054	285.8288545	up	146	205	235	191	121	317	5	206	195	128	645	729	405	345	106	645	319	2.332987547	2.822238343	3.778577988	3.314180931	1.92175485	5.543611745	0.084720234	2.59749298	3.102834461	2.503299452	10.32962751
ANO9	2.629821499	0.019617265	0.053712035	0.790932731	0	0.909150984	0	0	3.593642781	0	1.498716945	0	7.297046756	11.32103235	31.11614825	0	1.079053807	1.460894615	9.569925028	6.272106525	up	1	0	1	0	0	4	0	2	0	7	11	30	0	1	1	8	7	0.028249911	0	0.02842615	0	0	0.123666212	0	0.044583553	0	0.242023979	0.311440547
ANOS1	-1.098104737	0.031456175	0.078994431	2249.412686	2391.452489	2567.442378	2213.247989	1276.61186	4263.85716	717.4467611	1283.651064	2987.291271	3580.765087	745.1297655	4492.134602	347.6819351	776.9187411	224.9777708	383.9932418	723.0842808	down	2844	2683	2824	2234	1080	4746	626	1713	3489	3435	724	4331	367	720	154	321	807	32.34578142	26.28990339	32.31868717	27.59017824	12.2085718	59.07310086	7.549530867	15.37350932	39.51422376	47.81432912	8.252622949
ANP32E	1.192376022	2.09E-07	2.40E-06	1131.824738	537.4751586	529.1258725	622.1663997	743.5082034	484.2433647	644.0975715	630.2104755	441.8006007	643.1825498	1849.445012	2228.953419	1243.886596	1175.089596	1016.782652	1726.175227	1009.80915	up	1431	603	582	628	629	539	562	841	516	617	1797	2149	1313	1089	696	1443	1127	28.9388717	10.50605173	11.84311396	13.79065476	12.64286955	11.9290183	12.05135425	13.42040288	10.39097003	15.27110258	36.42129801
ANTXRL	5.097115209	5.14E-05	0.000328814	0	0	0	0	0	0	0	0	0.856202715	0	12.35021711	0	17.05251998	1.079053807	7.304473077	7.177443771	5.376091307	up	0	0	0	0	0	0	0	0	1	0	12	0	18	1	5	6	6	0	0	0	0	0	0	0	0	0.032400725	0	0.3913244
ANXA1	-1.884710556	1.78E-06	1.63E-05	3253.106322	9014.073432	21463.23642	4062.905104	13378.41947	6854.873605	13921.44698	7758.108268	6237.436775	14038.47552	1461.442358	939.7076771	2897.981034	2473.191326	2977.303226	2299.174488	5902.948255	down	4113	10113	23608	4101	11318	7630	12147	10353	7285	13467	1420	906	3059	2292	2038	1922	6588	124.257371	263.2229309	717.6680477	134.5353778	339.8491527	252.2678863	389.1258293	246.8068803	219.1580549	497.9406491	42.99492317
ANXA11	1.3574875	2.95E-06	2.58E-05	918.2729004	2102.659866	938.2438152	914.4260939	1666.687706	2407.740663	1874.98866	1369.07793	855.3465118	792.2507907	2494.743856	2009.065972	3654.923449	3156.232386	4201.532914	5863.971561	3443.386482	up	1161	2359	1032	923	1410	2680	1636	1827	999	760	2424	1937	3858	2925	2876	4902	3843	11.52195818	20.16983185	10.30563449	9.946700877	13.90804983	29.10736205	17.2161069	14.30738353	9.872428405	9.231046461	24.10971474
ANXA2	-1.919071305	1.98E-09	3.47E-08	3045.881946	7462.258753	10018.84384	9043.208434	10423.29942	7157.638009	19057.03633	6550.14241	10583.52175	8479.168331	1725.942841	2474.770991	1150.097736	1937.980638	3937.110989	1953.460946	3817.024828	down	3851	8372	11020	9128	8818	7967	16628	8741	12361	8134	1677	2386	1214	1796	2695	1633	4260	146.6305499	274.6378726	422.2148481	377.4069191	333.7137411	331.9859779	671.3492946	262.6271749	468.6719706	379.0516421	63.99549296
ANXA2R	-1.386296308	0.005451059	0.018626577	313.2093614	338.7073968	29.09283148	85.20113117	125.2970899	345.8881177	268.1829746	110.1556955	208.0572596	18.76383452	25.72961897	91.27403486	58.73645771	42.08309848	108.1062015	72.97067834	94.97761309	down	396	380	32	86	106	385	234	147	243	18	25	88	62	39	74	61	106	11.91838415	9.853398613	0.969110134	2.810631614	3.170889512	12.68109927	7.467850713	3.491138879	7.282707998	0.663037312	0.754097644
ANXA3	-3.75884119	1.49E-09	2.68E-08	47.45596385	84.6768492	514.5794568	86.191842	276.5992362	98.82517648	26.35986502	87.6749413	144.6982588	211.6143559	12.35021711	0	7.578897769	4.316215228	33.60057616	4.784962514	19.71233479	down	60	95	566	87	234	110	23	117	169	203	12	0	8	4	23	4	22	2.396371776	3.268938973	22.74680161	3.773162245	9.289061829	4.808057024	0.974065941	3.687367338	6.721312379	9.922983135	0.480340906
ANXA4	-1.781925893	1.54E-07	1.81E-06	672.2928211	6968.459022	3489.321476	2026.994353	4154.898784	3988.943487	2122.542175	3478.52203	3149.113584	5982.535905	1028.155574	660.6995478	1118.834783	1208.540264	1228.612372	1185.474463	904.97537	down	850	7818	3838	2046	3515	4440	1852	4642	3678	5739	999	637	1181	1120	841	991	1010	21.80763955	172.8087237	99.08220616	57.00049745	89.63303758	124.665615	50.38349535	93.97719275	93.9649505	180.2059926	25.68742696
ANXA7	1.589143728	1.11E-21	1.28E-19	791.7236635	823.5937754	827.3273952	767.8008914	794.3362682	682.7921284	660.1427067	1193.728047	646.4330495	710.9408411	2223.039079	1965.503364	2524.720319	2377.155537	2356.423015	3396.127144	1799.198557	up	1001	924	910	775	672	760	576	1593	755	682	2160	1895	2665	2203	1613	2839	2008	29.31610339	23.31440843	26.8172674	24.64660765	19.56115484	24.35901588	17.88760628	36.81421464	22.01828803	24.44554992	63.4002981
AOAH	1.405276912	0.009936906	0.030567924	10.2821255	75.76349666	50.91245509	47.55411972	67.37673704	282.1009583	21.77554067	25.47818807	31.67950044	94.86160783	62.7802703	62.23229649	129.7886243	194.2296853	382.7543892	228.48196	252.6762914	up	13	85	56	48	57	314	19	34	37	91	61	60	137	180	262	191	282	0.365953181	2.061490615	1.586248281	1.467258701	1.594814151	9.673548236	0.567144013	0.755246443	1.037166136	3.135211449	1.720986212
AOX1	-2.649699163	0.000238018	0.001251696	11.07305823	63.28480309	71.82292772	455.7269807	18.91276829	178.7837284	5.73040544	33.72113127	10.27443257	125.0922301	20.58369518	33.19055813	12.31570887	5.395269035	14.60894615	3.588721886	18.81631957	down	14	71	79	460	16	199	5	45	12	120	20	32	13	5	10	3	21	0.198139109	0.865726638	1.125045856	7.069411853	0.225068752	3.082259683	0.075036013	0.502553476	0.169117226	2.078579721	0.283685767
AP002495.1	1.37329966	0.003011113	0.01123799	19.77331827	7.130682038	4.545754919	24.76777069	7.092288109	11.67933904	6.876486528	2.997433891	5.137216287	6.254611506	29.84635801	10.37204942	14.21043332	39.92499086	32.13968154	26.31729383	22.40038045	up	25	8	5	25	6	13	6	4	6	6	29	10	15	37	22	22	25	0.79122162	0.218136523	0.159231543	0.859174597	0.188739343	0.450272547	0.201357108	0.099895454	0.189092288	0.232408848	0.919859539
AP1S1	-1.101321467	0.000157979	0.000883794	484.0508312	2009.961	1998.313862	959.9987919	1878.274301	1388.942935	1789.032578	1342.101025	1142.174421	1606.392722	540.3219984	333.9799912	555.1542615	1046.682193	968.57313	763.201521	556.4254503	down	612	2255	2198	969	1589	1546	1561	1791	1334	1541	525	322	586	970	663	638	621	32.62694865	103.5742615	117.9108278	56.09602607	84.19804061	90.20040882	88.24406723	75.34392144	70.8182673	100.5474233	28.05108875
AP1S2	-1.389106	1.38E-07	1.64E-06	1525.709238	1155.17049	1016.4308	927.3053346	514.1908879	1238.908349	1432.60136	974.1660145	728.6285101	2031.706304	563.9932479	274.8593095	467.9969372	372.2735634	563.9053216	312.218804	530.4410089	down	1929	1296	1118	936	435	1379	1250	1300	851	1949	548	265	494	345	386	261	592	26.66486005	15.43449216	15.55069658	14.04967285	5.976533919	20.86149011	18.32207559	14.18005876	11.7138881	32.97328299	7.591944441
APAF1	1.260447994	0.009044867	0.028350346	67.22928211	32.08806917	44.5483982	42.60056559	0	87.14583744	12.60689197	28.47562196	56.50937916	61.5036798	90.56825879	115.1297485	143.9990576	117.616865	48.20952231	94.50300965	116.4819783	up	85	36	49	43	0	97	11	38	66	59	88	111	152	109	33	79	130	0.817129626	0.298163717	0.473989885	0.448873295	0	1.020511127	0.112130122	0.288259232	0.631801128	0.694172352	0.84785207
APBA1	4.791773931	1.99E-06	1.81E-05	77.51140761	0	0	0	0	0	0	0	0	0	7.204293313	5.186024708	3.789448884	12.94864569	11.68715692	4.784962514	4.480076089	up	98	0	0	0	0	0	0	0	0	0	7	5	4	12	8	4	5	1.077059209	0	0	0	0	0	0	0	0	0	0.077104003
APBA2	2.949882137	0.00083929	0.003734387	53.78342569	8.913352548	0	1.981421655	0	0	51.57364896	11.24037709	5.137216287	2.084870502	144.0858663	244.7803662	64.42063103	60.4270132	21.91341923	148.3338379	44.80076089	up	68	10	0	2	0	0	45	15	6	2	140	236	68	56	15	124	50	1.172428967	0.148544949	0	0.037444747	0	0	0.822711783	0.204078138	0.103013302	0.042203736	2.419195938
APBB1IP	2.887199509	7.08E-13	2.36E-11	11.86399096	21.39204611	78.1869846	78.26615538	128.843234	17.9682139	33.23635155	89.17365825	38.52912215	43.78228054	316.9889058	336.0544011	353.3661085	369.036402	559.5226377	510.7947484	353.0299958	up	15	24	86	79	109	20	29	119	45	42	308	324	373	342	383	427	394	0.299379965	0.41268908	1.727153306	1.712150146	2.162275475	0.436853127	0.613743702	1.874157273	0.894351866	1.025944893	6.160948409
APC2	2.139143336	6.79E-09	1.08E-07	1974.168096	717.5248801	430.0284153	1256.221329	987.0100952	416.8625626	755.267437	880.4962054	645.5768468	341.9187623	4659.119404	2844.01595	5708.804744	3170.260085	1430.215829	5939.334721	2166.564797	up	2496	805	473	1268	835	464	659	1175	754	328	4527	2742	6026	2938	979	4965	2418	15.13092525	4.204332424	2.885247069	8.346865976	5.031070821	3.078313623	4.236077488	5.620647748	4.551522358	2.433537361	27.50405836
APCDD1L	6.648275539	4.60E-07	4.82E-06	0	0	0	0	14.18457622	0	0	0	0	2.084870502	38.07983608	30.07894331	102.3151199	584.8471634	179.6900377	45.45714388	120.9620544	up	0	0	0	0	12	0	0	0	0	2	37	29	108	542	123	38	135	0	0	0	0	0.249999748	0	0	0	0	0.051307227	0.777270849
APEX2	-1.058215215	0.000283211	0.001460321	165.3049407	829.8331222	694.5913516	309.1017782	485.8217355	604.6303979	578.7709495	322.9735017	596.773292	555.6179887	182.1657023	156.6179462	281.3665797	262.2100751	382.7543892	242.8368476	222.211774	down	209	931	764	312	411	673	505	431	697	533	177	151	297	243	262	203	248	4.625132916	17.75038899	17.01266121	7.497488492	9.040091044	16.29922576	11.85023292	7.526322074	15.35943144	14.4360511	3.925695226
APLN	2.767895	4.60E-08	6.13E-07	1641.976349	253.1392124	1380.091193	1022.413574	751.7825396	516.5861498	344.9704075	218.812674	243.1615709	1543.846607	3311.916554	2795.267318	5881.224668	7647.254331	8588.599444	8896.441554	625.418622	up	2076	284	1518	1032	636	575	301	292	284	1481	3218	2695	6208	7087	5879	7437	698	46.51488465	5.482305101	34.22451747	25.10889372	14.16363627	14.09958802	7.151360497	5.162678108	6.336469796	40.61279953	72.26300552
APLNR	8.899405676	1.35E-60	3.60E-57	121.8036405	20.50071086	34.54773738	21.79563821	185.5815389	32.34278503	64.18054093	10.49101862	31.67950044	53.1641978	13685.06974	4347.963115	38717.74661	23783.42496	21565.72631	71746.92418	18372.79204	up	154	23	38	22	157	36	56	14	37	51	13297	4192	40869	22041	14762	59977	20505	2.971234882	0.382317662	0.73773574	0.46091647	3.010710292	0.760138525	1.145676138	0.213143404	0.710857284	1.204286201	257.1196774
APOB	1.947675702	0.025410446	0.066331379	1.581865462	25.84872239	0	0	0	20.66344599	0	1.498716945	5.137216287	13.55165826	19.55451042	52.89745202	28.42086663	17.26486091	32.13968154	20.33609068	14.33624349	up	2	29	0	0	0	23	0	2	6	13	19	51	30	16	22	17	16	0.009685902	0.121000821	0	0	0	0.121902292	0	0.007643067	0.02893515	0.077054264	0.092220832
APOBEC3F	-1.073580638	0.011246877	0.033751133	52.99249296	44.56676274	186.3759517	74.30331207	109.9304657	98.82517648	229.2162176	112.4037709	114.7311637	213.6992264	28.81717325	10.37204942	75.78897769	50.71552893	105.1844123	92.1105284	49.28083698	down	67	50	205	75	93	110	200	150	134	205	28	10	80	47	72	77	55	1.585290074	1.019258176	4.88077471	1.926985661	2.187106527	2.848397539	5.01789431	2.800611023	3.157207791	5.93650815	0.663983597
APOBEC4	3.27668084	0.045287429	0.105550194	0	0	0.909150984	0	0	1.79682139	1.146081088	0	0	1.042435251	0	0	1.894724442	5.395269035	0	0	25.0884261	up	0	0	1	0	0	2	1	0	0	1	0	0	2	5	0	0	28	0	0	0.027267651	0	0	0.059313115	0.028734546	0	0	0.033165766	0
APOBR	1.603322666	0.000560471	0.002640012	3.954663654	23.17471662	33.6385864	33.68416814	99.29203353	20.66344599	25.21378394	38.96664058	23.11747329	51.0793273	66.89700933	78.82757556	35.05240218	99.27295025	242.5085062	105.2691753	120.9620544	up	5	26	37	34	84	23	22	52	27	49	65	76	37	92	166	88	135	0.094687862	0.424207082	0.705061485	0.699175986	1.581090179	0.47667911	0.441778485	0.777061237	0.509157914	1.135700074	1.233681473
APOC1	4.253558114	1.47E-11	3.83E-10	6.327461846	41.89275697	47.27585116	112.9410343	366.4348856	28.74914225	119.1924332	151.3704115	110.4501502	139.6863236	767.7718302	1566.179462	605.3644593	620.4559391	9037.094091	1197.436869	1206.932498	up	8	47	52	114	310	32	104	202	129	134	746	1510	639	575	6186	1001	1347	0.683103679	3.45760006	4.467874277	10.57023811	26.30942652	2.990340168	9.416457551	13.61054776	10.96858935	14.00376149	63.84117127
APOD	5.073251635	5.10E-07	5.30E-06	972.8472588	4.456676274	21.81962361	17.8327949	28.36915244	48.51417754	10.31472979	8.992301672	11.13063529	7.297046756	3159.59721	2962.257313	1502.516483	416.5147695	10084.55553	1494.104545	7063.287962	up	1230	5	24	18	24	54	9	12	13	7	3070	2856	1586	386	6903	1249	7883	78.16625425	0.27375651	1.534710252	1.242138367	1.515927676	3.755622467	0.606476916	0.601759607	0.822663013	0.544446862	195.5320469
APOE	5.784222721	8.27E-48	7.39E-45	3070.400861	1216.672623	2118.321792	2352.938215	6384.241346	948.7216942	2750.594611	3319.658034	900.7252557	3476.521562	103101.6708	99309.26154	90996.03606	107547.1348	353682.5864	169014.4459	100073.2516	up	3882	1365	2330	2375	5401	1056	2400	4430	1052	3335	100178	95747	96052	99668	242100	141288	111687	230.7709988	69.90988892	139.3742626	153.3107452	319.1191941	68.70108501	151.2845288	207.8054924	62.27387182	242.6413461	5968.4758
APOL6	1.151187688	0.001264981	0.005324719	124.9673715	110.5255716	211.8321792	365.5722954	286.0556204	175.1900856	216.6093256	110.1556955	121.5807855	502.4537909	726.6044398	537.2721597	736.1004458	293.5026355	265.88282	589.7466299	306.4372045	up	158	124	233	369	242	195	189	147	142	482	706	518	777	272	182	493	342	1.121053387	0.758003403	1.66351259	2.84301307	1.70662312	1.514181022	1.421963959	0.823027108	1.003279602	4.185617288	5.020411212
APOO	-1.324887577	0.00026569	0.001379717	295.8088413	2857.620827	1678.292716	405.2007285	836.8899969	1469.799897	1381.027711	920.9615629	1212.383044	852.7120353	361.2438504	606.7648908	434.8392595	522.2620426	654.4807877	375.6195574	373.6383458	down	374	3206	1846	409	708	1636	1205	1229	1416	818	351	585	459	484	448	314	417	24.02273395	177.4167459	119.3118251	28.52708653	45.199865	115.0027188	82.0720824	62.29171809	90.56877897	64.3053939	22.59557136
AQP11	1.130469123	0.005605013	0.019074905	88.58446585	20.50071086	34.54773738	31.70274648	43.73577667	62.88874867	154.7209469	17.23524487	30.82329772	52.12176255	110.1227692	70.52993603	122.2097265	135.9607797	103.7235177	199.772185	78.84933917	up	112	23	38	32	37	70	135	23	36	50	107	68	129	126	71	167	88	3.737389737	0.661239005	1.27595373	1.15953437	1.227171161	2.556362188	4.776851176	0.605627796	1.19623718	2.042037156	3.578487671
AQP12A	4.282046322	0.039655464	0.094855492	0	0	0	0	0	0	0	0	0	0	5.145923795	0	3.789448884	9.711484264	0	4.784962514	0	up	0	0	0	0	0	0	0	0	0	0	5	0	4	9	0	4	0	0	0	0	0	0	0	0	0	0	0	0.32129946
AQP2	3.029200359	0.004562152	0.016039408	0	0	0	0	15.36662424	1.79682139	0	0	0.856202715	0	10.29184759	9.334844474	18.94724442	22.66012995	5.843578462	14.35488754	17.02428914	up	0	0	0	0	13	2	0	0	1	0	10	9	20	21	4	12	19	0	0	0	0	0.22229853	0.037656865	0	0	0.017131864	0	0.172427118
AQP4	6.137378097	1.44E-28	3.09E-26	669.1290902	535.6924881	272.7452951	217.9563821	23.64096036	15.27298182	151.2827036	260.7767485	130.9990153	62.54611506	14501.21325	14370.47447	19961.86936	26605.15067	7416.961963	21685.45011	10819.38376	up	846	601	300	220	20	17	132	348	153	60	14090	13855	21071	24656	5077	18128	12075	10.55644448	6.461034187	3.766773642	2.980940227	0.248044928	0.232150811	1.746541111	3.426526904	1.901092138	0.916308732	176.207212
AQP6	-2.015542917	0.000808618	0.003632111	15.02772188	63.28480309	34.54773738	22.78634903	102.8381776	44.92053476	244.1152718	26.22754654	17.12405429	18.76383452	21.61287994	11.40925436	14.21043332	3.237161421	5.843578462	10.76616566	34.04857828	down	19	71	38	23	87	50	213	35	20	18	21	11	15	3	4	9	38	0.437032098	1.407013761	0.879517113	0.574474628	1.988987425	1.258646341	5.195135917	0.635265654	0.458093532	0.506728708	0.484110398
AQP9	3.522829641	0.000495334	0.002376826	3.163730923	1.78267051	1.818301968	0	0	0	0	0.749358473	0	5.212176255	49.40086843	33.19055813	0.947362221	2.158107614	2.921789231	10.76616566	3.584060871	up	4	2	2	0	0	0	0	1	0	5	48	32	1	2	2	9	4	0.09384028	0.040424026	0.047212855	0	0	0	0	0.018512152	0	0.143563017	1.128589284
AR	-2.990957621	1.18E-08	1.81E-07	22.14611646	1222.020634	714.5926732	224.8913579	431.4475266	923.5661947	186.8112174	330.4670865	241.4491655	468.0534277	16.46695614	64.30670638	111.7887421	38.84593706	78.88830923	53.83082828	55.5529435	down	28	1371	786	227	365	1028	163	441	282	449	16	62	118	36	54	45	62	0.16003786	6.751222512	4.52051812	1.408879482	2.073531419	6.430308351	0.98789295	1.988982179	1.605011851	3.140901493	0.091653714
ARAF	-1.149424887	7.53E-09	1.19E-07	742.6858342	1333.437541	1506.46318	1200.741523	1104.032849	1623.428126	1425.724874	930.7032231	1393.898019	1192.545927	525.9134118	302.8638429	586.4172148	662.5390376	634.0282631	691.4270833	527.7529633	down	939	1496	1657	1212	934	1807	1244	1242	1628	1144	511	292	619	614	434	578	589	21.55026734	29.58005147	38.26577745	30.20459185	21.30526776	45.38571707	30.2736668	22.49242406	37.20539334	32.13337661	11.75366617
ARFGEF2	-1.081515198	0.000352686	0.00177026	457.9500511	496.4737369	472.7585116	566.6865934	222.2250274	506.7036321	146.6983793	632.4585509	422.1079383	809.97219	216.1287994	345.3892455	235.893193	207.178331	115.4106746	194.9872224	249.9882458	down	579	557	520	572	188	564	128	844	493	777	210	333	249	192	79	163	279	4.697099839	3.893020449	4.244783402	5.038839654	1.515870592	5.007308059	1.101079746	5.402829612	3.982562287	7.714637363	1.707402465
ARG1	5.098274812	6.50E-07	6.60E-06	0.790932731	0	0.909150984	0	0	0	1.146081088	0	0	0	9.262662831	8.297639533	17.05251998	4.316215228	0	14.35488754	21.50436523	up	1	0	1	0	0	0	1	0	0	0	9	8	18	4	0	12	24	0.046151205	0	0.046439122	0	0	0	0.048937369	0	0	0	0.416285162
ARHGAP10	-1.064822337	0.03970145	0.094937221	194.5694518	23.17471662	115.4621749	140.6809375	191.4917789	121.2854439	158.1591901	77.93328116	385.2912215	436.7803701	126.5897254	47.71142731	89.05204878	5.395269035	141.7067777	96.89549091	110.2098718	down	246	26	127	142	162	135	138	104	450	419	123	46	94	5	97	81	123	5.354826753	0.487600259	2.781730174	3.356463616	3.504922203	3.216014995	3.185275347	1.786369331	9.754101289	11.16265777	2.683371547
ARHGAP12	1.99383914	6.21E-12	1.74E-10	644.6101756	360.0994429	344.5682228	470.5876431	312.0606768	381.8245455	138.6758117	389.6664058	203.7762461	530.5995427	1782.548002	1722.797408	2334.300513	1421.113864	810.7965116	1380.461685	1078.802322	up	815	404	379	475	264	425	121	520	238	509	1732	1661	2464	1317	555	1154	1204	11.47797382	4.901954188	5.370908999	7.264145134	3.695426752	6.550440862	1.806968442	5.778811945	3.337713136	8.773415005	24.44673643
ARHGAP15	2.112597131	3.01E-06	2.62E-05	14.23678915	16.93536984	59.09481394	24.76777069	54.37420884	18.8666246	12.60689197	21.73139571	16.26785158	25.01844602	25.72961897	68.45552614	73.89425324	64.74322843	290.7180285	154.3150411	120.9620544	up	18	19	65	25	46	21	11	29	19	24	25	66	78	60	199	129	135	0.297492045	0.270543258	1.080978788	0.448669082	0.755637904	0.379836002	0.192776066	0.378206029	0.312694961	0.485464373	0.414102872
ARHGAP19	1.48369617	3.94E-07	4.18E-06	200.1059809	90.91619599	100.9157592	221.9192254	48.46396874	118.5902118	80.22567616	113.9024878	130.9990153	60.46124455	348.8936333	286.2685639	436.7339839	387.3803167	308.2487639	302.648879	216.8356827	up	253	102	111	224	41	132	70	152	153	58	339	276	461	359	211	253	242	3.280060007	1.139309455	1.448055507	3.15349806	0.528321367	1.872876663	0.962314178	1.555007374	1.975227523	0.920306588	4.404801558
ARHGAP21	1.795952982	4.12E-07	4.36E-06	1241.764387	459.9289915	416.3911506	774.7358672	504.7345038	565.998738	177.6425686	380.6741041	202.0638406	383.6161723	2128.354082	2700.881668	1831.251173	1452.406424	918.9027131	2248.932382	1136.147296	up	1570	516	458	782	427	630	155	508	236	368	2068	2604	1933	1346	629	1880	1268	14.88955369	4.216110564	4.370674546	8.053266345	4.024972832	6.53877745	1.558731465	3.801660559	2.22873514	4.271428255	19.65612674
ARHGAP22	2.064175359	2.56E-09	4.40E-08	23.72798192	102.5035543	40.91179427	82.22899869	28.36915244	53.90464171	44.69716243	45.71086683	30.82329772	25.01844602	110.1227692	161.8039709	112.7361043	180.2019858	347.6929185	233.2669226	255.3643371	up	30	115	45	83	24	60	39	61	36	24	107	156	119	167	238	195	285	0.515638637	1.702951579	0.778283233	1.549121822	0.410004374	1.128624378	0.710798301	0.827335442	0.616156633	0.504869004	1.843203798
ARHGAP23	1.142418851	0.017739124	0.049559122	22.93704919	15.15269933	17.27386869	2.972132483	29.55120045	31.44437433	5.73040544	12.73909404	19.69266243	10.42435251	59.69271602	18.66968895	50.21019772	33.45066802	4.382683846	39.47594074	52.86489785	up	29	17	19	3	25	35	5	17	23	10	58	18	53	31	3	33	59	0.347841482	0.17567605	0.229317891	0.039074004	0.29804129	0.459436398	0.06359324	0.160901426	0.274710741	0.146800199	0.697231099
ARHGAP25	1.767914009	6.19E-06	4.98E-05	48.24689658	49.91477427	40.91179427	38.63772228	44.91782469	75.4664984	28.6520272	55.45252698	9.41822986	30.23062228	32.93391229	86.08801015	202.7355153	147.8303716	235.2040331	204.5571475	98.56167396	up	61	56	45	39	38	84	25	74	11	29	32	83	214	137	161	171	110	1.089131708	0.861427746	0.80847025	0.756133458	0.674352876	1.641359949	0.473312694	1.042581186	0.195572452	0.633711859	0.572619227
ARHGAP28	2.305134294	0.000637267	0.002954969	3.163730923	0	0	4.953554138	15.36662424	2.695232086	5.73040544	0	5.993419002	12.50922301	11.32103235	36.30217296	15.15779554	20.50202233	36.52236539	29.90601571	21.50436523	up	4	0	0	5	13	3	5	0	7	12	11	35	16	19	25	25	24	0.030319305	0	0	0.041154046	0.097938998	0.024885965	0.040187115	0	0.052835001	0.11132271	0.083563634
ARHGAP30	1.759045339	1.25E-06	1.20E-05	45.08316565	31.19673392	90.00594739	145.6344917	70.92288109	46.71735615	80.22567616	107.1582616	37.67291944	52.12176255	158.4944529	69.49273109	198.9460664	249.2614294	368.1454431	290.6864727	339.5897676	up	57	35	99	147	60	52	70	143	44	50	154	67	210	231	252	243	379	0.92628256	0.490023534	1.618843214	2.593995678	0.969109682	0.924796025	1.206213675	1.833716809	0.712009417	0.994447603	2.508157092
ARHGAP31	1.857243597	7.17E-07	7.18E-06	92.5391295	126.5696062	156.3739692	208.0492738	106.3843216	121.2854439	124.9228386	499.0727428	313.3701935	61.5036798	535.1760747	406.5843371	915.1519056	758.5748264	423.6594385	789.5188148	766.0930112	up	117	142	172	210	90	135	109	666	366	59	520	392	966	703	290	660	855	0.901783738	0.942942355	1.333969646	1.757596237	0.689464798	1.138739237	0.890841852	4.050590724	2.809066709	0.55655978	4.016846748
ARHGAP33	1.149679309	0.000967029	0.004230126	185.8691917	65.0674736	72.7320787	245.6962852	60.28444893	130.2695508	48.1354057	100.4140353	119.0121773	124.0497949	237.7416793	513.4164461	161.9989398	233.0756223	150.4721454	273.9391039	218.6277131	up	235	73	80	248	51	145	42	134	139	119	231	495	171	216	103	229	244	3.834503395	1.026229244	1.313506464	4.394163651	0.827112323	2.589305213	0.726688239	1.725335904	2.258502079	2.3764654	3.777623104
ARHGAP35	-1.106565528	1.26E-06	1.20E-05	3318.753738	1526.857291	1942.855652	1524.703964	2323.906404	2267.588595	1756.942308	1294.891441	1634.490982	2525.820613	1094.023399	575.6487426	1100.834901	1122.215959	603.3494762	1161.54965	880.7829591	down	4196	1713	2137	1539	1966	2524	1533	1728	1909	2423	1063	555	1162	1040	413	971	983	33.89808827	11.9227751	17.37181565	13.50086606	15.78615239	22.31531679	13.13225956	11.01567368	15.35713086	23.95721943	8.606733843
ARHGAP36	6.41918947	2.09E-13	7.64E-12	3.163730923	0	0	0	0	0	5.73040544	0	3.424810858	0	69.98456361	254.1152107	112.7361043	119.7749726	2.921789231	104.0729347	66.30512612	up	4	0	0	0	0	0	5	0	4	0	68	245	119	111	2	87	74	0.091217878	0	0	0	0	0	0.120905916	0	0.090833154	0	1.554154773
ARHGAP4	1.465633131	0.000123489	0.000715246	84.62980219	105.1775601	145.4641574	272.4454776	530.7395602	157.2218717	339.2400021	137.881959	133.5676235	106.3283956	362.2730351	406.5843371	328.7346907	417.5938233	901.3719777	600.5127955	870.0307765	up	107	118	160	275	449	175	296	184	156	102	352	392	347	387	617	502	971	2.272643106	2.159283825	3.419545667	6.342543259	9.478658002	4.067799045	6.666482598	3.083847421	3.299411551	2.651495557	7.492996113
ARHGAP44	1.204274219	0.009208769	0.028751903	15.81865462	45.45809799	33.6385864	12.87924076	74.46902514	42.22530268	9.168648704	17.98460334	76.20204159	102.1586546	55.57597698	43.56260755	89.999411	170.4905015	127.0978315	100.4842128	105.7297957	up	20	51	37	13	63	47	8	24	89	98	54	42	95	158	87	84	118	0.324424099	0.712743966	0.60392888	0.228986429	1.015726331	0.834362829	0.137603878	0.307200522	1.43759829	1.945595067	0.877894347
ARHGAP45	1.262395091	0.00017479	0.000964893	311.6274959	173.8103747	229.1060479	280.3711642	568.5650967	126.675908	314.0262181	200.0787122	304.8081664	202.2324387	386.9734694	332.9427862	450.9444172	535.2106883	1475.503562	799.0887399	572.5537242	up	394	195	252	283	481	141	274	267	356	194	376	321	476	496	1010	668	639	5.358644327	2.284933599	3.448738095	4.179539441	6.502147804	2.098706957	3.951544251	2.865481236	4.82139972	3.229265183	5.125213212
ARHGAP5	1.063104959	0.002416739	0.009276099	2924.078306	1431.484419	783.688148	1059.069875	910.176974	976.5724257	495.10703	689.4097949	525.7084667	1243.625254	3700.948393	2111.749261	3120.611156	1929.348207	1021.165336	1790.772221	2471.209971	up	3697	1606	862	1069	770	1087	432	920	614	1193	3596	2036	3294	1788	699	1497	2758	26.79784807	10.02943049	6.287220602	8.414173388	5.547460847	8.622912778	3.320410613	5.262182361	4.431831817	10.58361866	26.12375094
ARHGAP6	-2.107777106	0.000300689	0.00153674	362.2471907	27.6313929	220.0145381	443.8384508	10.63843216	82.65378396	67.61878419	389.6664058	559.1003726	161.5774639	28.81717325	61.19509155	20.84196886	52.87363655	45.28773308	61.00827205	107.5218261	down	458	31	242	448	9	92	59	520	653	155	28	59	22	49	31	51	120	5.290262763	0.308498972	2.81273032	5.619181519	0.103325455	1.162983551	0.722638929	4.739611084	7.510854982	2.191223786	0.324141904
ARHGAP9	1.658242511	0.000949746	0.004160189	6.327461846	15.15269933	59.09481394	122.8481426	108.7484177	13.47616043	38.96675699	44.96150836	46.23494659	63.58855031	65.86782457	78.82757556	140.2096087	124.0911878	327.2403939	270.350382	139.778374	up	8	17	65	124	92	15	34	60	54	61	64	76	148	115	224	226	156	0.156323862	0.286196602	1.278055193	2.631117582	1.78680092	0.32077501	0.704485053	0.925154226	1.050735678	1.458842457	1.253373895
ARHGDIB	1.797217846	2.69E-06	2.37E-05	139.9950933	277.2052642	530.0350235	351.7023438	976.371663	179.682139	204.0024337	436.1266311	190.0770026	321.0700573	858.340089	772.7176815	889.5731256	953.8835655	2623.766729	1376.872963	1296.53402	up	177	311	583	355	826	200	178	582	222	308	834	745	939	884	1796	1151	1447	8.389832038	12.7004951	27.80670426	18.27223345	38.91464725	10.37490133	8.946590902	21.76860415	10.47845866	17.86791947	39.61972277
ARHGEF15	-1.122640974	0.033299045	0.082576903	18.19145281	31.19673392	35.45688837	20.80492738	131.20733	33.24119572	29.79810829	5.994867782	9.41822986	29.18818703	6.175108554	30.07894331	13.26307109	14.02769949	11.68715692	13.15864691	21.50436523	down	23	35	39	21	111	37	26	8	11	28	6	29	14	13	8	11	24	0.393158607	0.515452034	0.670819257	0.389800622	1.885888364	0.692174594	0.471271174	0.107908967	0.187239325	0.585789054	0.102791353
ARHGEF16	3.109673804	0.005987004	0.020157836	0.790932731	0	0	0	0	4.492053476	1.146081088	0	3.424810858	0	7.204293313	18.66968895	0.947362221	0	5.843578462	5.981203143	21.50436523	up	1	0	0	0	0	5	1	0	4	0	7	18	1	0	4	5	24	0.021114753	0	0	0	0	0.115539367	0.022389458	0	0.084102794	0	0.148132183
ARHGEF19	3.555390023	2.93E-12	8.65E-11	2.372798192	0.891335255	6.364056886	5.944264965	16.54867225	13.47616043	1.146081088	8.2429432	9.41822986	5.212176255	56.60516174	72.60434591	43.57866217	59.34795939	52.59220616	53.83082828	231.1719262	up	3	1	7	6	14	15	1	11	11	5	55	70	46	55	36	45	258	0.071123745	0.020425544	0.16699073	0.154464219	0.329894022	0.389187244	0.02513917	0.205784965	0.259687159	0.145079695	1.306837026
ARHGEF25	1.04845182	3.03E-05	0.000206407	130.5039006	181.832392	348.2048268	250.6498394	320.3350129	200.345585	394.2518943	269.0196917	365.5985591	208.4870502	472.3958044	564.2394882	388.4185106	594.5586477	777.1959354	714.1556552	353.926011	up	165	204	383	253	271	223	344	359	427	200	459	544	410	551	532	597	395	4.024748725	4.287116217	9.400578153	6.701293362	6.570178501	5.952969665	8.897558383	6.909981316	10.37163279	5.970739076	11.22103442
ARHGEF26	3.090514753	3.82E-05	0.000253262	2.372798192	6.239346783	7.27320787	5.944264965	0	0	5.73040544	4.496150836	0.856202715	1.042435251	18.52532566	0	44.52602439	57.18985178	11.68715692	35.88721886	34.94459349	up	3	7	8	6	0	0	5	6	1	1	18	0	47	53	8	30	39	0.03976261	0.079934071	0.106695126	0.086355134	0	0	0.070271822	0.062752709	0.013198302	0.01622172	0.239106575
ARHGEF28	-2.344449115	1.59E-10	3.48E-09	156.6046807	342.2727378	288.2008618	336.8416814	185.5815389	271.32003	414.8813539	340.2087466	170.3843402	328.367104	39.10902084	98.53446945	59.68381993	12.94864569	33.60057616	28.70977508	116.4819783	down	198	384	317	340	157	302	362	454	199	315	38	95	63	12	23	24	130	2.141682828	3.578503536	3.450247021	3.993485973	1.687884276	3.574957527	4.151988208	3.875015235	2.143420947	4.17007425	0.411944722
ARHGEF37	-1.265283913	0.00115747	0.004943523	115.4761787	180.9410567	459.1212468	506.2532329	140.6637142	289.2882439	232.6544609	273.5158425	470.911493	460.7563809	118.3562473	50.82304214	140.2096087	165.0952325	61.35757385	80.14812211	293.8929914	down	146	203	505	511	119	322	203	365	550	442	115	49	148	153	42	67	328	2.11039574	2.528059817	7.345195965	8.020754579	1.709665145	5.093788359	3.111463138	4.163240574	7.916590215	7.819456804	1.665997202
ARHGEF4	3.233831046	1.99E-08	2.88E-07	253.8894066	11.58735831	452.7571899	131.7645401	166.6687706	4.492053476	359.8694616	372.4311609	84.76406874	188.6807804	1926.633869	706.3365652	2081.3548	2487.219025	1830.500953	2684.36397	1631.643712	up	321	13	498	133	141	5	314	497	99	181	1872	681	2197	2305	1253	2244	1821	3.049129501	0.106388443	4.759936328	1.371847261	1.331199055	0.051977432	3.162700462	3.725244853	0.936419528	2.104227452	17.82141007
ARID5A	2.180378725	2.59E-07	2.90E-06	68.81114758	73.98082615	141.8275535	247.6777069	169.0328666	22.46026738	51.57364896	84.67750741	107.0253393	161.5774639	701.9040056	703.2249504	226.4195708	160.7790173	590.2014246	367.245873	828.8140765	up	87	83	156	250	143	25	45	113	125	155	682	678	239	149	404	307	925	1.973959197	1.622472233	3.561594566	6.159453902	3.224838772	0.620773124	1.082652315	2.023135447	2.824186427	4.304214305	15.50846002
ARID5B	3.353145711	9.58E-06	7.39E-05	22.93704919	83.78551395	103.6432121	17.8327949	163.1226265	0.898410695	0	23.23011265	10.27443257	46.90958629	1529.368552	136.9110523	330.6294152	221.2060305	151.93304	259.5842164	747.2766917	up	29	94	114	18	138	1	0	31	12	45	1486	132	349	205	104	217	834	0.235473423	0.657585177	0.93142891	0.158708317	1.113720045	0.008886237	0	0.198624671	0.097026323	0.447197825	12.09283397
ARL11	1.8568572	0.001724368	0.006968164	2.372798192	1.78267051	11.81896279	16.84208407	39.0075846	1.79682139	8.022567616	6.744226254	4.281013573	5.212176255	22.6420647	19.70689389	28.42086663	39.92499086	75.96652	46.65338451	12.54421305	up	3	2	13	17	33	2	7	9	5	5	22	19	30	37	52	39	14	0.057296229	0.032909027	0.249832598	0.35256321	0.62642889	0.041803126	0.141762187	0.135635975	0.095090958	0.116874041	0.421107378
ARL14EPL	7.534104063	6.08E-16	3.33E-14	0	0	0	0	0	0.898410695	0	0	0	0	71.01374837	8.297639533	56.84173326	64.74322843	29.21789231	38.27970011	4.480076089	up	0	0	0	0	0	1	0	0	0	0	69	8	60	60	20	32	5	0	0	0	0	0	0.041060542	0	0	0	0	2.594568684
ARL15	-4.938260505	2.92E-43	2.13E-40	481.678033	3427.184055	4177.54877	5537.082815	3035.499311	3263.027645	1416.556225	5302.460553	4204.811531	3738.17281	90.56825879	130.6878226	149.6832309	118.6959188	103.7235177	69.38195645	126.3381457	down	609	3845	4595	5589	2568	3632	1236	7076	4911	3586	88	126	158	110	71	58	141	12.79492861	69.59806747	97.14200285	127.5081563	53.62516539	83.51036725	27.53573173	117.3102596	102.7436378	92.20917355	1.852971025
ARL2	1.693287051	0.000123907	0.00071715	410.4940873	1398.505015	271.8361441	358.6373196	1388.906421	665.7223252	1483.028928	406.9016507	537.6953047	360.6825968	1913.254467	1231.162266	1689.14684	1306.73416	6901.266163	1634.064699	1809.054725	up	519	1569	299	362	1175	741	1294	543	628	346	1859	1187	1783	1211	4724	1366	2019	38.06951106	99.1546639	22.06897144	28.83379415	85.66449488	59.48426891	100.6472224	31.42949247	45.87055711	31.06199244	136.664184
ARL4A	-2.361554476	3.13E-16	1.79E-14	1122.333545	1306.697484	1444.640913	864.8905525	1061.47912	343.1928856	518.0286518	1031.117258	1482.943102	1442.730387	210.9828756	144.1714869	173.3672865	215.8107614	273.1872931	138.7639129	290.3089306	down	1419	1466	1589	873	898	382	452	1376	1732	1384	205	139	183	200	187	116	324	29.97064651	26.67644468	33.7705844	20.02217448	18.85137806	8.829803889	10.12301143	22.93294064	36.42722041	35.77610659	4.339432713
ARL4C	-1.455565473	0.002159053	0.008421827	434.2220692	197.8764266	2413.795862	829.2249627	321.5170609	926.2614268	2574.098124	1596.133547	707.2234422	2840.636059	481.6584672	436.6632804	620.5222548	604.270132	223.5168762	247.6218101	662.155246	down	549	222	2655	837	272	1031	2246	2130	826	2725	468	421	655	560	153	207	739	9.824168839	3.422604442	47.80672152	16.26418154	4.837772349	20.19092045	42.61777789	30.07673393	14.71864906	59.68060947	8.393337911
ARL4D	-1.363230459	0.00103832	0.004501537	31.63730923	2335.298368	171.8295359	91.14539614	427.9013826	253.3518161	205.1485148	141.6287513	110.4501502	236.632802	52.48842271	41.48819766	69.15744214	37.76688325	153.3939346	76.55940023	58.24098916	down	40	2620	189	92	362	282	179	189	129	227	51	40	73	35	105	64	65	1.781917475	100.5562685	8.472086139	4.450396494	16.02836474	13.74835327	8.455478761	6.643806831	5.722446429	12.37646798	2.277000643
ARMC5	-1.161770472	1.06E-07	1.30E-06	497.4966876	822.7024402	666.4076711	714.3025067	878.2616775	781.6173049	1570.131091	726.12836	1154.161259	899.6216215	398.2945017	317.3847121	341.9977618	317.2418193	483.5561177	401.9368512	465.031898	down	629	923	733	721	743	870	1370	969	1348	863	387	306	361	294	331	336	519	8.577533515	10.84410568	10.05811776	10.67653492	10.07056049	12.98389545	19.81024843	10.42709073	18.30484688	14.40342726	5.289177294
ARMCX2	-1.701758784	2.89E-08	4.02E-07	1350.913104	4016.356658	4495.751615	2200.368748	2030.758495	4990.671412	2933.967585	1229.697254	2262.943775	4646.133913	630.8902572	1197.971708	1241.991872	752.1005035	1040.156966	958.1887434	668.4273525	down	1708	4506	4945	2221	1718	5555	2560	1641	2643	4457	613	1155	1311	697	712	801	746	41.10377224	93.42546403	119.746016	58.03976625	41.09320591	146.3025368	65.32679563	31.16233503	63.33669642	131.2743021	14.78494354
ARMH1	1.309959539	0.005283056	0.018164533	101.2393895	24.06605188	34.54773738	123.8388534	73.28697713	39.53007059	287.6663531	128.1402988	43.66633844	22.93357552	182.1657023	396.2122877	149.6832309	165.0952325	125.6369369	276.3315852	228.4838805	up	128	27	38	125	62	44	251	171	51	22	177	382	158	153	86	231	255	5.056019307	0.918846108	1.510369871	5.361570847	2.43412846	1.902065243	10.51308201	5.329941737	2.006011231	1.063566635	7.007085263
ARMS2	-2.730222547	0.042713439	0.10057785	0.790932731	0	1.818301968	3.96284331	0	0.898410695	3.438243264	2.997433891	2.568608144	1.042435251	0	0	0	1.079053807	0	0	0	down	1	0	2	4	0	1	3	4	3	1	0	0	0	1	0	0	0	0.087788844	0	0.176673042	0.38131387	0	0.096075645	0.279266062	0.27709387	0.262255747	0.107444107	0
ARNT2	1.434074672	4.14E-09	6.84E-08	2967.579606	1428.810413	2136.504812	2559.996778	1059.115024	1812.992783	1195.362575	1809.700712	2380.243546	1974.372365	5416.599386	4379.079263	5620.700058	7689.337429	3151.149686	6491.997891	3806.272645	up	3752	1603	2350	2584	896	2018	1043	2415	2780	1894	5263	4222	5933	7126	2157	5427	4248	39.07699795	14.38375069	24.62788902	29.22362954	9.275117557	23.00135937	11.5186146	19.84737588	28.83152327	24.1424648	54.93601008
ARPC1B	2.175386752	0.011125093	0.03346693	0	0.891335255	0	0	0	1.79682139	2.292162176	3.746792363	0.856202715	3.127305753	5.145923795	8.297639533	4.736811105	6.474322843	0	8.3736844	7.168121743	up	0	1	0	0	0	2	2	5	1	3	5	8	5	6	0	7	8	0	0.028643042	0	0	0	0.072768405	0.070506061	0.131170593	0.033105741	0.122068443	0.16659972
ARPP21	8.982374478	3.10E-27	5.92E-25	0	0	0	0	0	0	0	0	2.568608144	1.042435251	132.7648339	561.1278734	56.84173326	225.5222457	141.7067777	114.8391003	124.5461153	up	0	0	0	0	0	0	0	0	3	1	129	541	60	209	97	96	139	0	0	0	0	0	0	0	0	0.029123704	0.011931751	1.260422103
ARRB1	3.040026937	1.28E-10	2.83E-09	26.89171285	22.28338137	63.64056886	57.461228	104.0202256	24.25708877	16.04513523	38.96664058	21.40506786	42.73984529	361.2438504	42.5254026	148.7358687	657.1437685	666.1679446	261.9766976	263.428474	up	34	25	70	58	88	27	14	52	25	41	351	41	157	609	456	219	294	0.731889486	0.463646368	1.516231776	1.355744548	1.882791868	0.636069153	0.319559846	0.883278241	0.535884295	1.080173995	7.572496636
ARRB2	1.250362388	1.57E-05	0.000115085	263.3805993	495.5824017	490.0323802	701.4232659	553.1984725	306.3580471	543.2424357	780.8315285	574.5120215	430.5257586	959.2001953	822.5035187	595.8908371	1220.409856	2578.478996	1233.324088	1151.379555	up	333	556	539	708	468	341	474	1042	671	413	932	793	629	1131	1765	1031	1285	9.938966882	14.29723526	16.1877593	22.94634662	13.88340247	11.1384656	15.00143927	24.54100399	19.94270018	15.08656372	27.87907139
ARRDC2	1.523935075	3.49E-06	2.99E-05	163.7230753	47.2407685	100.9157592	103.0339261	118.2048018	49.41258824	89.39432487	155.1172038	106.1691366	123.0073596	455.9288482	254.1152107	123.1570887	169.4114477	546.3745862	242.8368476	336.9017219	up	207	53	111	104	100	55	78	207	124	118	443	245	130	157	374	203	376	5.04751571	1.113431402	2.723524433	2.753746481	2.423596879	1.467722671	2.016784584	3.98295387	3.010880014	3.521539879	10.82620987
ARSD	-1.378945913	1.04E-07	1.28E-06	552.8619788	582.9332566	535.4899294	556.7794851	257.686468	1076.296013	891.6510865	427.1343294	541.9763183	377.3615608	253.1794507	289.3801787	205.577602	154.3046944	220.5950869	228.48196	209.667561	down	699	654	589	562	218	1198	778	570	633	362	246	279	217	143	151	191	234	9.729808235	7.84305238	8.249798915	8.494673727	3.016036891	18.2497913	11.48323569	6.26079607	8.773951816	6.167070957	3.431844441
ARSE	-3.582381772	2.42E-20	2.34E-18	368.5746525	1868.238694	1300.085907	327.9252839	380.6194618	676.5032535	1142.642845	786.0770379	1380.198776	995.5256646	73.07211789	26.96732848	84.31523768	46.3993137	70.12294154	124.4090254	113.7939327	down	466	2096	1430	331	322	753	997	1049	1612	955	71	26	89	43	48	104	127	12.5427488	48.60470908	38.72967105	9.674267315	8.614215457	22.18072631	28.45506241	22.27972844	43.20522539	31.4596183	1.915272346
ARSF	6.496946892	1.71E-10	3.72E-09	0	0	0	0	0	0	0	0	4.281013573	0	90.56825879	38.37658284	70.10480436	7.55337665	5.843578462	51.43834703	28.67248697	up	0	0	0	0	0	0	0	0	5	0	88	37	74	7	4	43	32	0	0	0	0	0	0	0	0	0.162224139	0	2.873618405
ARSG	1.500187752	2.49E-06	2.22E-05	28.47357831	21.39204611	37.27519033	25.75848152	189.1276829	35.93642781	17.19121632	13.48845251	17.98025701	19.80626977	64.83863981	66.38111626	68.21007992	36.68782944	61.35757385	149.5300786	64.51309568	up	36	24	41	26	160	40	15	18	21	19	63	64	72	34	42	125	72	0.548177666	0.314854816	0.62820828	0.42990794	2.421541241	0.66658081	0.242196394	0.216281284	0.31842163	0.354091668	0.961445714
ART3	3.11446128	1.03E-09	1.92E-08	57.73808935	14.26136408	8.182358854	7.925686621	13.0025282	30.54596364	19.4833785	20.98203724	14.55544615	44.82471579	294.3468411	41.48819766	312.629533	137.0398335	188.4554054	398.3481293	34.04857828	up	73	16	9	8	11	34	17	28	17	43	286	40	330	127	129	333	38	3.096410525	0.584703804	0.384130815	0.368475777	0.463747318	1.578296419	0.764613872	0.937176313	0.718040641	2.232273482	12.15813859
ART5	-2.20793787	0.006120221	0.020528934	11.86399096	0	24.54707656	4.953554138	13.0025282	19.7650353	26.35986502	5.994867782	333.062856	22.93357552	8.233478072	4.148819766	0	0	2.921789231	0	5.376091307	down	15	0	27	5	11	22	23	8	389	22	8	4	0	0	2	0	6	0.63700125	0	1.153755416	0.230569741	0.464295806	1.02245849	1.035701101	0.268081355	16.44989221	1.1434442	0.340490026
ARTN	-3.14266053	0.000206816	0.001113106	55.36529115	3.565341019	107.2798161	47.55411972	139.4816661	8.085696257	10.31472979	2.997433891	26.54228415	23.97601077	4.116739036	12.4464593	8.52625999	0	0	0	8.06413696	down	70	4	118	48	118	9	9	4	31	23	4	12	9	0	0	0	9	2.004301912	0.098674595	3.399758523	1.492415051	3.358150523	0.282021092	0.273253156	0.090375911	0.883875762	0.806002162	0.11478641
ARX	-4.618350805	0.000801186	0.003606798	0	1573.206725	965.5183447	953.0638161	1169.04549	1442.847577	83.66391943	323.7228602	510.2968179	1020.544111	0	0	18.94724442	17.26486091	0	0	192.6432718	down	0	1765	1062	962	989	1606	73	432	596	979	0	0	20	16	0	0	215	0	37.96896187	26.68266668	26.0832741	24.54443806	43.88572439	1.932787855	8.511676227	14.81884792	29.91780401	0
ASAP1	1.486655452	2.47E-07	2.78E-06	242.0254156	126.5696062	62.73141788	174.3651057	164.3046745	205.7360492	98.56297357	89.92301672	86.47647417	148.0258056	542.380368	400.3611074	489.7862683	468.3093523	220.5950869	348.1060229	273.2846414	up	306	142	69	176	139	229	86	120	101	142	527	386	517	434	151	291	305	3.463784665	1.384835108	0.78592212	2.163343128	1.563857976	2.836866639	1.032251414	1.071860587	1.13845341	1.96725688	5.978682016
ASB17	-5.645717858	1.04E-05	7.96E-05	0	7.130682038	17.27386869	16.84208407	0	20.66344599	17.19121632	14.23781098	0.856202715	5.212176255	0	0	0	0	0	0	0	down	0	8	19	17	0	23	15	19	1	5	0	0	0	0	0	0	0	0	0.447110904	1.240222415	1.197504669	0	1.632852018	1.031796018	0.972581961	0.064596568	0.396970547	0
ASB3	1.543486119	0.007138571	0.02334054	5.536529115	5.348011529	10.00066082	26.74919234	14.18457622	4.492053476	13.75297306	5.245509309	3.424810858	3.127305753	36.02146656	77.79037062	28.42086663	12.94864569	14.60894615	9.569925028	6.272106525	up	7	6	11	27	12	5	12	7	4	3	35	75	30	12	10	8	7	0.178444771	0.131776297	0.282162591	0.74739955	0.304046552	0.13949215	0.324372934	0.140809327	0.101538375	0.093598806	0.894209361
ASB4	-2.2360942	0.005328119	0.018299695	7.118394577	14.26136408	86.36934346	6.934975793	165.4867225	9.882517648	2.292162176	12.73909404	41.95393301	3.127305753	4.116739036	0	10.42098443	11.86959188	8.765367693	5.981203143	10.75218261	down	9	16	95	7	140	11	2	17	49	3	4	0	11	11	6	5	12	0.149503	0.228985321	1.587932238	0.126266668	2.311471184	0.199974243	0.035228566	0.222835262	0.810527786	0.060991866	0.066593643
ASB5	5.792496826	2.83E-11	7.03E-10	1.581865462	1.78267051	0	0	0	2.695232086	0	0	0.856202715	0	86.45151975	2.074409883	68.21007992	17.26486091	23.37431385	65.79323457	17.02428914	up	2	2	0	0	0	3	0	0	1	0	84	2	72	16	16	55	19	0.04424601	0.03812013	0	0	0	0.072633898	0	0	0.022029698	0	1.862467852
ASCC1	1.046602239	0.000206633	0.001112593	621.6731264	237.0951778	294.5649187	341.7952355	536.6498002	344.0912963	241.8231096	493.8272335	309.08918	249.142025	730.7211789	379.6170086	1073.361396	968.9903188	438.2683846	1074.224084	641.546896	up	786	266	324	345	454	383	211	659	361	239	710	366	1133	898	300	898	716	16.79870879	4.897960227	6.9678586	8.006740121	9.644112305	8.958310446	4.781821798	11.11389699	7.682896584	6.251648133	15.20817446
ASCL1	6.55914187	9.60E-11	2.17E-09	0.790932731	2.674005764	27.27452951	32.69345731	127.661186	0	0	9.741660145	0	31.27305753	2878.629771	2594.049559	2722.719023	2327.519062	1392.232569	1686.699286	1675.548457	up	1	3	30	33	108	0	0	13	0	30	2797	2501	2874	2157	953	1410	1870	0.029049868	0.075083703	0.876932941	1.04097761	3.1183221	0	0	0.297999212	0	1.066617466	81.43329626
ASCL2	2.092778529	0.010537531	0.032065626	3.163730923	4.456676274	17.27386869	39.6284331	0	0	3.438243264	7.493584727	2.568608144	6.254611506	21.61287994	1.037204942	35.05240218	32.37161421	105.1844123	45.45714388	11.64819783	up	4	5	19	40	0	0	3	10	3	6	21	1	37	30	72	38	13	0.155099944	0.16703286	0.741320849	1.68420489	0	0	0.123347537	0.305970283	0.115834342	0.284738486	0.816086751
ASGR1	-2.25543786	9.32E-06	7.21E-05	212.7609046	49.91477427	83.64189051	100.0617936	120.5688979	75.4664984	280.7898666	88.42429978	60.79039273	32.31549278	12.35021711	78.82757556	16.10515776	17.26486091	16.06984077	4.784962514	16.12827392	down	269	56	92	101	102	84	245	118	71	31	12	76	17	16	11	4	18	8.133571691	1.458805218	2.799096102	3.316146243	3.065365332	2.779599879	7.855117393	2.815390388	2.13772481	1.147186381	0.363643347
ASIC2	3.865046638	0.001324695	0.005547008	1.581865462	0	0	0	13.0025282	0	0	0	0.856202715	5.212176255	83.36396547	61.19509155	2.842086663	0	2.921789231	11.96240629	43.00873046	up	2	0	0	0	11	0	0	0	1	5	81	59	3	0	2	10	48	0.030172804	0	0	0	0.164942061	0	0	0	0.015022773	0.092320671	1.224717943
ASIC4	5.463681801	1.82E-05	0.000132232	1.581865462	0.891335255	1.818301968	0	0	0	0	0	0	1.042435251	66.89700933	67.4183212	0	1.079053807	7.304473077	26.31729383	0	up	2	1	2	0	0	0	0	0	0	1	65	65	0	1	5	22	0	0.052397865	0.022571679	0.052724753	0	0	0	0	0	0	0.032064677	1.706720228
ASIP	-4.392570747	9.07E-08	1.14E-06	2.372798192	113.1995774	268.1995402	1.981421655	106.3843216	26.05391016	75.64135181	276.5132764	57.36558187	33.35792803	6.175108554	2.074409883	0.947362221	1.079053807	13.14805154	0	8.960152178	down	3	127	295	2	90	29	66	369	67	32	6	2	1	1	9	0	10	0.276907227	10.09943362	27.39908218	0.200459348	8.256739751	2.929442736	6.459732708	26.87614647	6.158178436	3.614983206	0.555046883
ASPA	4.665903613	5.26E-12	1.49E-10	7.118394577	22.28338137	19.09217066	0	18.91276829	5.390464171	0	4.496150836	0.856202715	1.042435251	242.8876031	103.7204942	245.3668153	42.08309848	149.0112508	247.6218101	375.4303763	up	9	25	21	0	16	6	0	6	1	1	236	100	259	39	102	207	419	0.116387803	0.278538499	0.273265759	0	0.205654394	0.084916129	0	0.061227117	0.012877436	0.015827351	3.058738462
ASPDH	2.04158279	0.003915109	0.014088255	3.954663654	70.41548513	8.182358854	3.96284331	229.3173155	141.0504792	65.32662202	15.73652793	7.705824431	16.67896401	154.3777138	198.1061438	68.21007992	530.8944731	349.1538131	143.5488754	173.8269523	up	5	79	9	4	194	157	57	21	9	16	150	191	72	492	239	120	194	0.285645482	3.888344258	0.517369506	0.2481422	11.01570091	9.815919471	3.452946007	0.946682278	0.51199332	1.118717953	8.588434265
ASPH	1.875629268	1.13E-09	2.07E-08	2052.470436	462.6029972	533.6716275	597.398629	634.7597858	692.674646	760.9978425	863.2609605	364.7423564	698.4316181	3059.766288	2638.649371	3706.081009	2768.852069	1590.914236	3367.417369	2550.05931	up	2595	519	587	603	537	771	664	1152	426	670	2973	2544	3912	2566	1089	2815	2846	11.12472429	1.916900251	2.532158919	2.807065124	2.288122284	3.617264377	3.018405268	3.897014041	1.818552835	3.515361296	12.77356685
ASPHD1	3.471950951	5.05E-06	4.16E-05	0.790932731	4.456676274	0	33.68416814	0	1.79682139	6.876486528	5.994867782	27.39848687	42.73984529	88.50988927	88.16242003	72.94689102	125.1702416	279.0308716	65.79323457	240.1320784	up	1	5	0	34	0	2	6	8	32	41	86	85	77	116	191	55	268	0.037304558	0.160698627	0	1.37728589	0	0.081651821	0.237339884	0.235493803	1.188711071	1.871927505	3.215331328
ASPN	3.434042867	0.000543085	0.002570175	9.491192769	3.565341019	0	0.990710828	0	1.79682139	0	0	0	0	34.9922818	20.74409883	2.842086663	3.237161421	26.29610308	4.784962514	30.46451741	up	12	4	0	1	0	2	0	0	0	0	34	20	3	3	18	4	34	0.348880685	0.100192666	0	0.031570318	0	0.063635528	0	0	0	0	0.990695017
ASPRV1	1.36566771	0.00133383	0.005576539	79.88420581	30.30539866	27.27452951	89.16397448	3.546144054	56.5998738	68.76486528	37.46792363	29.96709501	27.10331652	85.42233499	166.9899956	62.52590659	69.05944365	169.4637754	124.4090254	135.2982979	up	101	34	30	90	3	63	60	50	35	26	83	161	66	64	116	104	151	3.331620899	0.966258624	0.995764001	3.223739906	0.098357733	2.274305138	2.09866457	1.301462939	1.149652739	1.049665255	2.743959379
ASS1	-3.050973093	7.26E-08	9.31E-07	511.7334768	9385.760233	1919.217727	355.6651871	2912.566317	2294.540916	816.0097347	356.694633	662.7009011	2559.178541	279.9382544	148.3203066	298.4190996	143.5141563	512.77401	187.8097787	268.8045653	down	647	10530	2111	359	2464	2554	712	476	774	2455	272	143	315	133	351	157	300	22.46706694	315.029143	73.76176412	13.53691896	85.04246749	97.05925883	26.21679926	13.0429746	26.76378233	104.3366443	9.466215438
ASXL1	-1.051165281	1.02E-06	9.93E-06	1153.179921	1042.862248	792.7796578	1249.286354	719.8672431	1358.396971	595.9621658	623.4662493	1099.364285	1079.96292	490.92113	680.4064417	388.4185106	420.8309848	388.5979677	366.0496323	545.6732676	down	1458	1170	872	1261	609	1512	520	832	1284	1036	477	656	410	390	266	306	609	13.18152308	9.113269094	7.932781978	12.37959506	5.472407301	14.96007741	4.985043938	5.935523023	11.5594594	11.46333794	4.322070345
ATAD2	1.60626217	2.46E-05	0.000172085	208.0153082	57.04545631	65.45887083	48.54483055	52.0101128	107.8092834	77.93351399	23.97947113	83.05166331	40.65497479	266.5588526	394.1378778	278.524493	258.9729137	112.4888854	153.1188005	166.6588305	up	263	64	72	49	44	120	68	32	97	39	259	380	294	240	77	128	186	3.095617951	0.649010681	0.852756557	0.6262835	0.514751161	1.545776972	0.848707612	0.297213946	1.136914413	0.561822962	3.055320357
ATAD3C	2.808458533	0.009474009	0.02938509	1.581865462	62.39346783	0.909150984	0	5.910240091	3.593642781	0	1.498716945	1.712405429	0	24.70043421	13.48366424	3.789448884	15.1067533	137.3240939	2.392481257	184.5791349	up	2	70	1	0	5	4	0	2	2	0	24	13	4	14	94	2	206	0.037217556	1.122266906	0.01872487	0	0.092478528	0.081461392	0	0.029368073	0.037060586	0	0.447604535
ATF3	-2.647825228	0.000162586	0.000905465	132.085766	79.32883768	1210.079959	3910.335636	2137.142817	1831.859408	72.20310855	3669.608441	4894.910919	8792.941342	693.6705275	646.1786786	292.7349263	139.1979411	195.7598785	263.1729383	754.4448134	down	167	89	1331	3947	1808	2039	63	4897	5717	8435	674	623	309	129	134	220	842	4.727033029	2.170413262	37.90977303	121.3172547	50.86553802	63.16309039	1.890907532	109.377972	161.1405301	292.2136658	19.12042071
ATG4D	-1.192519233	2.51E-08	3.53E-07	223.0430301	368.1214602	186.3759517	224.8913579	406.6245182	303.662815	191.3955417	188.8383351	295.3899365	215.7840969	83.36396547	130.6878226	114.6308287	131.6445645	125.6369369	120.8203035	91.39355222	down	282	413	205	227	344	338	167	252	345	207	81	126	121	122	86	101	102	10.39034342	13.11025405	7.600385452	9.082176404	12.59772974	13.62923479	6.524614268	7.326708816	12.65797748	9.334571982	2.991101801
ATL3	1.007734693	0.000545179	0.002579327	595.5723463	494.6910664	367.2969974	148.6066241	366.4348856	375.5356706	145.5522982	241.2934282	227.7499221	503.4962262	744.1005807	1021.646867	630.9432392	685.1991675	666.1679446	582.5691861	549.2573285	up	753	555	404	150	310	418	127	322	266	483	723	985	666	635	456	487	613	7.298405924	4.634536249	3.940173687	1.578728973	2.986398664	4.433873507	1.305251905	2.462728334	2.567314684	5.729588588	7.023227186
ATOH8	3.507531246	1.43E-08	2.14E-07	83.04793673	27.6313929	65.45887083	92.13610696	247.0480358	53.00623102	28.6520272	618.9700984	227.7499221	81.30994957	6435.492298	468.8166336	1428.622229	611.8235086	1346.944835	1095.756416	758.9248895	up	105	31	72	93	209	59	25	826	266	78	6253	452	1508	567	922	916	847	3.092774321	0.786685033	2.133990055	2.974576635	6.118687435	1.901887931	0.780830047	19.19846809	7.801982974	2.811880138	184.5919433
ATP10A	1.473784705	0.00293796	0.011005875	98.86659135	17.8267051	93.64255133	83.21970952	73.28697713	59.29510589	34.38243264	173.8511657	369.02337	18.76383452	457.9872177	175.2876351	352.4187462	207.178331	222.0559815	246.4255695	327.9415697	up	125	20	103	84	62	66	30	232	431	18	445	169	372	192	152	206	366	1.261972343	0.173960274	1.04635249	0.920878625	0.6221349	0.729218602	0.321157934	1.848227408	4.332928518	0.22241066	4.502619179
ATP10B	3.950761489	0.000193989	0.00105476	1.581865462	0	1.818301968	0	5.910240091	0	0	0	2.568608144	0	16.46695614	45.63701743	2.842086663	0	29.21789231	4.784962514	26.88045653	up	2	0	2	0	5	0	0	0	3	0	16	44	3	0	20	4	30	0.017694043	0	0.017804429	0	0.043966323	0	0	0	0.026429124	0	0.141867348
ATP11A	1.717630088	1.21E-06	1.16E-05	63.27461846	55.2627858	52.73075706	91.14539614	7.092288109	123.9806759	46.98932461	77.18392269	71.06482531	85.47969058	204.807767	287.3057688	285.1560285	248.1823756	109.5670962	211.7345912	206.9795153	up	80	62	58	92	6	138	41	103	83	82	199	277	301	230	75	177	231	0.648555197	0.433040892	0.473135913	0.809893785	0.048346079	1.224362509	0.35245071	0.658903446	0.67003807	0.813605881	1.616871162
ATP12A	4.105558603	0.000324862	0.001650191	0	0	0	0	0	3.593642781	0	0	0	0	5.145923795	8.297639533	8.52625999	8.632430457	4.382683846	1.196240629	9.856167396	up	0	0	0	0	0	4	0	0	0	0	5	8	9	8	3	1	11	0	0	0	0	0	0.070769813	0	0	0	0	0.081012021
ATP13A3	1.066016122	0.005438951	0.018608949	147.9044207	228.1818252	126.3719867	210.0306954	75.65107316	225.5010845	53.86581114	56.95124392	77.05824431	241.8449782	393.1485779	569.4255129	216.9459486	263.2891289	121.2542531	197.3797037	353.0299958	up	187	256	139	212	64	251	47	76	90	232	382	549	229	244	83	165	394	1.289981583	1.521465576	0.964845258	1.58803857	0.438808395	1.894914435	0.343793244	0.413697687	0.618228245	1.958723609	2.641013663
ATP13A4	6.025010156	3.26E-28	6.71E-26	11.86399096	1.78267051	0.909150984	18.82350572	0	1.79682139	3.438243264	3.746792363	0.856202715	3.127305753	417.8490121	299.7522281	426.3129995	297.8188508	125.6369369	338.5360979	219.5237284	up	15	2	1	19	0	2	3	5	1	3	406	289	450	276	86	283	245	0.21096144	0.024233831	0.014151836	0.290167458	0	0.030783344	0.044739451	0.055489323	0.014004779	0.051638824	5.722729755
ATP13A5	4.292635585	1.24E-05	9.31E-05	0	0	0	0	5.910240091	0.898410695	0	0	2.568608144	1.042435251	27.78798849	59.12068167	12.31570887	5.395269035	11.68715692	19.13985006	0.896015218	up	0	0	0	0	5	1	0	0	3	1	27	57	13	5	8	16	1	0	0	0	0	0.088620472	0.019515738	0	0	0.053271716	0.021825001	0.482547588
ATP1A2	1.978352214	0.000451833	0.002199878	4884.800545	1536.661979	5960.393849	846.0670468	5070.985998	2004.354261	267.0368935	9677.964675	3155.963206	518.0903197	16382.56299	4585.483047	18132.51291	18910.41797	5983.824345	23116.15391	6459.373705	up	6176	1724	6556	854	4290	2231	233	12915	3686	497	15918	4421	19140	17525	4096	19324	7209	81.81265996	19.67572524	87.38826836	12.28441213	56.48375603	32.34348216	3.272854686	135.0004554	48.62201875	8.057733215	211.3328976
ATP1A3	-5.943768496	2.29E-10	4.86E-09	3.163730923	17.8267051	96.37000428	22.78634903	912.54107	80.85696257	20.62945958	158.1146377	22.26127058	30.23062228	5.145923795	4.148819766	0	1.079053807	2.921789231	2.392481257	0	down	4	20	106	23	772	90	18	211	26	29	5	4	0	1	2	2	0	0.076172129	0.328130317	2.031154358	0.475605884	14.61189193	1.875653402	0.363468001	3.170634297	0.493030604	0.675892097	0.095427047
ATP1A4	2.369555248	0.005702579	0.019346143	19.77331827	0	5.454905903	0	4.728192073	0	2.292162176	5.245509309	1.712405429	0	17.4961409	7.260434591	12.31570887	64.74322843	10.22626231	10.76616566	20.60835001	up	25	0	6	0	4	0	2	7	2	0	17	7	13	60	7	9	23	0.454847189	0	0.109844349	0	0.072333345	0	0.038584518	0.100496548	0.036234305	0	0.309984379
ATP1B2	1.192692855	0.027484804	0.070848443	8604.557178	576.6939098	333.658411	2507.489105	1197.414642	1348.514454	1897.910282	1459.000946	513.7216287	452.4168989	5401.161615	4810.556519	5851.85644	3099.042534	2755.247245	6269.497134	2041.122666	up	10879	647	367	2531	1013	1501	1656	1947	600	434	5248	4638	6177	2872	1886	5241	2278	247.775088	12.69559925	8.410768694	62.59564075	22.93143106	37.41306889	39.99323833	34.99147187	13.60768798	12.09766799	119.792015
ATP2A1	-1.698671806	0.000911801	0.004012573	53.78342569	297.7059751	44.5483982	76.28473372	203.3122591	317.1389754	84.81000051	51.70573462	42.81013573	39.61253954	18.52532566	85.05080521	29.36822885	28.05539898	55.51399539	22.72857194	22.40038045	down	68	334	49	77	172	353	74	69	50	38	18	82	31	26	38	19	25	1.333834102	5.64442404	0.96714134	1.640087094	3.353315386	7.577772951	1.539154443	1.067995916	0.976623878	0.91226239	0.353859444
ATP2B2	1.313965567	0.002029654	0.007979067	106.7759187	243.3345246	172.7386869	99.07108276	341.6118772	390.8086524	241.8231096	232.3011265	53.0845683	42.73984529	683.3786799	460.5189941	429.1550861	858.9268304	166.5419862	385.1894824	363.7821784	up	135	273	190	100	289	435	211	310	62	41	664	444	453	796	114	322	406	1.021013378	1.778855099	1.445946512	0.82126052	2.172443835	3.600484121	1.69214547	1.850064863	0.466932156	0.379511369	5.03304861
ATP2B3	5.843998648	1.01E-12	3.27E-11	0	2.674005764	0	0	0	1.79682139	10.31472979	0	0	1.042435251	130.7064644	19.70689389	158.2094909	165.0952325	48.20952231	44.26090326	40.3206848	up	0	3	0	0	0	2	9	0	0	1	127	19	167	153	33	37	45	0	0.02553755	0	0	0	0.021626273	0.094292641	0	0	0.012092636	1.257612418
ATP2C2	-1.685668461	0.017486274	0.048944254	0	96.26420752	35.45688837	114.922456	18.91276829	26.05391016	32.09027047	115.4012048	5.993419002	20.84870502	23.67124946	22.81850871	4.736811105	5.395269035	8.765367693	29.90601571	6.272106525	down	0	108	39	116	16	29	28	154	7	20	23	22	5	5	6	25	7	0	1.924495651	0.811668116	2.605278693	0.328916719	0.656424668	0.61408505	2.513397822	0.144170162	0.50627465	0.476766941
ATP5F1A	-1.196089085	7.35E-06	5.81E-05	6510.167307	24378.01922	17252.04907	7591.817072	19903.32453	16283.69385	20934.31715	14759.36448	11394.34573	9169.260467	5570.9771	4763.882297	5976.908253	7128.22945	7381.900492	7937.05657	6512.238603	down	8231	27350	18976	7663	16838	18125	18266	19696	13308	8796	5413	4593	6309	6606	5053	6635	7268	94.55744651	270.6953071	219.3556216	95.59281297	192.2590048	227.874185	222.5072488	178.5454416	152.2370488	123.6720684	62.32274058
ATP5F1B	-1.346729897	6.07E-07	6.21E-06	12128.16249	22639.91547	17656.62126	5939.311411	15257.87582	19461.37248	28021.6826	16766.89583	12545.08217	10533.80821	5239.579608	3860.476793	5508.911316	7828.53537	7447.64075	7251.61069	7161.849636	down	15334	25400	19421	5995	12908	21662	24450	22375	14652	10105	5091	3722	5815	7255	5098	6062	7993	598.778727	854.5252153	763.1035169	254.2045813	500.98291	925.7280736	1012.388827	689.4480457	569.7341391	482.9370127	199.2413072
ATP5PD	-1.044050836	0.001502681	0.006184315	1453.734359	6412.265823	3649.332049	2062.659943	2906.656077	3045.612257	7416.290721	4418.217555	3811.814485	1982.711847	1549.952247	1909.494297	1277.991636	1691.95637	3431.641452	1507.263192	1248.149198	down	1838	7194	4014	2082	2459	3390	6471	5896	4452	1902	1506	1841	1349	1568	2349	1260	1393	211.1825952	712.1366072	464.0779637	259.7626001	280.817517	426.2714958	788.3908803	534.5615132	509.3686373	267.4646544	173.4215123
ATP6V0D1	-1.019553123	2.59E-05	0.000180054	2358.561403	1627.578175	3677.515729	3171.265359	3309.734451	1912.71637	4072.026106	4060.024205	2679.058294	3270.119382	1270.013993	658.6251379	1499.674396	1603.473957	1811.509323	1667.559436	1895.968201	down	2982	1826	4045	3201	2800	2129	3553	5418	3129	3137	1234	635	1583	1486	1240	1394	2116	116.4443827	61.43161587	158.9389695	135.7312535	108.6730824	90.98306106	147.1172803	166.9465704	121.6692684	149.9231478	48.29380732
ATP6V1B1	2.795557439	0.000186461	0.001019003	6.327461846	5.348011529	0	4.953554138	2.364096036	5.390464171	12.60689197	0.749358473	0	0	37.05065132	46.67422237	20.84196886	2.158107614	14.60894615	17.94360943	42.11271524	up	8	6	0	5	2	6	11	1	0	0	36	45	22	2	10	15	47	0.296281688	0.191446017	0	0.201079645	0.073620349	0.243186831	0.431981438	0.029224186	0	0	1.336234579
ATP7B	-1.435370545	0.007040781	0.023067748	16.60958735	167.5710279	90.00594739	100.0617936	31.91529649	220.1106203	6.876486528	62.19675323	82.1954606	57.3339388	41.16739036	36.30217296	38.84185106	34.52972183	7.304473077	40.67218137	17.02428914	down	21	188	99	101	27	245	6	83	96	55	40	35	41	32	5	34	19	0.227182398	1.752239621	1.077684267	1.186478958	0.290316821	2.900650798	0.068827851	0.708534619	1.034167887	0.72821789	0.433691348
ATP9A	2.278822153	4.07E-12	1.19E-10	847.8798874	420.7102403	392.753225	421.0521017	206.8584032	936.1439444	413.7352728	361.9401423	478.6173174	392.9980896	2435.05114	1801.624984	2919.770365	3313.774242	943.7379216	3838.736177	1303.702142	up	1072	472	432	425	175	1042	361	483	559	377	2366	1737	3082	3071	646	3209	1455	9.496877124	3.602535708	3.850975392	4.088445808	1.540909501	10.10247377	3.391179764	3.37645341	4.931309621	4.0876213	21.00710255
ATRNL1	3.649582132	3.86E-09	6.41E-08	24.51891465	106.0688953	45.45754919	0	24.82300838	90.73948022	32.09027047	1.498716945	7.705824431	34.40036328	570.1683565	301.826638	460.4180394	626.9302619	341.84934	496.4398608	429.1912893	up	31	119	50	0	21	101	28	2	9	33	554	291	486	581	234	415	479	0.252312082	0.83445626	0.409493791	0	0.169882522	0.89964611	0.241652872	0.012844995	0.072942945	0.328725628	4.519095301
ATXN1	-1.146907455	2.61E-05	0.000181143	1999.477943	711.2855333	584.5840826	1113.55897	887.7180616	1271.251134	1152.957575	624.9649662	854.4903091	1560.525571	508.4172709	519.6396757	683.9955236	400.3289624	258.5783469	501.2248234	527.7529633	down	2528	798	643	1124	751	1415	1006	834	998	1497	494	501	722	371	177	419	589	17.06834348	4.641917929	4.368438644	8.24069608	5.039730254	10.455498	7.202277683	4.44332369	6.709795369	12.37027557	3.34277107
AURKA	-1.330739726	0.006745536	0.022236464	22.93704919	61.50213258	44.5483982	9.907108276	27.18710442	77.26331979	6.876486528	38.96664058	57.36558187	34.40036328	7.204293313	33.19055813	17.9998822	6.474322843	5.843578462	17.94360943	17.02428914	down	29	69	49	10	23	86	6	52	67	33	7	32	19	6	4	15	19	0.761993031	1.562004764	1.295537667	0.285322673	0.600667159	2.47300749	0.167171342	1.078161804	1.753041648	1.061231692	0.184338659
AUTS2	1.033025162	0.012607784	0.037134604	450.0407238	72.19815564	179.1027438	276.4083209	124.1150419	187.7678353	175.3504065	252.5338053	133.5676235	70.88559706	790.4138949	314.2730973	515.3650483	189.91347	102.2626231	528.7383578	312.709311	up	569	81	197	279	105	209	153	337	156	68	768	303	544	176	70	442	349	3.043167873	0.373232045	1.060182993	1.620321256	0.558156509	1.22330263	0.867686122	1.42223428	0.830811831	0.445108437	4.116614939
AZGP1	6.032109059	9.49E-10	1.78E-08	9.491192769	0	0	3.96284331	0	0	0	0	0.856202715	0	101.8892911	7.260434591	168.6304754	20.50202233	255.6565577	101.6804534	18.81631957	up	12	0	0	4	0	0	0	0	1	0	99	7	178	19	175	85	21	0.396200134	0	0	0.143409078	0	0	0	0	0.032877425	0	3.275924982
AZIN1	2.17561489	1.38E-20	1.40E-18	2217.775377	1224.69464	865.5117365	961.9802136	1063.843216	1177.816421	1512.827036	1377.320873	719.2102802	1100.811625	6346.982408	3504.715498	6567.114916	6721.426164	4338.857008	6834.122711	4340.297715	up	2804	1374	952	971	900	1311	1320	1838	840	1056	6167	3379	6932	6229	2970	5713	4844	41.37226483	17.46619407	14.1341338	15.55728467	13.19856899	21.16937117	20.65203224	21.39953768	12.34170049	19.0694635	91.19491372
AZIN2	2.29536589	1.58E-19	1.38E-17	283.1539176	343.1640731	437.3016232	188.2350572	481.0935434	320.7326182	565.0179764	236.0479189	491.4603581	281.4575177	1555.098171	1100.474443	1732.725502	1735.118522	2400.249853	2609.000811	1328.790568	up	358	385	481	190	407	357	493	315	574	270	1511	1061	1829	1608	1643	2181	1483	10.54488768	9.770120569	14.25623912	6.077092049	11.91533869	11.50803375	15.39796852	7.321449694	16.835858	9.733431248	44.60553756
B3GALT2	6.439919248	5.45E-11	1.30E-09	3.163730923	0	0	0	0	0	0	0	0	0	82.33478072	61.19509155	34.10503996	19.42296853	16.06984077	10.76616566	8.960152178	up	4	0	0	0	0	0	0	0	0	0	80	59	36	18	11	9	10	0.087735216	0	0	0	0	0	0	0	0	0	1.758609142
B3GALT5	2.126706283	0.000201852	0.001089039	46.66503111	6.239346783	42.73009624	16.84208407	11.82048018	10.78092834	5.73040544	0	4.281013573	11.46678776	95.71418258	82.97639533	74.84161546	49.63647513	61.35757385	40.67218137	74.36926308	up	59	7	47	17	10	12	5	0	5	11	93	80	79	46	42	34	83	0.309531354	0.031639597	0.248114107	0.096846703	0.052144161	0.068898198	0.027815074	0	0.026120836	0.0706299	0.488991113
B3GAT1	1.706138205	0.000209039	0.001122537	178.7507972	16.04403459	141.8275535	167.4301299	146.5739543	176.986907	12.60689197	151.3704115	224.3251112	81.30994957	567.0808022	410.7331569	187.5777198	598.8748629	368.1454431	233.2669226	598.5381655	up	226	18	156	169	124	197	11	202	262	78	551	396	198	555	252	195	668	1.969581065	0.135150665	1.368015389	1.599320146	1.074088723	1.87890848	0.101651943	1.389134789	2.273689428	0.831961623	4.8126292
B3GLCT	-1.276095519	0.011385073	0.034102157	2645.669984	524.1051298	114.553024	1262.165594	179.6712988	463.5799187	733.4918963	881.9949224	577.9368323	310.6457048	573.2559107	323.6079418	427.2603617	294.5816893	112.4888854	150.7263192	341.381798	down	3345	588	126	1274	152	516	640	1177	675	298	557	312	451	273	77	126	381	56.46655202	8.551705482	2.140260595	23.35327844	2.550303025	9.532763708	11.4559919	15.67830856	11.34653743	6.156794828	9.423575713
B3GNT10	-1.821272291	0.000353008	0.001771324	85.42073492	83.78551395	74.55038067	39.6284331	13.0025282	81.75537327	11.46081088	57.7006024	11.986838	82.35238482	4.116739036	11.40925436	18.94724442	16.18580711	5.843578462	26.31729383	24.19241088	down	108	94	82	40	11	91	10	77	14	79	4	11	20	15	4	22	27	4.669246006	3.50131445	3.567285068	1.877873243	0.472681643	4.305646512	0.458437966	2.626886586	0.60271981	4.180164393	0.173319878
B3GNT2	-2.105835915	4.53E-11	1.09E-09	438.9676656	234.421172	222.741991	370.5258495	268.3249001	344.989707	181.0808119	198.5799953	593.3484812	637.9703736	128.6480949	57.04627179	68.21007992	49.63647513	52.59220616	93.30676902	117.3779935	down	555	263	245	374	227	384	158	265	693	612	125	55	72	46	36	78	131	13.9305338	5.68736087	6.18787914	10.19364862	5.66309286	10.54823942	4.205226946	5.24865765	17.32097918	18.80050292	3.144489651
B3GNT7	2.868523946	3.31E-06	2.86E-05	37.17383835	0	20.00132164	11.88852993	33.09734451	4.492053476	6.876486528	11.98973556	6.849621716	9.381917258	218.1871689	221.9618575	16.10515776	33.45066802	84.7318877	64.59699394	85.12144569	up	47	0	22	12	28	5	6	16	8	9	212	214	17	31	58	54	95	0.910720423	0	0.428954138	0.252494397	0.539260115	0.106030596	0.123280971	0.244644129	0.15436244	0.213438617	4.117071985
B3GNT8	-3.699008046	1.29E-13	4.94E-12	27.68264558	83.78551395	147.2824594	122.8481426	183.2174428	101.5204086	30.94418938	71.93841338	181.5149755	197.0202624	8.233478072	5.186024708	2.842086663	6.474322843	26.29610308	2.392481257	11.64819783	down	35	94	162	124	155	113	27	96	212	189	8	5	3	6	18	2	13	1.341192422	3.103352882	6.24653279	5.159742323	5.903475908	4.738877355	1.097095382	2.902831831	8.089530882	8.863966792	0.307240466
B4GALNT1	5.378364322	7.39E-41	4.75E-38	2.372798192	7.130682038	8.182358854	10.8978191	10.63843216	6.288874867	1.146081088	1.498716945	5.137216287	12.50922301	171.8738547	411.7703618	200.8407909	322.6370883	236.6649277	413.8992575	131.714237	up	3	8	9	11	9	7	1	2	6	12	167	397	212	299	162	346	147	0.050714177	0.11651407	0.153091683	0.201922211	0.151218068	0.129503094	0.01792527	0.026678765	0.101000565	0.2482748	2.82937152
B4GALT5	-1.177306202	6.55E-07	6.63E-06	556.8166425	450.1243037	615.495216	583.5286774	587.477865	787.007769	340.3860831	1010.88458	866.4771471	747.4260749	344.7768942	336.0544011	236.8405553	226.6012995	175.3073539	311.0225634	394.2466958	down	704	505	677	589	497	876	297	1349	1012	717	335	324	250	210	120	260	440	10.70629756	6.616651949	10.35991714	9.726693411	7.512354776	14.57957068	4.789395216	16.18848462	15.32539203	13.34532257	5.105953306
B9D1	-1.013167534	0.007985793	0.025610328	768.7866143	1677.492949	1539.192615	1039.255658	718.685195	1278.438419	5870.227333	2083.216554	1884.502175	1005.950017	613.3941163	698.0389257	737.047808	1048.8403	1291.43084	675.8759551	1131.66722	down	972	1882	1693	1049	608	1423	5122	2780	2201	965	596	673	778	972	884	565	1263	26.69237421	44.52673192	46.78200822	31.28093386	16.59501196	42.76611692	149.1482254	60.24116095	60.18737635	32.43332865	16.40335112
B9D2	-1.077848275	0.001794691	0.007215649	432.6402037	503.6044189	449.120586	351.7023438	911.359022	319.8342075	1245.790143	376.1779533	776.5758621	275.2029062	129.6772796	198.1061438	193.2618931	396.0127472	398.82423	194.9872224	360.1981176	down	547	565	494	355	771	356	1087	502	907	264	126	191	204	367	273	163	402	38.24806914	34.03697058	34.75762565	26.95465791	53.58331991	27.24245025	80.59522461	27.6983248	63.15298842	22.59276505	8.829947392
BAALC	1.189226438	0.002799116	0.010542288	1131.824738	2955.667705	1741.024134	2571.885308	5981.162972	1341.327168	3080.665965	5824.01405	1531.746656	583.7637405	7637.580096	6991.798511	4864.705005	6758.113994	5805.595202	7496.840019	3132.469201	up	1431	3316	1915	2596	5060	1493	2688	7772	1789	560	7421	6741	5135	6263	3974	6267	3496	33.34261305	66.56635588	44.89828372	65.68224201	117.1827177	38.07095625	66.41204285	142.8961039	41.508283	15.96949914	173.29571
BACE2	-1.148446303	0.000304708	0.001554696	152.650017	412.688223	205.4681223	178.327949	515.3729359	315.342154	104.293379	159.6133547	151.5478805	229.3357552	113.2103235	93.34844474	94.73622211	69.05944365	115.4106746	150.7263192	129.0261914	down	193	463	226	180	436	351	91	213	177	220	110	90	100	64	79	126	144	1.554809954	3.213521843	1.832016604	1.574620098	3.491077927	3.094575613	0.777354241	1.354026624	1.419899805	2.169131863	0.888133128
BACH2	-1.567540345	0.000150933	0.000849403	302.1363032	150.6356581	60.00396493	242.7241528	174.9431067	121.2854439	130.653244	65.19418712	109.5939475	150.1106761	76.15967216	112.0181337	32.21031552	21.58107614	65.7402577	33.4947376	15.2322587	down	382	169	66	245	148	135	114	87	128	144	74	108	34	20	45	28	17	2.956343006	1.126830062	0.513968327	2.058926411	1.138429718	1.14340268	0.935521744	0.531298155	0.98642906	1.363946137	0.573969162
BAG3	1.139639967	0.000334282	0.001691626	657.2650993	515.1917773	875.5123974	708.3582417	1293.160532	403.3864022	229.2162176	1216.208801	660.9884956	714.0681469	2182.900874	1120.181337	1850.198418	1017.54774	1098.592751	2514.497801	1433.624349	up	831	578	963	715	1094	449	200	1623	772	685	2121	1080	1953	943	752	2102	1600	23.2108786	13.90908806	27.06560919	21.6860213	30.37112848	13.72495333	5.923496395	35.7714606	21.47198952	23.4166302	59.37404079
BAK1	-1.022577364	0.002296475	0.008882392	113.1033805	261.1612296	267.2903892	78.26615538	306.1504367	225.5010845	264.7447313	280.2600688	262.8542334	249.142025	73.07211789	41.48819766	125.9991754	59.34795939	175.3073539	161.4924849	159.4907088	down	143	293	294	79	259	251	231	374	307	239	71	40	133	55	120	135	178	4.642410585	8.195121424	9.604080771	2.784953086	8.357190945	8.917748311	7.952012732	9.580908878	9.924538384	9.49617438	2.31010245
BANF2	-4.236284528	0.00193922	0.007685918	9.491192769	10.69602306	3.636603935	0	13.0025282	0	3.438243264	0	3.424810858	6.254611506	0	0	0	0	0	1.196240629	0	down	12	12	4	0	11	0	3	0	4	6	0	0	0	0	0	1	0	1.342266808	1.15642937	0.450213547	0	1.222934905	0	0.355824982	0	0.445535205	0.821395133	0
BARD1	1.513699123	0.001323862	0.005544968	104.4031205	28.52272815	12.72811377	27.73990317	5.910240091	40.42848129	25.21378394	66.69290407	68.49621716	40.65497479	102.9184759	296.6406133	98.52567099	79.84998172	54.05310077	132.7827098	78.84933917	up	132	32	14	28	5	45	22	89	80	39	100	286	104	74	37	111	88	1.721592481	0.359572663	0.183732263	0.396549804	0.06481559	0.64230739	0.304254271	0.915954772	1.038988745	0.622535759	1.307139105
BARX1	-4.807082881	0.000970515	0.004243067	3.954663654	8.022017293	20.00132164	0	11.82048018	3.593642781	5.73040544	0	2.568608144	0	0	0	0	0	0	0	0	down	5	9	22	0	10	4	5	0	3	0	0	0	0	0	0	0	0	0.202057609	0.313348757	0.894599908	0	0.401659697	0.17690462	0.214255898	0	0.120723242	0	0
BARX2	-6.405487976	2.09E-08	2.99E-07	7.909327308	416.253564	306.3838815	85.20113117	0	746.5792877	1853.213119	585.9983256	23.97367601	28.14575177	0	0	1.894724442	11.86959188	7.304473077	7.177443771	5.376091307	down	10	467	337	86	0	831	1617	782	28	27	0	0	2	11	5	6	6	0.396090867	15.9364642	13.43153638	3.698933828	0	36.02216671	67.91448712	24.44157449	1.104376839	1.308886121	0
BATF3	2.85113196	5.97E-06	4.84E-05	0	5.348011529	10.00066082	5.944264965	3.546144054	3.593642781	4.584324352	20.98203724	5.993419002	3.127305753	17.4961409	22.81850871	7.578897769	30.2135066	147.5503562	45.45714388	51.96888263	up	0	6	11	6	3	4	4	28	7	3	17	22	8	28	101	38	58	0	0.37878962	0.811073488	0.477420529	0.218494678	0.32077501	0.310802229	1.619019896	0.510774288	0.269048814	1.248477903
BAZ1A	1.150679076	7.29E-05	0.000446987	53.78342569	61.50213258	60.91311591	137.708805	66.19468902	76.3649091	87.10216269	86.92558283	110.4501502	179.2988632	203.7785823	323.6079418	127.8938998	126.2492954	242.5085062	172.2586505	232.9639566	up	68	69	67	139	56	85	76	116	129	172	198	312	135	117	166	144	260	0.776832111	0.679121702	0.770183166	1.724313937	0.63585682	1.062701176	0.92063912	1.045692138	1.467480694	2.404860964	2.266985948
BCAN	4.724814828	6.33E-07	6.44E-06	3663.600409	59.71946207	16.36471771	343.7766572	42.55372865	12.57774973	222.3397311	1470.241323	89.04508231	15.63652876	23236.93349	12868.60171	11541.71394	22133.55169	8999.110831	18727.14704	12380.24226	up	4632	67	18	347	36	14	194	1962	104	15	22578	12407	12183	20512	6160	15655	13817	82.21201735	1.024523252	0.321469832	6.687742012	0.635071036	0.271937293	3.651119613	27.47852107	1.838080483	0.325837664	401.622102
BCAR1	-1.442325373	6.70E-10	1.29E-08	158.1865462	190.7457445	209.1047263	131.7645401	152.4841943	237.1804235	153.5748658	218.812674	238.8805574	160.5350286	28.81717325	57.04627179	61.57854437	74.45471269	87.65367693	66.9894752	101.2497196	down	200	214	230	133	129	264	134	292	279	154	28	55	65	69	60	56	113	2.316866405	2.135821884	2.681018407	1.67303844	1.485298552	3.346947519	1.646013419	2.669202022	3.218397112	2.183408452	0.325083113
BCAT1	1.46451669	0.010903683	0.032942738	9.491192769	22.28338137	78.1869846	118.8852993	53.19216082	13.47616043	8.022567616	44.21214989	26.54228415	132.3892769	275.8215154	328.7939665	83.36787545	44.24120609	78.88830923	56.22330954	110.2098718	up	12	25	86	120	45	15	7	59	31	127	268	317	88	41	54	47	123	0.085008907	0.152582054	0.613031232	0.923097797	0.316846381	0.116291621	0.052582206	0.329809222	0.218680123	1.101108657	1.902757148
BCAT2	-1.122590031	0.001795492	0.007215649	382.8114417	2267.556888	702.7737104	445.8198724	1296.706676	1191.292582	642.9514904	334.9632373	622.4593735	827.6935892	504.3005319	535.1977499	323.9978796	264.3681827	523.0002723	349.3022635	301.9571284	down	484	2544	773	450	1097	1326	561	447	727	794	490	516	342	245	358	292	337	12.79229177	57.92957783	20.55812259	12.91513025	28.81792274	38.35486847	15.72256621	9.322622846	19.13382666	25.6842428	12.97969407
BCHE	5.187419593	6.95E-16	3.78E-14	14.23678915	10.69602306	13.63726476	10.8978191	4.728192073	23.35867808	1.146081088	64.44482865	0.856202715	0	687.495419	683.5180565	622.4169792	740.2309117	211.8297192	363.6571511	395.1427111	up	18	12	15	11	4	26	1	86	1	0	668	659	657	686	145	304	441	0.526733063	0.302537757	0.441682606	0.349537714	0.116340551	0.832655589	0.031029562	1.9858394	0.029139527	0	19.5911495
BCKDHB	1.484667817	6.03E-08	7.86E-07	403.3756927	556.193199	274.5635971	210.0306954	449.1782469	293.7802973	233.800542	340.9581051	160.1099076	355.4704206	1015.805357	462.5934039	808.0999746	1116.82069	1018.243547	1368.499279	631.6907286	up	510	624	302	212	380	327	204	455	187	341	987	446	853	1035	697	1144	705	9.753328856	10.28128844	5.811531521	4.402525038	7.223028673	6.843912106	4.136856303	6.866282781	3.561137381	7.981423224	18.91756461
BCKDK	-1.20262945	6.21E-08	8.08E-07	1187.980962	2559.914852	2205.600287	1952.691041	3091.055567	1618.037662	2606.188394	2670.713597	2113.1083	1344.741474	814.0851443	751.9735826	1029.782734	793.1045482	1446.285669	805.069943	854.7985178	down	1502	2872	2426	1971	2615	1801	2274	3564	2468	1290	791	725	1087	735	990	673	954	40.44264488	66.62455401	65.72965865	57.62879298	69.98329093	53.07100467	64.92585151	75.72423766	66.17275292	42.51112492	21.34575313
BCL11A	-3.328279231	0.000272526	0.001409294	109.1487168	0.891335255	25.45622755	10.8978191	24.82300838	10.78092834	100.8551357	7.493584727	123.2931909	4.169741004	0	7.260434591	2.842086663	0	7.304473077	0	11.64819783	down	138	1	28	11	21	12	88	10	144	4	0	7	3	0	5	0	13	0.669591611	0.004180336	0.136706735	0.057957132	0.101275236	0.063721522	0.452763247	0.038287633	0.695757409	0.023753859	0
BCL2A1	2.470857966	0.00013958	0.000793855	1.581865462	0	30.91113345	22.78634903	24.82300838	5.390464171	16.04513523	9.741660145	5.137216287	32.31549278	54.54679222	57.04627179	57.78909549	14.02769949	67.20115231	66.9894752	256.2603523	up	2	0	34	23	21	6	14	13	6	31	53	55	61	13	46	56	286	0.131884801	0	2.256028768	1.646932771	1.376376023	0.43300208	0.978927132	0.676450002	0.393985677	2.501898673	3.502724697
BCL2L1	-1.39062215	0.00016616	0.000923448	1637.230753	3270.30905	2307.425197	1009.534333	2751.807786	3829.026383	7277.614909	2436.164395	1378.48637	5535.331182	970.5212277	612.9881205	864.9417078	1374.71455	1476.964456	1100.541378	1990.945814	down	2070	3669	2538	1019	2328	4262	6350	3251	1610	5310	943	591	913	1274	1011	920	2222	51.99347242	79.39743116	64.14621838	27.79303303	58.11851436	117.1563687	169.1257671	64.43517974	40.26880887	163.2361219	23.73862456
BCL2L11	-1.625597925	0.000364024	0.001820913	416.0306164	188.963074	95.46085329	191.2071897	303.7863407	296.4755294	84.81000051	200.8280707	416.970722	551.4482477	93.65581306	16.59527907	89.05204878	53.95269035	45.28773308	81.34436274	241.9241088	down	526	212	105	193	257	330	74	268	487	529	91	16	94	50	31	68	270	6.199364885	2.152670592	1.245236141	2.470028964	3.010562369	4.256468011	0.924806239	2.492435028	5.715508119	7.630630017	1.074900411
BCL2L12	-1.33334687	2.32E-07	2.62E-06	132.085766	492.9083959	270.9269932	294.2411158	391.257894	353.9738139	276.2055422	191.0864105	360.4613428	289.7969998	108.0643997	96.46005957	90.94677322	103.5891655	189.9163	108.8578972	151.4265718	down	167	553	298	297	331	394	241	255	421	278	105	93	96	96	130	91	169	6.298572897	17.96929681	11.30948727	12.16369215	12.40814138	16.2628213	9.638297072	7.589155763	15.81146877	12.83257333	3.968993335
BCL2L2	1.286989073	1.05E-09	1.95E-08	390.720769	244.2258598	393.662376	570.6494367	484.6396874	342.2944749	308.2958127	591.243835	469.1990876	489.9445679	1119.753018	728.117869	1208.834194	1067.184215	948.1206054	1464.198529	784.0133156	up	494	274	433	576	410	381	269	789	548	470	1088	702	1276	989	649	1224	875	9.840435359	4.702385058	8.679130597	12.45928526	8.117536896	8.305892745	5.68194755	12.40200678	10.87007029	11.45851906	21.72109129
BCL3	1.338675	0.016068381	0.045572936	38.75570381	81.11150818	99.09745723	137.708805	304.9683887	47.61576685	6.876486528	35.21984822	42.81013573	249.142025	414.7614579	249.9663909	125.9991754	99.27295025	128.5587262	331.3586541	494.6004002	up	49	91	109	139	258	53	6	47	50	239	403	241	133	92	88	277	552	1.726571363	2.762549749	3.864701132	5.318467816	9.035687656	2.043799563	0.224180214	1.306814391	1.754376848	10.30693706	14.23176884
BCL7A	-2.038082815	2.47E-05	0.000172803	92.5391295	235.3125073	82.73273952	83.21970952	94.56384145	147.339354	190.2494606	181.3447504	148.9792723	16.67896401	58.66353126	7.260434591	64.42063103	38.84593706	8.765367693	20.33609068	17.92030436	down	117	264	91	84	80	164	166	242	174	16	57	7	68	36	6	17	20	1.344952631	2.614600356	1.052600283	1.048536843	0.914037817	2.063188717	2.023423509	2.195149435	1.991749905	0.225104605	0.656691454
BCO1	-1.622052485	0.009920084	0.03052202	66.43834938	123.8956004	338.204166	42.60056559	85.10745731	28.74914225	5.73040544	176.8485996	93.32609589	59.4188093	34.9922818	1.037204942	71.9995288	26.97634518	26.29610308	57.41955017	13.44022827	down	84	139	372	43	72	32	5	236	109	57	34	1	76	25	18	48	15	2.058753254	2.935080891	9.174215039	1.144397104	1.753923147	0.858319482	0.129942912	4.564199434	2.660210115	1.709791438	0.83515928
BCORL1	-1.273949511	3.17E-05	0.000215234	181.1235953	147.9616523	114.553024	200.1235872	150.1200983	254.2502268	64.18054093	126.6415819	277.4096795	195.9778272	75.1304874	38.37658284	118.4202776	94.95673502	70.12294154	50.2421064	48.38482176	down	229	166	126	202	127	283	56	169	324	188	73	37	125	88	48	42	54	2.258898599	1.410748521	1.250641287	2.16369432	1.245139542	3.055073536	0.585742663	1.315453666	3.182516719	2.269668199	0.721688019
BDKRB2	2.287986319	2.31E-06	2.08E-05	4.745596385	14.26136408	5.454905903	14.86066241	14.18457622	5.390464171	25.21378394	4.496150836	23.11747329	34.40036328	55.57597698	15.55807412	117.4729154	50.71552893	125.6369369	56.22330954	75.2652783	up	6	16	6	15	12	6	22	6	27	33	54	15	124	47	86	47	84	0.062946332	0.144617026	0.063339028	0.170880978	0.125127704	0.068888132	0.244736891	0.049670442	0.282063814	0.423717489	0.567777688
BEGAIN	4.915411868	2.48E-11	6.29E-10	22.93704919	0	0.909150984	9.907108276	8.274336127	0	22.92162176	2.997433891	1.712405429	0	443.5786311	156.6179462	288.9454774	220.1269766	135.8631992	106.4654159	112.8979174	up	29	0	1	10	7	0	20	4	2	0	431	151	305	204	93	89	126	0.576877272	0	0.020016419	0.216007442	0.138400138	0	0.421864522	0.062787475	0.039616842	0	8.592669006
BEST1	2.035919868	5.45E-14	2.22E-12	71.18394577	45.45809799	42.73009624	51.51696303	82.74336127	75.4664984	34.38243264	70.43969643	28.25468958	67.75829131	192.4575499	125.5017979	223.5774842	200.7040081	222.0559815	370.8345948	301.0611132	up	90	51	47	52	70	84	30	94	33	65	187	121	236	186	152	310	336	1.230581622	0.600783994	0.64664621	0.772066202	0.951303306	1.256959199	0.434957423	1.01419944	0.449310208	1.087738604	2.56256508
BEST3	5.786151836	2.12E-08	3.04E-07	0.790932731	0	0	0	0	0	0	0	5.137216287	3.127305753	82.33478072	199.1433488	15.15779554	2.158107614	13.14805154	15.55112817	25.98444132	up	1	0	0	0	0	0	0	0	6	3	80	192	16	2	9	13	29	0.01139319	0	0	0	0	0	0	0	0.068070824	0.041832118	0.913483473
BEST4	-1.561546116	0.000125377	0.00072514	65.64741665	49.02343901	105.4615141	120.866721	54.37420884	62.88874867	238.3848663	77.93328116	65.07140631	88.60699633	13.37940187	23.85571366	19.89460664	21.58107614	21.91341923	35.88721886	82.43340004	down	83	55	116	122	46	70	208	104	76	85	13	23	21	20	15	30	92	2.911741945	1.662331911	4.094809881	4.647483996	1.603930968	2.687489706	7.737411627	2.878960636	2.654928396	3.649530401	0.457070849
BET1L	-1.244068627	5.61E-12	1.58E-10	907.9907749	1423.462402	1596.469127	1065.01414	1690.328666	1651.278858	1695.053929	929.2045061	1324.545599	1373.929661	571.1975412	382.7286234	638.522137	569.7404101	598.9667923	668.6985113	605.7062872	down	1148	1597	1756	1075	1430	1838	1479	1240	1547	1318	555	369	674	528	410	559	676	23.00204878	27.56828883	35.40381858	23.38925443	28.47827766	40.30362582	31.42319804	19.60531905	30.86593062	32.32089006	11.14507503
BEX1	-3.053590928	3.15E-12	9.27E-11	911.9454386	6629.751625	6955.005026	3211.884503	3905.486652	3952.108648	13955.82941	6260.140681	8651.92843	3308.689486	1078.585627	241.6687514	833.6787545	953.8835655	419.2767546	266.7616602	1073.426231	down	1153	7438	7650	3242	3304	4399	12177	8354	10105	3174	1048	233	880	884	287	223	1198	95.83148054	532.6173709	639.7956585	292.6005802	272.943012	400.1352677	1073.190385	547.8995688	836.3337795	322.8710326	87.2982534
BGN	2.075091015	0.00369374	0.013405766	208.0153082	5357.816216	594.5847434	172.383684	801.4285563	294.678708	214.3171635	72.68777185	79.62685245	112.5830071	4754.833586	2075.447088	5229.43946	1510.67533	2227.864289	2964.284277	4563.405504	up	263	6011	654	174	678	328	187	97	93	108	4620	2001	5520	1400	1525	2478	5093	7.862766495	154.8269719	19.67425705	5.648747474	20.14662832	10.73167354	5.928144934	2.288331618	2.76864331	3.95172446	138.4289699
BHMT	2.506211447	0.000645749	0.002987404	0	2.674005764	1.818301968	3.96284331	0	2.695232086	8.022567616	2.997433891	0	0	5.145923795	24.8929186	12.31570887	11.86959188	18.99163	9.569925028	4.480076089	up	0	3	2	4	0	3	7	4	0	0	5	24	13	11	13	8	5	0	0.074183419	0.057761211	0.124666165	0	0.094232467	0.213039897	0.09059264	0	0	0.143827097
BHMT2	5.627728522	2.69E-23	3.66E-21	2.372798192	0.891335255	8.182358854	3.96284331	7.092288109	3.593642781	6.876486528	0	15.41164886	9.381917258	318.0180905	39.41378778	489.7862683	114.3797036	534.6874293	240.4443663	247.3002001	up	3	1	9	4	6	4	6	0	18	9	309	38	517	106	366	201	276	0.10508967	0.030179986	0.317235839	0.152153534	0.208902229	0.153346103	0.22286794	0	0.627878637	0.385855372	10.84832364
BICD1	1.316075008	0.000906544	0.003992721	226.206761	73.98082615	180.9210458	300.1853808	82.74336127	156.323461	43.55108135	228.5543342	135.2800289	421.1438414	492.9794995	906.5171189	453.7865039	400.3289624	254.1956631	424.6654231	290.3089306	up	286	83	199	303	70	174	38	305	158	404	479	874	479	371	174	355	324	1.920698067	0.480232359	1.344767193	2.209627044	0.467244456	1.278840241	0.270604017	1.616294528	1.056609675	3.320608697	3.223992042
BID	2.307608708	3.56E-16	2.02E-14	188.2419899	207.6811144	171.8295359	405.2007285	229.3173155	66.48239145	241.8231096	182.8434673	130.9990153	289.7969998	1083.731551	852.582462	1118.834783	1370.398335	1067.913964	1162.745891	665.7393068	up	238	233	189	409	194	74	211	244	153	278	1053	822	1181	1270	731	972	743	6.086568115	5.133714498	4.863605006	11.35800667	4.931173806	2.071100762	5.721838048	4.923942276	3.896291044	8.701289037	26.98915468
BIN1	1.743326783	0.000133684	0.000766559	151.0681516	84.6768492	803.6894696	783.6522646	674.9494184	593.8494696	1980.42812	484.8349318	1327.114208	917.3430208	1932.808977	1394.003441	2539.878115	2571.385222	4534.616886	1904.415081	3404.857828	up	191	95	884	791	571	661	1728	647	1550	880	1878	1344	2681	2383	3104	1592	3800	5.009478954	2.146658975	23.32987529	22.52780896	14.88498317	18.97293976	48.05742577	13.39032343	40.48138076	28.24783261	49.36511564
BIN2	2.47742021	1.43E-07	1.70E-06	2.372798192	11.58735831	18.18301968	26.74919234	70.92288109	7.187285562	10.31472979	23.97947113	14.55544615	20.84870502	90.56825879	47.71142731	117.4729154	103.5891655	173.8464592	151.9225598	115.5859631	up	3	13	20	27	60	8	9	32	17	20	88	46	124	96	119	127	129	0.089354551	0.333594619	0.599413309	0.87325779	1.776232138	0.260771058	0.28424675	0.752095514	0.504206888	0.729069093	2.626899612
BIRC7	4.475109214	3.76E-05	0.000250133	5.536529115	0	4.545754919	0	0	0	0	0.749358473	0	0	24.70043421	16.59527907	1.894724442	2.158107614	103.7235177	14.35488754	11.64819783	up	7	0	5	0	0	0	0	1	0	0	24	16	2	2	71	12	13	0.32181749	0	0.231303695	0	0	0	0	0.036277655	0	0	1.105829641
BLCAP	-1.119253889	6.02E-06	4.88E-05	1320.85766	3183.84953	2959.286452	1172.010909	2721.074538	1612.647198	3599.840698	2071.226819	1850.254066	1773.182362	1015.805357	674.183212	1265.675927	1039.128816	1161.411219	873.2556588	1144.211433	down	1670	3572	3255	1183	2302	1795	3141	2764	2161	1701	987	650	1336	963	795	730	1277	45.9834463	84.73771682	90.18555908	35.37146703	63.00041581	54.09080912	91.70870456	60.05520887	59.25216761	57.32349076	27.23752113
BLM	3.377722267	8.91E-10	1.69E-08	7.909327308	10.69602306	3.636603935	22.78634903	0	19.7650353	8.022567616	2.248075418	14.55544615	9.381917258	110.1227692	270.7104898	98.52567099	94.95673502	30.67878692	83.736844	32.25654784	up	10	12	4	23	0	22	7	3	17	9	107	261	104	88	21	70	36	0.136575265	0.14119963	0.05497092	0.341101139	0	0.32882794	0.101374253	0.032331131	0.231198708	0.150438097	1.464607354
BLNK	2.927770862	6.92E-12	1.92E-10	7.118394577	10.69602306	29.09283148	32.69345731	27.18710442	6.288874867	20.62945958	25.47818807	21.40506786	23.97601077	27.78798849	109.9437238	121.2623643	206.0992772	292.1789231	226.0894788	104.8337805	up	9	12	32	33	23	7	18	34	25	23	27	106	128	191	200	189	117	0.31358635	0.360226907	1.121929539	1.248567031	0.796517878	0.266923407	0.665035338	0.934805277	0.867399325	0.980811946	0.942852565
BLOC1S2	1.102501891	1.40E-06	1.32E-05	378.0658453	332.46805	401.8447348	479.5040405	624.1213536	244.3677091	330.0713534	633.9572679	310.8015854	292.9243055	819.2310681	904.4427091	640.4168614	991.6504487	1183.324639	901.9654339	615.5624546	up	478	373	442	484	528	272	288	846	363	281	796	872	676	919	810	754	687	12.00202415	8.068925277	11.1673424	13.19639308	13.1769098	7.47428206	7.667903949	16.76195074	9.076066197	8.635275334	20.03111154
BMP2	1.265793933	0.048741094	0.111747027	91.74819677	11.58735831	157.2831202	2.972132483	29.55120045	7.187285562	17.19121632	2043.500555	148.1230696	82.35238482	485.7752062	88.16242003	116.5255532	139.1979411	75.96652	65.79323457	96.76964352	up	116	13	173	3	25	8	15	2727	173	79	472	85	123	129	52	55	108	2.313276259	0.223353687	3.47149527	0.064964193	0.495521578	0.174595674	0.317189168	42.9123449	3.435421622	1.928145809	9.433587713
BMP4	1.273286032	0.015247627	0.043587406	9.491192769	16.93536984	8.182358854	12.87924076	46.09987271	18.8666246	13.75297306	20.98203724	0.856202715	21.89114027	23.67124946	6.223229649	46.42074883	55.03174416	80.34920385	31.10225634	43.90474567	up	12	19	9	13	39	21	12	28	1	21	23	6	49	51	55	26	49	0.409570005	0.558702688	0.309093854	0.481807473	1.323014351	0.784404671	0.434295891	0.754106225	0.033986882	0.877221893	0.786756093
BMP5	-3.90373562	0.002240702	0.008693879	510.9425441	14.26136408	58.18566296	363.5908737	43.73577667	78.16173049	0	42.71343294	280.8344904	1411.45733	1.029184759	107.8693139	0	2.158107614	11.68715692	8.3736844	0	down	646	16	64	367	37	87	0	57	328	1354	1	104	0	2	8	7	0	11.73838136	0.250481665	1.170190678	7.241441778	0.668236928	1.730090928	0	0.817293698	5.934907721	30.11186337	0.018211305
BMP8B	4.58690084	1.30E-07	1.57E-06	17.40052008	0	2.727452951	0	0	2.695232086	0	0	1.712405429	3.127305753	77.18885692	196.031734	37.89448884	83.08714315	13.14805154	15.55112817	51.96888263	up	22	0	3	0	0	3	0	0	2	3	75	189	40	77	9	13	58	0.327633354	0	0.044955998	0	0	0.048894573	0	0	0.029659229	0.054680182	1.119417448
BMPR1B	2.613322193	0.001328501	0.005557154	421.5671455	23.17471662	195.4674615	154.5508891	20.09481631	14.37457112	2.292162176	406.1522922	18.83645972	0	1235.021711	637.8810391	1043.993168	758.5748264	371.0672323	544.289486	794.7654982	up	533	26	215	156	17	16	2	542	22	0	1200	615	1102	703	254	455	887	6.470906029	0.271951522	2.626499406	2.05658074	0.205135043	0.212584622	0.02574693	5.192359667	0.26596531	0	14.60106424
BNC2	-2.964407259	3.74E-15	1.83E-13	382.020509	661.370759	455.4846429	507.2439437	633.5777377	402.4879915	205.1485148	287.004295	165.2471239	439.9076759	83.36396547	10.37204942	61.57854437	36.68782944	27.75699769	56.22330954	94.08159787	down	483	742	501	512	536	448	179	383	193	422	81	10	65	34	19	47	105	2.552420741	3.378230679	2.664058905	2.938044553	2.815288943	2.590938637	1.003034201	1.597097778	1.015609777	2.729360205	0.428998264
BOK	1.557152972	0.033679753	0.083346829	39.54663654	14.26136408	26.36537853	158.5137324	141.8457622	24.25708877	19.4833785	82.429432	5.137216287	289.7969998	271.7047764	124.464593	11.36834665	52.87363655	622.3411062	49.04586577	518.7928111	up	50	16	29	160	120	27	17	110	6	278	264	120	12	49	426	41	579	1.351360072	0.372564374	0.788678569	4.695743253	3.223557158	0.798617499	0.487200333	2.345964095	0.161479263	9.195792102	7.151059425
BORA	1.70577681	0.00394139	0.014176473	1.581865462	10.69602306	3.636603935	9.907108276	0	8.085696257	0	5.245509309	2.568608144	3.127305753	19.55451042	24.8929186	9.473622211	8.632430457	11.68715692	8.3736844	20.60835001	up	2	12	4	10	0	9	0	7	3	3	19	24	10	8	8	7	23	0.045036861	0.232808923	0.090635653	0.244523946	0	0.221796456	0	0.12438378	0.067270367	0.082680413	0.42880229
BPIFB2	6.892424771	4.97E-14	2.05E-12	0	0	0	2.972132483	0	0.898410695	0	0	0	0	98.80173686	15.55807412	64.42063103	42.08309848	13.14805154	10.76616566	73.47324786	up	0	0	0	3	0	1	0	0	0	0	96	15	68	39	9	9	82	0	0	0	0.123253983	0	0.041406679	0	0	0	0	3.640265331
BRCA2	1.809332905	0.018069078	0.05029098	3.954663654	5.348011529	0.909150984	0	7.092288109	15.27298182	5.73040544	2.248075418	2.568608144	2.084870502	5.145923795	54.9718619	26.52614219	4.316215228	10.22626231	8.3736844	0.896015218	up	5	6	1	0	6	17	5	3	3	2	5	53	28	4	7	7	1	0.029956313	0.030970618	0.00602864	0	0.035729148	0.111465703	0.031764786	0.014182971	0.017897981	0.014665323	0.030022976
BRI3BP	1.013602654	0.006425073	0.021337671	22.93704919	83.78551395	87.27849444	38.63772228	49.64601676	168.0028	58.45013549	42.71343294	131.855218	77.14020857	139.9691272	73.64155085	211.2617753	241.7080528	103.7235177	141.1563942	163.0747696	up	29	94	96	39	42	187	51	57	154	74	136	71	223	224	71	118	182	0.31325616	0.874801941	1.043455226	0.457456193	0.450924636	2.210635846	0.584156717	0.48585209	1.656482198	0.978310268	1.472332546
BRICD5	-1.088713842	0.036574093	0.088995299	23.72798192	73.98082615	62.73141788	365.5722954	96.92793749	36.8348385	38.96675699	76.43456421	102.7443257	50.03689204	17.4961409	121.3529782	31.2629533	33.45066802	33.60057616	46.65338451	21.50436523	down	30	83	69	369	82	41	34	102	120	48	17	117	33	31	23	39	24	1.034247829	2.465254257	2.393610145	13.81379514	2.809766732	1.546896293	1.242910499	2.774796461	4.119542987	2.02529304	0.587377986
BRINP1	2.72696028	0.000130621	0.000750873	334.5645451	0	94.55170231	67.36833628	179.6712988	13.47616043	5.73040544	29.22498043	83.05166331	53.1641978	998.3092162	797.6106001	784.415919	589.1633787	198.6816677	435.4315888	186.3711653	up	423	0	104	68	152	15	5	39	97	51	970	769	828	546	136	364	208	8.676426449	0	2.146519433	1.514581741	3.098825783	0.336717556	0.108749709	0.631237406	1.98123817	1.280306552	19.9405732
BRINP2	3.294479107	0.02769007	0.07130892	747.4314306	0	16.36471771	7.925686621	0	0	19.4833785	1.498716945	2.568608144	0	1322.502415	2409.427079	612.943357	188.8344162	230.8213492	306.2376009	393.3506806	up	945	0	18	8	0	0	17	2	3	0	1285	2323	647	175	158	256	439	19.07297756	0	0.365561253	0.175331504	0	0	0.363825544	0.031852556	0.060293761	0	25.99292768
BRINP3	6.836423505	5.07E-06	4.18E-05	0	0	0	0	0	0	0	0	0.856202715	0	77.18885692	73.64155085	1.894724442	1.079053807	0	14.35488754	0	up	0	0	0	0	0	0	0	0	1	0	75	71	2	1	0	12	0	0	0	0	0	0	0	0	0	0.02275888	0	1.717960196
BRSK2	4.317313529	9.01E-09	1.40E-07	5.536529115	3.565341019	0.909150984	16.84208407	0	0	1.146081088	20.98203724	4.281013573	1.042435251	326.2515686	148.3203066	48.31547327	20.50202233	93.49725539	40.67218137	89.60152178	up	7	4	1	17	0	0	1	28	5	1	317	143	51	19	64	34	100	0.088718482	0.043677354	0.012753137	0.233963584	0	0	0.013439207	0.28002815	0.063103071	0.015511698	4.026620559
BSPRY	-3.839353087	1.53E-07	1.81E-06	14.23678915	24.95738713	146.3733084	347.7395005	101.6561296	7.187285562	2.292162176	137.1326005	110.4501502	486.8172622	9.262662831	13.48366424	5.684173326	10.79053807	2.921789231	14.35488754	10.75218261	down	18	28	161	351	86	8	2	183	129	467	9	13	6	10	2	12	12	0.552630584	0.740628985	4.973810677	11.70180373	2.624302614	0.268798213	0.065110343	4.433442682	3.943815154	17.54779538	0.276930189
BST2	2.246795937	6.35E-06	5.09E-05	168.4686717	155.0923343	380.0251112	366.5630062	1131.219953	132.9647829	442.3873	404.6535753	375.016789	408.6346184	976.6963362	221.9618575	1365.148961	1185.880134	5212.471988	3003.760218	1205.140468	up	213	174	418	370	957	148	386	540	438	392	949	214	1441	1099	3568	2511	1345	15.01060001	10.56447596	29.641194	28.31414521	67.03219447	11.41442775	28.84452092	30.02892643	30.73668238	33.81020358	67.02704034
BTBD11	3.704385791	5.51E-09	8.94E-08	33.21917469	6.239346783	9.091509838	18.82350572	0	3.593642781	37.82067591	3.746792363	5.137216287	17.72139927	228.4790165	373.393779	33.15767774	146.7513178	227.89956	26.31729383	197.1233479	up	42	7	10	19	0	4	33	5	6	17	222	360	35	136	156	22	220	0.382993463	0.054994641	0.091757809	0.188139053	0	0.039918668	0.319090289	0.03597822	0.054482591	0.189729238	2.028898993
BTBD16	-2.221852047	7.97E-08	1.01E-06	24.51891465	24.06605188	24.54707656	29.72132483	26.0050564	18.8666246	50.42756787	40.46535753	33.39190587	12.50922301	5.145923795	7.260434591	2.842086663	5.395269035	10.22626231	1.196240629	10.75218261	down	31	27	27	30	22	21	44	54	39	12	5	7	3	5	7	1	12	1.203974852	0.9034409	1.055165175	1.265203132	0.849241978	0.89258379	1.812032467	1.654920283	1.508289677	0.570400947	0.194621631
BTBD19	-2.221198745	0.000185742	0.001015773	132.8766988	9.804687803	40.00264329	67.36833628	53.19216082	43.12371337	13.75297306	20.23267876	44.52254116	91.73430208	3.087554277	0	15.15779554	11.86959188	5.843578462	17.94360943	23.29639566	down	168	11	44	68	45	48	12	27	52	88	3	0	16	11	4	15	26	7.674487322	0.432925372	2.022524219	3.373123839	2.043175422	2.399690917	0.581271345	0.973265777	2.365417823	4.92001054	0.137349388
BTBD8	1.09371656	0.000929062	0.004078481	40.33756927	32.97940443	20.91047263	43.59127641	47.28192073	66.48239145	19.4833785	21.73139571	28.25468958	31.27305753	139.9691272	100.6088793	67.2627177	47.47836751	35.06147077	61.00827205	73.47324786	up	51	37	23	44	40	74	17	29	33	30	136	97	71	44	24	51	82	0.600881868	0.375578661	0.272676507	0.562930632	0.468416263	0.954167504	0.212385773	0.26961529	0.387166072	0.432596944	1.605917434
BTC	2.733074433	0.001428003	0.005924018	64.85648392	0	21.81962361	16.84208407	0	0	34.38243264	1.498716945	25.68608144	12.50922301	29.84635801	242.7059563	19.89460664	254.6566985	130.0196208	45.45714388	104.8337805	up	82	0	24	17	0	0	30	2	30	12	29	234	21	236	89	38	117	2.091095343	0	0.615846088	0.470752013	0	0	0.811220307	0.040245523	0.761808242	0.374528178	0.741179437
BTG3	1.164341783	0.012326397	0.03645283	255.471272	129.2436119	561.855308	42.60056559	92.19974542	201.2439957	74.49527072	77.18392269	610.4725355	380.4888666	626.7735182	623.3601699	446.2076061	596.7167553	648.6372093	392.3669262	472.2000198	up	323	145	618	43	78	224	65	103	713	365	609	601	471	553	444	328	527	14.60644935	5.64924486	28.12105262	2.111513549	3.505821404	11.0857258	3.11682966	3.675419852	32.10673139	20.2012512	27.60099949
BTK	2.239607867	1.18E-06	1.13E-05	18.19145281	11.58735831	52.73075706	53.49838469	85.10745731	21.56185669	11.46081088	26.97690502	13.69924343	34.40036328	94.68499782	76.75316568	90.94677322	104.6682193	407.5895977	186.613538	125.4421305	up	23	13	58	54	72	24	10	36	16	33	92	74	96	97	279	156	140	0.533654057	0.259869669	1.354131798	1.360532816	1.660418359	0.609420698	0.246030844	0.659116339	0.36967186	0.937107016	2.139366488
BTLA	3.34079132	0.023328519	0.061822995	2.372798192	0	0	0	0	0	0	0	0	1.042435251	0	0	5.684173326	7.55337665	8.765367693	3.588721886	1.792030436	up	3	0	0	0	0	0	0	0	0	1	0	0	6	7	6	3	2	0.067050676	0	0	0	0	0	0	0	0	0.027354273	0
BVES	-1.380705288	0.024498422	0.064316364	11.07305823	58.82812682	150.0099123	310.092489	320.3350129	115.8949797	1.146081088	177.597958	88.1888796	143.8560646	82.33478072	84.01360027	34.10503996	30.2135066	24.83520846	40.67218137	73.47324786	down	14	66	165	313	271	129	1	237	103	138	80	81	36	28	17	34	82	0.173098802	0.703056492	2.052820295	4.202363781	3.330338414	1.745539636	0.013110631	2.31228823	1.268141397	2.088278328	0.991337178
C10orf105	1.338351733	0.001178479	0.005013796	374.9021144	657.805418	83.64189051	126.8109859	453.906439	389.9102417	583.3552738	212.8178062	288.5403148	67.75829131	1117.694648	820.4291088	935.0465122	500.6809665	543.4527969	641.1849769	1173.779935	up	474	738	92	128	384	434	509	284	337	65	1086	791	987	464	372	536	1310	6.900171089	9.255889077	1.347628875	2.023367496	5.556045485	6.914252352	7.857002229	3.262326732	4.885126883	1.158078887	15.8444338
C10orf90	3.993353799	1.33E-06	1.26E-05	5.536529115	0	0.909150984	0	0	3.593642781	1.146081088	23.23011265	0	4.169741004	58.66353126	118.2413633	35.05240218	33.45066802	52.59220616	17.94360943	123.6501001	up	7	0	1	0	0	4	1	31	0	4	57	114	37	31	36	15	138	0.124703279	0	0.017925893	0	0	0.07798549	0.018890237	0.435781838	0	0.087213376	1.017700697
C11orf54	-1.298338612	0.000444267	0.002168298	266.5443303	328.0113738	702.7737104	250.6498394	416.0809024	407.8784556	210.8789202	932.20194	1292.009896	234.5479315	257.2961897	281.0825392	177.1567353	175.8857706	175.3073539	197.3797037	171.1389066	down	337	368	773	253	352	454	184	1244	1509	225	250	271	187	163	120	165	191	5.530255808	5.2028751	12.76426396	4.508365553	5.741310485	8.153520202	3.201774336	16.10880399	24.65863257	4.518987162	4.111693278
C11orf71	-1.044278346	0.000113856	0.000664487	323.4914869	268.2919117	237.2884068	252.631261	307.3324847	495.0242931	730.0536531	461.6048192	343.3372885	212.6567912	241.8584184	233.3711119	185.6829953	147.8303716	151.93304	116.035341	155.0106327	down	409	301	261	255	260	551	637	616	401	204	235	225	196	137	104	97	173	13.33218845	8.453272973	8.560903591	9.026130291	8.423731865	19.65638789	22.01786196	15.84478845	13.01628168	8.138635023	7.677350703
C11orf87	-2.570722422	0.001277315	0.005369602	115.4761787	0	278.200201	221.9192254	100.4740815	10.78092834	38.96675699	83.92814894	331.3504505	17.72139927	6.175108554	25.93012354	15.15779554	5.395269035	5.843578462	5.981203143	76.16129351	down	146	0	306	224	85	12	34	112	387	17	6	25	16	5	4	5	85	1.781856906	0	3.757875248	2.968597171	1.031079009	0.160278472	0.440003836	1.078612847	4.703220757	0.253928917	0.073389952
C12orf29	1.500857258	2.05E-11	5.23E-10	83.04793673	112.3082421	68.18632378	72.32189041	43.73577667	85.34901605	72.20310855	62.94611171	71.92102802	103.2010898	284.0549935	307.0126627	164.8410265	247.1033218	195.7598785	199.772185	138.8823588	up	105	126	75	73	37	95	63	84	84	99	276	296	174	229	134	167	155	2.583139361	2.670603077	1.856610338	1.950135014	0.90471817	2.557738392	1.643450637	1.630667521	2.057795693	2.980828585	6.805076342
C12orf54	2.071959241	0.026396846	0.068503422	1.581865462	3.565341019	1.818301968	0	0	0.898410695	0	0.749358473	0	6.254611506	0	5.186024708	4.736811105	4.316215228	17.53073539	7.177443771	5.376091307	up	2	4	2	0	0	1	0	1	0	6	0	5	5	4	12	6	6	0.187987629	0.323921316	0.189160404	0	0	0.102866332	0	0.07416976	0	0.690229941	0
C12orf75	-1.893729609	0.00185621	0.007411462	30.8463765	1209.541941	337.295015	67.36833628	99.29203353	1406.911149	730.0536531	99.66467687	318.5074098	927.7673733	125.5605406	64.30670638	111.7887421	134.8817259	102.2626231	139.9601535	305.5411893	down	39	1357	371	68	84	1566	637	133	372	890	122	62	118	125	70	117	341	1.528733458	45.82761684	14.63329192	2.89440539	3.27264954	67.17890188	26.47671938	4.113830576	14.5202647	42.69730267	4.792833873
C14orf132	2.650580503	3.50E-18	2.49E-16	264.1715321	451.9069742	564.5827609	427.9870775	361.7066936	375.5356706	803.4028427	290.0017289	891.3070258	912.1308446	2669.705265	2311.929815	3575.345022	5367.213636	2454.302954	4702.421911	2397.736723	up	334	507	621	432	306	418	701	387	1041	875	2594	2229	3774	4974	1680	3931	2676	3.084883034	4.034413948	5.771448152	4.332706434	2.809096848	4.225153545	6.865431364	2.820530481	9.574308007	9.891076437	24.01195875
C14orf39	-4.121205377	0.000105449	0.00062015	0	61.50213258	32.72943542	11.88852993	41.37168064	51.20940963	6.876486528	2.997433891	2.568608144	16.67896401	0	6.223229649	0	0	0	0	2.688045653	down	0	69	36	12	35	57	6	4	3	16	0	6	0	0	0	0	3	0	1.517582303	0.924754311	0.332649924	0.888063449	1.592471745	0.162417091	0.080576888	0.076262069	0.499903472	0
C15orf39	-1.914298198	5.88E-07	6.03E-06	738.7311705	233.5298368	522.7618157	497.3368354	492.9140236	425.8466695	739.2223018	313.9812001	909.2872828	379.4464313	37.05065132	58.08347673	105.1572065	108.9844345	268.8046092	119.6240629	278.6607327	down	934	262	575	502	417	474	645	419	1062	364	36	56	111	101	184	100	311	14.11442132	3.411125943	8.743493847	8.237647427	6.263330178	7.839141826	10.33554762	4.99640715	15.98104402	6.732259602	0.545235448
C16orf54	2.399881053	0.013397088	0.039015953	3.163730923	0	0.909150984	0	3.546144054	0.898410695	0	1.498716945	0.856202715	9.381917258	2.058369518	0	0.947362221	16.18580711	18.99163	15.55112817	20.60835001	up	4	0	1	0	3	1	0	2	1	9	2	0	1	15	13	13	23	0.11111996	0	0.027953298	0	0.082833572	0.030402274	0	0.043841931	0.027662824	0.30599749	0.05568362
C16orf58	-1.418396481	1.25E-13	4.79E-12	809.9151163	1747.908435	1234.627036	1421.670038	1958.653566	1290.117758	1177.025277	1291.894007	1234.644314	1174.824528	451.8121092	676.2576219	457.5759528	470.4674599	474.79075	614.8676831	348.5499197	down	1024	1961	1358	1435	1657	1436	1027	1724	1442	1127	439	652	483	436	325	514	389	26.15963885	43.16081562	34.90860711	39.80768943	42.07337453	40.14765712	27.82017179	34.75334775	36.68271551	35.23700379	11.23988038
C16orf70	-1.036137157	2.02E-05	0.000144655	223.8339628	239.7691835	320.9302973	256.5941043	334.5195891	315.342154	100.8551357	303.4901814	288.5403148	302.3062228	78.21804168	94.38564968	166.7357509	139.1979411	127.0978315	181.8285755	129.9222066	down	283	269	353	259	283	351	88	405	337	290	76	91	176	129	87	152	145	7.032038272	5.758738159	8.826132821	6.988401307	6.989309566	9.544998968	2.318649156	7.941040494	8.338522808	8.819339435	1.892665057
C16orf89	2.573950565	2.71E-05	0.000187227	31.63730923	60.61079732	80.91443755	143.65307	29.55120045	176.0884963	1065.855412	240.5440697	404.1276813	54.20663305	1353.377958	598.4672513	1116.940059	1304.576053	1639.123759	2946.340668	571.657709	up	40	68	89	145	25	196	930	321	472	52	1315	577	1179	1209	1122	2463	638	1.459578744	2.137749008	3.267822875	5.745380858	0.9066937	7.82704065	35.98388614	9.242727913	17.1503887	2.322277702	48.09043144
C16orf91	-1.234740447	0.000392662	0.001941202	151.0681516	363.6647839	447.302284	270.4640559	462.1807751	335.1071893	1112.844736	568.0137223	577.0806296	278.330212	142.0274967	119.2785683	141.1569709	170.4905015	360.84097	214.1270725	211.4595914	down	191	408	492	273	391	373	971	758	674	267	138	115	149	158	247	179	236	14.02449221	25.81036839	36.3512914	21.76705663	28.53537513	29.97344	75.60152998	43.9188117	49.28084032	23.99431242	10.15542835
C16orf96	1.211796299	0.007142599	0.023344881	34.01010742	4.456676274	20.00132164	54.48909552	7.092288109	18.8666246	14.89905414	33.72113127	20.54886515	14.59409351	44.25494463	24.8929186	90.94677322	45.3202599	27.75699769	92.1105284	36.73662393	up	43	5	22	55	6	21	13	45	24	14	43	24	96	42	19	77	41	0.807712475	0.080916782	0.415826324	1.121848745	0.112019244	0.431699563	0.258934109	0.667004012	0.448914886	0.321854541	0.809509914
C17orf47	2.033820782	0.041876845	0.09890273	0.790932731	0	0	0.990710828	0	2.695232086	2.292162176	0.749358473	0	2.084870502	4.116739036	7.260434591	2.842086663	2.158107614	10.22626231	0	0.896015218	up	1	0	0	1	0	3	2	1	0	2	4	7	3	2	7	0	1	0.033825376	0	0	0.036730422	0	0.111054938	0.071734853	0.026691331	0	0.082797248	0.135602598
C17orf51	-1.215254209	1.92E-05	0.000138366	283.9448503	493.7997311	290.9283148	570.6494367	248.2300838	386.316599	348.4086508	325.9709356	303.0957609	220.9962732	110.1227692	104.7576991	125.0518132	88.48241218	109.5670962	202.1646662	305.5411893	down	359	554	320	576	210	430	304	435	354	212	107	101	132	82	75	169	341	3.261670983	4.336463828	2.925476695	5.682657308	1.896348038	4.275512063	2.928713314	3.118620688	3.202678861	2.357354148	0.974304842
C17orf67	-1.898978332	0.005320855	0.01828667	2.372798192	49.91477427	26.36537853	13.86995159	17.73072027	58.39669519	1.146081088	113.1531294	55.65317645	14.59409351	14.40858663	8.297639533	3.789448884	14.02769949	18.99163	4.784962514	2.688045653	down	3	56	29	14	15	65	1	151	65	14	14	8	4	13	13	4	3	0.107021273	1.721143762	1.040993024	0.542325688	0.531854904	2.537676125	0.037827395	4.250630974	2.309014417	0.611251818	0.500544018
C17orf75	-1.216039537	1.38E-06	1.30E-05	378.0658453	1049.99293	557.309553	369.5351387	281.3274283	500.4147572	610.8612199	376.9273118	303.9519637	441.9925464	233.6249403	207.4409883	236.8405553	194.2296853	191.3771946	209.34211	194.4353023	down	478	1178	613	373	238	557	533	503	355	424	227	200	250	180	131	175	217	7.489807785	15.90260707	9.665052409	6.346508843	3.706574925	9.551508137	8.855795135	6.219254914	5.539053485	8.131148675	3.564790523
C19orf38	1.684418122	0.000238077	0.001251696	11.86399096	4.456676274	20.00132164	23.77705986	46.09987271	8.984106952	40.11283808	29.97433891	10.27443257	33.35792803	24.70043421	45.63701743	47.36811105	55.03174416	140.2458831	119.6240629	80.6413696	up	15	5	22	24	39	10	35	40	12	32	24	44	50	51	96	100	90	0.759104379	0.218002013	1.120298827	1.318878417	1.961678784	0.55383987	1.878174148	1.597341687	0.604722202	1.981999249	1.217269837
C19orf81	-2.396041681	1.35E-07	1.62E-06	265.7533975	309.2933334	833.6914521	326.9345731	749.4184435	393.5038845	2125.980418	310.9837662	720.9226856	456.5866399	109.0935844	119.2785683	56.84173326	153.2256406	295.1007123	44.26090326	86.91347613	down	336	347	917	330	634	438	1855	415	842	438	106	115	60	142	202	37	97	31.54063809	28.06344188	86.61667268	33.63786472	59.15255477	44.99655734	184.6429322	30.74021437	78.70597789	50.32092064	9.972463254
C1GALT1C1	-1.50673776	0.000464634	0.002254007	121.8036405	1156.061825	506.3970979	133.7459617	193.855875	1349.412864	781.627302	300.4927475	464.918074	554.5755535	199.6618432	163.8783808	151.5779554	227.6803533	194.2989839	234.4631632	198.9153784	down	154	1297	557	135	164	1502	682	401	543	532	194	158	160	211	133	196	222	6.195482482	44.95465309	22.54813211	5.897547711	6.557696473	66.12996979	29.09352632	12.72994075	21.75297557	26.19445184	7.822066865
C1QA	2.612495233	1.26E-08	1.91E-07	123.385506	341.3814026	519.1252117	970.896611	1059.115024	185.9710139	515.7364896	671.4251915	436.6633844	281.4575177	1775.343709	1014.386433	2010.302633	1866.763086	9405.239534	2981.031646	2800.047556	up	156	383	571	980	896	207	450	896	510	270	1725	978	2122	1730	6438	2492	3125	9.55034849	20.20103666	35.17480449	65.14843365	54.51997916	13.86880192	29.21222998	43.28428298	31.09060884	20.23026887	105.8398223
C1QB	3.102404318	1.97E-12	5.97E-11	148.6953534	196.9850913	401.8447348	815.3550111	823.8874687	159.9171038	316.3183803	729.1257939	551.3945482	326.2822335	2102.624463	1312.064251	2859.139183	2565.989953	10734.65363	4127.030168	3170.101841	up	188	221	442	823	697	178	276	973	644	313	2043	1265	3018	2378	7348	3450	3538	10.76596456	10.90354279	25.46937741	51.17739945	39.67171042	11.15550096	16.75952691	43.96788083	36.7236123	21.93727623	117.2543179
C1QC	3.213627243	4.59E-15	2.20E-13	146.3225552	479.5383671	427.3009624	688.5440252	673.7673704	194.9551209	326.6331101	713.389266	566.806197	341.9187623	1902.962619	1341.105989	2658.298392	3345.066802	11630.18203	4623.470029	4106.437743	up	185	538	470	695	570	217	285	952	662	328	1849	1293	2806	3100	7961	3865	4583	9.95137508	24.93296371	25.43959472	40.59564573	30.47468839	12.7745344	16.25600424	40.40879621	35.45959627	21.59377047	99.68129238
C1QL1	1.849697075	5.16E-05	0.000329685	479.3052348	646.2180597	724.593334	965.9430569	645.3982179	194.0567102	87.10216269	389.6664058	246.5863818	322.1124925	3167.830688	3948.639213	1314.938763	753.1795573	696.8467316	817.0323493	1161.235722	up	606	725	797	975	546	216	76	520	288	309	3078	3807	1388	698	477	683	1296	33.60434917	34.63706887	44.47153797	58.70982181	30.09321292	13.10842745	4.468832053	22.75379313	15.90302649	20.9712643	171.0633063
C1QL2	9.723960014	2.04E-11	5.23E-10	0	0	0	3.96284331	0	0	0	0	0	0	274.7923306	1544.398158	4.736811105	41.00404467	21.91341923	41.868422	343.1738284	up	0	0	0	4	0	0	0	0	0	0	267	1489	5	38	15	35	383	0	0	0	0.152674863	0	0	0	0	0	0	9.405911958
C1QL4	5.559049242	2.88E-15	1.42E-13	7.909327308	2.674005764	6.364056886	3.96284331	15.36662424	2.695232086	4.584324352	0.749358473	0.856202715	14.59409351	93.65581306	1315.175866	177.1567353	86.32430457	68.66204693	22.72857194	186.3711653	up	10	3	7	4	13	3	4	1	1	14	91	1268	187	80	47	19	208	0.346746858	0.08962188	0.244237045	0.150610693	0.4480319	0.113843376	0.147072035	0.027361514	0.034528441	0.594133225	3.162418253
C1QTNF1	-1.697263279	0.015049638	0.043102055	9.491192769	1032.166225	240.9250107	140.6809375	75.65107316	141.0504792	33.23635155	80.93071505	20.54886515	131.3468416	113.2103235	20.74409883	63.47326881	11.86959188	35.06147077	46.65338451	120.0660392	down	12	1158	265	142	64	157	29	108	24	126	110	20	67	11	24	39	134	0.197918073	16.45481598	4.397957673	2.543172593	1.049149149	2.833856402	0.507177271	1.405579974	0.394166653	2.543419655	1.818286336
C1QTNF2	2.14251929	0.001801084	0.007229083	17.40052008	8.022017293	96.37000428	0.990710828	3.546144054	5.390464171	10.31472979	6.744226254	5.137216287	11.46678776	26.75880373	187.7340944	29.36822885	33.45066802	94.95815	46.65338451	93.18558265	up	22	9	106	1	3	6	9	9	6	11	26	181	31	31	65	39	104	0.654452375	0.230663108	3.172942454	0.032302687	0.088701236	0.195335238	0.283893503	0.211263988	0.177734218	0.400489673	0.775164895
C1QTNF7	2.919905599	0.039603204	0.094786933	0	0	2.727452951	0	0	1.79682139	0	0	1.712405429	0	1.029184759	4.148819766	0	0	1.460894615	14.35488754	12.54421305	up	0	0	3	0	0	2	0	0	2	0	1	4	0	0	1	12	14	0	0	0.042892327	0	0	0.03110007	0	0	0.028297744	0	0.014240419
C1QTNF9B	1.111626128	0.029857415	0.07571324	3.954663654	77.54616717	29.09283148	14.86066241	31.91529649	13.47616043	57.3040544	23.23011265	9.41822986	4.169741004	32.93391229	72.60434591	65.36799325	71.21755127	68.66204693	52.63458765	36.73662393	up	5	87	32	15	27	15	50	31	11	4	32	70	69	66	47	44	41	0.178191747	2.671265758	1.147541826	0.580486499	0.956388614	0.585036309	1.889492461	0.871779944	0.390368439	0.174470033	1.142965029
C1R	2.732583205	1.72E-12	5.27E-11	125.7583042	95.37287226	610.0403101	377.4608253	533.1036562	321.6310289	367.8920293	123.644148	426.3889518	177.2139927	1726.972026	885.7730201	2717.982212	1607.790173	2506.89516	3539.67602	1705.11696	up	159	107	671	381	451	358	321	165	498	170	1678	854	2869	1490	1716	2959	1903	4.092470467	2.372752663	17.37848498	10.64870234	11.53766758	10.08429253	8.760946709	3.351197097	12.76386501	5.35526074	43.28583183
C1RL	1.234208824	0.004353929	0.015425926	26.89171285	75.76349666	91.82424936	262.5383693	178.4892507	60.19351658	59.59621658	22.48075418	139.5610425	161.5774639	330.3683076	129.6506177	316.4189818	298.8979046	279.0308716	287.0977508	133.5062675	up	34	85	101	265	151	67	52	30	163	155	321	125	334	277	191	240	149	0.626368221	1.349118153	1.872290075	5.301270368	2.764908707	1.350826525	1.015808209	0.43611362	2.99021787	3.494827675	5.926812828
C1S	4.572647607	9.30E-21	9.64E-19	41.91943473	56.15412105	215.4687831	135.7273834	22.45891235	129.3711401	43.55108135	47.95894225	18.83645972	17.72139927	1342.056926	592.2440216	2176.091022	1144.876089	2211.794448	3274.1106	1411.223968	up	53	63	237	137	19	144	38	64	22	17	1304	571	2297	1061	1514	2737	1575	1.03762201	1.062635003	4.66887896	2.912508189	0.369717457	3.085316894	0.788868254	0.98871444	0.42889444	0.407338535	25.58622879
C1orf115	-1.467910177	7.46E-05	0.000457233	83.83886946	198.7677618	151.8282143	53.49838469	221.0429794	115.8949797	49.28148679	78.68263963	235.4557465	57.3339388	44.25494463	31.11614825	39.78921328	51.79458274	71.58383616	29.90601571	47.48880654	down	106	223	167	54	187	129	43	105	275	55	43	30	42	48	49	25	53	2.230294482	4.042420334	3.535686733	1.233767672	3.910668488	2.970434868	0.959361701	1.743304459	5.761737502	1.416322987	0.906755465
C1orf158	-1.097903401	0.015941069	0.045259792	2220.148175	597.1946207	812.7809795	873.8069499	1095.758513	354.8722246	1353.521765	1032.615975	1172.141516	265.820989	262.4421135	92.3112398	792.942179	706.7802436	194.2989839	261.9766976	886.1590504	down	2807	670	894	882	927	395	1181	1378	1369	255	255	89	837	655	133	219	989	56.79747725	11.67996922	18.2022517	19.37931851	18.64315535	8.746971437	25.3392705	22.00206525	27.58382645	6.314952436	5.171210251
C1orf162	1.923911578	1.08E-05	8.24E-05	26.89171285	33.87073968	114.553024	195.170033	170.2149146	42.22530268	33.23635155	125.8922234	89.90128503	113.6254424	325.2223838	224.0362674	233.0511064	149.9884792	812.2574062	367.245873	399.6227871	up	34	38	126	197	144	47	29	168	105	109	316	216	246	139	556	307	446	2.205585658	2.123776792	8.224632855	13.87696587	9.284543489	3.336697601	1.994805636	8.599672076	6.782639599	8.653957933	20.54458989
C1orf189	-2.093926979	0.00813374	0.026001749	7.118394577	170.2450337	49.09415312	29.72132483	17.73072027	282.1009583	858.4147349	185.0915428	84.76406874	39.61253954	7.204293313	10.37204942	5.684173326	75.5337665	17.53073539	17.94360943	147.8425109	down	9	191	54	30	15	314	749	247	99	38	7	10	6	70	12	15	165	1.670029633	30.53481529	10.08268945	6.044859411	2.76647008	63.76543036	147.3740648	36.16647804	18.2928466	8.629955063	1.301802465
C1orf198	2.844456953	4.49E-15	2.15E-13	994.9933753	742.4822672	2306.516046	1010.525044	612.3008734	353.9738139	483.6462192	1203.469707	613.0411436	280.4150825	7311.328528	5536.599978	8691.101016	5471.881856	4160.627865	7756.424235	4322.377411	up	1258	833	2537	1020	518	394	422	1606	716	269	7104	5338	9174	5071	2848	6484	4824	20.08416696	11.45772634	40.75628703	17.68302804	8.219700476	6.884039963	7.144029008	20.23234957	11.38284007	5.256161873	113.6688631
C1orf21	1.689187947	6.48E-07	6.58E-06	457.9500511	121.2215946	755.5044675	352.6930546	482.2755914	203.9392278	234.946623	774.8366608	345.049694	620.2489743	1741.380612	1348.366424	1473.148254	1221.48891	1525.173979	1799.145905	709.6440525	up	579	136	831	356	408	227	205	1034	403	595	1692	1300	1555	1132	1044	1504	792	4.050533636	0.819696064	5.84972791	2.704375291	2.836918719	1.737934944	1.520705501	5.707971752	2.807392629	5.094410241	11.86313355
C1orf226	-1.143788579	0.000175085	0.000965703	843.134291	172.9190394	486.3957763	403.2193068	352.2503094	203.0408171	324.3409479	288.503012	257.7170171	422.1862766	197.6034737	260.3384403	174.3146487	143.5141563	108.1062015	183.0248162	121.8580696	down	1066	194	535	407	298	226	283	385	301	405	192	251	184	133	74	153	136	17.73241101	2.780305868	8.954994623	7.351708447	4.926969786	4.114272023	4.991770341	5.053577276	4.985876419	8.245345859	3.200937502
C1orf56	-1.298717818	4.42E-06	3.69E-05	156.6046807	456.3636504	376.3885073	182.2907923	330.9734451	512.992507	445.8255432	465.3516115	408.4086948	182.4261689	114.2395082	81.93919038	157.2621287	157.5418558	132.94141	172.2586505	184.5791349	down	198	512	414	184	280	571	389	621	477	175	111	79	166	146	91	144	206	6.783698615	15.11303116	14.27258568	6.845457203	9.534818636	21.4097424	14.13215957	16.78883466	16.27361973	7.338083902	3.811445508
C1orf61	5.676548502	1.12E-15	5.85E-14	163.7230753	13.37002882	15.45556672	40.61914393	88.65360136	17.9682139	605.1308145	387.4183304	204.6324488	4.169741004	4810.409563	16778.86434	2930.19135	7414.178709	10668.91338	7352.094903	5216.600598	up	207	15	17	41	75	20	528	517	239	4	4674	16177	3093	6871	7303	6146	5822	16.79653533	1.048626632	1.388031259	3.612571912	6.048722718	1.77604243	45.42980381	33.10301132	19.31130811	0.39723968	380.1048858
C1orf68	-5.449290194	7.78E-05	0.000473203	1.581865462	0	50.00330411	12.87924076	0	0.898410695	10.31472979	0.749358473	11.986838	27.10331652	0	0	0	0	0	0	0.896015218	down	2	0	55	13	0	1	9	1	14	26	0	0	0	0	0	0	1	0.151340936	0	4.187839927	1.068201184	0	0.082813359	0.722148488	0.059710955	1.054918446	2.407925457	0
C20orf144	-1.57762703	0.022704897	0.060547649	3.954663654	2.674005764	5.454905903	4.953554138	8.274336127	6.288874867	12.60689197	11.24037709	14.55544615	6.254611506	7.204293313	0	4.736811105	3.237161421	0	2.392481257	0	down	5	3	6	5	7	7	11	15	17	6	7	0	5	3	0	2	0	0.628820265	0.325055891	0.75929185	0.682825625	0.874999118	0.963448586	1.466921204	1.488590973	2.128971639	0.923530079	0.88230745
C20orf27	1.211530219	4.05E-05	0.000266174	334.5645451	552.627858	472.7585116	511.206787	715.139051	413.2689198	1395.926765	543.2848927	713.2168612	519.132755	1016.834542	838.0615928	1230.623525	1765.332028	2569.713629	1183.081982	1398.679755	up	423	620	520	516	605	460	1218	725	833	498	988	808	1299	1636	1759	989	1561	15.49014227	19.56081703	19.16105185	20.51861406	22.02031182	18.4351574	47.29550904	20.94983675	30.3755724	22.31966397	36.26079867
C20orf85	-7.301943536	8.99E-05	0.000538829	78.30234035	7.130682038	0	0	24.82300838	298.2723508	962.708114	1.498716945	3.424810858	0	0	0	0.947362221	0	0	0	0	down	99	8	0	0	21	332	840	2	4	0	0	0	1	0	0	0	0	8.853444768	0.616378294	0	0	1.866592141	32.49295062	79.65516659	0.141134985	0.356206228	0	0
C21orf62	-3.732709432	0.002662645	0.010092173	3.954663654	3.565341019	127.2811377	0	0	124.8790866	11.46081088	2.997433891	3.424810858	6.254611506	0	0	0	1.079053807	0	0	0	down	5	4	140	0	0	139	10	4	4	6	0	0	0	1	0	0	0	0.291915749	0.201199907	8.224632855	0	0	8.881295105	0.619077611	0.184278687	0.232547643	0.428728191	0
C2CD3	-1.123017788	5.22E-10	1.02E-08	705.5119958	419.818905	441.8473781	343.7766572	496.4601676	503.1099893	361.0155427	477.3413471	370.7357754	324.197363	185.2532566	264.4872601	225.4722086	192.0715777	176.7682485	186.613538	197.1233479	down	892	471	486	347	420	560	315	637	433	311	180	255	238	178	121	156	220	6.779811242	3.084280851	3.716977915	2.863950485	3.172890537	4.658163783	2.538755508	3.820496251	3.277216061	2.893053115	1.371167892
C2CD4C	1.765033539	0.006890472	0.022644551	11.07305823	4.456676274	2.727452951	2.972132483	2.364096036	1.79682139	1.146081088	4.496150836	1.712405429	10.42435251	37.05065132	29.04173836	3.789448884	8.632430457	8.765367693	14.35488754	1.792030436	up	14	5	3	3	2	2	1	6	2	10	36	28	4	8	6	12	2	0.32130324	0.098863808	0.069280225	0.074763841	0.045621558	0.050233223	0.024335745	0.108659053	0.045706871	0.280886159	0.828046932
C2CD6	2.249885517	0.0044359	0.015674423	2.372798192	0	3.636603935	5.944264965	0	0	12.60689197	0	0.856202715	5.212176255	18.52532566	18.66968895	3.789448884	10.79053807	13.14805154	21.53233131	13.44022827	up	3	0	4	6	0	0	11	0	1	5	18	18	4	10	9	18	15	0.032082475	0	0.043043499	0.069675669	0	0	0.124737455	0	0.010649054	0.065442501	0.19292322
C2orf15	-3.100083362	5.78E-06	4.71E-05	69.60208031	64.17613834	21.81962361	22.78634903	13.0025282	50.31099893	166.1817578	23.23011265	28.25468958	10.42435251	0	2.074409883	8.52625999	3.237161421	0	9.569925028	14.33624349	down	88	72	24	23	11	56	145	31	33	10	0	2	9	3	0	8	16	3.584453847	2.526696502	0.983677019	1.017305608	0.445334208	2.496331902	6.262761879	0.996390577	1.338500971	0.498521153	0
C2orf40	-2.727235704	0.000112775	0.000658893	2154.500759	175.5930452	43.63924722	405.2007285	1107.578993	297.3739401	2150.048121	506.5663275	66.78381173	220.9962732	122.4729863	18.66968895	44.52602439	160.7790173	55.51399539	16.7473688	334.2136762	down	2724	197	48	409	937	331	1876	676	78	212	119	18	47	149	38	14	373	197.3904248	12.29887724	3.499944672	32.1829291	67.48567871	26.24949492	144.1482549	38.6538958	5.628310017	18.80174288	8.642339473
C2orf69	1.194630061	6.87E-07	6.91E-06	142.3678915	76.65483191	102.7340612	89.16397448	83.92540929	92.53630161	92.83256813	69.69033796	81.33925788	188.6807804	230.537386	285.2313589	291.7875641	238.4708914	124.1760423	250.0142914	211.4595914	up	180	86	113	90	71	103	81	93	95	181	224	275	308	221	85	209	236	3.467282554	1.427234853	2.19026234	1.882532665	1.3593401	2.171340501	1.654471631	1.413602404	1.822236597	4.267156527	4.324442524
C2orf70	-1.680456792	0.017915329	0.04994718	46.66503111	106.0688953	4.545754919	3.96284331	47.28192073	89.84106952	87.10216269	3.746792363	46.23494659	6.254611506	13.37940187	5.186024708	3.789448884	24.81823756	7.304473077	4.784962514	36.73662393	down	59	119	5	4	40	100	76	5	54	6	13	5	4	23	5	4	41	5.523944171	9.598966863	0.471051332	0.406668508	3.722290903	10.24639864	7.545159724	0.369398281	5.034489724	0.687530215	1.219848799
C2orf72	6.102621013	4.17E-15	2.02E-13	42.71036746	1.78267051	4.545754919	77.27544455	18.91276829	0.898410695	0	36.71856516	2.568608144	1.042435251	1065.206226	3397.883389	849.7839123	804.9741401	607.73216	1483.338379	773.261133	up	54	2	5	78	16	1	0	49	3	1	1035	3276	897	746	416	1240	863	1.060379767	0.033835915	0.098795836	1.66320414	0.312277509	0.021490259	0	0.75926145	0.058661526	0.024033164	20.36917334
C2orf74	1.493205543	0.000863077	0.003821181	134.4585642	352.0774256	87.27849444	283.3432967	61.46649694	167.1043893	469.8932461	210.5697308	103.6005285	99.03134884	545.4679222	520.6768807	86.20996212	563.2660873	1098.592751	671.0909926	395.1427111	up	170	395	96	286	52	186	410	281	121	95	530	502	91	522	752	561	441	9.829240434	19.67652469	5.585257922	17.95644469	2.98832227	11.76949857	25.13694358	12.82049974	6.966599389	6.722609922	30.71229625
C2orf88	-2.394197163	1.06E-09	1.95E-08	554.4438443	1706.015678	3188.3925	1459.317049	1336.896309	832.8267145	569.6023008	2182.881231	2162.768057	936.1068553	322.1348296	138.9854622	627.1537903	293.5026355	119.7933585	245.2293288	240.1320784	down	701	1914	3507	1473	1131	927	497	2913	2526	898	313	134	662	272	82	205	268	10.2088224	24.0148471	51.39186275	23.29397791	16.37092753	14.77445072	7.674880033	33.47539515	36.63155937	16.00579451	4.568433943
C2orf92	2.040586172	0.000656616	0.00302873	30.8463765	12.47869357	10.90981181	29.72132483	10.63843216	1.79682139	4.584324352	10.49101862	14.55544615	11.46678776	51.45923795	222.9990624	16.10515776	16.18580711	35.06147077	40.67218137	14.33624349	up	39	14	12	30	9	2	4	14	17	11	50	215	17	15	24	34	16	2.258580399	0.698520644	0.6992833	1.886581123	0.518043833	0.126757867	0.24563402	0.639773991	0.980357101	0.779662961	2.902059643
C3	3.368644397	3.46E-14	1.47E-12	68.81114758	269.1832469	1143.711938	1489.038374	444.4500548	752.8681626	1257.250954	1763.989845	1086.521245	1103.938931	6660.88376	5538.674388	9103.203582	7424.969247	12980.04866	15939.90638	10172.46077	up	87	302	1258	1503	376	838	1097	2354	1269	1059	6472	5340	9609	6881	8885	13325	11353	1.187075975	3.550148077	17.27192992	22.26904155	5.099177837	12.51345571	15.87170077	25.34505971	17.24190766	17.68473241	88.50405172
C3AR1	2.818799522	6.42E-14	2.61E-12	21.35518373	38.32741596	141.8275535	117.8945885	68.55878505	24.25708877	77.93351399	74.1864888	86.47647417	40.65497479	683.3786799	212.627013	601.5750104	370.1154558	708.5338885	378.0120386	459.6558067	up	27	43	156	119	58	27	68	99	101	39	664	205	635	343	485	316	513	0.928594063	1.274121535	5.398681418	4.444187587	1.982636891	1.016248417	2.479868362	2.686735603	3.458979135	1.6416101	22.88735467
C3orf14	1.001381553	4.11E-06	3.47E-05	143.949757	204.1157733	247.2890676	199.1328763	195.037923	131.1679615	294.5428396	277.2626349	182.3711782	146.9833704	451.8121092	454.2957644	440.5234328	458.597868	468.9471716	333.7511354	225.7958349	up	182	229	272	201	165	146	257	370	213	141	439	438	465	425	321	279	252	3.635508181	3.941027657	5.467182929	4.359865359	3.275900732	3.191689046	5.443577848	5.832074452	4.236798129	3.447117765	8.788679762
C3orf70	2.47192255	0.000602514	0.002813307	257.8440702	50.80610952	54.54905903	2.972132483	248.2300838	177.8853177	6.876486528	29.22498043	11.13063529	3.127305753	793.5014491	690.7784911	331.5767774	664.6971452	338.9275508	258.3879758	194.4353023	up	326	57	60	3	210	198	6	39	13	3	771	666	350	616	232	216	217	3.967204778	0.597615889	0.73471555	0.03964346	2.540033027	2.636976064	0.077424043	0.374506382	0.157534181	0.044681891	9.403440437
C4orf33	1.243542243	0.00311376	0.011570023	152.650017	292.3579636	135.4634966	133.7459617	46.09987271	159.0186931	63.03445984	47.20958378	80.48305517	36.48523378	281.996624	493.7095522	101.3677577	304.2931736	157.7766185	200.9684256	361.0941328	up	193	328	149	135	39	177	55	63	94	35	274	476	107	282	108	168	403	2.116935379	3.099591047	1.644513805	1.607930757	0.425175225	2.124699607	0.639691468	0.545278581	1.026697668	0.469852569	3.012078156
C4orf47	-1.085327777	0.008160783	0.026062274	737.1493051	278.0965995	224.560293	272.4454776	312.0606768	400.6911701	1307.678521	326.7202941	318.5074098	143.8560646	172.9030395	190.8457092	229.2616575	282.7120975	102.2626231	96.89549091	349.4459349	down	932	312	247	275	264	446	1141	436	372	138	168	184	242	262	70	81	390	59.01949522	17.02215083	15.73901302	18.91017527	16.61638537	30.90924637	76.61658657	21.78681095	23.45778212	10.69552075	10.6623821
C4orf50	4.708385632	1.46E-06	1.37E-05	6.327461846	0	0	0	0	0	0	0	0.856202715	0	23.67124946	22.81850871	15.15779554	20.50202233	29.21789231	27.51353446	2.688045653	up	8	0	0	0	0	0	0	0	1	0	23	22	16	19	20	23	3	0.044208557	0	0	0	0	0	0	0	0.005502763	0	0.127382441
C5AR2	2.678619515	8.55E-06	6.68E-05	5.536529115	0.891335255	2.727452951	6.934975793	16.54867225	2.695232086	3.438243264	2.997433891	0.856202715	15.63652876	101.8892911	39.41378778	39.78921328	23.73918376	16.06984077	11.96240629	23.29639566	up	7	1	3	7	14	3	3	4	1	15	99	38	42	22	11	10	26	0.073901635	0.009095703	0.031869718	0.080248575	0.146905174	0.03466181	0.033584187	0.033322962	0.010512849	0.193816405	1.04750615
C5orf30	1.199700223	0.000932368	0.004091876	56.15622388	139.939635	202.7406694	289.2875617	212.7686433	139.2536578	60.74229767	170.1043733	165.2471239	109.4557013	261.4129288	766.4944518	261.471973	523.3410964	235.2040331	236.8556444	199.8113936	up	71	157	223	292	180	155	53	227	193	105	254	739	276	485	161	198	223	1.428979952	2.722373457	4.516204648	6.381663797	3.600753098	3.414078201	1.131100602	3.605132588	3.868027261	2.586427779	5.12350171
C5orf38	3.013501704	0.01257071	0.037045782	268.9171285	0	7.27320787	502.2903896	0	39.53007059	22.92162176	160.3627132	0	1.042435251	560.9056936	958.377366	553.2595371	819.0018396	1513.486822	715.3518959	546.5692829	up	340	0	8	507	0	44	20	214	0	1	545	924	584	759	1036	598	610	27.31077543	0	0.646615431	44.22281208	0	3.867958179	1.703502151	13.56427184	0	0.098310156	43.87498672
C5orf58	3.831496	0.001569851	0.006429466	0	0	0	0	0	0	0	0	0	2.084870502	6.175108554	3.111614825	2.842086663	1.079053807	5.843578462	1.196240629	5.376091307	up	0	0	0	0	0	0	0	0	0	2	6	3	3	1	4	1	6	0	0	0	0	0	0	0	0	0	0.112175213	0.275575287
C6	4.435148963	0.000225099	0.001194407	2.372798192	0	0.909150984	0	0	0	0	0	0.856202715	3.127305753	6.175108554	0	50.21019772	0	30.67878692	5.981203143	17.92030436	up	3	0	1	0	0	0	0	0	1	3	6	0	53	0	21	5	20	0.056752851	0	0.019035636	0	0	0	0	0	0.018837829	0.069459388	0.113758292
C6orf120	1.538379102	6.98E-08	8.96E-07	129.7129678	98.93821328	83.64189051	69.34975793	48.46396874	63.78715936	42.40500026	97.41660145	102.7443257	137.6014531	178.0489633	267.5988749	424.418275	129.4864569	245.4302954	275.1353446	259.8444132	up	164	111	92	70	41	71	37	130	120	132	173	258	448	120	168	230	290	4.415841385	2.574974058	2.492633387	2.046684682	1.097252363	2.092193965	1.056401278	2.762107434	3.217475831	4.349975573	4.668540192
C6orf141	-2.676269995	0.020314056	0.055291536	0	7.130682038	12.72811377	6.934975793	7.092288109	2.695232086	0	6.744226254	1.712405429	54.20663305	3.087554277	0	0	0	0	1.196240629	6.272106525	down	0	8	14	7	6	3	0	9	2	52	3	0	0	0	0	1	7	0	0.341346049	0.697675753	0.376448831	0.29534453	0.162599747	0	0.351718115	0.098632276	3.151891392	0.148905681
C7	5.688525429	2.67E-11	6.72E-10	21.35518373	0	16.36471771	4.953554138	15.36662424	9.882517648	1.146081088	2.997433891	1.712405429	0	75.1304874	57.04627179	99.47303321	22.66012995	780.1177246	77.75564085	1554.586403	up	27	0	18	5	13	11	1	4	2	0	73	55	105	21	534	65	1735	0.455462627	0	0.305536044	0.091588779	0.217964309	0.203074619	0.017887373	0.053244723	0.033595678	0	1.234176363
C7orf26	-1.156444858	2.93E-06	2.56E-05	388.3479708	571.3458983	689.1364457	731.1445908	819.1592766	701.658753	642.9514904	809.3071505	1137.893408	595.2305283	274.7923306	144.1714869	224.5248464	350.6924873	395.9024408	400.7406106	435.4633959	down	491	641	758	738	693	781	561	1080	1329	571	267	139	237	325	271	335	486	16.15918224	18.1750736	25.10198441	26.37409283	22.66857248	28.12955745	19.57754922	28.04718243	43.55392486	22.99944016	8.806726916
C7orf61	2.283219372	6.40E-07	6.50E-06	9.491192769	7.130682038	7.27320787	54.48909552	22.45891235	4.492053476	19.4833785	34.47048974	13.69924343	7.297046756	96.74336734	77.79037062	84.31523768	96.03578883	143.1676723	44.26090326	71.68121743	up	12	8	8	55	19	5	17	46	16	7	94	75	89	89	98	37	80	0.858302082	0.492979851	0.575771111	4.271740789	1.35072075	0.391383852	1.289333949	2.596237084	1.139576101	0.612773859	6.738328127
C8orf34	3.398375253	4.96E-08	6.58E-07	423.149011	29.41406341	22.72877459	22.78634903	134.7534741	233.5867808	177.6425686	20.23267876	17.12405429	82.35238482	1260.75133	226.1106773	2499.141539	1543.046944	498.1650639	1525.206801	1037.585622	up	535	33	25	23	114	260	155	27	20	79	1225	218	2638	1430	341	1275	1158	3.717371235	0.197549691	0.174792633	0.173537473	0.787299642	1.977103838	1.142013997	0.148038104	0.138381036	0.671819357	8.530679434
C8orf76	1.666722841	0.000260224	0.001353958	4.745596385	8.022017293	15.45556672	16.84208407	8.274336127	4.492053476	21.77554067	4.496150836	6.849621716	2.084870502	36.02146656	57.04627179	24.63141775	29.13445279	23.37431385	19.13985006	15.2322587	up	6	9	17	17	7	5	19	6	8	2	35	55	26	27	16	16	17	0.32130324	0.415227995	0.916038527	0.988544123	0.37257606	0.293027135	1.078884696	0.253537791	0.426597467	0.131080208	1.878439799
C8orf88	1.497985365	0.02013592	0.054905942	3.163730923	1.78267051	8.182358854	2.972132483	2.364096036	8.984106952	0	2.248075418	17.98025701	23.97601077	5.145923795	12.4464593	30.31559107	29.13445279	14.60894615	23.92481257	25.98444132	up	4	2	9	3	2	10	0	3	21	23	5	12	32	27	10	20	29	0.32130324	0.138409332	0.727442359	0.261673444	0.159675454	0.879081404	0	0.190153343	1.679727525	2.261133581	0.402522814
C9orf116	-1.080953792	0.04312104	0.101407373	653.3104356	982.2514508	450.9388879	280.3711642	1280.158004	835.5219466	4047.958403	838.5321309	683.2497662	278.330212	178.0489633	218.8502427	306.9453596	766.128203	373.9890216	185.4172974	1387.927572	down	826	1102	496	283	1083	930	3532	1119	798	267	173	211	324	710	256	155	1549	41.47979896	47.67804641	25.0633567	15.43214563	54.05527769	51.11089938	188.0766441	44.34189806	39.90468774	16.41009619	8.706990693
C9orf135	-2.298506979	0.012223425	0.036228328	290.2723122	25.84872239	2.727452951	0	44.91782469	114.996569	1615.974334	3.746792363	14.55544615	101.1162193	7.204293313	7.260434591	7.578897769	15.1067533	0	3.588721886	47.48880654	down	367	29	3	0	38	128	1410	5	17	97	7	7	8	14	0	3	53	30.18870291	2.055212105	0.248313658	0	3.106812448	11.52291446	122.9858306	0.324545798	1.392488896	9.765475466	0.577087691
C9orf24	-4.603415428	3.33E-08	4.57E-07	11063.56704	15625.10702	5689.466856	2147.861074	14833.52058	9805.254328	74017.35491	7318.234844	3697.083321	2833.339012	182.1657023	40.45099272	83.36787545	78.77092792	258.5783469	22.72857194	3567.036582	down	13988	17530	6258	2168	12549	10914	64583	9766	4318	2718	177	39	88	73	177	19	3981	765.6220304	826.648679	344.6635206	128.8550245	682.6859546	653.7575637	3748.302127	421.7966392	235.3454822	182.0755037	9.709512963
C9orf3	-2.404459885	1.44E-15	7.34E-14	709.4666595	1960.046225	1042.796178	1207.676499	2041.396927	921.7693733	1162.126223	1051.349937	657.5636848	1630.368732	202.7493975	253.0780057	144.9464198	269.7634518	198.6816677	119.6240629	447.1115937	down	897	2199	1147	1219	1727	1026	1014	1403	768	1564	197	244	153	250	136	100	499	19.4841842	41.15241013	25.06999023	28.75257674	37.28508796	24.389962	23.35529274	24.04778342	16.6117518	41.57859427	4.288657771
C9orf92	5.786091525	4.51E-12	1.31E-10	0	0.891335255	0.909150984	0	1.182048018	0	0	0.749358473	0	0	18.52532566	6.223229649	9.473622211	20.50202233	35.06147077	22.72857194	35.84060871	up	0	1	1	0	1	0	0	1	0	0	18	6	10	19	24	19	40	0	0.171382192	0.200164195	0	0.197714482	0	0	0.156968688	0	0	3.588585664
CA10	8.402002144	6.62E-14	2.67E-12	0	0	0	0	0	0	0	0	0.856202715	1.042435251	264.500483	251.0035959	0.947362221	12.94864569	10.22626231	51.43834703	17.02428914	up	0	0	0	0	0	0	0	0	1	1	257	242	1	12	7	43	19	0	0	0	0	0	0	0	0	0.018709681	0.022995625	4.839499566
CA14	-3.81493174	1.75E-11	4.53E-10	287.1085813	2162.379328	3599.328745	351.7023438	2036.668735	1137.38794	166.1817578	494.576592	336.4876668	587.9334815	52.48842271	19.70689389	144.9464198	32.37161421	100.8017285	90.91428777	113.7939327	down	363	2426	3959	355	1723	1266	145	660	393	564	51	19	153	30	69	76	127	10.84789536	62.46114206	119.0488836	11.51994743	51.17727885	41.4044049	4.594777026	15.56361198	11.69488195	20.62819537	1.527476087
CA3	-3.269865171	2.63E-08	3.68E-07	4394.422252	3058.171259	21010.47923	34173.57929	11238.91256	16080.65303	585.647436	27753.24039	41630.28839	12406.02192	1589.061268	269.6732848	2263.248346	2230.404219	1865.562424	845.7421244	3442.490467	down	5556	3431	23110	34494	9508	17899	511	37036	48622	11901	1544	260	2389	2067	1277	707	3842	227.6003649	121.0909529	952.6022993	1534.396354	387.1265351	802.4416533	22.19673992	1197.188095	1983.389299	596.6744505	63.39038574
CA5B	-2.401520684	1.48E-07	1.75E-06	430.2674055	848.5511625	512.7611548	308.1110674	1076.845745	1183.206886	3612.44759	421.8888201	332.2066532	1499.021891	121.4438016	173.2132252	237.7879175	98.19389645	210.3688246	260.780457	252.6762914	down	544	952	564	311	911	1317	3152	563	388	1438	118	167	251	91	144	218	282	5.71464792	8.616041643	5.961707248	3.547596763	9.511784592	15.14085265	35.11028577	4.666879323	4.058697971	18.48811929	1.242332847
CA7	-4.215353401	4.41E-05	0.000286661	11.07305823	226.3991547	300.0198246	503.2811004	2630.05684	62.88874867	73.34918963	2989.190948	20.54886515	474.3080392	4.116739036	210.5526031	2.842086663	16.18580711	23.37431385	13.15864691	4.480076089	down	14	254	330	508	2225	70	64	3989	24	455	4	203	3	15	16	11	5	0.539934393	8.439698555	12.80642349	21.27452883	85.28958913	2.954506675	2.61728193	121.3960595	0.921697964	21.47670356	0.154610267
CA8	5.783998334	2.52E-13	9.00E-12	3.954663654	5.348011529	1.818301968	0	0	0	0	0	0.856202715	0	32.93391229	21.78130377	13.26307109	87.40335837	54.05310077	155.5112817	115.5859631	up	5	6	2	0	0	0	0	0	1	0	32	21	14	81	37	130	129	0.094191073	0.097380333	0.037911477	0	0	0	0	0	0.018758762	0	0.604164358
CA9	-3.321867149	3.27E-10	6.77E-09	64.06555119	85.56818446	430.9375663	363.5908737	48.46396874	88.04424813	102.0012168	247.288296	31.67950044	132.3892769	27.78798849	3.111614825	17.9998822	21.58107614	14.60894615	8.3736844	17.92030436	down	81	96	474	367	41	98	89	330	37	127	27	3	19	20	10	7	20	3.595001985	3.670841313	21.16866258	17.68737819	1.808635384	4.76007911	4.18853066	11.55728047	1.63523536	6.898602261	1.201000703
CAB39L	3.026170562	4.47E-27	8.34E-25	820.1972418	271.8572527	389.116621	347.7395005	336.8836852	349.4817604	655.5583824	381.4234626	333.9190587	197.0202624	4202.161371	1625.300143	3802.711955	3850.063984	2758.169034	3818.400086	3230.13486	up	1037	305	428	351	285	389	572	509	390	189	4083	1567	4014	3568	1888	3192	3605	17.33836819	4.39348923	7.200691369	6.372647014	4.736171013	7.117919061	10.14105341	6.715445739	6.49319584	3.867537548	68.41860678
CABP4	3.686142987	4.51E-06	3.76E-05	0.790932731	2.674005764	0	7.925686621	0	0.898410695	0	0	1.712405429	0	13.37940187	24.8929186	6.631535547	20.50202233	7.304473077	15.55112817	37.63263915	up	1	3	0	8	0	1	0	0	2	0	13	24	7	19	5	13	42	0.024995222	0.064603868	0	0.217135221	0	0.027354639	0	0	0.049779603	0	0.325660992
CABP7	8.008428334	1.06E-14	4.82E-13	0.790932731	0	0	0	0	0	0	0.749358473	0	0	90.56825879	12.4464593	157.2621287	8.632430457	5.843578462	11.96240629	175.6189827	up	1	0	0	0	0	0	0	1	0	0	88	12	166	8	4	10	196	0.022034757	0	0	0	0	0	0	0.017387449	0	0	1.943373723
CABYR	2.306488948	1.12E-07	1.37E-06	5.536529115	18.71804035	28.1836805	37.64701145	15.36662424	32.34278503	8.022567616	23.23011265	33.39190587	3.127305753	114.2395082	166.9899956	102.3151199	97.11484264	32.13968154	108.8578972	91.39355222	up	7	21	31	38	13	36	7	31	39	3	111	161	108	90	22	91	102	0.208840432	0.539779143	0.93063461	1.231071908	0.385489848	1.175419855	0.221448202	0.729803318	1.158632162	0.109542101	3.318982046
CACHD1	2.277165924	0.000216134	0.001155229	363.0381234	4.456676274	30.00198246	50.52625221	9.456384145	79.95855188	33.23635155	66.69290407	25.68608144	19.80626977	360.2146656	459.4817891	476.5231972	298.8979046	154.8548292	242.8368476	327.9415697	up	459	5	33	51	8	89	29	89	30	19	350	443	503	277	106	203	366	5.622888924	0.052771214	0.406781995	0.678422553	0.09740693	1.193193296	0.376705875	0.860328723	0.36595906	0.284868015	4.297147339
CACNA1A	3.824076304	3.47E-11	8.49E-10	15.02772188	24.06605188	2.727452951	5.944264965	4.728192073	21.56185669	4.584324352	0	13.69924343	4.169741004	342.7185247	211.5898081	90.94677322	80.92903553	48.20952231	78.95188148	107.5218261	up	19	27	3	6	4	24	4	0	16	4	333	204	96	75	33	66	120	0.131029887	0.160420842	0.020817999	0.044931539	0.027417623	0.181134837	0.02925057	0	0.109875579	0.033761367	2.301581615
CACNA1B	3.461796502	0.000213211	0.001142305	11.86399096	0	10.90981181	58.45193883	0	2.695232086	25.21378394	17.23524487	7.705824431	44.82471579	39.10902084	1070.3955	4.736811105	143.5141563	24.83520846	81.34436274	14.33624349	up	15	0	12	59	0	3	22	23	9	43	38	1032	5	133	17	68	16	0.109915216	0	0.088480744	0.46946352	0	0.024058126	0.170941226	0.13299092	0.06567098	0.385636633	0.279071531
CACNA1E	3.318227187	1.80E-05	0.000130396	2.372798192	23.17471662	2.727452951	3.96284331	0	35.93642781	58.45013549	8.2429432	47.0911493	6.254611506	64.83863981	689.7412861	53.05228438	315.0837117	46.74862769	35.88721886	107.5218261	up	3	26	3	4	0	40	51	11	55	6	63	665	56	292	32	30	120	0.013160282	0.098264707	0.013242384	0.019054047	0	0.19203391	0.237231146	0.038077133	0.240254247	0.032213542	0.27698094
CACNA1G	5.399474766	1.19E-18	9.09E-17	3.163730923	0	8.182358854	0	0	1.79682139	2.292162176	2.248075418	4.281013573	6.254611506	161.5820072	49.7858372	125.9991754	319.3999269	68.66204693	31.10225634	83.32941526	up	4	0	9	0	0	2	2	3	5	6	157	48	133	296	47	26	93	0.03294473	0	0.07458808	0	0	0.018027269	0.017466807	0.019497315	0.041007226	0.060481211	1.295958186
CACNA1S	3.506734574	0.007741177	0.024945345	3.163730923	0	0	0	3.546144054	0	0	0	1.712405429	0	4.116739036	5.186024708	7.578897769	28.05539898	21.91341923	0	0	up	4	0	0	0	3	0	0	0	2	0	4	5	8	26	15	0	0	0.046570217	0	0	0	0.034715432	0	0	0	0.0231869	0	0.046673852
CACNA2D1	3.277357944	0.000146207	0.000826858	5.536529115	0.891335255	0	0	10.63843216	2.695232086	0	0	2.568608144	4.169741004	41.16739036	38.37658284	26.52614219	0	21.91341923	25.1210532	24.19241088	up	7	1	0	0	9	3	0	0	3	4	40	37	28	0	15	21	27	0.063525707	0.007818649	0	0	0.081179622	0.029795227	0	0	0.027110477	0.044427792	0.36381185
CACNB1	1.02917131	0.049296027	0.112713715	130.5039006	80.22017293	34.54773738	648.9155921	73.28697713	60.19351658	50.42756787	64.44482865	112.1625556	158.4501581	238.7708641	660.6995478	159.1568531	159.6999634	178.2291431	331.3586541	290.3089306	up	165	90	38	655	62	67	44	86	131	152	232	637	168	148	122	277	324	2.882233093	1.354465438	0.667928102	12.42423731	1.07644017	1.280837216	0.814995872	1.185417146	2.278667099	3.249615772	4.061612834
CACNB3	-1.926913586	6.19E-06	4.98E-05	320.327756	92.6988665	148.1916104	333.8695489	174.9431067	89.84106952	287.6663531	143.1274683	283.4030985	140.7287589	27.78798849	95.42285462	19.89460664	32.37161421	84.7318877	13.15864691	97.66565874	down	405	104	163	337	148	100	251	191	331	135	27	92	21	30	58	11	109	9.18041858	2.031052088	3.717885645	8.295081223	3.334434771	2.480741084	6.033075469	3.416397729	7.471363798	3.745281784	0.613389879
CACNB4	1.671995397	0.007511528	0.024312594	190.6147881	44.56676274	31.82028443	34.67487897	79.19721722	36.8348385	6.876486528	4.496150836	4.281013573	10.42435251	193.4867347	155.5807412	95.68358433	137.0398335	37.98326	159.1000036	211.4595914	up	241	50	35	35	67	41	6	6	5	10	188	150	101	127	26	133	236	1.206029065	0.215571329	0.176242133	0.190191918	0.333248793	0.224542507	0.031838277	0.023692974	0.024915819	0.061246884	0.942896368
CACNG4	3.127448997	0.015842894	0.045036761	136.8313624	5.348011529	16.36471771	6.934975793	0	8.085696257	0	0	3.424810858	4.169741004	540.3219984	453.2585595	2.842086663	22.66012995	11.68715692	77.75564085	1.792030436	up	173	6	18	7	0	9	0	0	4	4	525	437	3	21	8	65	2	3.675547468	0.109826576	0.384812704	0.161494321	0	0.209262988	0	0	0.084625326	0.104010981	11.17893981
CACNG5	4.188436436	0.023316508	0.061822995	0	0	0	0	0	0	0	0	0	0	0	0	2.842086663	1.079053807	11.68715692	4.784962514	1.792030436	up	0	0	0	0	0	0	0	0	0	0	0	0	3	1	8	4	2	0	0	0	0	0	0	0	0	0	0	0
CACNG6	-5.188221083	3.44E-06	2.95E-05	329.8189487	3.565341019	30.91113345	36.65630062	0	165.3075679	629.1985173	601.7348536	600.1981029	51.0793273	3.087554277	0	13.26307109	2.158107614	5.843578462	0	22.40038045	down	417	4	34	37	0	184	549	803	701	49	3	0	14	2	4	0	25	16.16044326	0.133554174	1.325858245	1.557048784	0	7.803851845	22.56041762	24.55615444	27.05201761	2.32410938	0.116520905
CACNG7	3.330707417	0.02208315	0.059174445	0	0	2.727452951	0.990710828	0	3.593642781	0	131.8870912	159.2537049	0	626.7735182	561.1278734	92.84149766	482.3370518	128.5587262	118.4278222	94.08159787	up	0	0	3	1	0	4	0	176	186	0	609	541	98	447	88	99	105	0	0	0.077420651	0.027849531	0	0.112271254	0	3.561843771	4.75020088	0	15.65370971
CACYBP	1.131908874	2.27E-11	5.78E-10	485.6326967	620.3693373	495.4872861	315.0460432	645.3982179	444.7132941	642.9514904	531.2951571	604.4791165	375.2766903	1211.350461	1168.929969	1165.255532	1079.053807	1346.944835	1039.533106	905.8713852	up	614	696	545	318	546	495	561	709	706	360	1177	1127	1230	1000	922	869	1011	11.9652978	11.6854285	10.68692118	6.729232639	10.57549816	10.55684922	11.59245927	10.90257224	13.70011686	8.586198239	22.98777752
CADM2	6.672784814	1.87E-06	1.70E-05	30.8463765	0	0	0	0	0	0	1.498716945	0	33.35792803	834.6688395	1032.018917	1195.571123	429.4634152	330.1621831	764.3977616	111.105887	up	39	0	0	0	0	0	0	2	0	32	811	995	1262	398	226	639	124	0.290281892	0	0	0	0	0	0	0.01174662	0	0.29150673	6.049807751
CADPS2	-3.131186441	1.70E-07	1.99E-06	491.1692258	9.804687803	71.82292772	108.978191	524.8293201	430.338723	144.4062171	248.7870129	155.828894	94.86160783	59.69271602	15.55807412	33.15767774	5.395269035	14.60894615	8.3736844	44.80076089	down	621	11	79	110	444	479	126	332	182	91	58	15	35	5	10	7	50	7.309424897	0.111548711	0.935663445	1.405942551	5.194307173	6.170226413	1.57260528	3.083594688	2.13317962	1.310920244	0.684203014
CAGE1	-3.453557173	0.016319243	0.046099103	0	4.456676274	5.454905903	0	0	5.390464171	4.584324352	2.248075418	0.856202715	15.63652876	0	0	0	0	2.921789231	0	0	down	0	5	6	0	0	6	4	3	1	15	0	0	0	0	2	0	0	0	0.089561337	0.12552277	0	0	0.136519764	0.088183609	0.049217455	0.020703069	0.381684768	0
CALCR	3.175561943	0.004837449	0.016876753	0	0	0	0	0	0	1.146081088	2.997433891	3.424810858	0	3.087554277	0	7.578897769	10.79053807	14.60894615	4.784962514	8.960152178	up	0	0	0	0	0	0	1	4	4	0	3	0	8	10	10	4	10	0	0	0	0	0	0	0.018229961	0.054264493	0.068478238	0	0.051690983
CALCRL	-4.036685632	3.10E-12	9.15E-11	2905.09592	533.0184824	485.4866253	2633.30938	1791.984796	390.8086524	169.620001	1584.143811	1327.97041	3223.209796	164.6695614	258.2640305	18.94724442	23.73918376	78.88830923	51.43834703	45.69677611	down	3673	598	534	2658	1516	435	148	2114	1551	3092	160	249	20	22	54	43	51	50.50025086	7.083600389	7.387794852	39.68358193	20.71690426	6.545394741	2.157704161	22.93534025	21.23483227	52.03018405	2.204742995
CALHM2	1.683607086	1.20E-10	2.67E-09	46.66503111	33.87073968	25.45622755	39.6284331	22.45891235	47.61576685	30.94418938	71.18905491	83.90786603	56.29150355	152.3193443	153.5063314	154.420042	137.0398335	169.4637754	135.175191	133.5062675	up	59	38	28	40	19	53	27	95	98	54	148	148	163	127	116	113	149	2.177217461	1.208129964	1.039701789	1.602850697	0.696877509	2.140423181	1.056503981	2.766310973	3.601142463	2.438859752	5.473648362
CALM1	1.466176944	1.39E-09	2.51E-08	10893.5165	4882.734526	6425.879153	4052.997996	7705.77103	4161.43834	10989.77155	7922.967132	5146.634517	4121.788982	18514.00463	14812.32377	16261.47252	22103.33818	19184.46809	18285.73425	19070.7879	up	13773	5478	7068	4091	6519	4632	9589	10573	6011	3954	17989	14281	17165	20484	13132	15286	21284	216.6133771	74.22650564	111.854698	69.86658039	101.9038888	79.72586789	159.9144177	131.2147191	94.13863216	76.109113	283.5496589
CAMK1D	1.68449789	4.25E-05	0.000277721	371.7383835	35.65341019	378.2068092	146.6252025	114.6586578	70.97444492	110.0237845	205.3242215	172.0967456	57.3339388	471.3666196	522.7512906	616.7328059	475.8627289	293.6398177	717.7443771	645.1309568	up	470	40	416	148	97	79	96	274	201	55	458	504	651	441	201	600	720	3.914101692	0.286995112	3.486009293	1.338379402	0.802895515	0.720004677	0.847740744	1.800579938	1.666843148	0.560583365	3.822655021
CAMK2B	4.36595646	2.16E-09	3.77E-08	204.8515773	2.674005764	45.45754919	5.944264965	69.74083307	4.492053476	102.0012168	8.2429432	1.712405429	155.3228524	1158.862039	1579.663126	906.6256456	1182.642973	1542.704714	1891.256434	401.4148176	up	259	3	50	6	59	5	89	11	2	149	1126	1523	957	1096	1056	1581	448	4.031018644	0.040226899	0.783043719	0.101402713	0.912683302	0.085164583	1.468799872	0.135093771	0.030996272	2.83821036	17.56381342
CAMK2D	1.466847177	0.001927339	0.007655513	190.6147881	521.431124	618.222669	344.767368	552.0164245	558.8114524	139.8218927	256.2805977	197.7828271	2428.874135	2207.601308	1818.220263	2051.039209	1456.72264	1064.992175	1423.526348	1214.996635	up	241	585	680	348	467	622	122	342	231	2330	2145	1753	2165	1350	729	1190	1356	2.542832367	5.317858978	7.219557239	3.987155872	4.897456863	7.182324983	1.364954251	2.847438753	2.427040917	30.08845438	22.68262779
CAMK2G	3.23547522	3.35E-27	6.34E-25	1123.124478	523.2137946	436.3924722	702.4139768	646.5802659	627.989076	589.0856793	717.8854168	493.1727636	277.2877767	3835.771597	5359.237933	7830.896119	5843.076365	4463.03305	10680.03633	2455.977712	up	1420	587	480	709	547	699	514	958	576	266	3727	5167	8266	5415	3055	8928	2741	26.02654655	9.269292024	8.852591041	14.11099762	9.96479981	14.02101184	9.989618358	13.85547144	10.51272042	5.966959741	68.46253496
CAMK4	6.41480625	3.47E-16	1.98E-14	1.581865462	1.78267051	0	0	1.182048018	0	0	0	8.562027145	6.254611506	248.0335269	238.5571366	316.4189818	242.7871066	46.74862769	35.88721886	31.36053262	up	2	2	0	0	1	0	0	0	10	6	241	230	334	225	32	30	35	0.011712816	0.010091171	0	0	0.005820823	0	0	0	0.058317077	0.043005682	1.414535155
CAMKK1	1.220314341	0.022929041	0.060985982	56.15622388	120.3302594	240.9250107	754.9216506	132.389378	87.14583744	72.20310855	197.8306368	561.6689807	119.8800539	133.7940187	851.545257	143.0516954	773.6815797	929.1289754	435.4315888	556.4254503	up	71	135	265	762	112	97	63	264	656	115	130	821	151	717	636	364	621	1.138334555	1.864771405	4.275219403	13.2663003	1.784771588	1.701991097	1.071049879	3.339974065	10.47321068	2.256590111	2.088912768
CAMKMT	2.214713945	2.60E-07	2.91E-06	13.44585642	74.8721614	50.00330411	39.6284331	27.18710442	34.13960642	17.19121632	12.73909404	47.94735201	31.27305753	183.1948871	304.9382528	83.36787545	71.21755127	111.0279908	314.6112853	64.51309568	up	17	84	55	40	23	38	15	17	56	30	178	294	88	66	76	263	72	0.459289564	1.955227084	1.495206956	1.173494152	0.617616007	1.123557316	0.429720915	0.362421685	1.506572769	0.99197832	4.819733667
CAMSAP3	-1.733099421	0.041530369	0.098330156	48.24689658	184.5063977	200.0132164	0	182.0353948	231.7899594	83.66391943	6.744226254	5.137216287	59.4188093	79.24722644	24.8929186	37.89448884	33.45066802	0	3.588721886	31.36053262	down	61	207	220	0	154	258	73	9	6	57	77	24	40	31	0	3	35	1.04821434	3.064579339	3.804029759	0	2.630231855	4.851923524	1.330150244	0.122036676	0.102668199	1.19877696	1.326100286
CANT1	-2.14455842	9.07E-16	4.80E-14	719.748785	1130.213103	891.8771151	967.9244785	943.2743185	1444.644398	960.4159518	1068.585182	1093.370866	1150.848517	190.3991804	57.04627179	269.998233	321.5580345	222.0559815	248.8180507	331.5256306	down	910	1268	981	977	798	1608	838	1426	1277	1104	185	55	285	298	152	208	370	17.75767922	21.31789554	19.26259461	20.70249364	15.47749799	34.34035954	17.33989285	21.95795734	24.81419218	26.36678376	3.618111316
CAPN15	-1.015518994	5.70E-05	0.000360296	245.1891465	533.0184824	375.4793563	710.3396634	615.8470175	578.5764877	202.8563526	517.0573462	475.1925066	396.1253954	181.1365176	310.1242775	225.4722086	214.7317076	203.0643515	187.8097787	286.7248697	down	310	598	413	717	521	644	177	690	555	380	176	299	238	199	139	157	320	4.69255797	7.798829012	6.290699898	11.78556453	7.838604032	10.66860901	2.841049467	8.241848754	8.365759315	7.040035011	2.670090626
CAPN5	1.156654647	0.000110306	0.000646291	507.7788131	205.0071086	354.5688837	312.0739107	124.1150419	194.9551209	233.800542	159.6133547	149.835475	288.7545645	553.7014003	386.8774432	672.627177	554.6336568	454.3382254	962.973706	365.5742089	up	642	230	390	315	105	217	204	213	175	277	538	373	710	514	311	805	408	10.0441913	3.100188104	6.139676907	5.351478478	1.632759792	3.715469156	3.38429094	2.629584602	2.726355133	5.303993538	8.435825834
CAPN9	2.631082007	1.64E-06	1.52E-05	8.700260038	12.47869357	24.54707656	13.86995159	10.63843216	5.390464171	0	27.72626349	15.41164886	3.127305753	23.67124946	19.70689389	47.36811105	118.6959188	147.5503562	87.32556588	88.70550656	up	11	14	27	14	9	6	0	37	18	3	23	19	50	110	101	73	99	0.304637106	0.334039953	0.752410493	0.421018746	0.247734035	0.181850854	0	0.808573377	0.496394603	0.101684473	0.63838597
CARD11	1.379971295	0.000937103	0.00411041	85.42073492	13.37002882	11.81896279	53.49838469	37.82553658	16.17139251	22.92162176	42.71343294	22.26127058	34.40036328	38.07983608	44.59981249	107.051931	83.08714315	150.4721454	76.55940023	121.8580696	up	108	15	13	54	32	18	20	57	26	33	37	43	113	77	103	64	136	1.776366838	0.212559452	0.215155879	0.964463826	0.523132776	0.324007741	0.348816061	0.739794936	0.425840222	0.664302843	0.6099244
CARD16	1.755828796	0.001470367	0.006071546	7.118394577	17.8267051	4.545754919	26.74919234	74.46902514	8.984106952	17.19121632	20.98203724	15.41164886	10.42435251	48.37168367	43.56260755	37.89448884	46.3993137	235.2040331	25.1210532	43.90474567	up	9	20	5	27	63	10	15	28	18	10	47	42	40	43	161	21	49	0.774941808	1.483668376	0.433209079	2.524489847	5.391631257	0.942324671	1.369542197	1.902445441	1.54334677	1.053828288	4.055924124
CARD6	2.370919872	3.06E-05	0.000208662	13.44585642	7.130682038	13.63726476	7.925686621	49.64601676	10.78092834	2.292162176	10.49101862	5.993419002	16.67896401	89.53907403	10.37204942	129.7886243	30.2135066	40.90504923	166.2774474	29.56850219	up	17	8	15	8	42	12	2	14	7	16	87	10	137	28	28	139	33	0.277515722	0.11251461	0.246394434	0.14181166	0.681461009	0.214384753	0.034619935	0.18034093	0.113789225	0.319670031	1.423388017
CARD8	1.0532625	0.000362198	0.001812342	276.035523	328.902709	240.0158597	248.6684177	190.3097309	238.9772449	68.76486528	142.3781098	204.6324488	203.2748739	475.4833586	832.8755681	304.103273	462.9140832	255.6565577	460.552642	320.773448	up	349	369	264	251	161	266	60	190	239	195	462	803	321	429	175	385	358	4.27389746	3.893187314	3.253146049	3.337764373	1.959645876	3.564956928	0.779125643	1.836030407	2.914479482	2.922648268	5.670299891
CARD9	1.515412349	0.001119073	0.004804957	17.40052008	21.39204611	55.45821001	92.13610696	143.0278102	11.67933904	66.47270311	35.21984822	39.38532487	25.01844602	71.01374837	90.23682992	77.68370213	132.7236183	251.2738739	242.8368476	146.9464957	up	22	24	61	93	121	13	58	47	46	24	69	87	82	123	172	203	164	0.744158282	0.699413712	2.076220319	3.415929268	4.068001082	0.481238063	2.080310729	1.254492571	1.549404812	0.993566981	2.339144824
CARMIL1	-1.626570151	1.22E-05	9.17E-05	124.1764387	214.8117964	310.0204855	330.8974164	297.8761006	232.6883701	159.3052712	319.2267094	117.2997719	669.2434311	84.39315023	96.46005957	170.5251998	75.5337665	75.96652	27.51353446	97.66565874	down	157	241	341	334	252	259	139	426	137	642	82	93	180	70	52	23	109	1.834125598	2.425642115	4.008526527	4.237006874	2.926058545	3.311335332	1.721875698	3.927051676	1.593728786	9.17926098	0.960082722
CARMIL2	3.47094461	8.74E-06	6.80E-05	4.745596385	0	10.00066082	17.8327949	0	2.695232086	0	4.496150836	0	7.297046756	68.95537885	7.260434591	80.52578879	78.77092792	87.65367693	21.53233131	21.50436523	up	6	0	11	18	0	3	0	6	0	7	67	7	85	73	60	18	24	0.091928237	0	0.16958652	0.299470099	0	0.050302887	0	0.072539829	0	0.131261992	1.028816365
CARNS1	4.019688724	4.20E-08	5.65E-07	17.40052008	26.74005764	17.27386869	4.953554138	39.0075846	45.81894546	4.584324352	5.245509309	5.137216287	22.93357552	171.8738547	114.0925436	5.684173326	26.97634518	598.9667923	62.20451268	1164.819783	up	22	30	19	5	33	51	4	7	6	22	167	110	6	25	410	52	1300	0.389220999	0.457272515	0.338242477	0.096056524	0.580283968	0.987455963	0.07503971	0.097723546	0.105703474	0.476364657	2.961116092
CARTPT	-7.416627077	0.014340353	0.041365612	0	0	0	312.0739107	0	0	0	484.0855734	70.20862259	0	0	0	0	0	0	3.588721886	0	down	0	0	0	315	0	0	0	646	82	0	0	0	0	0	0	3	0	0	0	0	26.84512155	0	0	0	40.00660093	6.408403091	0	0
CASKIN1	3.255214291	5.38E-07	5.58E-06	19.77331827	12.47869357	17.27386869	22.78634903	86.28950533	9.882517648	13.75297306	49.4576592	0	2.084870502	465.191511	119.2785683	381.7869751	174.8067167	43.82683846	233.2669226	140.6743892	up	25	14	19	23	73	11	12	66	0	2	452	115	403	162	30	195	157	0.311734998	0.150402083	0.238396634	0.311427294	0.904735154	0.150110897	0.158666184	0.649407182	0	0.03052241	5.648711195
CASP1	1.970177586	8.38E-05	0.000506011	7.909327308	15.15269933	58.18566296	99.07108276	80.37926523	20.66344599	8.022567616	38.21728211	22.26127058	32.31549278	65.86782457	65.34391132	133.5780732	115.4587574	334.5448669	190.2022599	142.4664196	up	10	17	64	100	68	23	7	51	26	31	64	63	141	107	229	159	159	0.269157699	0.394217583	1.733355907	2.92273937	1.81915109	0.677498944	0.199784791	1.083189848	0.696858474	1.02120227	1.726442678
CASP10	1.953611964	1.36E-07	1.62E-06	9.491192769	14.26136408	15.45556672	22.78634903	28.36915244	17.9682139	5.73040544	5.245509309	19.69266243	19.80626977	38.07983608	100.6088793	71.9995288	46.3993137	61.35757385	81.34436274	28.67248697	up	12	16	17	23	24	20	5	7	23	19	37	97	76	43	42	68	32	0.12884798	0.148011893	0.183673395	0.268168329	0.256130125	0.235017576	0.056927741	0.059309192	0.245917047	0.249685452	0.39816536
CASP4	1.717802145	7.59E-05	0.000463469	11.86399096	71.30682038	38.18434132	39.6284331	55.55625685	17.9682139	18.33729741	17.98460334	11.13063529	16.67896401	65.86782457	65.34391132	66.31535547	45.3202599	213.2906139	114.8391003	116.4819783	up	15	80	42	40	47	20	16	24	13	16	64	63	70	42	146	96	130	0.476623502	2.190052081	1.342871471	1.380153742	1.484345849	0.695485642	0.539090592	0.601759607	0.411331506	0.622224985	2.038119055
CASQ1	1.076091721	0.008874638	0.02789296	37.96477108	15.15269933	70.91377673	41.60985476	15.36662424	13.47616043	29.79810829	29.22498043	76.20204159	15.63652876	40.1382056	93.34844474	43.57866217	120.8540264	99.34083385	51.43834703	62.72106525	up	48	17	78	42	13	15	26	39	89	15	39	90	46	112	68	43	70	1.713191433	0.522749757	2.801303877	1.6277857	0.461170012	0.58590863	0.984001094	1.098390735	3.163144946	0.655238165	1.395065649
CASQ2	-2.06971918	0.011007119	0.033174147	73.55674396	27.6313929	4.545754919	0	21.27686433	9.882517648	18.33729741	4.496150836	7.705824431	4.169741004	6.175108554	0	4.736811105	2.158107614	10.22626231	1.196240629	4.480076089	down	93	31	5	0	18	11	16	6	9	4	6	0	5	2	7	1	5	2.497549926	0.717254342	0.135114574	0	0.480459501	0.323294186	0.455626305	0.127148159	0.240678984	0.13147237	0.161490828
CASS4	2.090651628	0.000619491	0.002877524	0.790932731	0	13.63726476	7.925686621	23.64096036	4.492053476	0	8.992301672	8.562027145	9.381917258	39.10902084	35.26496801	17.05251998	28.05539898	23.37431385	32.29849697	53.76091307	up	1	0	15	8	20	5	0	12	10	9	38	34	18	26	16	27	60	0.016692532	0	0.25195005	0.14500918	0.331822074	0.091341094	0	0.158063309	0.166221293	0.183868785	0.635727803
CASTOR1	-3.439792016	2.67E-05	0.000184687	4.745596385	4.456676274	15.45556672	3.96284331	10.63843216	13.47616043	10.31472979	20.98203724	5.137216287	6.254611506	0	0	1.894724442	1.079053807	0	0	2.688045653	down	6	5	17	4	9	15	9	28	6	6	0	0	2	1	0	0	3	0.26547606	0.190600651	0.756874716	0.19218407	0.395794426	0.726338979	0.422254415	0.977596733	0.264356378	0.324914156	0
CASTOR2	-1.075542527	0.008353124	0.026555134	26.89171285	56.15412105	35.45688837	34.67487897	88.65360136	114.0981583	11.46081088	53.20445156	53.94077102	58.37637405	16.46695614	15.55807412	27.47350441	35.60877563	14.60894615	46.65338451	20.60835001	down	34	63	39	35	75	127	10	71	63	56	16	15	29	33	10	39	23	1.942389279	3.100831497	2.241934527	2.171244251	4.25864726	7.940266069	0.605780001	3.200687702	3.583953239	3.915512836	0.916099655
CAVIN2	1.541442072	0.016523211	0.046583335	140.7860261	59.71946207	26.36537853	0	79.19721722	31.44437433	9.168648704	58.44996087	41.0977303	27.10331652	450.7829244	155.5807412	82.42051323	31.29256041	97.87993924	72.97067834	74.36926308	up	178	67	29	0	67	35	8	78	48	26	438	150	87	29	67	61	83	3.958627071	1.283747624	0.648968398	0	1.480991075	0.851856833	0.188656664	1.368821405	1.062992634	0.70768698	9.762568183
CBFA2T3	2.195327899	0.000570258	0.002681397	9.491192769	5.348011529	21.81962361	3.96284331	24.82300838	6.288874867	0	3.746792363	1.712405429	6.254611506	9.262662831	13.48366424	21.78933108	25.89729137	108.1062015	46.65338451	42.11271524	up	12	6	24	4	21	7	0	5	2	6	9	13	23	24	74	39	47	0.185080604	0.079728056	0.372470486	0.066991999	0.321923	0.118154885	0	0.060852337	0.030716667	0.11325938	0.139119354
CBLN2	-2.986659646	0.007122274	0.023306227	11.86399096	0	386.3891681	100.0617936	75.65107316	0	2.292162176	4.496150836	196.0704216	9.381917258	13.37940187	2.074409883	41.68393773	2.158107614	0	7.177443771	2.688045653	down	15	0	425	101	64	0	2	6	229	9	13	2	44	2	0	6	3	0.340660694	0	9.71226806	2.490780306	1.444653826	0	0.048163533	0.107525041	5.178818368	0.250159239	0.295896277
CBS	1.724471635	0.019092378	0.052544918	29.26451104	8.022017293	3.636603935	80.24757703	1.182048018	6.288874867	0	59.94867782	94.1822986	12.50922301	73.07211789	76.75316568	106.1045688	120.8540264	102.2626231	177.043613	28.67248697	up	37	9	4	81	1	7	0	80	110	12	71	74	112	112	70	148	32	0.963036298	0.201819769	0.104761543	2.289334396	0.025869854	0.199394398	0	1.643079271	2.85100545	0.382265803	1.852100986
CBSL	2.817229874	0.037662363	0.091187642	0	0	29.09283148	1.981421655	0	0	1.146081088	0	0	0	0	0	2.842086663	3.237161421	5.843578462	3.588721886	3.584060871	up	0	0	32	2	0	0	1	0	0	0	0	0	3	3	4	3	4	0	0	0.858313578	0.057890636	0	0	0.028265236	0	0	0	0
CBWD3	1.269890961	0.005863686	0.019796564	20.564251	43.67542748	21.81962361	70.34046876	13.0025282	16.17139251	12.60689197	17.98460334	23.97367601	32.31549278	71.01374837	189.8085043	27.47350441	59.34795939	26.29610308	33.4947376	51.96888263	up	26	49	24	71	11	18	11	24	28	31	69	183	29	55	18	28	58	0.547213696	0.888505156	0.508271566	1.622651446	0.230106743	0.414600761	0.245490037	0.398586375	0.586821574	0.798525104	1.455452656
CBWD6	1.171335737	0.015104096	0.043243591	43.50130019	36.54474545	20.00132164	75.2940229	53.19216082	26.05391016	18.33729741	49.4576592	30.82329772	65.67342081	101.8892911	340.2032208	27.47350441	48.55742132	43.82683846	39.47594074	58.24098916	up	55	41	22	76	45	29	16	66	36	63	99	328	29	45	30	33	65	2.071116981	1.330166661	0.833615121	3.107698042	1.684253678	1.195126612	0.638880303	1.961162014	1.349922607	2.903526266	3.736306678
CBX2	-1.361655408	0.006517621	0.021573676	7.118394577	44.56676274	28.1836805	22.78634903	21.27686433	45.81894546	35.52851373	5.245509309	42.81013573	50.03689204	4.116739036	21.78130377	3.789448884	10.79053807	20.45252462	14.35488754	8.06413696	down	9	50	31	23	18	51	31	7	50	48	4	21	4	10	14	12	9	0.120242134	0.575525314	0.416751164	0.333676239	0.239023015	0.745690001	0.439170778	0.073797186	0.665194422	0.784871703	0.053559873
CCDC102A	-1.235522559	1.10E-06	1.06E-05	369.3655853	479.5383671	826.4182442	674.6740736	1127.673809	505.8052214	796.5263562	821.2968861	687.5307798	476.3929097	240.8292336	146.2458968	328.7346907	270.8425056	392.9806516	264.3691789	367.3662393	down	467	538	909	681	954	563	695	1096	803	457	234	141	347	251	269	221	410	13.61586076	13.51421297	26.66816094	21.56048942	27.64583085	17.96431224	21.48674364	25.21542964	23.31353856	16.30751141	6.837690832
CCDC102B	1.491103679	0.00071295	0.003251483	77.51140761	9.804687803	22.72877459	35.66558979	13.0025282	17.9682139	4.584324352	33.72113127	24.82987872	14.59409351	81.30559596	107.8693139	48.31547327	76.6128203	48.20952231	95.69925028	45.69677611	up	98	11	25	36	11	20	4	45	29	14	79	104	51	71	33	80	51	2.485872439	0.240395155	0.638107333	0.991604631	0.277331052	0.555209308	0.10758961	0.900726364	0.732512755	0.434634373	2.008376988
CCDC113	-1.168097341	0.002287863	0.008851213	1974.959029	836.072469	553.6729491	707.3675309	918.4513101	1476.088772	2074.406769	1386.313174	1107.926313	569.169647	373.5940675	320.4963269	549.4700882	680.8829523	179.6900377	275.1353446	1233.812955	down	2497	938	609	714	777	1643	1810	1850	1294	546	363	309	580	631	123	230	1377	34.0122822	11.00779497	8.347097513	10.56084637	10.51940803	24.49225508	26.14287719	19.88458617	17.55156867	9.102341889	4.955520055
CCDC114	-3.632358047	9.11E-13	2.99E-11	5672.569545	1305.806148	1131.892975	1755.539586	1645.410841	2413.131127	3767.168536	1107.551823	2421.341277	938.1917258	26.75880373	25.93012354	227.3669331	184.518201	81.81009847	269.1541414	434.5673806	down	7172	1465	1245	1772	1392	2686	3287	1478	2828	900	26	25	240	171	56	225	485	160.1960991	28.19223731	27.98220734	42.97923244	30.9032348	65.65860376	77.85184984	26.05035746	62.90070176	24.60353072	0.582036721
CCDC136	1.832393757	0.000261115	0.001357712	1455.316225	106.0688953	220.0145381	958.0173703	228.1352675	289.2882439	814.8636536	894.7340164	1006.03819	123.0073596	2649.12157	1150.26028	2323.879528	4192.124041	1419.989566	2626.94442	835.086183	up	1840	119	242	967	193	322	711	1194	1175	118	2574	1109	2453	3885	972	2196	932	30.69998712	1.710596558	4.062905297	17.51983963	3.200595055	5.879633032	12.57904143	15.71999104	19.52192621	2.409603844	43.04218348
CCDC14	1.731569024	0.000153813	0.000862891	194.5694518	72.19815564	60.91311591	512.1974979	78.0151692	153.6282289	84.81000051	121.3960726	86.47647417	195.9778272	925.2370983	986.3818994	584.5224904	248.1823756	170.92467	411.5067762	299.2690828	up	246	81	67	517	66	171	74	162	101	188	899	951	617	230	117	344	334	1.721287485	0.48829647	0.471730623	3.928186775	0.459002753	1.309448413	0.549044569	0.894459983	0.703726828	1.609976078	6.304394441
CCDC140	-2.795501579	7.65E-08	9.78E-07	203.2697118	26.74005764	90.91509838	84.21042034	107.5663697	35.93642781	185.6651363	54.70316851	83.90786603	71.92803231	11.32103235	16.59527907	12.31570887	0	7.304473077	37.08345948	10.75218261	down	257	30	100	85	91	40	162	73	98	69	11	16	13	0	5	31	12	10.86256473	1.092447992	4.253047344	3.901229161	3.822906683	1.850261979	7.260588863	2.434723858	4.12467524	3.569370373	0.465969318
CCDC141	4.232614246	4.04E-10	8.21E-09	2.372798192	9.804687803	0	0	0	3.593642781	5.73040544	0	5.137216287	1.042435251	41.16739036	39.41378778	24.63141775	59.34795939	18.99163	80.14812211	101.2497196	up	3	11	0	0	0	4	5	0	6	1	40	38	26	55	13	67	113	0.015307221	0.04835574	0	0	0	0.022336188	0.027052205	0	0.030485321	0.006244797	0.204550459
CCDC158	2.631595493	0.000883507	0.003899808	5.536529115	0	0.909150984	5.944264965	0	3.593642781	0	1.498716945	1.712405429	3.127305753	8.233478072	44.59981249	7.578897769	15.1067533	1.460894615	3.588721886	17.02428914	up	7	0	1	6	0	4	0	2	2	3	8	43	8	14	1	3	19	0.119429537	0	0.017167801	0.111159924	0	0.074687458	0	0.026925966	0.033978807	0.06264382	0.136794638
CCDC160	-1.068225084	0.001666934	0.006770128	43.50130019	79.32883768	172.7386869	72.32189041	49.64601676	108.7076941	66.47270311	140.8793929	140.4172452	94.86160783	73.07211789	39.41378778	67.2627177	34.52972183	17.53073539	51.43834703	39.42466958	down	55	89	190	73	42	121	58	188	164	91	71	38	71	32	12	43	44	2.206491666	3.076166729	7.669978844	3.180136373	1.674718983	5.312500102	2.467318255	5.951480959	6.551607629	4.468114194	2.854718782
CCDC163	4.651581881	8.47E-13	2.81E-11	199.3150482	22.28338137	11.81896279	33.68416814	18.91276829	4.492053476	28.6520272	21.73139571	24.82987872	5.212176255	556.7889546	201.2177587	3028.717021	692.7525442	411.9722816	1202.221832	447.1115937	up	252	25	13	34	16	5	25	29	29	5	541	194	3197	642	282	1005	499	11.85874253	1.013580788	0.615577042	1.737401925	0.748360976	0.257502875	1.247486012	1.076871032	1.358940767	0.287972737	25.51530394
CCDC177	-2.399062826	0.000406884	0.002002882	161.3502771	21.39204611	13.63726476	24.76777069	33.09734451	14.37457112	40.11283808	14.23781098	24.82987872	10.42435251	2.058369518	2.074409883	12.31570887	11.86959188	0	2.392481257	101.2497196	down	204	24	15	25	28	16	35	19	29	10	2	2	13	11	0	2	113	3.546235764	0.359442099	0.262379355	0.471911682	0.483780679	0.304390714	0.645153502	0.260626539	0.501995548	0.212755457	0.034844386
CCDC178	1.357688178	0.002409272	0.00925407	26.89171285	101.612219	53.63990804	113.9317452	65.012641	83.55219466	63.03445984	71.93841338	31.67950044	55.2490683	142.0274967	536.2349548	75.78897769	162.9371249	46.74862769	55.02706891	175.6189827	up	34	114	59	115	55	93	55	96	37	53	138	517	80	151	32	46	196	0.647978589	1.871831934	1.131448298	2.379922754	1.041831487	1.939718315	1.111480902	1.443712009	0.70217909	1.236234553	2.635883472
CCDC180	-1.583830396	0.000582733	0.002731265	895.3358512	382.3828243	120.9170808	295.2318266	463.3628231	762.7506803	1271.003927	328.219011	289.3965175	134.4741474	124.5313558	259.3012354	112.7361043	182.3600934	84.7318877	63.40075331	326.1495393	down	1132	429	133	298	392	849	1109	438	338	129	121	250	119	169	58	53	364	15.50750905	5.063294293	1.833361978	4.432973778	5.337461237	12.72850172	16.10959933	4.734752958	4.610804906	2.162860934	1.661293509
CCDC183	-1.119866199	0.000615014	0.002860865	131.2948333	98.04687803	80.00528657	192.1979005	70.92288109	96.12994439	262.4525692	93.66980909	99.31951489	65.67342081	46.31331415	32.15335319	32.21031552	51.79458274	65.7402577	71.77443771	83.32941526	down	166	110	88	194	60	107	229	125	116	63	45	31	34	48	45	60	93	7.13385489	4.072762922	3.805395658	9.053180827	2.562834042	5.032385935	10.43540339	4.238906071	4.964078061	3.313599395	1.938179869
CCDC188	-3.006045399	2.87E-05	0.000196752	20.564251	58.82812682	41.82094525	296.2225374	55.55625685	17.9682139	181.0808119	158.1146377	16.26785158	53.1641978	0	29.04173836	5.684173326	10.79053807	0	19.13985006	13.44022827	down	26	66	46	299	47	20	158	211	19	51	0	28	6	10	0	16	15	1.265825851	2.768374309	2.253509574	15.8072049	2.274319742	1.065625458	8.156714775	8.106075886	0.921125157	3.038883552	0
CCDC189	-1.42023181	0.000518856	0.002470792	116.2671114	82.89417869	33.6385864	42.60056559	91.0176974	118.5902118	197.1259471	96.66724298	105.3129339	45.86715104	20.58369518	37.3393779	23.68405553	51.79458274	7.304473077	35.88721886	65.4091109	down	147	93	37	43	77	132	172	129	123	44	20	36	25	48	5	30	73	4.382008016	2.388465891	1.109835264	1.391898512	2.281390395	4.30629466	5.436781212	3.034402171	3.651113841	1.605283638	0.597518299
CCDC198	-11.22612942	4.07E-37	1.93E-34	2154.500759	1008.991508	1137.347881	1175.973752	627.6674976	1063.718263	2273.824879	736.6193787	227.7499221	813.0994957	0	0	0	0	4.382683846	0	0	down	2724	1132	1251	1187	531	1184	1984	983	266	780	0	0	0	0	3	0	0	59.5476137	21.31984034	27.51791544	28.17677344	11.53731714	28.32584932	45.98926867	16.95658433	5.790330134	20.8686873	0
CCDC28B	1.069011013	0.000771009	0.003486575	160.5593443	231.7471662	293.6557678	142.6623592	147.7560023	125.7774973	405.7127052	131.1377327	234.5995438	127.1771006	318.0180905	807.9826495	263.3666975	294.5816893	616.4975277	334.947376	302.8531436	up	203	260	323	144	125	140	354	175	274	122	309	779	278	273	422	280	338	8.771172484	9.678659769	14.04316824	6.756276078	5.368150427	6.620085954	16.21893943	5.966604611	11.78899019	6.451559604	13.38090461
CCDC30	-1.021892708	0.006542994	0.021644284	495.1238895	105.1775601	99.09745723	156.5323108	157.2123864	142.8473005	333.5095966	138.6313174	112.1625556	144.8984999	86.45151975	115.1297485	111.7887421	106.8263269	39.44415462	45.45714388	143.3624349	down	626	118	109	158	133	159	291	185	131	139	84	111	118	99	27	38	160	11.14927025	1.810649458	1.953437725	3.055712413	2.354381308	3.099154397	5.495695668	2.599988548	2.323313602	3.029913147	1.499397482
CCDC33	-3.685201622	4.05E-05	0.000266174	169.2596044	276.313929	16.36471771	14.86066241	21.27686433	657.6366289	2968.350018	74.1864888	296.2461392	52.12176255	51.45923795	1.037204942	48.31547327	36.68782944	8.765367693	4.784962514	644.2349416	down	214	310	18	15	18	732	2590	99	346	50	50	1	51	34	6	4	719	4.017676519	5.014217281	0.340043644	0.30579877	0.335882014	15.03994519	51.56066786	1.466641553	6.468472292	1.148879467	0.94079842
CCDC34	-1.79695715	9.25E-06	7.16E-05	385.1842399	771.8963306	640.0422926	395.2936202	400.7142782	494.1258824	2716.212179	847.5244326	804.8305517	292.9243055	162.6111919	212.627013	145.893782	285.9492589	321.3968154	149.5300786	283.1408088	down	487	866	704	399	339	550	2370	1131	940	281	158	205	154	265	220	125	316	9.807092134	15.02482589	14.26543162	8.725040907	6.78522171	12.12126547	50.60777185	17.97221048	18.84966246	6.925655483	3.18884759
CCDC40	-1.602255544	6.56E-05	0.000407701	3529.932777	1317.393507	615.495216	1443.465676	744.6902514	1595.577395	2336.859339	1285.899139	1446.126385	567.0847765	325.2223838	295.6034083	539.0491038	730.5194274	185.5336162	307.4338415	1046.545774	down	4463	1478	677	1457	630	1776	2039	1716	1689	544	316	285	569	677	127	257	1168	52.85186624	15.07954149	8.067204609	18.73597396	7.415271221	23.01708815	25.604025	16.03534547	19.91716494	7.884526366	3.750471802
CCDC68	-5.542347771	1.42E-05	0.000104875	68.81114758	0	48.18500214	290.2782725	0	38.6316599	4.584324352	662.4328899	0	288.7545645	1.029184759	6.223229649	0.947362221	6.474322843	4.382683846	1.196240629	0.896015218	down	87	0	53	293	0	43	4	884	0	277	1	6	1	6	3	1	1	1.435235667	0	0.8797936	5.248737678	0	0.776330056	0.069971556	11.50757537	0	5.592770581	0.016533673
CCDC71L	-1.796034853	1.30E-07	1.57E-06	699.184534	318.206686	1268.265622	580.556545	1308.527156	566.8971487	427.4882458	753.1052651	1519.759818	822.481413	273.7631459	130.6878226	251.9983508	151.067533	175.3073539	217.7157944	464.1358828	down	884	357	1395	586	1107	631	373	1005	1775	789	266	126	266	140	120	182	518	15.00027562	5.219098004	23.81892433	10.79761584	18.67014305	11.71791416	6.711403998	13.4567639	29.99229929	16.3857848	4.523702044
CCDC77	1.362975045	2.70E-08	3.76E-07	58.52902208	41.00142172	43.63924722	38.63772228	33.09734451	32.34278503	44.69716243	45.71086683	38.52912215	43.78228054	118.3562473	204.3293735	83.36787545	113.3006497	67.20115231	83.736844	86.01746091	up	74	46	48	39	28	36	39	61	45	42	115	197	88	105	46	70	96	2.117145137	1.133853657	1.381850665	1.211621024	0.796214337	1.127185495	1.183153506	1.377134453	1.282023114	1.470657261	3.297479722
CCDC8	-1.237281564	0.003276246	0.012101023	1214.872674	889.5525843	1114.619106	551.825931	1639.500601	1394.333399	1581.591901	649.6937958	1162.723286	269.99073	188.3408109	203.2921685	460.4180394	237.3918376	197.2207731	601.7090361	1218.580696	down	1536	998	1226	557	1387	1552	1380	867	1358	259	183	196	486	220	135	503	1360	33.08401836	18.51986603	26.57164678	13.02763297	29.69316894	36.58413016	31.51836644	14.73580046	29.12669696	6.827631467	3.95042216
CCDC80	1.268431518	0.001061986	0.004588043	653.3104356	291.4666283	1092.799482	218.9470929	581.5676249	379.1293134	115.7541899	287.7536535	293.6775311	303.348658	1075.498073	440.8121002	1130.20313	1082.290969	566.8271108	1674.73688	1142.419403	up	826	327	1202	221	492	422	101	384	343	291	1045	425	1193	1003	388	1400	1275	4.76014064	1.623557789	6.970198844	1.382978067	2.818109671	2.66149814	0.617189725	1.746218394	1.9683317	2.052466114	6.03561333
CCDC81	-1.55590083	0.002645471	0.01003655	462.6956475	398.4268589	173.6478379	195.170033	271.8710442	854.3885712	1125.451628	166.3575809	279.1220849	140.7287589	51.45923795	39.41378778	114.6308287	157.5418558	45.28773308	138.7639129	420.2311372	down	585	447	191	197	230	951	982	222	326	135	50	38	121	146	31	116	469	14.28411949	9.403410462	4.692798845	5.223325814	5.581854286	25.41277577	25.42533435	4.277383404	7.926466682	4.034359977	1.22358176
CCDC83	-2.533211456	0.038612854	0.092873163	0.790932731	6.239346783	5.454905903	3.96284331	0	1.79682139	3.438243264	0	2.568608144	9.381917258	0	0	1.894724442	0	0	0	1.792030436	down	1	7	6	4	0	2	3	0	3	9	0	0	2	0	0	0	2	0.030454315	0.183665309	0.183865838	0.132279366	0	0.066658081	0.096878557	0	0.090977609	0.335455264	0
CCDC85A	3.945144736	1.08E-10	2.42E-09	162.1412098	20.50071086	181.8301968	211.0214063	61.46649694	19.7650353	0	111.6544124	129.2866099	21.89114027	1083.731551	2335.785528	1248.623407	1519.30776	1189.168217	1888.863952	655.8831394	up	205	23	200	213	52	22	0	149	151	21	1053	2252	1318	1408	814	1579	732	3.696964143	0.357354681	3.629295548	4.171135159	0.932068373	0.434198218	0	2.120338714	2.711644513	0.463504486	19.03203072
CCDC87	-1.68297418	0.035825908	0.08758595	78.30234035	27.6313929	0.909150984	18.82350572	0	55.7014631	18.33729741	13.48845251	79.62685245	6.254611506	0	5.186024708	7.578897769	17.26486091	7.304473077	19.13985006	8.960152178	down	99	31	1	19	0	62	16	18	93	6	0	5	8	16	5	16	10	2.444744205	0.659538552	0.024848444	0.509489354	0	1.675575106	0.418963115	0.350750528	2.286891758	0.181339641	0
CCDC88A	2.078824449	1.88E-11	4.85E-10	449.2497911	270.9659175	210.9230282	470.5876431	256.5044199	306.3580471	92.83256813	221.8101079	168.6719348	281.4575177	1217.52557	2287.036896	1023.151199	967.911265	746.5171485	960.5812247	870.0307765	up	568	304	232	475	217	341	81	296	197	270	1183	2205	1080	897	511	803	971	3.145342671	1.450352196	1.292732237	2.856252008	1.194352205	2.066559858	0.475622319	1.293418116	1.08630127	1.829897084	6.565529505
CCDC88C	-2.294118839	9.23E-08	1.16E-06	957.819537	261.1612296	381.8434132	383.4050903	425.5372865	1049.343692	501.9835166	304.2395399	322.7884234	434.6954996	80.2764112	90.23682992	134.5254354	59.34795939	17.53073539	56.22330954	276.8687023	down	1211	293	420	387	360	1168	438	406	377	417	78	87	142	55	12	47	309	9.383195197	1.955935325	3.274589473	3.256123396	2.77244002	9.904291862	3.598639104	2.482334131	2.90879013	3.954448578	0.605712578
CCDC96	-1.497966743	0.001925439	0.00764986	1010.021097	628.3913546	420.0277545	205.0771413	465.7269192	784.3125369	3385.523534	389.6664058	737.1905372	274.160471	218.1871689	140.0226671	273.7876819	340.981003	230.8213492	240.4443663	611.9783938	down	1277	705	462	207	394	873	2954	520	861	263	212	135	289	316	158	201	683	43.85604839	20.8596962	15.96546378	7.719554321	13.44893432	32.81155576	107.573839	14.09189962	29.44463543	11.05446218	7.296924332
CCK	3.621178469	0.030655095	0.077406163	0	0	0	11.88852993	37.82553658	0	0	205.3242215	11.986838	12.50922301	384.9150998	0	101.3677577	37.76688325	146.0894615	7.177443771	1731.997416	up	0	0	0	12	32	0	0	274	14	12	374	0	107	35	100	6	1933	0	0	0	0.566431136	1.382565193	0	0	9.398547702	0.606003393	0.638420914	16.29369467
CCL17	3.66183102	0.001847097	0.007384254	0	0	1.818301968	0	0	0	0	2.248075418	0	0	2.058369518	2.074409883	0.947362221	6.474322843	8.765367693	3.588721886	16.12827392	up	0	0	2	0	0	0	0	3	0	0	2	2	1	6	6	3	18	0	0	0.233094433	0	0	0	0	0.274188853	0	0	0.232164771
CCL19	4.904339994	9.83E-06	7.56E-05	0	0	1.818301968	0	9.456384145	0	0	0	0	0	38.07983608	41.48819766	8.52625999	3.237161421	93.49725539	4.784962514	33.15256306	up	0	0	2	0	8	0	0	0	0	0	37	40	9	3	64	4	37	0	0	0.190155985	0	0.751315032	0	0	0	0	0	3.503855169
CCL2	3.098924607	1.98E-07	2.28E-06	50.61969477	179.1583862	863.6934346	850.0298901	102.8381776	120.3870332	98.56297357	320.7254263	92.46989317	344.0036328	1768.139416	4166.45225	1288.412621	698.1478132	544.9136916	2376.930129	7283.707706	up	64	201	950	858	87	134	86	428	108	330	1718	4017	1360	647	373	1987	8129	4.092539226	11.07360929	61.12761411	59.57766067	5.529491311	9.377598923	5.831347257	21.59654323	6.877032268	25.82676949	110.1035743
CCL20	5.723462826	3.35E-07	3.63E-06	0	0	0.909150984	0	0	0	0	0	4.281013573	0	41.16739036	57.04627179	1.894724442	1.079053807	11.68715692	20.33609068	67.20114134	up	0	0	1	0	0	0	0	0	5	0	40	55	2	1	8	17	75	0	0	0.085818616	0	0	0	0	0	0.424634206	0	3.419053641
CCL8	3.61814238	1.29E-05	9.64E-05	0	0	10.90981181	49.53554138	8.274336127	3.593642781	19.4833785	1.498716945	0	4.169741004	22.6420647	102.6832892	167.6831131	55.03174416	67.20115231	167.473688	249.9882458	up	0	0	12	50	7	4	17	2	0	4	22	99	177	51	46	140	279	0	0	0.687637821	3.091938398	0.396212923	0.249293823	1.026559306	0.089874221	0	0.278792321	1.255641349
CCNA1	-2.098366763	0.000603503	0.002817107	256.2622048	612.34732	300.0198246	81.23828786	327.427301	869.661553	714.0085178	373.9298779	302.2395582	138.6438884	23.67124946	33.19055813	37.89448884	104.6682193	43.82683846	5.981203143	399.6227871	down	324	687	330	82	277	968	623	499	353	133	23	32	40	97	30	5	446	9.694522021	17.70999303	9.935650226	2.664271785	8.237856282	31.69791728	19.76637427	11.7817427	10.51769388	4.870530889	0.689722842
CCNE1	-1.041365971	0.004401381	0.01556957	23.72798192	76.65483191	67.2771728	44.58198724	73.28697713	127.5743187	45.84324352	29.22498043	53.94077102	79.22507907	29.84635801	37.3393779	33.15767774	12.94864569	55.51399539	19.13985006	24.19241088	down	30	86	74	45	62	142	40	39	63	76	29	36	35	12	38	16	27	1.036736394	2.56050603	2.573236912	1.688662602	2.129569557	5.370434365	1.465766047	1.063504407	2.167964014	3.214429845	1.004408708
CCNJL	2.019011859	0.002859513	0.01073453	20.564251	9.804687803	12.72811377	3.96284331	0	1.79682139	5.73040544	2.248075418	0	5.212176255	18.52532566	61.19509155	22.73669331	10.79053807	26.29610308	29.90601571	8.06413696	up	26	11	14	4	0	2	5	3	0	5	18	59	24	10	18	25	9	0.526238199	0.191814736	0.285126787	0.087912837	0	0.044300946	0.107309112	0.047913497	0	0.123857496	0.365129488
CCNO	-2.090239982	0.018282177	0.050741016	7.909327308	150.6356581	11.81896279	19.81421655	160.7585305	143.7457112	260.160407	7.493584727	28.25468958	66.71585606	5.145923795	11.40925436	7.578897769	12.94864569	0	0	103.04175	down	10	169	13	20	136	160	227	10	33	64	5	11	8	12	0	0	115	0.501125431	7.296480215	0.655527262	1.088327793	6.773894081	8.774864206	12.06229308	0.395434029	1.646739157	3.925271367	0.251120304
CCNYL1	1.632922886	1.72E-06	1.58E-05	64.06555119	141.7223055	59.09481394	80.24757703	44.91782469	82.65378396	24.06770285	31.47305585	37.67291944	133.4317121	204.807767	194.994529	280.4192174	267.6053442	149.0112508	250.0142914	171.1389066	up	81	159	65	81	38	92	21	42	44	128	199	188	296	248	102	209	191	1.323183169	2.237753966	1.06843786	1.43682293	0.616980725	1.644738111	0.363757386	0.541392003	0.715734671	2.559105491	3.258017459
CCR1	3.599239652	1.60E-14	7.19E-13	7.118394577	0.891335255	20.91047263	32.69345731	16.54867225	5.390464171	11.46081088	5.994867782	6.849621716	12.50922301	52.48842271	74.67875579	126.9465376	146.7513178	184.0727215	217.7157944	211.4595914	up	9	1	23	33	14	6	10	8	8	12	51	72	134	136	126	182	236	0.236653778	0.022654329	0.608554856	0.942254358	0.365891246	0.17266176	0.278822945	0.16599252	0.209471696	0.386185042	1.344022349
CCR5	2.141711285	0.002168746	0.008453481	0	7.130682038	22.72877459	30.71203565	43.73577667	9.882517648	0	6.744226254	6.849621716	5.212176255	17.4961409	19.70689389	56.84173326	43.16215228	118.3324639	47.84962514	105.7297957	up	0	8	25	31	37	11	0	9	8	5	17	19	60	40	81	40	118	0	0.134790787	0.491961291	0.658316797	0.719191813	0.235427193	0	0.138886511	0.155791722	0.119674944	0.33319944
CCRL2	2.823782133	3.09E-06	2.68E-05	0	0.891335255	6.364056886	5.944264965	13.0025282	5.390464171	5.73040544	4.496150836	1.712405429	16.67896401	19.55451042	34.22776307	10.42098443	33.45066802	45.28773308	39.47594074	111.105887	up	0	1	7	6	11	6	5	6	2	16	19	33	11	31	31	33	124	0	0.029183477	0.238591944	0.220694395	0.370341608	0.222424182	0.179590911	0.160374612	0.067460755	0.663315315	0.645023822
CD109	1.010775351	1.34E-07	1.61E-06	261.0078012	376.1434775	256.3805774	256.5941043	326.245253	318.0373861	212.0250013	169.3550148	361.3175455	264.7785537	580.460204	495.7839621	482.2073705	617.2187777	394.4415462	759.6127991	620.9385459	up	330	422	282	259	276	354	185	226	422	254	564	478	509	572	270	635	693	2.507164674	2.762241418	2.15585224	2.136741407	2.084159982	2.943378825	1.490384156	1.354892867	3.192609495	2.361815162	4.294507896
CD14	1.327432999	0.00744604	0.024149277	128.9220351	2061.658444	428.2101133	2121.111882	934.9999824	2141.811097	1544.917307	206.07358	1289.441288	2406.982994	2390.796195	1746.653122	2942.507059	1963.877929	6699.662706	2416.40607	5140.439305	up	163	2313	471	2141	791	2384	1348	275	1506	2309	2323	1684	3106	1820	4586	2020	5737	6.206382661	75.87642132	18.04566184	88.52193403	29.93508383	99.34160555	54.42499694	8.262495493	57.10055722	107.6014558	88.6473048
CD163	2.519812447	1.75E-06	1.61E-05	79.09327308	14.26136408	139.1001005	108.978191	95.74588947	22.46026738	9.168648704	115.4012048	95.03850131	47.95202154	798.6473729	82.97639533	381.7869751	252.4985909	740.67357	131.5864691	533.1290546	up	100	16	153	110	81	25	8	154	111	46	776	80	403	234	507	110	595	1.636537699	0.225593332	2.519523468	1.954798428	1.317540833	0.447754544	0.138826885	1.988723163	1.808895268	0.921355251	12.72779339
CD180	1.828059037	0.002622456	0.009965703	3.163730923	3.565341019	9.091509838	17.8327949	55.55625685	2.695232086	3.438243264	16.4858864	6.849621716	12.50922301	53.51760747	26.96732848	47.36811105	10.79053807	112.4888854	22.72857194	50.1768522	up	4	4	10	18	47	3	3	22	8	12	52	26	50	10	77	19	56	0.053312008	0.045930936	0.134111497	0.260507861	0.622609803	0.043758284	0.042397854	0.23137441	0.106174314	0.195744497	0.694598388
CD24	-2.063435496	0.000187201	0.001022701	10648.32735	1517.052604	6420.424247	11518.00408	9556.858227	4240.498482	22674.06825	3936.380057	7002.0258	13666.32614	432.2575988	690.7784911	909.4677322	4601.085433	2961.233386	380.4045199	5294.553922	down	13463	1702	7062	11626	8085	4720	19784	5253	8178	13110	420	666	960	4264	2027	318	5909	317.3982879	34.57025251	167.5295455	297.6297466	189.4505231	121.7807689	494.577567	97.72321175	191.9880821	378.2759193	9.923786356
CD248	2.492916728	1.27E-07	1.53E-06	12.65492369	15.15269933	23.63792558	18.82350572	22.45891235	43.12371337	19.4833785	2.997433891	6.849621716	6.254611506	120.4146168	72.60434591	77.68370213	16.18580711	115.4106746	113.6428597	157.6986783	up	16	17	26	19	19	48	17	4	8	6	117	70	82	15	79	95	176	0.449171379	0.411169864	0.73445705	0.579200564	0.530149974	1.474712323	0.506056014	0.088609377	0.223638469	0.206151554	3.291875004
CD274	1.408086964	1.01E-07	1.25E-06	22.93704919	18.71804035	14.54641574	16.84208407	18.91276829	9.882517648	13.75297306	23.23011265	18.83645972	17.72139927	39.10902084	40.45099272	62.52590659	41.00404467	33.60057616	71.77443771	38.52865437	up	29	21	16	17	16	11	12	31	22	17	38	39	66	38	23	60	43	0.565136215	0.352577584	0.313744475	0.359738852	0.309904708	0.234596649	0.247967043	0.47669921	0.426915823	0.405459361	0.742171237
CD28	1.744737425	0.015985465	0.045369806	2.372798192	1.78267051	8.182358854	9.907108276	17.73072027	0	2.292162176	1.498716945	0.856202715	12.50922301	26.75880373	26.96732848	5.684173326	6.474322843	46.74862769	4.784962514	15.2322587	up	3	2	9	10	15	0	2	2	1	12	26	26	6	6	32	4	17	0.04410109	0.025330183	0.133128653	0.159628836	0.219165593	0	0.031175659	0.023199876	0.014638362	0.215899969	0.383059991
CD2BP2	-1.052688141	0.000655687	0.003025539	1357.240566	1348.59024	2211.055192	1717.892575	1734.064443	1725.846946	4563.694893	3588.677726	3058.356096	1948.311484	671.0284628	537.2721597	923.6781655	1327.236183	1875.788686	1289.547398	1223.956788	down	1716	1513	2432	1734	1467	1921	3982	4789	3572	1869	652	518	975	1230	1284	1078	1366	33.77964544	25.66002017	48.17284958	37.06552692	28.70258209	41.38463672	83.11829682	74.38925983	70.018642	45.02880011	12.86325208
CD300A	1.459800666	0.001506853	0.0061999	8.700260038	19.60937561	54.54905903	151.5787566	101.6561296	44.92053476	41.25891917	72.68777185	44.52254116	123.0073596	96.74336734	73.64155085	131.6833487	173.7276629	295.1007123	235.6594038	267.9085501	up	11	22	60	153	86	50	36	97	52	118	94	71	139	161	202	197	299	0.342848965	0.590762747	1.881751937	5.178272144	2.664168322	1.705509495	1.189789784	2.385665168	1.613904869	4.501273848	2.936320069
CD300C	2.726181343	1.56E-06	1.45E-05	4.745596385	0	17.27386869	8.916397448	26.0050564	8.984106952	3.438243264	2.248075418	5.137216287	8.339482007	46.31331415	24.8929186	21.78933108	36.68782944	68.66204693	63.40075331	128.1301761	up	6	0	19	9	22	10	3	3	6	8	45	24	23	34	47	53	143	0.284026134	0	0.905027167	0.46262899	1.035101132	0.518061157	0.150586446	0.112061364	0.282828215	0.463489936	2.134936428
CD300E	4.418941379	7.67E-05	0.000467664	1.581865462	0	0.909150984	1.981421655	0	0	0	0	0	8.339482007	90.56825879	52.89745202	4.736811105	4.316215228	20.45252462	0	16.12827392	up	2	0	1	2	0	0	0	0	0	8	88	51	5	4	14	0	18	0.041023293	0	0.02063961	0.044546522	0	0	0	0	0	0.2008324	1.809041692
CD300LB	1.70850457	0.0474108	0.109290855	0.790932731	6.239346783	12.72811377	9.907108276	0	3.593642781	0	2.997433891	0	21.89114027	18.52532566	5.186024708	6.631535547	10.79053807	17.53073539	4.784962514	68.99317177	up	1	7	14	10	0	4	0	4	0	21	18	5	7	10	12	4	77	0.026401204	0.159221617	0.371922736	0.286686347	0	0.115573349	0	0.083331906	0	0.678556935	0.4762792
CD300LF	1.168905966	0.044511271	0.104084209	4.745596385	7.130682038	12.72811377	27.73990317	27.18710442	13.47616043	1.146081088	12.73909404	1.712405429	35.44279853	34.9922818	16.59527907	27.47350441	12.94864569	80.34920385	38.27970011	16.12827392	up	6	8	14	28	23	15	1	17	2	34	34	16	29	12	55	32	18	0.211728573	0.243219543	0.497115401	1.072925415	0.806694519	0.579286567	0.03741845	0.473374368	0.070278526	1.46842039	1.202465204
CD300LG	-3.428354846	7.61E-05	0.000464718	36.38290562	5.348011529	65.45887083	78.26615538	0	8.085696257	30.94418938	344.7048974	70.20862259	16.67896401	4.116739036	0	1.894724442	10.79053807	5.843578462	16.7473688	3.584060871	down	46	6	72	79	0	9	27	460	82	16	4	0	2	10	4	14	4	0.726962723	0.081693184	1.144953291	1.355703395	0	0.155657768	0.45245527	5.736404121	1.290424478	0.309469293	0.063354823
CD302	3.481813674	1.40E-07	1.66E-06	7.909327308	0	0.909150984	0	10.63843216	1.79682139	0	0.749358473	2.568608144	7.297046756	33.96309705	19.70689389	68.21007992	23.73918376	32.13968154	31.10225634	36.73662393	up	10	0	1	0	9	2	0	1	3	7	33	19	72	22	22	26	41	0.180566443	0	0.018169292	0	0.161522342	0.039522191	0	0.014248352	0.053941464	0.154695739	0.597195276
CD33	2.881717127	2.78E-11	6.95E-10	5.536529115	10.69602306	20.00132164	28.730614	15.36662424	5.390464171	14.89905414	21.73139571	10.27443257	14.59409351	52.48842271	30.07894331	87.15732434	96.03578883	279.0308716	104.0729347	111.105887	up	7	12	22	29	13	6	13	29	12	14	51	29	92	89	191	87	124	0.211743437	0.312732795	0.669631018	0.952561881	0.390848385	0.198626481	0.416977717	0.692209433	0.361457794	0.518302405	1.54613523
CD36	-4.834012358	1.45E-08	2.17E-07	119.4308423	22.28338137	57.27651198	106.9967694	8.274336127	1034.07071	3164.329884	1095.562087	166.9595293	64.63098556	19.55451042	10.37204942	8.52625999	22.66012995	4.382683846	11.96240629	65.4091109	down	151	25	63	108	7	1151	2761	1462	195	62	19	10	9	21	3	10	73	3.107911266	0.443314498	1.304767637	2.413785649	0.143199913	25.92632532	60.25812954	23.74469707	3.996600191	1.561804331	0.39193193
CD37	2.213258354	3.56E-07	3.83E-06	36.38290562	74.8721614	190.0125556	170.4022623	291.9658605	54.80305241	95.12473031	140.1300344	65.07140631	167.8320754	304.6386886	324.6451467	339.1556751	386.3012629	1636.201969	671.0909926	512.5207046	up	46	84	209	172	247	61	83	187	76	161	296	313	358	358	1120	561	572	1.602774679	2.52158835	7.327602301	6.507682708	8.553909381	2.326046837	3.066551835	5.141429025	2.636893948	6.865683625	10.33645775
CD38	4.184541656	0.000223299	0.001186817	199.3150482	0	4.545754919	0	14.18457622	0.898410695	3.438243264	24.7288296	7.705824431	0	443.5786311	710.485385	431.9971728	358.245864	90.57546616	723.7255803	491.0163394	up	252	0	5	0	12	1	3	33	9	0	431	685	456	332	62	605	548	3.192738374	0	0.063743185	0	0.151111351	0.013865539	0.040303394	0.329916722	0.113545449	0	5.472747902
CD3D	2.547925551	0.00519398	0.017924144	0	5.348011529	9.091509838	5.944264965	1.182048018	0	1.146081088	1.498716945	1.712405429	15.63652876	6.175108554	2.074409883	11.36834665	1.079053807	109.5670962	13.15864691	26.88045653	up	0	6	10	6	1	0	1	2	2	15	6	2	12	1	75	11	30	0	0.431142657	0.839248251	0.54340548	0.08289771	0	0.088439659	0.131627634	0.16610546	1.531172111	0.501540621
CD3G	2.805556181	0.006251565	0.020899686	0	0	0	0	3.546144054	5.390464171	0	0	0	6.254611506	7.204293313	19.70689389	9.473622211	2.158107614	17.53073539	5.981203143	10.75218261	up	0	0	0	0	3	6	0	0	0	6	7	19	10	2	12	5	12	0	0	0	0	0.079600292	0.175293407	0	0	0	0.196035567	0.187285336
CD4	2.716713664	9.95E-12	2.68E-10	46.66503111	114.9822479	170.9203849	231.8263337	319.1529649	56.5998738	84.81000051	178.3473165	63.35900088	137.6014531	522.8258575	312.1986874	905.6782833	1118.978798	1544.165609	1167.530853	886.1590504	up	59	129	188	234	270	63	74	238	74	132	508	301	956	1037	1057	976	989	1.232004995	2.320761063	3.950201681	5.305906548	5.603730904	1.439709882	1.638512479	3.921615509	1.5387094	3.373476259	10.63137779
CD47	-1.884487466	2.46E-07	2.76E-06	920.6456986	5218.767917	2610.172474	1782.288779	2569.772391	4873.878022	3332.803804	1801.457768	1047.992123	6214.998966	938.6165002	1151.297485	707.6795791	621.5349929	603.3494762	639.9887363	1094.930596	down	1164	5855	2871	1799	2174	5425	2908	2404	1224	5962	912	1110	747	576	413	535	1222	15.82213197	68.56763712	39.26866869	26.55378702	29.37139762	80.70226873	41.91447212	25.78541246	16.56753398	99.18528915	12.42430895
CD48	2.185203529	0.000451518	0.002199013	14.23678915	9.804687803	30.00198246	63.40549296	165.4867225	17.9682139	5.73040544	23.23011265	18.83645972	75.05533807	91.59744355	88.16242003	67.2627177	78.77092792	691.0031531	197.3797037	132.6102522	up	18	11	33	64	140	20	5	31	22	72	89	85	71	73	473	165	148	0.394808472	0.207867649	0.72833111	1.524323741	3.052073894	0.480084774	0.116289777	0.536541413	0.480508493	1.932812493	1.956452671
CD53	2.636458925	5.58E-15	2.61E-13	45.08316565	42.78409223	114.553024	136.7180942	141.8457622	53.00623102	43.55108135	184.3421843	87.33267688	141.7711941	413.7322731	381.6914185	534.3122927	611.8235086	810.7965116	711.763174	849.4224265	up	57	48	126	138	120	59	38	246	102	136	402	368	564	567	555	595	948	2.595588225	1.883139266	5.773410634	6.823753153	5.431193005	2.940268088	1.834856534	8.839417441	4.62514701	7.579544686	18.34646406
CD68	2.368635637	2.79E-11	6.95E-10	96.49379315	303.9453219	330.9309581	486.4390163	386.5297019	178.7837284	390.813651	502.8195352	254.2922062	307.518399	1326.619154	605.7276859	1048.729979	1314.287537	3798.326	1687.895527	1926.432718	up	122	341	364	491	327	199	341	671	297	295	1289	584	1107	1218	2600	1411	2150	4.665056153	11.23392929	14.00552496	20.38739884	12.42790281	8.32768138	13.82639629	20.24636968	11.30883648	13.80582394	49.39867999
CD7	2.414910749	0.000714747	0.003258751	3.163730923	5.348011529	12.72811377	1.981421655	7.092288109	4.492053476	2.292162176	3.746792363	0.856202715	31.27305753	15.43777138	2.074409883	14.21043332	14.02769949	97.87993924	45.45714388	82.43340004	up	4	6	14	2	6	5	2	5	1	30	15	2	15	13	67	38	92	0.115918118	0.149803805	0.408244488	0.062936793	0.172820649	0.158575217	0.061458068	0.114337563	0.028857304	1.064034857	0.435660285
CD72	1.561608695	1.00E-07	1.24E-06	14.23678915	24.95738713	14.54641574	22.78634903	28.36915244	14.37457112	19.4833785	21.73139571	13.69924343	12.50922301	36.02146656	68.45552614	23.68405553	61.506067	73.04473077	61.00827205	61.82505003	up	18	28	16	23	24	16	17	29	16	12	35	66	25	57	50	51	69	0.483216051	0.647600447	0.432205006	0.670470948	0.640373186	0.470070296	0.483921976	0.614319699	0.427713796	0.394269664	0.941677671
CD74	2.217680648	3.25E-08	4.48E-07	1670.449927	5367.620904	8299.639331	9855.591313	13458.79873	3182.170683	5415.233141	9764.140899	5352.979371	7897.489461	10024.25955	15238.615	26546.98416	25416.03337	66540.82794	43890.06866	41122.61842	up	2112	6022	9129	9948	11386	3542	4725	13030	6252	7576	9740	14692	28022	23554	45548	36690	45895	90.60060404	222.5656781	394.0590894	463.4002224	485.4688955	166.2875426	214.9297674	441.0716987	267.0672156	397.7593663	418.7564581
CD82	3.140308752	2.24E-15	1.12E-13	230.9523574	48.13210376	56.36736099	79.25686621	39.0075846	90.73948022	107.7316223	170.1043733	71.06482531	72.97046756	573.2559107	239.5943415	969.1515522	1172.931488	468.9471716	1214.184238	1334.166659	up	292	54	62	80	33	101	94	227	83	70	557	231	1023	1087	321	1015	1489	9.160721745	1.459556335	1.957219315	2.725336353	1.028996342	3.467705388	3.127031603	5.61953389	2.592921463	2.687745541	17.51327701
CD83	1.566088557	2.96E-05	0.00020224	119.4308423	283.444611	391.844074	859.9369983	265.9608041	540.8432385	275.0594611	365.6869347	514.5778314	576.4666938	692.6413428	1406.449901	1050.624703	441.3330071	1015.321758	1480.945898	2602.924208	up	151	318	431	868	225	602	240	488	601	553	673	1356	1109	409	695	1238	2905	4.311531773	7.82279637	12.3831997	26.91272358	6.385430941	18.81157307	7.266469614	10.99517289	17.0880909	19.32515761	19.25906014
CD84	3.02341333	1.38E-15	7.07E-14	13.44585642	5.348011529	29.09283148	40.61914393	35.46144054	5.390464171	11.46081088	18.73396182	7.705824431	12.50922301	135.8523882	138.9854622	139.2622465	132.7236183	156.3157239	153.1188005	161.2827392	up	17	6	32	41	30	6	10	25	9	12	132	134	147	123	107	128	180	0.147474228	0.04484342	0.279330367	0.386219635	0.258667292	0.056962946	0.091986647	0.171133415	0.077745301	0.127406541	1.147642238
CD86	3.028871386	7.81E-16	4.20E-14	11.86399096	28.52272815	59.09481394	30.71203565	67.37673704	19.7650353	13.75297306	38.96664058	28.25468958	52.12176255	237.7416793	277.9709243	121.2623643	172.6486091	319.9359208	319.3962478	548.3613133	up	15	32	65	31	57	22	12	52	33	50	231	268	128	160	219	267	612	0.369399559	0.678946187	1.610717707	0.828991522	1.395188923	0.592927746	0.313360272	1.010499386	0.809251444	1.507017819	5.701412648
CD8A	2.796690118	3.85E-08	5.22E-07	9.491192769	2.674005764	5.454905903	5.944264965	30.73324847	7.187285562	21.77554067	7.493584727	3.424810858	8.339482007	47.34249891	35.26496801	41.68393773	24.81823756	134.4023046	65.79323457	142.4664196	up	12	3	6	6	26	8	19	10	4	8	46	34	44	23	92	55	159	0.23713134	0.0510751	0.119305351	0.128748519	0.510662666	0.173010187	0.398124485	0.155932021	0.078710402	0.193482178	0.911026318
CD8B	2.081373424	0.044714649	0.104483749	0	0	5.454905903	0	52.0101128	3.593642781	10.31472979	0	1.712405429	6.254611506	11.32103235	12.4464593	10.42098443	4.316215228	138.7849885	15.55112817	40.3206848	up	0	0	6	0	44	4	9	0	2	6	11	12	11	4	95	13	45	0	0	0.232594231	0	1.684815899	0.168647806	0.367660362	0	0.076725751	0.282905405	0.424722034
CD9	-1.599256016	5.69E-07	5.86E-06	2726.345123	4517.287071	6076.765175	4064.886526	2743.53345	3004.285365	3274.353669	9599.282035	8682.751728	3532.813065	1275.159916	658.6251379	1577.358098	1861.367817	1639.123759	1666.363196	2463.145834	down	3447	5068	6684	4103	2321	3344	2857	12810	10141	3389	1239	635	1665	1725	1122	1393	2749	107.157343	135.7367734	209.0826796	138.5050001	71.71480868	113.7682037	94.17778458	314.2370435	313.9249731	128.9423235	38.60266972
CD96	2.063320664	0.038345466	0.092393529	0.790932731	0	5.454905903	3.96284331	0	0	4.584324352	0	5.137216287	3.127305753	5.145923795	0	3.789448884	1.079053807	20.45252462	10.76616566	25.98444132	up	1	0	6	4	0	0	4	0	6	3	5	0	4	1	14	9	29	0.014806448	0	0.089392917	0.064312319	0	0	0.062801275	0	0.088464	0.054364503	0.074196989
CDC20	-1.709914285	0.007034236	0.023051002	9.491192769	74.8721614	23.63792558	15.85137324	29.55120045	132.9647829	111.1698655	22.48075418	124.1493936	28.14575177	6.175108554	65.34391132	15.15779554	3.237161421	13.14805154	4.784962514	14.33624349	down	12	84	26	16	25	148	97	30	145	27	6	63	16	3	9	4	16	0.471151061	2.841439906	1.027195808	0.682153626	0.975600438	6.359377735	4.038389818	0.92945374	5.669063997	1.297436052	0.236099768
CDC45	-1.311212636	0.041171563	0.097680399	6.327461846	48.13210376	15.45556672	7.925686621	21.27686433	65.58398075	30.94418938	11.24037709	33.39190587	16.67896401	2.058369518	43.56260755	6.631535547	7.55337665	1.460894615	3.588721886	7.168121743	down	8	54	17	8	18	73	27	15	39	16	2	42	7	7	1	3	8	0.262804297	1.528327745	0.561943122	0.285374882	0.5877167	2.624456112	0.940510863	0.388831402	1.275767435	0.643288411	0.065847282
CDCA2	-3.082363251	2.98E-05	0.000203539	4.745596385	18.71804035	13.63726476	17.8327949	23.64096036	26.05391016	8.022567616	2.248075418	4.281013573	15.63652876	0	1.037204942	2.842086663	1.079053807	5.843578462	0	0.896015218	down	6	21	15	18	20	29	7	3	5	15	0	1	3	1	4	0	1	0.112970017	0.340652438	0.284186973	0.368016873	0.374278595	0.597563306	0.139755066	0.044571864	0.093744626	0.345657889	0
CDCA7	4.308189786	1.24E-09	2.26E-08	7.909327308	5.348011529	7.27320787	0	0	24.25708877	1.146081088	0	25.68608144	6.254611506	163.6403767	96.46005957	292.7349263	144.5932101	68.66204693	239.2481257	81.53738482	up	10	6	8	0	0	27	1	0	30	6	159	93	309	134	47	200	91	0.253750086	0.131170964	0.2042665	0	0	0.749797418	0.026906907	0	0.75803958	0.186337694	4.0436048
CDH1	3.537875219	9.51E-06	7.34E-05	9.491192769	0	7.27320787	0	4.728192073	4.492053476	6.876486528	0	5.137216287	10.42435251	18.52532566	158.6923561	7.578897769	47.47836751	40.90504923	2.392481257	116.4819783	up	12	0	8	0	4	5	6	0	6	10	18	153	8	44	28	2	130	0.173213124	0	0.116195818	0	0.057386877	0.078984802	0.091835031	0	0.086241287	0.176661868	0.260397874
CDH16	-5.659229582	1.47E-09	2.65E-08	1.581865462	13.37002882	109.0981181	39.6284331	101.6561296	104.2156406	37.82067591	69.69033796	61.64659545	107.3708308	0	0	0	0	10.22626231	0	0	down	2	15	120	40	86	116	33	93	72	103	0	0	0	0	7	0	0	0.048619685	0.314162007	2.935380137	1.055906383	2.077943065	3.086129247	0.85065539	1.783991118	1.742926481	3.064521245	0
CDH20	7.303580531	4.10E-23	5.49E-21	0.790932731	0	0.909150984	5.944264965	0	0	0	2.248075418	0.856202715	0	296.4052106	114.0925436	339.1556751	45.3202599	23.37431385	228.48196	164.8668001	up	1	0	1	6	0	0	0	3	1	0	288	110	358	42	16	191	184	0.017921456	0	0.01803326	0.116763693	0	0	0	0.042425028	0.01784587	0	5.172865184
CDH23	3.566504443	4.10E-18	2.87E-16	30.05544377	1.78267051	19.09217066	12.87924076	13.0025282	31.44437433	34.38243264	17.23524487	13.69924343	5.212176255	222.3039079	293.5289985	143.0516954	161.8580711	333.0839723	112.4466191	217.7316979	up	38	2	21	13	11	35	30	23	16	5	216	283	151	150	228	94	243	0.157973163	0.007163248	0.087845592	0.058684898	0.04545121	0.159236177	0.132244783	0.075449289	0.06623448	0.025439759	0.899950972
CDH4	7.30532144	2.75E-14	1.19E-12	0	0	0	0	0	0	0	1.498716945	0	0	28.81717325	2.074409883	46.42074883	53.95269035	27.75699769	104.0729347	21.50436523	up	0	0	0	0	0	0	0	2	0	0	28	2	49	50	19	87	24	0	0	0	0	0	0	0	0.01541714	0	0	0.274138242
CDH9	3.965636658	0.001109486	0.004767614	0	0	0	1.981421655	0	0	0	0	1.712405429	0	0	8.297639533	3.789448884	16.18580711	2.921789231	7.177443771	3.584060871	up	0	0	0	2	0	0	0	0	2	0	0	8	4	15	2	6	4	0	0	0	0.050651956	0	0	0	0	0.046449107	0	0
CDHR1	7.395145701	2.32E-28	4.90E-26	5.536529115	0	1.818301968	1.981421655	0	1.79682139	0	0	0	2.084870502	399.3236865	527.9373153	138.3148843	237.3918376	62.81846846	84.93308463	151.4265718	up	7	0	2	2	0	2	0	0	0	2	388	509	146	220	43	71	169	0.068634478	0	0.019732189	0.021294016	0	0.021460917	0	0	0	0.024000349	3.812776994
CDHR2	-3.807258026	2.69E-07	3.00E-06	7.909327308	27.6313929	38.18434132	7.925686621	210.4045472	22.46026738	29.79810829	32.22241433	16.26785158	8.339482007	0	6.223229649	3.789448884	2.158107614	2.921789231	1.196240629	3.584060871	down	10	31	42	8	178	25	26	43	19	8	0	6	4	2	2	1	4	0.157308377	0.420139783	0.664816982	0.136654872	2.783074961	0.430393634	0.433693363	0.53376231	0.297625325	0.154022833	0
CDHR4	2.552237694	0.002158317	0.008421827	4.745596385	0.891335255	1.818301968	4.953554138	0	11.67933904	11.46081088	0.749358473	2.568608144	21.89114027	19.55451042	3.111614825	25.57877997	19.42296853	5.843578462	7.177443771	166.6588305	up	6	1	2	5	0	13	10	1	3	21	19	3	27	18	4	6	186	0.136350521	0.019578788	0.045733718	0.123383997	0	0.323312787	0.240970083	0.017932182	0.067887722	0.584074324	0.432737501
CDIP1	1.917652045	0.000394173	0.001946872	87.79353311	14.26136408	104.5523631	154.5508891	68.55878505	53.90464171	26.35986502	209.8203724	61.64659545	59.4188093	136.8815729	21.78130377	422.5235506	582.6890558	208.90793	660.3248269	192.6432718	up	111	16	115	156	58	60	23	280	72	57	133	21	446	540	143	552	215	2.382262833	0.295846844	2.483507637	3.635587292	1.237222304	1.409262598	0.523422164	4.741899277	1.538734257	1.497217249	2.860775112
CDIPT	-1.452488772	1.54E-09	2.76E-08	921.4366313	3770.348128	2461.071713	2422.287973	3927.945564	2297.236148	2754.032855	3309.167015	2520.660792	2374.667502	913.9160659	820.4291088	808.0999746	912.8795208	1382.006306	931.8714496	1076.114277	down	1165	4230	2707	2445	3323	2557	2403	4416	2944	2278	888	791	853	846	946	779	1201	30.00722183	93.86863292	70.15991955	68.3851823	85.07133644	72.07830591	65.63133085	89.75456066	75.50958774	71.81197203	22.92335663
CDK15	-4.095230592	3.54E-09	5.92E-08	18.19145281	248.6825361	34.54773738	33.68416814	87.47155334	93.43471231	52.71973005	41.96407447	27.39848687	17.72139927	0	2.074409883	0	4.316215228	4.382683846	2.392481257	13.44022827	down	23	279	38	34	74	104	46	56	32	17	0	2	0	4	3	2	15	0.327190829	3.419461765	0.543948579	0.525213022	1.046304413	1.619125845	0.69388691	0.628621037	0.453302062	0.295982121	0
CDK18	2.485300773	1.69E-09	3.01E-08	108.3577841	82.89417869	271.8361441	323.9624406	192.673827	134.7616043	83.66391943	108.6569785	69.35241988	241.8449782	685.4370495	2013.214792	380.8396129	348.5343797	1228.612372	465.3376045	1217.684681	up	137	93	299	327	163	150	73	145	81	232	666	1941	402	323	841	389	1359	3.041157517	1.778613394	6.678677909	7.88223507	3.596325588	3.644043781	1.718299187	2.539884381	1.790473084	6.303033315	14.81692078
CDK2AP1	1.620014581	7.55E-14	3.01E-12	3351.18198	4336.346014	3250.214767	3265.382888	5862.95817	2275.674291	3377.500966	3312.913808	3042.944447	3033.48658	11336.47012	13686.95641	16709.57486	7937.519805	7685.766572	9646.484428	8532.752919	up	4237	4865	3575	3296	4960	2533	2947	4421	3554	2910	11015	13196	17638	7356	5261	8064	9523	98.65900418	97.5981016	83.76358816	83.33908896	114.7923616	64.54868996	72.76390128	81.23185591	82.40624346	82.93054554	257.0562376
CDK6	-4.099101253	8.33E-22	9.70E-20	635.1189828	736.2429204	340.9316189	2228.108651	1274.247764	1340.428757	514.5904085	932.20194	785.994092	3637.05659	97.7725521	37.3393779	74.84161546	41.00404467	75.96652	57.41955017	122.7540848	down	803	826	375	2249	1078	1492	449	1244	918	3489	95	36	79	38	52	48	137	4.916399796	4.357044103	2.310276058	14.95217544	6.559994242	9.997109498	2.914979898	6.0100713	5.596786726	26.14423183	0.582935674
CDKL1	-1.456654755	0.012930963	0.037895231	46.66503111	29.41406341	13.63726476	21.79563821	40.18963262	38.6316599	1.146081088	38.96664058	28.25468958	100.0737841	12.35021711	1.037204942	10.42098443	20.50202233	4.382683846	19.13985006	23.29639566	down	59	33	15	22	34	43	1	52	33	96	12	1	11	19	3	16	26	1.418434945	0.683520607	0.362868803	0.574332474	0.812436409	1.13135746	0.02549265	0.986480151	0.790015806	2.824697289	0.289137245
CDKL4	3.928452686	1.66E-05	0.000121139	0.790932731	0	0	0	3.546144054	0	0	1.498716945	0.856202715	2.084870502	21.61287994	0	10.42098443	7.55337665	26.29610308	15.55112817	9.856167396	up	1	0	0	0	3	0	0	2	1	2	21	0	11	7	18	13	11	0.045827233	0	0	0	0.13664632	0	0	0.072323799	0.04563395	0.112175213	0.964513505
CDKN2C	-2.066879549	2.02E-06	1.83E-05	174.0052008	586.4985976	361.8420915	973.8687435	1018.925392	524.671846	1854.3592	1427.52789	398.990465	1136.254424	207.8953213	350.5752703	103.2624821	104.6682193	385.6761785	161.4924849	100.3537044	down	220	658	398	983	862	584	1618	1905	466	1090	202	338	109	97	264	135	112	4.761446754	12.26937405	8.667628451	23.10218467	18.54285353	13.8325764	37.13234228	32.53410234	10.0430725	28.8726083	4.381602769
CDO1	2.134723944	0.001487734	0.0061338	174.7961335	908.2706246	638.2239906	801.4850595	172.5790107	509.3988642	5.73040544	944.1916756	1256.905585	4.169741004	2385.650271	1873.192124	2024.513066	3911.570051	2400.249853	2146.055688	1909.408429	up	221	1019	702	809	146	567	5	1260	1468	4	2318	1806	2137	3625	1643	1794	2131	8.532414841	33.89488266	27.27204871	33.91653618	5.602548117	23.95723686	0.204695017	38.38643947	56.43781274	0.189009203	89.69299003
CDON	-4.082015347	2.74E-12	8.13E-11	2010.551002	131.0262825	135.4634966	246.6869961	98.10998551	315.342154	116.900271	67.44226254	278.2658822	400.2951364	10.29184759	24.8929186	31.2629533	28.05539898	27.75699769	17.94360943	17.02428914	down	2542	147	149	249	83	351	102	90	325	384	10	24	33	26	19	15	19	19.20103703	0.956636035	1.132495202	2.042357517	0.623132327	2.901551175	0.816971464	0.536437643	2.444538773	3.549961419	0.075703249
CDR2L	-1.857849558	1.15E-05	8.71E-05	56.94715661	340.4900673	388.2074701	309.1017782	316.7888689	521.9766139	254.4300015	212.8178062	720.0664829	356.5128558	100.8601064	61.19509155	35.9997644	61.506067	96.41904462	62.20451268	252.6762914	down	72	382	427	312	268	581	222	284	841	342	98	59	38	57	66	52	282	1.462220516	6.68380855	8.725879569	6.880472329	5.409638214	12.91309922	4.780693792	4.551204119	17.00751264	8.500603361	1.994673573
CDS1	-1.740689391	0.00037196	0.001853111	1622.203031	887.7699138	488.2140783	222.9099362	654.8546021	1423.980952	1454.376901	373.9298779	566.806197	311.68814	453.8704787	72.60434591	323.9978796	124.0911878	62.81846846	123.2127847	515.2087502	down	2051	996	537	225	554	1585	1269	499	662	299	441	70	342	115	43	103	575	33.01612272	13.81338162	8.698325563	3.933020498	8.86386688	27.92310153	21.66105516	6.338530035	10.61164784	5.890807998	7.114827595
CDYL	-1.023999204	3.81E-05	0.000253	279.9901867	198.7677618	195.4674615	420.0613909	346.3400693	375.5356706	350.7008129	385.9196134	359.6051401	385.7010428	183.1948871	101.6460843	215.0512242	161.8580711	70.12294154	198.5759443	202.4994392	down	354	223	215	424	293	418	306	515	420	370	178	98	227	150	48	166	226	6.137419381	3.330946547	3.750783194	7.982366739	5.048974873	7.93108856	5.625505342	7.045589963	7.250972512	7.851046186	3.092914555
CEBPA	4.05657327	1.15E-16	6.97E-15	10.2821255	57.04545631	73.64122968	191.2071897	72.10492911	12.57774973	83.66391943	131.1377327	53.0845683	81.30994957	724.5460703	308.0498676	935.9938744	1124.374067	2829.75287	1526.403042	1471.256988	up	13	64	81	193	61	14	73	175	62	78	704	297	988	1042	1937	1276	1642	0.354825756	1.504984478	2.224629884	5.720215308	1.654834896	0.41819015	2.11277	3.76909801	1.685108636	2.60561147	19.25793984
CEBPB	1.081919013	0.009687557	0.029921178	600.3179426	631.0653604	1654.65479	933.2495996	1511.839415	762.7506803	689.940815	4534.368118	1446.126385	1204.012715	6680.43827	1743.541507	3009.769776	1526.861137	2404.632537	2039.590272	3294.647956	up	759	708	1820	942	1279	849	602	6051	1689	1155	6491	1681	3177	1415	1646	1705	3677	27.86541776	22.39429022	67.23511214	37.55415265	46.67102914	34.11186403	23.4356957	175.2986343	61.74728434	51.89781057	238.8365413
CEBPD	1.709233183	0.008283668	0.026376077	142.3678915	685.4368109	3802.978565	1102.661151	1371.175701	291.983476	59.59621658	2116.937685	819.3859978	253.311766	11224.28898	3311.795378	1967.671333	623.6931005	2951.007123	1564.682742	2724.782277	up	180	769	4183	1113	1160	325	52	2825	957	243	10906	3193	2077	578	2020	1308	3041	5.934816052	21.84446232	138.7789461	39.84861247	38.01419493	11.72713967	1.81800753	73.4988945	31.42035773	9.805828671	360.3841089
CELF3	4.199794632	9.29E-06	7.19E-05	21.35518373	0	4.545754919	2.972132483	0	4.492053476	0	15.73652793	5.137216287	0	56.60516174	357.8357048	5.684173326	216.8898152	43.82683846	5.981203143	19.71233479	up	27	0	5	3	0	5	0	21	6	0	55	345	6	201	30	5	22	0.597137174	0	0.111270826	0.072046831	0	0.121019214	0	0.366485871	0.132137481	0	1.219097429
CELF5	-1.794195363	0.046567295	0.107918178	39.54663654	0	20.91047263	0	81.56131325	42.22530268	55.01189223	32.9717728	95.89470403	2.084870502	23.67124946	23.85571366	1.894724442	0	7.304473077	10.76616566	7.168121743	down	50	0	23	0	69	47	48	44	112	2	23	23	2	0	5	9	8	0.763300109	0	0.353308527	0	1.046953664	0.785230494	0.777005573	0.530036275	1.702580961	0.037367891	0.351899409
CELSR1	-2.560450918	2.29E-07	2.60E-06	1432.379175	472.407685	454.5754919	1208.66721	736.4159153	1247.892456	958.1237896	693.9059457	911.855891	1952.481225	131.7356491	436.6632804	21.78933108	179.122932	73.04473077	26.31729383	325.2535241	down	1811	530	500	1220	623	1389	836	926	1065	1873	128	421	23	166	50	22	363	11.41893209	2.879142575	3.172327437	8.353147546	3.90434456	9.584804628	5.589473403	4.607290792	6.686842248	14.45400122	0.808876822
CELSR2	-1.368016397	4.22E-08	5.68E-07	1294.75688	1275.50075	1173.71392	2039.873594	1303.798964	1515.618843	704.8398691	1145.019746	2124.238935	1871.171275	539.2928137	689.7412861	549.4700882	513.6296122	283.4135554	478.4962514	861.9666395	down	1637	1431	1291	2059	1103	1687	615	1528	2481	1795	524	665	580	476	194	400	962	11.15958382	8.404641914	8.85577399	15.24189437	7.473566135	12.58601893	4.445616659	8.219592181	16.84187785	14.97638657	3.580106842
CEMIP	1.955163656	0.005295364	0.018202956	39.54663654	0	10.90981181	6.934975793	17.73072027	55.7014631	3.438243264	2.248075418	3.424810858	35.44279853	39.10902084	44.59981249	86.20996212	30.2135066	87.65367693	21.53233131	166.6588305	up	50	0	12	7	15	62	3	3	4	34	38	43	91	28	60	18	186	0.486196846	0	0.117415205	0.073913447	0.144972772	0.659793149	0.030932923	0.02301924	0.0387317	0.404635815	0.37033189
CEMIP2	-2.418789883	2.14E-06	1.94E-05	50.61969477	598.085956	206.3772733	267.4919234	299.0581486	547.1321134	212.0250013	63.69547018	41.0977303	742.2138987	61.75108554	92.3112398	55.89437104	29.13445279	40.90504923	51.43834703	64.51309568	down	64	671	227	270	253	609	185	85	48	712	60	89	59	27	28	43	72	0.690908231	6.240841813	2.465853169	3.165100019	2.714650752	7.195014345	2.117725652	0.724080606	0.515995673	9.407271014	0.649167882
CEND1	-2.456103746	6.62E-11	1.55E-09	3152.657865	10400.99109	9224.245881	5405.318275	13309.86068	8231.23879	13526.049	6098.279251	5041.321583	3521.346278	758.5091673	2345.120373	557.048986	2662.025742	1231.534161	1630.475977	754.4448134	down	3986	11669	10146	5456	11260	9162	11802	8138	5888	3378	737	2261	588	2467	843	1363	842	173.5838321	437.8102038	444.5983006	258.0058902	487.3751911	436.6527945	544.9857719	279.6515688	255.3313895	180.0424409	32.16657691
CENPBD1	-1.238637631	4.56E-05	0.000295285	435.0130019	316.4240154	378.2068092	480.4947514	310.8786288	464.4783294	937.49433	603.2335705	628.4527925	263.7361185	131.7356491	71.56714097	247.2615397	268.684398	260.0392415	235.6594038	215.0436523	down	550	355	416	485	263	517	818	805	734	253	128	69	261	249	178	197	240	12.90725517	7.177609415	9.823483052	12.35936696	6.134511792	13.27809369	20.35551463	14.90715215	17.15266858	7.266662626	3.010554944
CEP85L	1.573016716	0.001305263	0.005475631	27.68264558	23.17471662	21.81962361	86.191842	54.37420884	28.74914225	9.168648704	19.48332029	13.69924343	56.29150355	251.1210812	124.464593	101.3677577	21.58107614	46.74862769	111.2503785	51.07286742	up	35	26	24	87	46	32	8	26	16	54	244	120	107	20	32	93	57	0.302636315	0.193689736	0.208816687	0.816874861	0.395333738	0.3028147	0.073350075	0.177400133	0.137764528	0.571465512	2.114502506
CER1	-5.005227696	0.003331759	0.012266585	6.327461846	0	0	1.981421655	0	0	34.38243264	2.248075418	3.424810858	15.63652876	0	0	0	0	0	0	0	down	8	0	0	2	0	0	30	3	4	15	0	0	0	0	0	0	0	0.472831435	0	0	0.128359978	0	0	1.880161634	0.1399153	0.235418602	1.08505283	0
CES3	-1.54871591	0.000138535	0.000789308	45.87409838	214.8117964	190.0125556	163.4672866	118.2048018	164.4091572	53.86581114	134.8845251	82.1954606	70.88559706	69.98456361	15.55807412	28.42086663	45.3202599	26.29610308	89.71804714	21.50436523	down	58	241	209	165	100	183	47	180	96	68	68	15	30	42	18	75	24	0.966145652	3.458692202	3.503175213	2.984570461	1.655646673	3.336104753	0.830175753	2.365999848	1.592393049	1.386330546	1.135243188
CES4A	-2.658122367	1.87E-07	2.17E-06	30.05544377	114.0909126	109.0981181	825.2621194	167.8508186	136.5584257	178.7886497	188.0889766	234.5995438	52.12176255	31.90472753	32.15335319	19.89460664	16.18580711	54.05310077	45.45714388	26.88045653	down	38	128	120	833	142	152	156	251	274	50	31	31	21	15	37	38	30	1.056456996	3.065903339	3.356993002	25.14759805	3.923824927	4.624723727	4.598862254	5.506422682	7.585482653	1.701302346	0.863764403
CFAP157	-2.394922327	0.000248592	0.001301018	818.6153763	243.3345246	206.3772733	674.6740736	303.7863407	530.0623102	1276.734332	538.7887419	228.6061248	121.9649244	66.89700933	5.186024708	73.89425324	115.4587574	5.843578462	16.7473688	372.7423306	down	1035	273	227	681	257	590	1114	719	267	117	65	5	78	107	4	14	416	40.72584593	9.254920089	8.987865908	29.09780024	10.05115425	25.40713849	46.48068626	22.32473188	10.46177693	5.63454557	2.563353504
CFAP161	-1.83773081	0.009155512	0.02861899	482.4689658	180.0497215	72.7320787	240.7427311	166.6687706	319.8342075	1785.594335	212.8178062	325.3570315	120.9224891	39.10902084	9.334844474	113.6834665	169.4114477	20.45252462	7.177443771	404.9988785	down	610	202	80	243	141	356	1558	284	380	116	38	9	120	157	14	6	452	26.85768073	7.662496751	3.544293041	11.61791588	6.17036472	17.15389111	72.73839296	9.866988208	16.66044888	6.250862285	1.676824652
CFAP298	-2.291189634	3.51E-06	3.01E-05	205.64251	1433.26709	1809.210458	177.3372381	413.7168064	457.2910439	814.8636536	215.8152401	240.5929628	154.2804171	113.2103235	220.9246526	112.7361043	67.98038985	109.5670962	100.4842128	121.8580696	down	260	1608	1990	179	350	509	711	288	281	148	110	213	119	63	75	84	136	6.708922493	35.74750479	51.66940568	5.015517379	8.97636537	14.37378644	19.45389663	5.864074938	7.220215773	4.673953762	2.844706685
CFAP45	-2.367504258	4.54E-05	0.00029431	1197.472154	667.6101058	276.3818991	389.3493552	748.2363955	1355.701739	3331.657723	895.4833749	978.6397027	315.857881	113.2103235	30.07894331	130.7359865	200.7040081	80.34920385	49.04586577	772.3651178	down	1514	749	304	393	633	1509	2907	1195	1143	303	110	29	138	186	55	41	862	53.13893899	22.64900269	10.73647087	14.97831073	22.08227247	57.96291555	108.1906206	33.09653331	39.94824125	13.015861	3.869412857
CFAP46	-1.270449792	0.002698367	0.010210707	1312.948333	289.6839578	226.378595	896.593299	329.7913971	689.9794139	576.4787873	410.648443	480.3297229	205.3597444	158.4944529	157.6551511	220.7353975	343.1391107	92.03636077	94.50300965	504.4565676	down	1660	325	249	905	279	768	503	548	561	197	154	152	233	318	63	79	563	13.1924209	2.225256272	1.991208424	7.809950331	2.20380754	6.679617746	4.238790695	3.436565029	4.43959856	1.91613413	1.226598737
CFAP47	-1.481047622	0.000221177	0.001178268	344.0557379	161.3316811	62.73141788	316.036754	75.65107316	303.662815	202.8563526	189.5876936	153.2602859	110.4981366	54.54679222	56.00906685	71.05216658	79.84998172	20.45252462	46.65338451	151.4265718	down	435	181	69	319	64	338	177	253	179	106	53	54	75	74	14	39	169	2.868494425	1.028308889	0.457841132	2.284224147	0.419466979	2.439245051	1.237643588	1.316475774	1.175390603	0.855487933	0.35027247
CFAP52	-1.450702558	0.02661001	0.068958553	2322.178498	664.0447648	352.7505817	424.0242342	858.1668612	1725.846946	5341.883951	1447.760569	1280.023058	268.9482947	185.2532566	45.63701743	486.9441816	944.1720812	103.7235177	155.5112817	1838.623227	down	2936	745	388	428	726	1921	4661	1932	1495	258	180	44	514	875	71	130	2052	89.41386816	19.54723648	11.88999086	14.15389219	21.97548676	64.02508684	150.5169854	46.42838226	45.33717494	9.616384238	5.493975507
CFAP65	-1.556493818	0.017401169	0.048738757	1017.139492	280.7706053	178.1935928	463.6526673	400.7142782	677.4016642	1539.186901	466.10097	520.5712504	193.8929567	108.0643997	10.37204942	132.6307109	165.0952325	11.68715692	61.00827205	875.4068678	down	1286	315	196	468	339	754	1343	622	608	186	105	10	140	153	8	51	977	10.076301	2.126429455	1.545315633	3.981890369	2.640054623	6.465550209	11.15819002	3.845724292	4.743819684	1.783677679	0.824545915
CFAP69	-1.608527833	2.55E-05	0.000177141	440.549531	240.6605188	125.4628358	769.782313	140.6637142	432.1355444	342.6782453	288.503012	188.3645972	258.5239422	98.80173686	101.6460843	114.6308287	92.79862741	49.67041693	55.02706891	226.6918501	down	557	270	138	777	119	481	299	385	220	248	96	98	121	86	34	46	253	10.25086616	4.281041069	2.55555609	15.5277907	2.176734095	9.68778347	5.834909611	5.5910541	4.03173964	5.585992117	1.770687749
CFAP74	-1.373917363	0.027090316	0.070011276	859.7438783	96.26420752	65.45887083	153.5601783	154.8482904	186.8694246	650.974058	167.8562979	121.5807855	82.35238482	82.33478072	17.63248401	51.15755994	184.518201	17.53073539	29.90601571	301.9571284	down	1087	108	72	155	131	208	568	224	142	79	80	17	54	171	12	25	337	14.87685441	1.273460816	0.991550935	2.303544195	1.781992677	3.11543635	8.243041399	2.419118732	1.935237821	1.323280552	1.097329204
CFAP97D1	-1.922607075	0.023727834	0.062703144	2.372798192	2.674005764	3.636603935	6.934975793	0	1.79682139	26.35986502	8.992301672	23.11747329	3.127305753	1.029184759	5.186024708	2.842086663	1.079053807	0	2.392481257	1.792030436	down	3	3	4	7	0	2	23	12	27	3	1	5	3	1	0	2	2	0.057403097	0.049455613	0.077014947	0.14544386	0	0.041881096	0.466658823	0.18118528	0.514448923	0.070255219	0.019176946
CFAP97D2	-1.996841628	0.000838412	0.003732546	453.2044547	290.5752931	54.54905903	225.8820687	79.19721722	297.3739401	1244.644062	391.9144812	129.2866099	148.0258056	29.84635801	8.297639533	75.78897769	187.7553624	51.13131154	40.67218137	187.2671805	down	573	326	60	228	67	331	1086	523	151	142	29	8	80	174	35	34	209	35.84308374	17.56906328	3.776617127	15.48705618	4.165609914	22.65962497	72.03410203	25.81546968	9.405721648	10.87132199	1.818084752
CFAP99	-1.076637841	0.029425164	0.074841556	340.1010742	60.61079732	52.73075706	105.0153477	115.8407058	166.2059786	434.3647324	106.4089031	170.3843402	83.39482007	44.25494463	14.52086918	50.21019772	118.6959188	65.7402577	51.43834703	197.1233479	down	430	68	58	106	98	185	379	142	199	80	43	14	53	110	45	43	220	13.43727063	1.830761553	1.82377629	3.596928093	3.043839404	6.326861334	12.558547	3.501535632	6.192415869	3.059678997	1.346717321
CFC1	-9.719428979	6.40E-13	2.15E-11	90.16633131	7.130682038	2296.515385	669.7205194	3.546144054	72.77126631	104.293379	568.0137223	795.4123218	165.7472049	0	0	0	0	0	0	3.584060871	down	114	8	2526	676	3	81	91	758	929	159	0	0	0	0	0	0	4	4.905024123	0.296555884	109.363048	31.58393769	0.128295257	3.814128269	4.151788916	25.73552896	39.80305807	8.372915154	0
CFTR	-3.629780219	0.002311874	0.008924768	3.954663654	2.674005764	53.63990804	0.990710828	0	0	85.9560816	16.4858864	122.4369882	2.084870502	3.087554277	6.223229649	0	0	1.460894615	0	5.376091307	down	5	3	59	1	0	0	75	22	143	2	3	6	0	0	1	0	6	0.057247508	0.029592939	0.679734883	0.012432826	0	0	0.910553406	0.198763603	1.630373286	0.028025918	0.034424942
CGA	6.935074752	5.90E-18	4.10E-16	0	4.456676274	0	1.981421655	0	0	0	0	1.712405429	2.084870502	85.42233499	163.8783808	4.736811105	256.8148061	203.0643515	56.22330954	108.4178414	up	0	5	0	2	0	0	0	0	2	2	83	158	5	238	139	47	121	0	0.194556514	0	0.098086398	0	0	0	0	0.089947673	0.110552552	3.756980861
CGAS	1.467307377	0.014411529	0.041548544	7.909327308	28.52272815	6.364056886	4.953554138	36.64348856	20.66344599	5.73040544	0.749358473	4.281013573	8.339482007	52.48842271	9.334844474	11.36834665	33.45066802	24.83520846	41.868422	65.4091109	up	10	32	7	5	31	23	5	1	5	8	51	9	12	31	17	35	73	0.194663254	0.536678526	0.137114373	0.105690819	0.599789312	0.489988393	0.103207571	0.01536072	0.096921117	0.190597515	0.994991878
CGN	-1.109540465	0.031631323	0.079341706	8.700260038	32.08806917	35.45688837	37.64701145	81.56131325	53.90464171	14.89905414	10.49101862	13.69924343	135.5165826	19.55451042	16.59527907	25.57877997	20.50202233	11.68715692	16.7473688	25.98444132	down	11	36	39	38	69	60	13	14	16	130	19	16	27	19	8	14	29	0.155160875	0.437494199	0.553547771	0.582044801	0.967367911	0.926221303	0.194442172	0.155827882	0.224736674	2.244275446	0.268601552
CGNL1	3.265909799	5.49E-17	3.45E-15	43.50130019	16.93536984	60.91311591	31.70274648	93.38179343	11.67933904	29.79810829	23.97947113	13.69924343	14.59409351	425.0533054	260.3384403	347.6819351	303.2141198	203.0643515	435.4315888	306.4372045	up	55	19	67	32	79	13	26	32	16	14	413	251	367	281	139	364	342	0.546735892	0.162722931	0.670178763	0.345420538	0.780539773	0.141426967	0.274060105	0.251010837	0.158379624	0.17032806	4.114625649
CGREF1	4.271433074	6.96E-17	4.28E-15	1.581865462	0.891335255	0.909150984	0	4.728192073	3.593642781	4.584324352	6.744226254	3.424810858	3.127305753	120.4146168	42.5254026	33.15767774	75.5337665	24.83520846	32.29849697	69.88918699	up	2	1	1	0	4	4	4	9	4	3	117	41	35	70	17	27	78	0.038566742	0.01661358	0.019403672	0	0.076664799	0.084414476	0.08179006	0.136947172	0.076808164	0.070802319	2.26117515
CH25H	3.221526748	1.04E-05	7.99E-05	0	8.022017293	50.00330411	183.2815031	27.18710442	17.06980321	73.34918963	309.4850492	59.0779873	5.212176255	757.4799826	478.1514781	1267.570652	555.7127107	356.4582862	541.8970047	829.7100917	up	0	9	55	185	23	19	64	413	69	5	736	461	1338	515	244	453	926	0	0.330261413	2.35721239	8.55638018	0.973679327	0.885651052	2.8904976	13.88074294	2.92650037	0.260644363	31.41797998
CHAC1	-1.530416822	0.004965245	0.017241537	85.42073492	138.1569645	32.72943542	67.36833628	50.82806478	123.0822652	74.49527072	46.46022531	491.4603581	175.1291222	40.1382056	131.7250276	19.89460664	19.42296853	46.74862769	39.47594074	14.33624349	down	108	155	36	68	43	137	65	62	574	168	39	127	21	18	32	33	16	3.76852168	4.659713581	1.26401063	2.576555236	1.49131288	5.231687669	2.40501725	1.707129822	19.94451982	7.174635036	1.363883424
CHAC2	1.547075957	0.000221483	0.001179294	25.30984738	11.58735831	20.91047263	57.461228	9.456384145	12.57774973	8.022567616	12.73909404	14.55544615	35.44279853	74.10130264	63.26950144	89.05204878	77.69187411	59.89667923	22.72857194	38.52865437	up	32	13	23	58	8	14	7	17	17	34	72	61	94	72	41	19	43	1.739561526	0.608854373	1.25811	3.423742476	0.432247861	0.832898021	0.403501759	0.729233034	0.920244365	2.262101054	3.922723466
CHAD	2.490438159	0.001797731	0.007219231	10.2821255	15.15269933	0	1.981421655	13.0025282	6.288874867	3.438243264	0.749358473	4.281013573	6.254611506	93.65581306	76.75316568	4.736811105	0	32.13968154	16.7473688	17.02428914	up	13	17	0	2	11	7	3	1	5	6	91	74	5	0	22	14	19	0.518636981	0.584318062	0	0.086642985	0.436180116	0.305627302	0.12691091	0.031480942	0.198634445	0.292964264	3.63853789
CHADL	3.385800351	1.04E-10	2.33E-09	15.81865462	112.3082421	28.1836805	29.72132483	117.0227538	50.31099893	38.96675699	32.9717728	7.705824431	102.1586546	621.6275944	210.5526031	476.5231972	211.4945462	409.0504923	287.0977508	1691.676731	up	20	126	31	30	99	56	34	44	9	98	604	203	503	196	280	240	1888	0.567005718	3.0775722	0.884341692	0.923553333	2.789624113	1.73747854	1.022101291	0.98432319	0.254076432	3.400374797	17.16167856
CHAF1B	-2.468408551	1.23E-13	4.74E-12	96.49379315	123.0042652	204.5589713	91.14539614	109.9304657	219.2122096	231.5083798	114.6518463	215.7630841	384.6586076	31.90472753	14.52086918	35.9997644	46.3993137	32.13968154	32.29849697	33.15256306	down	122	138	225	92	93	244	202	153	252	369	31	14	38	43	22	27	37	1.955574878	1.905785276	3.629093021	1.601348024	1.481667034	4.280341545	3.433393376	1.935234719	4.022347519	7.239094648	0.498014164
CHCHD4	-1.287106264	0.00076358	0.003458821	109.9396496	513.4091068	363.6603935	137.708805	378.2553658	336.0056	928.3256813	493.8272335	273.9848687	303.348658	114.2395082	84.01360027	136.4201598	213.6526538	287.7962392	94.50300965	171.1389066	down	139	576	400	139	320	374	810	659	320	291	111	81	144	198	197	79	191	6.226928957	22.23114627	18.03101045	6.761720155	14.24827011	18.33600387	38.47704454	23.29550462	14.2749146	15.95494713	4.983649273
CHD1L	1.168233009	2.46E-06	2.20E-05	166.8868062	212.1377906	325.4760522	310.092489	284.8735724	245.2661198	183.3729741	221.0607494	353.6117211	192.8505214	311.842982	498.8955769	600.6276482	1055.314623	409.0504923	544.289486	505.3525828	up	211	238	358	313	241	273	160	295	413	185	303	481	634	978	280	455	564	5.018939669	4.877381639	8.56867182	8.084573979	5.697700452	7.106669947	4.035590389	5.53705877	9.782368116	5.385729265	7.223331229
CHD3	-1.717162648	7.25E-09	1.15E-07	1284.474755	654.240077	1325.542134	2096.344111	1249.424755	1220.041724	1112.844736	1262.669026	2071.154366	1082.04779	779.0928625	393.1006729	223.5774842	442.4120609	216.2124031	241.640607	546.5692829	down	1624	734	1458	2116	1057	1358	971	1685	2419	1038	757	379	236	410	148	202	610	15.21282407	5.923796625	13.74302401	21.5239891	9.841286065	13.92186978	9.6449643	12.45521763	22.56441696	11.90047897	7.106979769
CHDH	5.853876444	2.33E-23	3.22E-21	1.581865462	8.022017293	10.00066082	4.953554138	0	15.27298182	1.146081088	14.23781098	0.856202715	0	471.3666196	163.8783808	456.6285906	488.8113746	194.2989839	361.2646698	171.1389066	up	2	9	11	5	0	17	1	19	1	0	458	158	482	453	133	302	191	0.018737449	0.072644585	0.103698893	0.050866723	0	0.174302403	0.009934318	0.140462913	0.009329211	0	4.300424559
CHEK1	-1.168773714	0.010232911	0.031334511	169.2596044	383.2741596	369.1152994	215.9749604	264.7787561	352.1769925	1968.967309	254.7818807	454.6436414	161.5774639	175.9905938	225.0734723	193.2618931	199.6249543	344.7711292	135.175191	156.8026631	down	214	430	406	218	224	392	1718	340	531	155	171	217	204	185	236	113	175	3.142018541	5.439308456	5.998214147	3.475639672	3.268857879	6.298759353	26.7470387	3.939140618	7.763434999	2.78528691	2.516265494
CHEK2	-3.115800333	1.64E-07	1.92E-06	103.6121877	385.9481653	668.2259731	305.1389349	362.8887416	916.3789091	2135.149067	329.717728	114.7311637	673.4131721	15.43777138	106.832109	23.68405553	26.97634518	51.13131154	29.90601571	229.3798958	down	131	433	735	308	307	1020	1863	440	134	646	15	103	25	25	35	25	256	4.091899488	11.65257267	23.10159489	10.44690535	9.531145245	34.86806224	61.70553088	10.84510935	4.167953739	24.6961611	0.469580769
CHI3L2	2.245699058	0.000789518	0.003560554	4.745596385	101.612219	315.4753914	21.79563821	43.73577667	6.288874867	9.168648704	12.73909404	23.97367601	42.73984529	220.2455384	115.1297485	323.9978796	156.462802	343.3102346	311.0225634	463.2398676	up	6	114	347	22	37	7	8	17	28	41	214	111	342	145	235	260	517	0.162775839	2.664549576	9.472598491	0.648103929	0.997685054	0.207831184	0.230136898	0.363927782	0.756416777	1.361337532	5.818591211
CHIC2	-1.042661503	0.000118307	0.000687465	321.1186887	260.2698944	301.8381266	78.26615538	239.9557477	271.32003	193.6877039	260.7767485	408.4086948	301.2637875	111.151954	130.6878226	122.2097265	112.2215959	128.5587262	87.32556588	203.3954544	down	406	292	332	79	203	302	169	348	477	289	108	126	129	104	88	73	227	24.41823897	15.13043519	20.09219354	5.159393824	12.13493333	19.87784172	10.77786122	16.5156301	28.56742627	21.27303324	6.509946857
CHIT1	2.508639152	0.005129585	0.017724094	0.790932731	0.891335255	17.27386869	40.61914393	1.182048018	1.79682139	0	5.245509309	0	9.381917258	8.233478072	34.22776307	44.52602439	113.3006497	77.42741462	3.588721886	25.98444132	up	1	1	19	41	1	2	0	7	0	9	8	33	47	105	53	3	29	0.031972963	0.027546292	0.611276141	1.423475575	0.031778686	0.069982082	0	0.176607246	0	0.35218322	0.256352909
CHL1	-4.740301967	6.63E-24	9.52E-22	18318.00204	6035.23101	12304.44941	27929.12894	6474.076995	9405.461568	9549.147626	16150.92316	4072.956313	20081.47267	815.1143291	733.3038937	698.2059569	62.58512081	102.2626231	513.1872296	487.4322785	down	23160	6771	13534	28191	5477	10469	8332	21553	4757	19264	792	707	737	58	70	429	544	207.2976581	52.21423465	121.8941816	273.9993953	48.72497583	102.5498477	79.07927491	152.2268171	42.39878604	211.0306711	7.104710791
CHML	-1.337038062	0.001132569	0.004853823	453.2044547	153.3096638	62.73141788	216.9656712	78.0151692	362.0595102	277.3516233	154.3678454	163.5347185	372.1493846	163.6403767	130.6878226	114.6308287	64.74322843	33.60057616	53.83082828	73.47324786	down	573	172	69	219	66	403	242	206	191	357	159	126	121	60	23	45	82	5.418469862	1.401298797	0.656556483	2.248792773	0.620324632	4.170624263	2.426582061	1.537152153	1.798538908	4.13174515	1.506900393
CHN1	1.139491049	3.84E-07	4.08E-06	544.1617188	224.6164842	276.3818991	477.5226189	559.1087126	362.9579209	471.0393272	419.6407447	510.2968179	543.1087657	1319.414861	755.0851975	1094.203365	796.3417096	712.9165723	1289.547398	798.3495591	up	688	252	304	482	473	404	411	560	596	521	1282	728	1155	738	488	1078	891	15.09506773	4.76351383	6.711524414	11.48357068	10.31480018	9.700675383	9.56194026	9.695322323	13.02138912	13.99031911	28.19032186
CHODL	-1.246870372	0.005695778	0.019331236	12.65492369	16.93536984	45.45754919	12.87924076	18.91276829	29.64755294	21.77554067	8.992301672	14.55544615	37.52766903	21.61287994	7.260434591	9.473622211	7.55337665	2.921789231	5.981203143	8.960152178	down	16	19	50	13	16	33	19	12	17	36	21	7	10	7	2	5	10	0.371477655	0.38005511	1.168109835	0.32774747	0.369220449	0.838495299	0.467760872	0.219847513	0.393030328	1.022959603	0.488649422
CHP2	3.544372747	0.008760005	0.027575822	13.44585642	0	0	0	0	1.79682139	0	0	0	0	9.262662831	1.037204942	0.947362221	10.79053807	2.921789231	14.35488754	87.80949135	up	17	0	0	0	0	2	0	0	0	0	9	1	1	10	2	12	98	0.512506995	0	0	0	0	0.065986463	0	0	0	0	0.27193103
CHPF	-1.625802648	5.20E-10	1.02E-08	3347.227317	11330.65376	9257.884468	5889.77587	9047.395531	10675.81429	10104.99695	3945.372359	7219.501289	9550.791769	2802.470099	1869.043305	3359.346436	1729.723253	2676.358936	2609.000811	3182.646054	down	4232	12712	10183	5945	7654	11883	8817	5265	8432	9162	2723	1802	3546	1603	1832	2181	3552	90.60981292	234.489673	219.3846723	138.2180354	162.8812461	278.4387343	200.1741495	88.95196522	179.7730566	240.0839523	58.43090295
CHRM1	4.708239368	0.000539181	0.002553204	3.954663654	0	0	0	0	0	0	0	0.856202715	0	42.19657512	33.19055813	0.947362221	1.079053807	8.765367693	8.3736844	0	up	5	0	0	0	0	0	0	0	1	0	41	32	1	1	6	7	0	0.121139127	0	0	0	0	0	0	0	0.024125641	0	0.995551365
CHRM4	-4.92235873	0.000894595	0.003944416	37.96477108	0	38.18434132	0	0	134.7616043	0	1.498716945	2.568608144	11.46678776	1.029184759	0	0	3.237161421	0	0	0.896015218	down	48	0	42	0	0	150	0	2	3	11	1	0	0	3	0	0	1	2.281231742	0	2.008530459	0	0	7.80177474	0	0.075004231	0.141975646	0.639829299	0.047631422
CHRNA4	3.614575273	0.002656856	0.010077364	27.68264558	0	0	0	0	0	2.292162176	0	0.856202715	4.169741004	185.2532566	26.96732848	7.578897769	1.079053807	43.82683846	34.69097823	3.584060871	up	35	0	0	0	0	0	2	0	1	4	180	26	8	1	30	29	4	0.438637801	0	0	0	0	0	0.026578201	0	0.012479651	0.061353773	2.260871596
CHRNE	2.497015982	5.50E-06	4.51E-05	5.536529115	0.891335255	4.545754919	4.953554138	0	8.085696257	5.73040544	0.749358473	5.137216287	12.50922301	41.16739036	19.70689389	17.9998822	12.94864569	14.60894615	28.70977508	53.76091307	up	7	1	5	5	0	9	5	1	6	12	40	19	19	12	10	24	60	0.187706841	0.023102678	0.13491276	0.145591274	0	0.264118334	0.142170549	0.021159707	0.160212996	0.393827987	1.074997448
CHST1	2.504339253	1.31E-05	9.74E-05	41.91943473	3.565341019	17.27386869	23.77705986	41.37168064	22.46026738	1.146081088	11.24037709	3.424810858	30.23062228	173.9322243	163.8783808	132.6307109	64.74322843	29.21789231	31.10225634	182.7871044	up	53	4	19	24	35	25	1	15	4	29	169	158	140	60	20	26	204	1.400293427	0.09105073	0.505123699	0.688553522	0.919103194	0.722864952	0.028015653	0.312724594	0.105236792	0.937744333	4.475022949
CHST10	-2.267889786	3.76E-33	1.28E-30	2235.175897	1404.744362	1489.189311	1352.32028	1812.079612	1481.479236	1632.019469	1007.137787	1444.413979	1328.06251	285.0841782	469.8538385	326.8399663	258.9729137	210.3688246	320.5924884	333.317661	down	2826	1576	1638	1365	1533	1649	1424	1344	1687	1274	277	453	345	240	144	268	372	67.51119793	32.436959	39.37481418	35.40948334	36.39978867	43.112012	36.07208308	25.33556085	40.13129454	37.24914893	6.63206551
CHST11	2.183368634	9.36E-10	1.76E-08	35.59197288	36.54474545	45.45754919	48.54483055	46.09987271	88.94265883	170.7660821	86.92558283	31.67950044	37.52766903	384.9150998	326.7195566	201.7881531	268.684398	138.7849885	327.7699322	344.0698436	up	45	41	50	49	39	99	149	116	37	36	374	315	213	249	95	274	384	0.538405088	0.422630427	0.601959966	0.636613734	0.463782438	1.296300879	1.890342449	1.095171739	0.440821528	0.527159955	4.484702366
CHST14	-1.104403738	4.29E-06	3.60E-05	582.9174226	814.6804229	332.7492601	488.420438	447.9961989	623.4970225	692.2329772	362.6895008	863.908539	512.8781435	202.7493975	155.5807412	359.0502818	268.684398	239.5867169	342.1248198	294.7890067	down	737	914	366	493	379	694	604	484	1009	492	197	150	379	249	164	286	329	14.80831256	15.82211521	7.39980258	10.75643324	7.568857789	15.26059737	12.86863847	7.673810028	20.18801789	12.09891588	3.967068436
CHST3	-1.421253958	2.36E-05	0.000166243	642.2373774	1291.544784	1734.660077	1113.55897	1412.547382	1880.373585	465.3089217	1381.067665	1583.118819	1720.018164	934.4997611	545.5697993	338.2083129	321.5580345	181.1509323	401.9368512	732.044433	down	812	1449	1908	1124	1195	2093	406	1843	1849	1650	908	526	357	298	124	336	817	8.365961933	12.86199991	19.78058759	12.57504211	12.23716486	23.59951416	4.435509002	14.98348327	18.96973203	20.80592693	9.375859377
CHST4	-4.872355544	4.56E-05	0.000295337	0	14.26136408	17.27386869	4.953554138	13.0025282	3.593642781	0	10.49101862	3.424810858	10.42435251	0	0	0	0	0	0	0.896015218	down	0	16	19	5	11	4	0	14	4	10	0	0	0	0	0	0	1	0	0.381465719	0.529065978	0.150247951	0.302552682	0.121140466	0	0.305710886	0.110224895	0.33868701	0
CHST7	-2.08791093	1.25E-08	1.90E-07	294.2269758	1213.107282	964.6091938	465.634089	1352.262933	1738.424695	413.7352728	1114.296049	1463.250439	1435.433341	292.2884715	497.858372	247.2615397	154.3046944	153.3939346	183.0248162	192.6432718	down	372	1361	1061	470	1144	1935	361	1487	1709	1377	284	480	261	143	105	153	215	11.67050852	36.7862254	33.49370472	16.01135107	35.67187318	66.43574183	12.00913201	36.81166033	53.38919012	52.87179443	8.929570326
CHST8	2.112390408	0.004007112	0.014364628	26.89171285	1.78267051	0.909150984	0	0	5.390464171	6.876486528	3.746792363	5.137216287	15.63652876	76.15967216	28.00453342	7.578897769	31.29256041	23.37431385	13.15864691	22.40038045	up	34	2	1	0	0	6	6	5	6	15	74	27	8	29	16	11	25	0.842506323	0.042697703	0.024934187	0	0	0.162711962	0.157653305	0.097766902	0.148050518	0.454913453	1.837770827
CIAO3	-1.131222893	5.82E-05	0.000367	596.363279	1279.957426	1437.367705	1025.385707	1654.867225	940.6359979	2571.805962	1330.111289	1679.869726	771.4020857	435.345153	683.5180565	451.8917795	489.8904284	991.9474439	663.9135488	531.3370242	down	754	1436	1581	1035	1400	1047	2244	1775	1962	740	423	659	477	454	679	555	593	14.05286809	23.05835525	29.65012011	20.94677924	25.93431075	21.35572328	44.34800145	26.10475241	36.41304995	16.87985118	7.901314943
CIAPIN1	-1.818106891	2.55E-14	1.11E-12	560.7713061	1492.986552	1614.652147	1056.097742	2183.24269	1115.826083	985.6297357	2086.963346	1486.367912	1235.285772	346.8352638	377.5425987	467.9969372	372.2735634	436.80749	374.4233167	367.3662393	down	709	1675	1776	1066	1847	1242	860	2785	1736	1185	337	364	494	345	299	313	410	23.33372751	47.49336706	58.81414816	38.09591187	60.41681583	44.73356	30.01192928	72.32537322	56.89210953	47.73088719	11.11560663
CIB2	-1.59746472	4.47E-05	0.000290289	534.670526	524.1051298	1667.382904	405.2007285	1691.510714	610.0208621	1284.7569	584.4996087	1371.636749	414.8892299	142.0274967	163.8783808	225.4722086	358.245864	648.6372093	351.6947448	214.1476371	down	676	588	1834	409	1431	679	1121	780	1602	398	138	158	238	332	444	294	239	26.28284861	19.69623991	71.75068175	17.26761383	55.29914568	28.89146013	46.21563522	23.93028866	62.02298719	18.9387835	5.377373536
CIITA	1.279093705	0.000575509	0.002702133	37.17383835	60.61079732	192.7400086	146.6252025	151.3021463	54.80305241	67.61878419	76.43456421	78.77064974	155.3228524	83.36396547	237.5199316	193.2618931	211.4945462	337.4666562	450.982717	220.4197436	up	47	68	212	148	128	61	59	102	92	149	81	229	204	196	231	377	246	0.209531282	0.261180162	0.951016027	0.716466699	0.56717102	0.297615007	0.278907762	0.358821767	0.408416491	0.812981289	0.361910691
CILP	-5.66011883	7.67E-12	2.11E-10	34.01010742	221.0511432	71.82292772	71.33117959	399.5322301	675.6048428	1802.785551	44.96150836	160.9661103	1890.977545	11.32103235	6.223229649	0	3.237161421	4.382683846	4.784962514	43.90474567	down	43	248	79	72	338	752	1573	60	188	1814	11	6	0	3	3	4	49	0.542209797	2.6942063	1.002367458	0.985858722	4.236123914	10.37745178	21.03222425	0.597004703	2.360593374	27.99493458	0.139013498
CIT	2.331506658	1.76E-08	2.58E-07	198.5241154	33.87073968	185.4668007	45.57269807	117.0227538	54.80305241	122.6306764	26.97690502	65.92760902	84.43725532	469.3082501	674.183212	420.6288262	408.9613929	130.0196208	546.6819672	643.3389264	up	251	38	204	46	99	61	107	36	77	81	456	650	444	379	89	457	718	2.069893182	0.269984027	1.692798802	0.411922321	0.811451295	0.550526244	0.935654621	0.234263329	0.632309006	0.817527746	3.768811678
CITED2	-3.068570409	4.07E-10	8.25E-09	835.2249637	1142.691797	1632.835167	1326.561798	1853.451292	1895.646567	1720.267713	9300.288005	8608.262092	1887.850239	226.420647	112.0181337	414.9446528	494.2066436	527.3829562	404.3293324	341.381798	down	1056	1282	1796	1339	1568	2110	1501	12411	10054	1811	220	108	438	458	361	338	381	29.91428228	31.28837128	51.19434192	41.18874205	44.14827898	65.41405981	45.08716599	277.4272022	283.6076754	62.78796238	6.246010813
CITED4	-1.472726201	0.000814942	0.00365439	1332.721651	1070.493641	3464.774399	1591.081589	2931.479085	1389.841346	1767.257038	6790.68648	1265.467612	703.6437944	864.5151975	272.7848996	1175.676516	478.0208365	1091.288278	1361.321835	383.4945132	down	1685	1201	3811	1606	2480	1547	1542	9062	1478	675	840	263	1241	443	747	1138	428	91.94680629	56.46248824	209.2553911	95.16243948	134.5059435	92.38490924	89.22338463	390.2010186	80.31110616	45.07998743	45.93898669
CKMT2	-1.748158719	3.82E-05	0.000253704	32.42824196	68.63281462	191.8308576	77.27544455	52.0101128	38.6316599	100.8551357	28.47562196	29.11089229	40.65497479	25.72961897	30.07894331	13.26307109	17.26486091	23.37431385	10.76616566	17.02428914	down	41	77	211	78	44	43	88	38	34	39	25	29	14	16	16	9	19	1.75253705	2.835661184	9.075420769	3.620439011	1.869343354	2.011526628	3.988628608	1.281724084	1.447193816	2.040286838	1.070998202
CLASP2	1.483735644	4.18E-11	1.01E-09	750.5951615	589.1726034	678.2266339	749.9680965	387.71175	435.7291872	428.6343269	559.0214206	383.5788161	793.293226	1765.051862	2456.101302	1650.304989	1657.426648	953.9641839	1351.75191	1433.624349	up	949	661	746	757	328	485	374	746	448	761	1715	2368	1742	1536	653	1130	1600	7.652021024	4.591891986	6.052708138	6.628100786	2.628674647	4.279821537	3.197710337	4.746531494	3.597098962	7.509964234	13.85924104
CLBA1	-1.218553276	0.00012739	0.00073572	711.8394577	724.6555621	717.3201262	576.5937016	781.33374	891.2234097	2472.096907	600.2361366	661.8446983	666.1161253	254.2086355	232.3339069	318.3137063	431.6215228	410.5113869	350.4985042	649.6110329	down	900	813	789	582	661	992	2157	801	773	639	247	224	336	400	281	293	725	13.91092269	10.82640415	12.27132318	9.76831586	10.15471964	16.78027519	35.35258288	9.769527074	11.89754487	12.0880864	3.826271319
CLCA4	3.494344156	0.043163914	0.101480041	0.790932731	0	0	0	0	0	0	0	0.856202715	0	3.087554277	2.074409883	0	0	0	2.392481257	12.54421305	up	1	0	0	0	0	0	0	0	1	0	3	2	0	0	0	2	14	0.022364146	0	0	0	0	0	0	0	0.022269823	0	0.067241743
CLCF1	-2.305564545	0.000196815	0.001067237	45.87409838	37.4360807	96.37000428	73.31260124	101.6561296	300.0691722	67.61878419	52.45509309	221.7565031	522.2600607	36.02146656	33.19055813	3.789448884	10.79053807	30.67878692	5.981203143	94.08159787	down	58	42	106	74	86	334	59	70	259	501	35	32	4	10	21	5	105	2.108888053	1.315694579	3.878219283	2.92173306	3.107971551	13.29064258	2.274757581	2.008404428	9.377557311	22.29495133	1.275436846
CLCNKA	-3.759639799	2.37E-05	0.000166669	8.700260038	13.37002882	9.091509838	19.81421655	44.91782469	21.56185669	75.64135181	10.49101862	10.27443257	0	0	0	0.947362221	2.158107614	0	1.196240629	6.272106525	down	11	15	10	20	38	24	66	14	12	0	0	0	1	2	0	1	7	0.305698149	0.359146505	0.279641155	0.603550204	1.049631295	0.729936943	1.944919523	0.307012287	0.332082355	0	0
CLCNKB	-4.131340648	1.96E-08	2.83E-07	39.54663654	11.58735831	171.8295359	26.74919234	427.9013826	39.53007059	169.620001	32.9717728	42.81013573	71.92803231	5.145923795	0	4.736811105	0	8.765367693	16.7473688	6.272106525	down	50	13	189	27	362	44	148	44	50	69	5	0	5	0	6	14	7	1.221695717	0.273663364	4.646819617	0.716374458	8.791331733	1.176575234	3.834531756	0.848346594	1.216543048	2.063409413	0.122441441
CLDN10	6.304116705	3.94E-11	9.55E-10	1.581865462	0	1.818301968	0	17.73072027	0.898410695	0	0.749358473	0	0	692.6413428	146.2458968	90.94677322	7.55337665	42.36594385	153.1188005	83.32941526	up	2	0	2	0	15	1	0	1	0	0	673	141	96	7	29	128	93	0.042491878	0	0.042756967	0	0.316752639	0.023251443	0	0.016764999	0	0	14.33033617
CLDN11	5.925990547	2.38E-15	1.19E-13	7.909327308	0.891335255	4.545754919	3.96284331	10.63843216	17.06980321	0	1.498716945	0	1.042435251	312.8721667	284.194154	40.73657551	32.37161421	477.7125393	74.16691897	800.1415895	up	10	1	5	4	9	19	0	2	0	1	304	274	43	30	327	62	893	0.331080102	0.028524191	0.166572786	0.143805784	0.296161527	0.688431385	0	0.052250527	0	0.040520645	10.08723285
CLDN15	-1.109161768	0.001180783	0.005020282	66.43834938	43.67542748	50.91245509	192.1979005	115.8407058	70.07603423	69.91094637	41.96407447	99.31951489	56.29150355	42.19657512	64.30670638	24.63141775	33.45066802	33.60057616	29.90601571	33.15256306	down	84	49	56	194	98	78	61	56	116	54	41	62	26	31	23	25	37	2.530263018	1.271635735	1.697365505	6.345581024	2.934036473	2.571313108	1.948380585	1.331073404	3.479435587	1.990780653	1.237757653
CLDN3	-3.252247635	0.014680411	0.042197813	0	1503.682575	17.27386869	0	221.0429794	212.9233348	420.6117593	6.744226254	258.5732198	577.509129	3.087554277	12.4464593	14.21043332	3.237161421	0	9.569925028	193.539287	down	0	1687	19	0	187	237	367	9	302	554	3	12	15	3	0	8	216	0	81.92539605	1.077650089	0	10.47653968	14.61993797	21.93546502	0.400307117	16.95097088	38.21872894	0.169476638
CLDN4	-2.641076458	0.00014693	0.000830658	19.77331827	88.24219022	37.27519033	34.67487897	93.38179343	81.75537327	91.68648704	44.21214989	17.12405429	661.9463843	1.029184759	18.66968895	14.21043332	8.632430457	16.06984077	20.33609068	51.96888263	down	25	99	41	35	79	91	80	59	20	635	1	18	15	8	11	17	58	0.427855542	1.459730257	0.706060593	0.650441855	1.343808226	1.704403922	1.451793063	0.796776951	0.340840802	13.3006893	0.017152307
CLDN6	-4.06327833	0.01313718	0.038384264	0.790932731	0	1.818301968	0	11.82048018	1.79682139	1.146081088	1.498716945	0	14.59409351	0	0	0	0	0	0	0	down	1	0	2	0	10	2	1	2	0	14	0	0	0	0	0	0	0	0.04129458	0	0.083104398	0	0.410436619	0.090385138	0.043787548	0.065170439	0	0.707561765	0
CLDND1	2.118846126	3.86E-19	3.27E-17	254.6803393	273.6399232	217.2870851	361.6094521	281.3274283	344.989707	186.8112174	517.0573462	404.983884	379.4464313	1617.878441	1980.024233	855.4680856	1397.37468	1284.126367	961.7774653	1703.324929	up	322	307	239	365	238	384	163	690	473	364	1572	1909	903	1295	879	804	1901	5.48984575	4.509443064	4.100181998	6.757412283	4.03305624	7.164889121	2.946791791	9.282841996	8.030264331	7.595369807	26.86100105
CLEC11A	-1.331943613	0.000143231	0.000812317	316.3730923	1020.578867	567.3102139	929.2867563	2070.948128	988.2517648	1481.882847	505.8169691	547.1135346	628.5884563	357.1271114	348.5008604	325.892604	277.3168284	466.0253823	173.4548911	568.9696633	down	400	1145	624	938	1752	1100	1293	675	639	603	347	336	344	257	319	145	635	19.55378468	48.22326217	30.69420504	49.79170037	85.12516949	58.84878509	67.0234746	26.03767532	31.10542397	36.07708329	17.00065654
CLEC12A	2.219041505	0.001419918	0.00589352	0	1.78267051	4.545754919	9.907108276	30.73324847	0.898410695	1.146081088	2.248075418	2.568608144	5.212176255	23.67124946	25.93012354	43.57866217	9.711484264	42.36594385	22.72857194	20.60835001	up	0	2	5	10	26	1	1	3	3	5	23	25	46	9	29	19	23	0	0.053752364	0.156948902	0.338743208	0.806146016	0.034139825	0.03307843	0.073847563	0.093190791	0.190897652	0.7190855
CLEC16A	-1.362270502	4.32E-10	8.72E-09	987.8749807	638.1960424	819.1450364	1131.391765	717.503147	873.2551958	1007.405276	804.8109997	572.799616	848.5422943	191.4283652	399.3239025	257.6825241	336.6647878	207.4470354	468.9263264	424.7112132	down	1249	716	901	1142	607	972	879	1074	669	814	186	385	272	312	142	392	474	11.90816271	5.881330782	8.643866995	11.82310938	5.752068686	10.1419757	8.886459649	8.080052827	6.351449791	9.498389971	1.777299618
CLEC17A	3.748759906	2.34E-10	4.95E-09	1.581865462	0	1.818301968	2.972132483	0	0.898410695	2.292162176	1.498716945	2.568608144	3.127305753	7.204293313	25.93012354	14.21043332	17.26486091	17.53073539	55.02706891	20.60835001	up	2	0	2	3	0	1	2	2	3	3	7	25	15	16	12	46	23	0.066033356	0	0.06644531	0.107556809	0	0.036133277	0.070019813	0.052106387	0.098632276	0.121226592	0.231631059
CLEC18A	-1.874726449	0.001433385	0.005941742	7.118394577	18.71804035	30.00198246	126.8109859	23.64096036	146.4409433	61.88837875	24.7288296	113.874961	115.7103129	27.78798849	16.59527907	10.42098443	3.237161421	5.843578462	31.10225634	32.25654784	down	9	21	33	128	20	163	54	33	133	111	27	16	11	3	4	26	36	0.257080934	0.516805249	0.948510761	3.970275202	0.567819635	5.095525076	1.635606003	0.74382179	3.783061752	3.8805529	0.772959084
CLEC18B	-1.51774849	0.008611047	0.027197501	56.15622388	49.02343901	113.643873	387.3679336	569.7471448	74.5680877	82.51783834	218.0633156	643.0082386	342.9611976	97.7725521	182.5480697	15.15779554	74.45471269	29.21789231	173.4548911	47.48880654	down	71	55	125	391	482	83	72	291	751	329	95	176	16	69	20	145	53	2.115601855	1.411947478	3.747887675	12.65131385	14.27498561	2.706622339	2.274917562	6.84220649	22.28332309	11.99816301	2.83703424
CLEC1A	2.563423942	0.000821762	0.003676776	5.536529115	0.891335255	0.909150984	0	5.910240091	9.882517648	0	7.493584727	3.424810858	4.169741004	19.55451042	69.49273109	4.736811105	1.079053807	33.60057616	16.7473688	14.33624349	up	7	1	1	0	5	11	0	10	4	4	19	67	5	1	23	14	16	0.185216993	0.022796231	0.026624641	0	0.131493972	0.318529349	0	0.208790333	0.105391894	0.129534678	0.503850591
CLEC2B	2.353258451	3.49E-06	2.99E-05	7.909327308	5.348011529	36.36603935	14.86066241	0	8.085696257	43.55108135	24.7288296	12.84304072	16.67896401	77.18885692	80.90198544	44.52602439	64.74322843	169.4637754	84.93308463	87.80949135	up	10	6	40	15	0	9	38	33	15	16	75	78	47	60	116	71	98	0.347754355	0.179764566	1.399695387	0.566431136	0	0.342522469	1.401243949	0.905553501	0.519431479	0.680982309	2.613961712
CLEC3A	2.783477666	0.001045758	0.004528894	59.31995481	3.565341019	161.8288751	106.0060586	16.54867225	8.984106952	0	94.41916756	29.11089229	117.7951834	33.96309705	136.9110523	92.84149766	1396.295626	1116.123486	52.63458765	52.86489785	up	75	4	178	107	14	10	0	126	34	113	33	132	98	1294	764	44	59	2.732544681	0.125558541	6.52569804	4.233241727	0.506975643	0.398730987	0	3.622464608	1.233528976	5.038806976	1.204995237
CLEC4A	1.780389335	0.003395646	0.012467513	0	2.674005764	20.91047263	13.86995159	14.18457622	4.492053476	0	4.496150836	5.993419002	5.212176255	18.52532566	33.19055813	11.36834665	24.81823756	35.06147077	28.70977508	20.60835001	up	0	3	23	14	12	5	0	6	7	5	18	32	12	23	24	24	23	0	0.144892204	1.297395246	0.852226081	0.668617593	0.306752059	0	0.265413098	0.390756286	0.343049489	1.01130322
CLEC4E	2.859801923	0.000259423	0.001351101	1.581865462	0	11.81896279	2.972132483	33.09734451	0.898410695	0	9.741660145	6.849621716	7.297046756	170.84467	26.96732848	29.36822885	14.02769949	94.95815	17.94360943	20.60835001	up	2	0	13	3	28	1	0	13	8	7	166	26	31	13	65	15	23	0.064289413	0	0.420488168	0.104716231	0.894582805	0.035178996	0	0.329746666	0.256073054	0.275391654	5.347895764
CLEC4F	1.639432976	0.036922007	0.089733155	3.954663654	2.674005764	0	8.916397448	21.27686433	3.593642781	0	2.248075418	2.568608144	6.254611506	22.6420647	7.260434591	10.42098443	0	16.06984077	23.92481257	30.46451741	up	5	3	0	9	18	4	0	3	3	6	22	7	11	0	11	20	34	0.145073281	0.074992692	0	0.28355886	0.519090386	0.127013944	0	0.068685693	0.086676849	0.213064919	0.639742926
CLEC5A	2.787351918	1.62E-08	2.39E-07	14.23678915	2.674005764	71.82292772	67.36833628	23.64096036	12.57774973	11.46081088	44.21214989	16.26785158	63.58855031	197.6034737	202.2549636	136.4201598	265.4472365	132.94141	224.8932382	423.815198	up	18	3	79	68	20	14	10	59	19	61	192	195	144	246	91	188	473	0.347100681	0.049840739	1.532890085	1.423885788	0.383323996	0.295450667	0.204475151	0.897764792	0.364838777	1.439647162	3.7106464
CLEC7A	2.784975901	2.89E-10	6.03E-09	7.909327308	16.04403459	59.09481394	101.0525044	46.09987271	14.37457112	20.62945958	26.22754654	22.26127058	54.20663305	302.5803191	138.9854622	259.5772486	128.407403	182.6118269	382.7970011	375.4303763	up	10	18	65	102	39	16	18	35	26	52	294	134	274	119	125	320	419	0.238022122	0.369122136	1.556795769	2.6363361	0.922645739	0.416784236	0.454304883	0.657374668	0.616247401	1.514830135	7.013423025
CLEC9A	3.566496686	1.57E-08	2.32E-07	0	1.78267051	3.636603935	5.944264965	5.910240091	8.085696257	25.21378394	38.96664058	17.98025701	2.084870502	58.66353126	41.48819766	141.1569709	135.9607797	159.2375131	189.0060193	186.3711653	up	0	2	4	6	5	9	22	52	21	2	57	40	149	126	109	158	208	0	0.071359828	0.166688061	0.269822444	0.205810058	0.407905939	0.966103815	1.699317307	0.866018689	0.101371718	2.365831321
CLECL1	2.813610006	0.000586328	0.002746509	0	0	11.81896279	3.96284331	3.546144054	0	8.022567616	0	1.712405429	4.169741004	5.145923795	22.81850871	17.05251998	9.711484264	64.27936308	31.10225634	11.64819783	up	0	0	13	4	3	0	7	0	2	4	5	22	18	9	44	26	13	0	0	1.236013904	0.410414139	0.281743137	0	0.701349767	0	0.188180001	0.462575154	0.473493942
CLGN	-2.281463007	0.00058102	0.002724826	209.5971737	306.6193276	34.54773738	102.0432152	0	195.8535316	36.67459482	173.1018072	248.2987872	72.97046756	59.69271602	34.22776307	21.78933108	8.632430457	10.22626231	10.76616566	52.86489785	down	265	344	38	103	0	218	32	231	290	70	58	33	23	8	7	9	59	6.085701206	6.806180405	0.878110785	2.568533642	0	5.478923347	0.779241918	4.186049204	6.631735241	1.967460679	1.334928874
CLHC1	-1.202124857	0.001000744	0.004356259	146.3225552	66.85014411	53.63990804	200.1235872	70.92288109	71.87285562	87.10216269	67.44226254	98.46331217	91.73430208	23.67124946	46.67422237	38.84185106	56.11079797	7.304473077	53.83082828	62.72106525	down	185	75	59	202	60	80	76	90	115	88	23	45	41	52	5	45	70	5.367711407	1.874817312	1.722544318	6.364321072	1.730301287	2.54027887	2.338237377	2.060570777	3.322612541	3.124952149	0.66882215
CLIC2	1.07885554	0.003729293	0.013510383	18.19145281	73.08949089	61.8222669	66.37762545	40.18963262	29.64755294	22.92162176	42.71343294	16.26785158	15.63652876	85.42233499	84.01360027	39.78921328	56.11079797	128.5587262	86.12932525	93.18558265	up	23	82	68	67	34	33	20	57	19	15	83	81	42	52	88	72	104	0.622093901	1.910830752	1.850708345	1.967823725	0.914029211	0.976823337	0.573608634	1.216551673	0.511736198	0.4965496	2.24994334
CLIC3	1.880403761	1.28E-06	1.22E-05	26.10078012	16.93536984	15.45556672	74.30331207	22.45891235	32.34278503	89.39432487	25.47818807	47.0911493	32.31549278	161.5820072	95.42285462	141.1569709	142.4351025	274.6481877	84.93308463	82.43340004	up	33	19	17	75	19	36	78	34	55	31	157	92	149	132	188	71	92	2.330159341	1.155860821	1.20787381	5.75064059	1.3334549	2.781942568	5.840148083	1.894428394	3.867219291	2.679024243	11.11057957
CLIC4	2.44665865	7.48E-11	1.73E-09	424.7308764	618.5866668	1961.947823	851.0206009	627.6674976	316.2405647	174.2043254	927.7057892	523.1398586	1019.501675	4472.836962	6678.562619	3821.6592	2886.468934	2823.909292	4103.105356	3624.381556	up	537	694	2158	859	531	352	152	1238	611	978	4346	6439	4034	2675	1933	3430	4045	8.873137197	9.879674661	35.88023794	15.41272241	8.720682652	6.365309916	2.663201799	16.14176993	10.05329789	19.77812127	71.97107914
CLIC6	3.738818902	0.000133544	0.000766307	4.745596385	0.891335255	3.636603935	0	16.54867225	4.492053476	24.06770285	0	3.424810858	46.90958629	48.37168367	10.37204942	79.57842657	24.81823756	14.60894615	7.177443771	787.5973765	up	6	1	4	0	14	5	21	0	4	45	47	10	84	23	10	6	879	0.111623742	0.016028231	0.074880077	0	0.258872796	0.10180036	0.414268774	0	0.074101969	1.024615949	0.876331793
CLIP4	1.011743312	0.00014155	0.000803351	688.1114758	268.2919117	407.2996407	610.2778698	444.4500548	358.4658674	289.9585153	357.4439915	305.6643691	656.7342081	1351.319588	792.4245754	1246.728683	707.8592974	471.8689608	855.3120494	764.3009808	up	870	301	448	616	376	399	253	477	357	630	1313	764	1316	656	323	715	853	11.84600087	3.531012582	6.13806502	9.107863258	5.088542464	5.945650577	3.652839624	5.125054449	4.840443482	10.49871936	17.91771462
CLMN	2.298366201	6.18E-06	4.98E-05	38.75570381	11.58735831	33.6385864	6.934975793	10.63843216	8.984106952	12.60689197	8.2429432	5.137216287	23.97601077	76.15967216	87.12521509	26.52614219	23.73918376	54.05310077	62.20451268	223.1077892	up	49	13	37	7	9	10	11	11	6	23	74	84	28	22	37	52	249	0.272138626	0.062203915	0.206774412	0.04221584	0.049680924	0.060781034	0.064780511	0.048207476	0.033182552	0.156338238	0.411899448
CLU	1.554323355	7.01E-07	7.03E-06	38794.45951	172894.9734	116017.6662	65631.62019	117365.5477	52427.65453	119844.5533	109306.6723	68878.93978	68642.2764	316531.9477	139078.8106	236488.1365	198951.6247	364989.9107	457307.2412	198210.2144	up	49049	193973	127611	66247	99290	58356	104569	145867	80447	65848	307556	134090	249628	184376	249840	382287	221213	900.6062873	3068.501654	2357.729036	1320.852477	1812.021633	1172.63894	2035.94175	2113.437773	1470.886291	1479.757928	5659.712917
CLUH	-1.326879532	1.17E-11	3.13E-10	995.784308	2791.662018	1610.106392	1393.930134	1301.434868	1854.319675	1869.258255	1481.481701	1726.104673	1220.691679	592.8104212	555.9418487	695.3638703	779.0768487	679.3159962	660.3248269	570.7616937	down	1259	3132	1771	1407	1101	2064	1631	1977	2016	1171	576	536	734	722	465	552	637	17.00722239	36.4510192	24.072832	20.6388284	14.78250485	30.51345133	23.36249375	21.07375502	27.11830984	19.36011022	7.798220765
CLUL1	-2.606883343	6.22E-05	0.000389606	105.9849859	689.8934872	166.37463	25.75848152	83.92540929	567.7955594	459.5785163	55.45252698	77.05824431	42.73984529	19.55451042	31.11614825	16.10515776	29.13445279	4.382683846	90.91428777	69.88918699	down	134	774	183	26	71	632	401	74	90	41	19	30	17	27	3	76	78	2.867315479	14.2689463	3.940240527	0.604125699	1.510017847	14.80000078	9.0985593	1.249481982	1.917686541	1.073736724	0.407464393
CLVS1	2.349480272	0.000456303	0.002219622	35.59197288	5.348011529	30.00198246	2.972132483	0	14.37457112	10.31472979	0.749358473	3.424810858	3.127305753	64.83863981	105.794904	31.2629533	70.13849746	39.44415462	17.94360943	50.1768522	up	45	6	33	3	0	16	9	1	4	3	63	102	33	65	27	15	56	0.887776742	0.101981821	0.655097817	0.064268148	0	0.345450011	0.188274427	0.015567499	0.07858066	0.072436219	1.245653293
CLVS2	3.350826602	0.037238964	0.090366779	350.3831997	0	0	4.953554138	16.54867225	0	0	0	3.424810858	0	689.5537885	531.0489301	159.1568531	669.0133604	217.6732977	210.5383506	205.1874849	up	443	0	0	5	14	0	0	0	4	0	670	512	168	620	149	176	229	2.769908096	0	0	0.033948057	0.087004701	0	0	0	0.024904972	0	4.198574055
CMC4	-1.571689831	8.08E-05	0.000489449	91.74819677	1162.301172	771.8691852	496.3461246	397.1681341	839.1155894	982.1914925	506.5663275	459.7808577	329.4095393	140.998312	299.7522281	136.4201598	195.3087391	385.6761785	107.6616566	156.8026631	down	116	1304	849	501	336	934	857	676	537	316	137	289	144	181	264	90	175	5.41267564	52.42179244	39.86232875	25.38487452	15.5828303	47.69522133	42.40259263	24.89019541	24.95127419	18.0461418	6.406782224
CMKLR1	3.449014942	7.69E-14	3.06E-12	4.745596385	13.37002882	16.36471771	22.78634903	10.63843216	6.288874867	20.62945958	14.98716945	12.84304072	16.67896401	65.86782457	31.11614825	44.52602439	129.4864569	295.1007123	226.0894788	270.5965958	up	6	15	18	23	9	7	18	20	15	16	64	30	47	120	202	189	302	0.076422073	0.164603506	0.230696513	0.318110995	0.113936565	0.097575229	0.2431071	0.201013467	0.19024938	0.249419735	0.816982807
CMPK2	1.836566673	0.000224566	0.001191972	37.17383835	71.30682038	74.55038067	10.8978191	245.8659878	41.32689198	74.49527072	29.97433891	51.37216287	21.89114027	109.0935844	88.16242003	379.8922506	257.8938599	182.6118269	411.5067762	214.1476371	up	47	80	82	11	208	46	65	40	60	21	106	85	401	239	125	344	239	0.861881994	1.263921783	1.513090015	0.219041254	3.791109561	0.923170165	1.263923774	0.578812016	1.095634326	0.471316359	1.948144635
CMTM3	-1.072008548	0.000184627	0.001011734	849.4617528	2206.946091	1721.022812	1417.707194	2652.515753	1726.745356	1295.071629	3456.790635	1892.207999	2183.901851	650.4447677	750.9363777	897.1520234	510.3924508	1444.824775	790.7150555	1416.600059	down	1074	2476	1893	1431	2244	1922	1130	4613	2210	2095	632	724	947	473	989	661	1581	25.17144534	49.99594417	44.64321357	36.41889694	52.27328283	49.29821953	28.0827667	85.31294299	51.57753419	60.0940078	14.84520954
CMTM4	-1.710262578	2.57E-15	1.28E-13	2722.390459	5133.199732	2294.697083	3673.555749	5686.833015	4002.419647	3509.300292	3669.608441	3616.600266	5591.622686	1140.336713	1737.318277	832.7313923	1243.069986	959.8077623	1384.050407	1237.397016	down	3442	5759	2524	3708	4811	4455	3062	4897	4224	5364	1108	1675	879	1152	657	1157	1381	65.1144378	93.86285713	48.04594534	76.17096132	90.45963618	92.23337842	61.42274087	73.10113674	79.57099132	124.1933861	21.00736451
CMTM5	3.994474347	5.73E-09	9.26E-08	6.327461846	12.47869357	97.27915526	97.0896611	4.728192073	13.47616043	0	37.46792363	166.1033266	27.10331652	520.767488	406.5843371	406.4183928	685.1991675	1398.076147	681.8571583	1061.778033	up	8	14	107	98	4	15	0	50	194	26	506	392	429	635	957	570	1185	0.400062809	0.603179386	5.384221697	5.321665228	0.198815956	0.820924905	0	1.973039567	9.660605617	1.591310069	25.36028276
CMTM7	1.397917994	0.007266048	0.02369947	6.327461846	50.80610952	38.18434132	77.27544455	23.64096036	8.085696257	28.6520272	44.21214989	33.39190587	162.6198991	88.50988927	63.26950144	72.94689102	87.40335837	281.9526608	125.605266	153.2186022	up	8	57	42	78	20	9	25	59	39	156	86	61	77	81	193	105	171	0.281889202	1.730388304	1.489150895	2.984463954	0.700440904	0.347060303	0.934084227	1.640469129	1.368413942	6.727540508	3.037052407
CMYA5	5.197850395	5.45E-07	5.64E-06	35.59197288	0	0	100.0617936	16.54867225	15.27298182	0	8.2429432	11.986838	51.0793273	579.4310193	1688.569645	633.7853259	2460.24268	654.4807877	41.868422	74.36926308	up	45	0	0	101	14	17	0	11	14	49	563	1628	669	2280	448	35	83	0.251537895	0	0	0.613049531	0.077780726	0.103995323	0	0.048518927	0.077926178	0.33522026	3.15402176
CNDP1	7.997575472	1.62E-14	7.25E-13	0	0	0	0.990710828	0	2.695232086	1.146081088	1.498716945	0.856202715	0	42.19657512	53.93465696	1.894724442	11.86959188	112.4888854	38.27970011	1042.961714	up	0	0	0	1	0	3	1	2	1	0	41	52	2	11	77	32	1164	0	0	0	0.017714377	0	0.053559662	0.01729817	0.025745432	0.016244525	0	0.670334903
CNGA1	-3.97134578	1.22E-06	1.16E-05	2.372798192	127.4609414	233.6518028	43.59127641	128.843234	160.8155144	17.19121632	6.744226254	40.24152758	295.009176	0	7.260434591	0	3.237161421	8.765367693	7.177443771	20.60835001	down	3	143	257	44	109	179	15	9	47	283	0	7	0	3	6	6	23	0.068762791	2.823894955	5.927428507	1.095136355	2.483200498	4.490133444	0.364570122	0.162780487	1.072740126	7.938929465	0
CNGA3	3.188948607	0.000240709	0.001263468	24.51891465	0	5.454905903	2.972132483	0	0.898410695	21.77554067	9.741660145	5.993419002	2.084870502	32.93391229	339.1660159	8.52625999	42.08309848	13.14805154	13.15864691	20.60835001	up	31	0	6	3	0	1	19	13	7	2	32	327	9	39	9	11	23	0.542434089	0	0.105642214	0.057001964	0	0.01914958	0.352530306	0.179496602	0.121968519	0.042831033	0.561178005
CNKSR1	1.845587289	0.034788852	0.085584517	3.163730923	0	0	1.981421655	0	1.79682139	1.146081088	5.245509309	2.568608144	0	7.204293313	7.260434591	0	6.474322843	8.765367693	8.3736844	3.584060871	up	4	0	0	2	0	2	1	7	3	0	7	7	0	6	6	7	4	0.098002421	0	0	0.053209612	0	0.053626665	0.025979716	0.135332608	0.073191812	0	0.171885894
CNKSR2	4.313501318	4.45E-05	0.00028943	2.372798192	0	40.91179427	93.12681779	0	0	0	52.45509309	15.41164886	9.381917258	467.2498806	412.8075667	547.5753638	558.9498721	327.2403939	447.3939951	215.0436523	up	3	0	45	94	0	0	0	70	18	9	454	398	578	518	224	374	240	0.015923854	0	0.240347945	0.541798841	0	0	0	0.293192309	0.095140159	0.058467256	2.415172587
CNKSR3	-4.63979435	1.37E-37	6.65E-35	444.5041947	1041.970913	579.1291766	892.6304556	602.8444893	1070.007138	419.4656782	1195.226764	1703.843402	1622.02925	75.1304874	43.56260755	47.36811105	19.42296853	17.53073539	25.1210532	39.42466958	down	562	1169	637	901	510	1191	366	1595	1990	1556	73	42	50	18	12	21	44	1.901344394	3.407369615	2.168527173	3.310034695	1.714935142	4.40971187	1.31299519	4.258069617	6.704123089	6.442839839	0.247521378
CNMD	4.246979778	1.65E-06	1.52E-05	0	14.26136408	0.909150984	0	0	2.695232086	0	1.498716945	0.856202715	31.27305753	186.2824414	52.89745202	105.1572065	26.97634518	67.20115231	96.89549091	146.0504805	up	0	16	1	0	0	3	0	2	1	30	181	51	111	25	46	81	163	0	0.684107492	0.049937301	0	0	0.162936857	0	0.078321626	0.049418383	1.822168884	9.002602159
CNNM1	-3.467772512	3.77E-08	5.13E-07	62.48368573	69.52414987	10.00066082	176.3465273	28.36915244	55.7014631	40.11283808	221.8101079	172.9529483	19.80626977	13.37940187	9.334844474	6.631535547	4.316215228	17.53073539	0	3.584060871	down	79	78	11	178	24	62	35	296	202	19	13	9	7	4	12	0	4	0.952020585	0.809830468	0.133386813	2.329284474	0.28746405	0.817682901	0.447244356	2.814741756	2.424013571	0.280230962	0.157010241
CNNM3	-1.422018578	1.51E-11	3.93E-10	590.0358171	378.8174833	376.3885073	655.8505679	534.2857042	541.7416492	411.4431106	588.2464011	861.3399308	653.6069023	271.7047764	155.5807412	204.6302398	220.1269766	144.6285669	192.5947412	269.7005806	down	746	425	414	662	452	603	359	785	1006	627	264	150	216	204	99	161	301	15.51889066	7.617124218	8.666089105	14.95419768	9.345732181	13.72818545	7.919064331	12.88602887	20.83935421	15.96366688	5.504161325
CNP	1.180649432	1.01E-07	1.25E-06	1725.024286	2073.245803	2173.780002	1891.26697	1585.126392	2172.357061	2253.195419	2415.931716	2792.077052	1849.280135	4177.460937	3225.707368	4019.657904	2927.472979	4858.935491	4783.766273	9219.996591	up	2181	2326	2391	1909	1341	2418	1966	3224	3261	1774	4059	3110	4243	2713	3326	3999	10290	30.0211595	27.58428737	33.11710274	28.53389157	18.34651688	36.42521064	28.69543986	35.01824901	44.69789027	29.8860612	55.99589999
CNPY1	2.677426146	0.000883437	0.003899808	3.163730923	1.78267051	0.909150984	0	0	1.79682139	3.438243264	1.498716945	4.281013573	0	6.175108554	44.59981249	8.52625999	4.316215228	2.921789231	3.588721886	6.272106525	up	4	2	1	0	0	2	3	2	5	0	6	43	9	4	2	3	7	0.079459225	0.03422903	0.019988734	0	0	0.043479877	0.063192154	0.031350316	0.098905118	0	0.119454073
CNPY4	-1.011072822	2.87E-05	0.000196752	373.3202489	605.216638	452.7571899	502.2903896	474.0012553	596.5447016	1116.28298	567.2643638	656.7074821	253.311766	237.7416793	291.4545886	279.4718552	298.8979046	303.86608	247.6218101	284.9328393	down	472	679	498	507	401	664	974	757	767	243	231	281	295	277	208	207	318	22.56652559	27.96872937	23.95813491	26.3217004	19.05549012	34.7427954	49.37865244	28.55920915	36.51594079	14.21910442	11.0687878
CNTD1	1.903537869	0.030410811	0.0769102	39.54663654	0	1.818301968	0	0	1.79682139	13.75297306	5.245509309	0.856202715	1.042435251	33.96309705	17.63248401	27.47350441	31.29256041	16.06984077	26.31729383	16.12827392	up	50	0	2	0	0	2	12	7	1	1	33	17	29	29	11	22	18	1.515645298	0	0.061004031	0	0	0.066348567	0.385714881	0.167437684	0.030185057	0.037099738	1.002551968
CNTFR	3.976285784	0.000577066	0.002707863	444.5041947	20.50071086	24.54707656	0	443.2680068	30.54596364	89.39432487	14.23781098	0	0	2073.807289	841.1732076	3149.979385	989.4923411	628.1846846	2586.272239	1484.697216	up	562	23	27	0	375	34	78	19	0	0	2015	811	3325	917	430	2162	1657	19.11792331	0.674081639	0.92420673	0	12.67910849	1.265777279	2.813562577	0.51001811	0	0	68.69811676
CNTN1	2.047571065	0.011855273	0.035306521	17314.30841	1.78267051	1041.887027	2107.24193	776.6055479	231.7899594	2985.541234	1619.363659	1724.392267	108.4132661	13075.79236	9420.932484	17605.77952	11543.71763	7890.291818	14039.08002	7197.690245	up	21891	2	1146	2127	657	258	2605	2161	2014	104	12705	9083	18584	10698	5401	11736	8033	227.3348668	0.017894135	11.97528972	23.98563499	6.781392298	2.932203674	28.68571985	17.70854228	20.82688623	1.321834423	132.2331975
CNTN2	4.34542624	8.97E-10	1.70E-08	57.73808935	1.78267051	30.91113345	27.73990317	0	4.492053476	49.28148679	8.2429432	9.41822986	7.297046756	374.6232523	150.3947165	67.2627177	215.8107614	528.8438508	126.8015066	1338.646735	up	73	2	34	28	0	5	43	11	11	7	364	145	71	200	362	106	1494	0.64927211	0.015325482	0.304287259	0.270423981	0	0.04866849	0.405536473	0.077201221	0.097422889	0.076198285	3.244670895
CNTN3	5.16970121	6.65E-19	5.37E-17	3.163730923	2.674005764	3.636603935	0	0	3.593642781	1.146081088	0	2.568608144	7.297046756	42.19657512	84.01360027	116.5255532	128.407403	20.45252462	52.63458765	163.0747696	up	4	3	4	0	0	4	1	0	3	7	41	81	123	119	14	44	182	0.058052768	0.037511502	0.058414935	0	0	0.063532642	0.015389359	0	0.043355942	0.124338107	0.596365045
CNTN4	3.839215559	0.000664054	0.003057999	0	0	0	0	0	0	0	2.248075418	1.712405429	3.127305753	10.29184759	29.04173836	5.684173326	0	5.843578462	2.392481257	18.81631957	up	0	0	0	0	0	0	0	3	2	3	10	28	6	0	4	2	21	0	0	0	0	0	0	0	0.031152115	0.026207953	0.048317361	0.131887629
CNTN5	3.98508525	3.41E-06	2.93E-05	13.44585642	0	2.727452951	0	0	1.79682139	0	0	0.856202715	1.042435251	22.6420647	21.78130377	78.63106435	10.79053807	14.60894615	45.45714388	33.15256306	up	17	0	3	0	0	2	0	0	1	1	22	21	83	10	10	38	37	0.160588222	0	0.028515894	0	0	0.020676106	0	0	0.009406525	0.011561336	0.208282523
CNTN6	7.798270428	2.86E-16	1.65E-14	0	0	0	0	0	0	0	0	0.856202715	2.084870502	36.02146656	14.52086918	173.3672865	43.16215228	18.99163	186.613538	16.12827392	up	0	0	0	0	0	0	0	0	1	2	35	14	183	40	13	156	18	0	0	0	0	0	0	0	0	0.015813445	0.038871862	0.557051696
CNTNAP1	2.461248238	4.98E-05	0.000319858	55.36529115	1.78267051	142.7367044	399.2564635	150.1200983	41.32689198	9.168648704	158.8639962	59.0779873	75.05533807	557.8181394	732.2666888	676.4166258	516.8667736	376.9108108	1033.551903	318.0854023	up	70	2	157	403	127	46	8	212	69	72	542	706	714	479	258	864	355	0.9527652	0.023452984	2.15024755	5.956294658	1.718084887	0.685203633	0.115461025	2.276938519	0.935193257	1.199398806	7.393541489
CNTNAP3	3.199250109	2.29E-09	3.97E-08	8.700260038	0	7.27320787	5.944264965	3.546144054	2.695232086	0	5.245509309	11.13063529	4.169741004	49.40086843	68.45552614	65.36799325	20.50202233	11.68715692	50.2421064	51.07286742	up	11	0	8	6	3	3	0	7	13	4	48	66	69	19	8	42	57	0.111950683	0	0.081926615	0.066308407	0.030346483	0.033414064	0	0.056215969	0.131747336	0.049823854	0.489599178
CNTNAP4	4.787812795	1.14E-06	1.09E-05	7.118394577	0	0	13.86995159	0	0.898410695	0	0	6.849621716	5.212176255	62.7802703	54.9718619	4.736811105	5.395269035	165.0810915	26.31729383	338.6937523	up	9	0	0	14	0	1	0	0	8	5	61	53	5	5	113	22	378	0.126378856	0	0	0.213473134	0	0.015367594	0	0	0.111862965	0.085930074	0.858473959
CNTNAP5	4.709794137	1.63E-05	0.00011895	3.163730923	0	0	0	0	0	0	0	3.424810858	2.084870502	6.175108554	13.48366424	81.47315101	26.97634518	13.14805154	21.53233131	0	up	4	0	0	0	0	0	0	0	4	2	6	13	86	25	9	18	0	0.054361298	0	0	0	0	0	0	0	0.054132021	0.033266192	0.081723406
COBLL1	-3.503421488	1.23E-11	3.24E-10	579.7536916	992.0561386	906.4235308	357.6466088	777.787596	494.1258824	248.6995961	322.9735017	99.31951489	1384.354013	28.81717325	173.2132252	26.52614219	26.97634518	29.21789231	14.35488754	80.6413696	down	733	1113	997	361	658	550	217	431	116	1328	28	167	28	25	20	12	90	5.394308671	7.056790843	7.382916227	2.884843799	4.8129435	4.429640567	1.693359348	2.502860743	0.850069117	11.96115626	0.206516726
COCH	-3.325675983	0.001427715	0.005924018	2.372798192	12.47869357	25.45622755	0	55.55625685	30.54596364	11.46081088	0.749358473	5.137216287	782.8688734	0	0	0	2.158107614	0	3.588721886	4.480076089	down	3	14	28	0	47	34	10	1	6	751	0	0	0	2	0	3	5	0.063493611	0.255280164	0.596304062	0	0.988688954	0.78752014	0.224422476	0.016700765	0.126451636	19.45324158	0
COG8	-1.229586556	1.67E-06	1.54E-05	109.9396496	173.8103747	164.5563281	47.55411972	83.92540929	115.8949797	132.9454062	122.8947895	125.0055963	120.9224891	37.05065132	57.04627179	65.36799325	44.24120609	33.60057616	61.00827205	58.24098916	down	139	195	181	48	71	129	116	164	146	116	36	55	69	41	23	51	65	2.286773681	2.763905934	2.996318135	0.857497582	1.160966757	2.322587446	2.023596645	2.129020436	2.391804456	2.335660111	0.59357591
COL11A1	3.557869579	0.000528791	0.002512148	9.491192769	0	3.636603935	33.68416814	0	6.288874867	0	17.98460334	0.856202715	4.169741004	133.7940187	453.2585595	7.578897769	9.711484264	4.382683846	13.15864691	7.168121743	up	12	0	4	34	0	7	0	24	1	4	130	437	8	9	3	11	8	0.10251431	0	0.034384618	0.315402729	0	0.065444818	0	0.161786428	0.008506828	0.041822165	1.113043099
COL13A1	3.246575261	0.005355232	0.018365533	3.163730923	1.78267051	0	0	0	0	0	8.992301672	0	6.254611506	1.029184759	0	9.473622211	17.26486091	23.37431385	9.569925028	75.2652783	up	4	2	0	0	0	0	0	12	0	6	1	0	10	16	16	8	84	0.08843753	0.038096657	0	0	0	0	0	0.209356021	0	0.162357043	0.022158583
COL14A1	2.067151663	0.000447429	0.002181083	38.75570381	22.28338137	24.54707656	18.82350572	24.82300838	14.37457112	0	5.994867782	2.568608144	7.297046756	44.25494463	52.89745202	52.10492216	32.37161421	80.34920385	21.53233131	184.5791349	up	49	25	27	19	21	16	0	8	3	7	43	51	55	30	55	18	206	0.452223678	0.198782198	0.250739032	0.190411906	0.192632501	0.161603655	0	0.05826058	0.02757039	0.079067595	0.397732477
COL17A1	-3.308219144	2.66E-05	0.000184403	11.07305823	11.58735831	48.18500214	18.82350572	0	65.58398075	105.4394601	47.95894225	63.35900088	426.3560176	2.058369518	4.148819766	14.21043332	3.237161421	10.22626231	7.177443771	15.2322587	down	14	13	53	19	0	73	92	64	74	409	2	4	15	3	7	6	17	0.167280838	0.133826394	0.63722821	0.246521638	0	0.954585867	1.165637645	0.603428381	0.880469488	5.981150614	0.023950442
COL18A1	-3.001819134	1.60E-06	1.48E-05	287.1085813	2469.889991	2624.71889	825.2621194	2309.721827	6717.416768	5018.689085	229.3036926	906.7186747	14385.60646	403.4404255	517.5652658	275.6824063	265.4472365	559.5226377	187.8097787	916.6235678	down	363	2771	2887	833	1954	7477	4379	306	1059	13800	392	499	291	246	383	157	1023	3.817175654	25.10454231	30.54803413	9.511823952	20.4226987	86.04722718	48.82789949	2.539127703	11.08909005	177.6060994	4.131302244
COL20A1	7.35457451	1.99E-06	1.81E-05	2.372798192	0	0	0	0	0	0	1.498716945	2.568608144	0	164.6695614	514.453651	0	2.158107614	10.22626231	72.97067834	0.896015218	up	3	0	0	0	0	0	0	2	3	0	160	496	0	2	7	61	1	0.026314135	0	0	0	0	0	0	0.013842848	0.026203151	0	1.406543626
COL22A1	-4.317506576	4.85E-34	1.77E-31	1370.686422	1197.063247	973.7007036	1889.285548	842.8002369	1460.81579	1083.046628	1570.655359	897.3004448	752.6382512	23.67124946	51.86024708	50.21019772	18.34391472	70.12294154	49.04586577	158.5946936	down	1733	1343	1071	1907	713	1626	945	2096	1048	722	23	50	53	17	48	41	177	19.61061113	13.09329159	12.19503354	23.43292703	8.019275719	20.13664369	11.33918785	18.71593123	11.80914018	9.99937907	0.260846962
COL24A1	6.033930374	6.71E-15	3.13E-13	1.581865462	0	3.636603935	1.981421655	0	0	0	0	5.137216287	0	183.1948871	20.74409883	37.89448884	60.4270132	21.91341923	177.043613	79.74535439	up	2	0	4	2	0	0	0	0	6	0	178	20	40	56	15	148	89	0.021043597	0	0.042349758	0.022850897	0	0	0	0	0.062864528	0	1.877047925
COL27A1	1.90175263	9.34E-07	9.18E-06	93.33006223	31.19673392	70.91377673	107.9874802	132.389378	50.31099893	19.4833785	86.17622436	41.95393301	97.98891359	455.9288482	265.524465	210.3144131	141.3560487	189.9163	513.1872296	137.0903283	up	118	35	78	109	112	56	17	115	49	94	443	256	222	131	130	429	153	1.087770264	0.277973555	0.723520334	1.091101004	1.026186386	0.564959325	0.166173464	0.836528252	0.4497961	1.060538157	4.092835438
COL28A1	1.534704532	0.020156324	0.05492735	40.33756927	0	6.364056886	59.44264965	16.54867225	2.695232086	6.876486528	13.48845251	8.562027145	4.169741004	23.67124946	34.22776307	30.31559107	37.76688325	52.59220616	111.2503785	32.25654784	up	51	0	7	60	14	3	6	18	10	4	23	33	32	35	36	93	36	0.856295297	0	0.118263952	1.093925926	0.233633152	0.055125002	0.10682237	0.238480836	0.167192893	0.082197128	0.387031756
COL3A1	-2.62677534	1.16E-05	8.78E-05	1839.709532	1454.659136	1165.531561	821.2992761	1050.840688	2741.949442	327.7791912	113.1531294	282.5468958	2748.901757	96.74336734	214.7014229	80.52578879	35.60877563	318.4750262	53.83082828	621.8345612	down	2326	1632	1282	829	889	3052	286	151	330	2637	94	207	85	33	218	45	694	30.13404724	18.21579671	16.71232	11.66233646	11.44728686	43.27192969	3.928903518	1.543662304	4.257220298	41.81202043	1.220509009
COL4A1	-1.733565781	0.006370721	0.021218569	415.2396837	528.5618061	308.2021835	397.2750419	879.4437255	483.344954	100.8551357	119.1479972	65.07140631	1270.728571	92.62662831	599.5044562	35.05240218	29.13445279	96.41904462	25.1210532	83.32941526	down	525	593	339	401	744	538	88	159	76	1219	90	578	37	27	66	21	93	5.0100889	4.875521592	3.255268307	4.155409069	7.056869965	5.618784601	0.890484527	1.197321691	0.722211087	14.23747925	0.860783671
COL4A2	-1.422017542	0.010370939	0.031654611	443.713262	385.0568301	373.6610543	490.4018597	981.0998551	413.2689198	63.03445984	83.17879047	99.31951489	1260.304218	97.7725521	513.4164461	157.2621287	52.87363655	131.4805154	86.12932525	160.386724	down	561	432	411	495	830	460	55	111	116	1209	95	495	166	49	90	72	179	3.10586114	2.060550119	2.289612348	2.975826827	4.567203014	2.787089945	0.322878732	0.484919613	0.639501537	8.191977376	0.527118381
COL4A3	-1.578652126	0.033275726	0.082546874	7.909327308	14.26136408	64.54971985	462.6619565	5.910240091	17.06980321	8.022567616	311.7331246	107.881542	172.0018164	77.18885692	34.22776307	31.2629533	16.18580711	23.37431385	50.2421064	42.11271524	down	10	16	71	467	5	19	7	416	126	165	75	33	33	15	16	42	47	0.088688742	0.122255594	0.633618436	4.497473947	0.044074922	0.184414928	0.065830039	2.911316498	1.112765029	1.791000502	0.666645787
COL5A1	-4.150105059	2.21E-13	7.97E-12	1444.243166	1579.446071	79.09613559	2436.157925	774.2414519	6163.097369	1641.188118	447.3670082	334.7752614	2273.551282	106.0060302	119.2785683	56.84173326	64.74322843	130.0196208	40.67218137	159.4907088	down	1826	1772	87	2459	655	6860	1432	597	391	2181	103	115	60	60	89	34	178	15.35449493	12.83744931	0.736130781	22.45311357	5.474306544	63.12957377	12.76836699	3.961290483	3.273979454	22.44572809	0.868035264
COL6A2	2.681410756	6.47E-05	0.000402872	541.7889206	28711.69123	354.5688837	240.7427311	323.881157	1543.469574	49.28148679	49.4576592	58.22178459	1777.352103	1867.970337	11703.82056	1371.780496	1484.778039	5845.039356	2314.725616	4076.869241	up	685	32212	390	243	274	1718	43	66	68	1705	1815	11284	1448	1376	4001	1935	4550	11.1720924	452.628504	6.400435386	4.303615897	4.44168301	30.66486705	0.743652393	0.849406305	1.104376839	34.03389076	29.66784207
COL8A2	-1.839797486	0.002792889	0.010521301	71.18394577	354.7514314	48.18500214	40.61914393	209.2224992	473.4624364	104.293379	67.44226254	33.39190587	1160.230434	55.57597698	45.63701743	60.63118215	74.45471269	59.89667923	87.32556588	117.3779935	down	90	398	53	41	177	527	91	90	39	1113	54	44	64	69	41	73	131	1.383943186	5.272773142	0.820073135	0.684609452	2.70521676	8.868707809	1.483797795	1.092058388	0.59717936	20.94663121	0.832213763
COL9A1	5.478402829	6.61E-08	8.54E-07	2.372798192	0	0	0	0	1.79682139	0	1.498716945	0.856202715	3.127305753	144.0858663	118.2413633	1.894724442	1.079053807	16.06984077	21.53233131	4.480076089	up	3	0	0	0	0	2	0	2	1	3	140	114	2	1	11	18	5	0.04110548	0	0	0	0	0.029990413	0	0.021624002	0.013644037	0.050308689	1.922524533
COL9A2	-1.374635488	0.010113807	0.030993426	335.3554778	4068.054103	458.2120958	375.4794037	1522.477847	1810.297551	191.3955417	444.3695743	532.5580884	901.706492	532.0885204	440.8121002	164.8410265	155.3837482	416.3549654	383.9932418	778.6372243	down	424	4564	504	379	1288	2015	167	593	622	865	517	425	174	144	285	321	869	10.63870729	98.66176974	12.72490366	10.32631801	32.12121152	55.33144768	4.443212162	11.74100557	15.54095912	26.56332163	13.00106496
COL9A3	2.977840419	0.000227388	0.001204562	4.745596385	19.60937561	9.091509838	0	0	49.41258824	29.79810829	2.248075418	4.281013573	14.59409351	162.6111919	65.34391132	10.42098443	17.26486091	109.5670962	31.10225634	340.4857828	up	6	22	10	0	0	55	26	3	5	14	158	63	11	16	75	26	380	0.172554123	0.545101069	0.289384359	0	0	1.731054571	0.792875531	0.068080532	0.143188627	0.492771289	4.554037046
COLCA2	-2.019222648	1.38E-05	0.000102271	269.7080612	288.7926225	67.2771728	118.8852993	271.8710442	238.9772449	183.3729741	222.5594664	239.7367601	53.1641978	38.07983608	14.52086918	23.68405553	44.24120609	24.83520846	28.70977508	162.1787544	down	341	324	74	120	230	266	160	297	280	51	37	14	25	41	17	24	181	11.89297936	9.735573919	2.596982177	4.544653894	7.972915715	10.15294193	5.917167259	8.17373085	9.724308934	2.176956406	1.293312253
COLEC11	2.933844753	0.000126251	0.000729929	3.954663654	10.69602306	8.182358854	5.944264965	0	1.79682139	58.45013549	2.997433891	5.137216287	0	93.65581306	39.41378778	141.1569709	146.7513178	46.74862769	21.53233131	25.98444132	up	5	12	9	6	0	2	51	4	6	0	91	38	149	136	32	18	29	0.140585893	0.290692113	0.254633308	0.183191902	0	0.061542582	1.520545753	0.088748154	0.167991543	0	2.564357166
COLGALT2	2.835415081	3.37E-09	5.69E-08	37.96477108	22.28338137	14.54641574	38.63772228	21.27686433	6.288874867	6.876486528	50.95637614	46.23494659	114.6678776	405.498795	304.9382528	86.20996212	209.3364386	308.2487639	215.3233131	268.8045653	up	48	25	16	39	18	7	6	68	54	110	394	294	91	194	211	180	300	0.482292033	0.216415878	0.16176695	0.425516828	0.179760558	0.076973435	0.063926022	0.539144725	0.540290138	1.352710328	3.967623504
COQ4	-1.567601645	2.79E-07	3.09E-06	1323.230459	4484.307667	1907.398764	1977.458812	3472.857077	2003.45585	5158.510977	2047.996706	1713.261632	1415.627071	711.1666684	1063.135065	591.1540259	763.9700954	1116.123486	626.8300893	1150.48354	down	1673	5031	2098	1996	2938	2230	4501	2733	2001	1358	691	1025	624	708	764	524	1284	47.9410462	124.207021	60.49479554	62.10912133	83.6789859	69.93432838	136.7660033	61.79862257	57.09828774	47.6271513	19.84517785
COQ9	-2.344236902	7.70E-18	5.26E-16	2114.954122	7712.72396	4967.600975	2659.067861	5236.47272	3755.356706	4904.080976	5762.566655	3241.583477	1969.160189	929.3538373	982.2330797	792.942179	852.4525076	994.8692331	595.727833	687.2436721	down	2674	8653	5464	2684	4430	4180	4279	7690	3786	1889	903	947	837	790	681	498	767	114.5040831	319.2320862	235.4351074	124.8030974	188.5455762	195.8889017	194.2940197	259.8444872	161.4375693	98.9999096	38.753658
CORO1A	2.429431057	6.26E-09	1.00E-07	41.91943473	101.612219	272.7452951	280.3711642	367.6169336	75.4664984	213.1710824	248.0376545	125.861799	277.2877767	533.1177051	469.8538385	868.7311567	851.3734538	2549.261104	1094.560175	1187.220164	up	53	114	300	283	311	84	186	331	147	266	518	453	917	789	1745	915	1325	1.981258477	3.671557901	11.28463421	11.48775026	11.55523302	3.43651729	7.37285663	9.76384461	5.472011895	12.16998869	19.40708953
CORO1C	1.68299868	7.94E-13	2.64E-11	600.3179426	295.0319693	640.9514435	450.7734265	466.9089672	239.8756556	412.5891917	640.7014941	601.0543056	735.9592872	1676.541972	2170.869943	1939.250467	1417.876703	1411.224199	1683.110564	1129.87519	up	759	331	705	455	395	267	360	855	702	706	1629	2093	2047	1314	966	1407	1261	12.2869155	4.616462917	11.4839469	7.998264723	6.355522225	4.730274415	6.179611501	10.92181479	11.31625271	13.9877888	26.42941567
CORO6	1.838320876	0.032203559	0.080431304	0	90.91619599	63.64056886	8.916397448	174.9431067	6.288874867	0	17.98460334	1.712405429	27.10331652	101.8892911	107.8693139	115.578191	71.21755127	65.7402577	404.3293324	112.0019022	up	0	102	70	9	148	7	0	24	2	26	99	104	122	66	45	338	125	0	2.248978999	1.802619104	0.250109828	3.764607753	0.196054577	0	0.484667396	0.050968211	0.814369658	2.539250476
COTL1	2.714593236	2.51E-08	3.54E-07	303.7181686	4618.89929	2218.3284	1111.577549	4371.213571	1292.81299	1251.520548	1974.559576	798.8371327	1143.55147	6881.129298	5860.20792	12770.44274	8092.903553	12860.2553	35649.16697	5576.798716	up	384	5182	2440	1122	3698	1439	1092	2635	933	1097	6686	5650	13480	7500	8803	29801	6224	14.96230564	173.9582253	95.66610389	47.47264576	143.2145871	61.36236234	45.11775822	81.01688004	36.20040017	52.31391171	261.0952985
COX10	-1.262197718	2.03E-05	0.000145409	257.0531375	519.6484535	213.6504812	83.21970952	273.0530922	283.8977797	155.867028	197.8306368	160.9661103	200.1475682	81.30559596	128.6134128	99.47303321	78.77092792	87.65367693	90.91428777	117.3779935	down	325	583	235	84	231	316	136	264	188	192	79	124	105	73	60	76	131	7.357712523	11.37125166	5.353382559	2.06500935	5.197858885	7.829256401	3.26479517	4.716186582	4.238202795	5.319905929	1.79247013
COX7A1	-2.816412251	0.001786398	0.007186292	83.04793673	17.8267051	1052.796839	28.730614	1122.945617	686.3857712	43.55108135	20.98203724	12.84304072	20.84870502	4.116739036	34.22776307	7.578897769	23.73918376	173.8464592	9.569925028	54.65692829	down	105	20	1158	29	950	764	38	28	15	20	4	33	8	22	119	8	61	8.529619676	1.399750482	94.65637977	2.558124328	76.70382542	67.92156838	3.273267821	1.794841061	1.213377834	1.988445231	0.325660992
COX7B	-1.271327828	0.001172152	0.004991508	934.091555	7331.232471	4048.449331	875.7883716	3456.308405	3475.95098	6545.269094	2036.00697	2116.53311	2237.066048	1233.992526	1802.662188	1039.256357	1055.314623	2251.238602	1140.017319	1064.466079	down	1181	8225	4453	884	2924	3869	5711	2717	2472	2146	1199	1738	1097	978	1541	953	1188	28.04534222	168.2778733	106.4056048	22.79535674	69.01464606	100.5503427	143.8071842	50.91292891	58.45527964	62.37116176	28.53615208
CP	1.876822162	0.014810721	0.042523919	63.27461846	23.17471662	0.909150984	0.990710828	14.18457622	138.3552471	144.4062171	2.248075418	6.849621716	25.01844602	136.8815729	50.82304214	158.2094909	75.5337665	87.65367693	271.5466227	296.5810371	up	80	26	1	1	12	154	126	3	8	24	133	49	167	70	60	227	331	1.228593229	0.344010533	0.015453224	0.016676366	0.183169191	2.58828938	2.05185304	0.036355237	0.122341147	0.451099808	2.047081592
CPA1	5.703234339	3.49E-09	5.86E-08	0	0	0	0	0	1.79682139	0	0	0.856202715	0	13.37940187	5.186024708	3.789448884	20.50202233	16.06984077	9.569925028	45.69677611	up	0	0	0	0	0	2	0	0	1	0	13	5	4	19	11	8	51	0	0	0	0	0	0.103543976	0	0	0.047106983	0	0.616353115
CPA3	-3.078129262	0.002162042	0.00843144	285.5267158	121.2215946	109.0981181	102.0432152	449.1782469	5.390464171	21.77554067	68.94097949	2.568608144	178.2564279	0	3.111614825	0	0	87.65367693	3.588721886	17.92030436	down	361	136	120	103	380	6	19	92	3	171	0	3	0	0	60	3	20	14.44226741	4.687565513	4.830703579	4.474543008	15.11001263	0.26269597	0.806008009	2.904314242	0.119512647	8.372739132	0
CPAMD8	1.946341449	0.000704378	0.003219231	243.6072811	28.52272815	441.8473781	2716.529089	1771.889979	1261.368616	226.9240554	1282.901705	1633.634779	922.5551971	3647.430786	2451.952482	5470.069464	8103.694091	1823.19648	5072.060265	1837.727212	up	308	32	486	2742	1499	1404	198	1712	1908	885	3544	2364	5774	7510	1248	4240	2051	3.685083716	0.329857894	5.851050874	35.62438489	17.82589423	18.38390338	2.51199869	16.16322429	22.73209394	12.9593489	42.49675183
CPE	4.427903053	1.46E-13	5.53E-12	3747.439278	1816.541249	653.6795573	93.12681779	1004.740815	309.9516899	1965.529066	29.22498043	737.1905372	2191.198897	32048.81339	19408.17887	32822.31151	24037.00261	17726.49526	42313.42351	20714.07981	up	4738	2038	719	94	850	345	1715	39	861	2102	31140	18712	34646	22276	12134	35372	23118	140.5377188	52.08135626	21.45990015	3.027673078	25.05935104	11.19930101	53.94106843	0.912830301	25.43111635	76.30865959	925.7246611
CPED1	2.866596039	4.16E-05	0.0002723	0.790932731	3.565341019	1.818301968	42.60056559	0	4.492053476	0	12.73909404	9.41822986	5.212176255	37.05065132	43.56260755	54.94700882	58.26890558	65.7402577	66.9894752	86.01746091	up	1	4	2	43	0	5	0	17	11	5	36	42	58	54	45	56	96	0.01232177	0.042463261	0.02479728	0.575340342	0	0.067424397	0	0.165291153	0.134967811	0.075402607	0.444570839
CPLX2	4.298677117	0.001282173	0.00538439	0	0	0	0	0	0	0	0.749358473	0	2.084870502	22.6420647	7.260434591	0.947362221	1.079053807	2.921789231	8.3736844	0	up	0	0	0	0	0	0	0	1	0	2	22	7	1	1	2	7	0	0	0	0	0	0	0	0	0.010491705	0	0.032545558	0.293161218
CPLX3	-5.128589699	0.000789584	0.003560554	13.44585642	9.804687803	21.81962361	31.70274648	13.0025282	2.695232086	0	0	0	0	0	0	0	1.079053807	0	0	0	down	17	11	24	32	11	3	0	0	0	0	0	0	0	1	0	0	0	0.586355265	0.32687737	0.832959935	1.198519676	0.377100965	0.113241898	0	0	0	0	0
CPM	-1.510161692	0.004862196	0.016940134	94.12099496	620.3693373	574.5834217	457.7084023	308.5145327	615.4113262	64.18054093	337.9606712	1172.997719	257.481507	143.0566815	82.97639533	43.57866217	77.69187411	512.77401	64.59699394	183.6831197	down	119	696	632	462	261	685	56	451	1370	247	139	80	46	72	351	54	205	1.256697299	6.33247118	6.715861971	5.297963693	2.73953768	7.916774429	0.627089204	3.758268979	14.40683948	3.192448818	1.47117353
CPN1	-4.190504319	0.000155819	0.000872922	2.372798192	9.804687803	20.91047263	5.944264965	0	12.57774973	2.292162176	11.24037709	12.84304072	7.297046756	0	3.111614825	0	0	0	0	0	down	3	11	23	6	0	14	2	15	15	7	0	3	0	0	0	0	0	0.115638123	0.365302568	0.892089807	0.251139087	0	0.590584158	0.081746158	0.456245542	0.575752016	0.33023347	0
CPNE2	-1.324539914	7.33E-07	7.32E-06	2641.715321	2744.421249	2125.595	2603.588055	3526.049238	1157.152975	2794.145693	4849.098677	4549.005022	1584.501581	1109.46117	960.4517759	1219.255179	1067.184215	1232.995055	828.9947556	1568.026631	down	3340	3079	2338	2628	2983	1288	2438	6471	5313	1520	1078	926	1287	989	844	693	1750	81.47067117	64.7060335	57.38525254	69.60869153	72.32045192	34.38307143	63.05885854	124.5528944	129.0503162	45.37761698	26.35354053
CPNE4	-6.347900968	4.47E-33	1.50E-30	245.9800793	154.2009991	776.4149401	1144.271006	970.4614229	451.002169	403.420543	2050.99414	1119.913151	1122.702765	0	13.48366424	4.736811105	21.58107614	13.14805154	11.96240629	8.06413696	down	311	173	854	1155	821	502	352	2737	1308	1077	0	13	5	20	9	10	9	3.954897518	1.895401458	10.92782368	15.94924434	10.37698175	6.986385431	4.746517487	27.46485053	16.56330576	16.76230807	0
CPVL	-1.42105909	9.09E-05	0.000544054	412.0759527	620.3693373	1280.084585	490.4018597	718.685195	558.8114524	814.8636536	1823.938523	891.3070258	960.0828661	356.0979266	62.23229649	451.8917795	205.0202233	395.9024408	352.8909854	416.6470763	down	521	696	1408	495	608	622	711	2434	1041	921	346	60	477	190	271	295	465	13.28610578	15.2914787	36.12963718	13.70719097	15.41049583	17.35898574	19.22592128	48.97880147	26.43474601	28.74503769	8.843037423
CPXM1	4.683707917	6.96E-07	6.99E-06	9.491192769	4.456676274	8.182358854	0	14.18457622	29.64755294	0	1.498716945	0.856202715	2.084870502	103.9476607	98.53446945	79.57842657	8.632430457	49.67041693	1.196240629	924.6877048	up	12	5	9	0	12	33	0	2	1	2	101	95	84	8	34	1	1032	0.360407901	0.129378861	0.27199225	0	0.358217958	1.08467836	0	0.04739916	0.029907319	0.073516754	3.040183602
CPXM2	4.820198594	1.99E-14	8.70E-13	15.81865462	0.891335255	11.81896279	2.972132483	21.27686433	22.46026738	1.146081088	2.997433891	0	7.297046756	130.7064644	59.12068167	185.6829953	343.1391107	203.0643515	564.6255767	224.0038045	up	20	1	13	3	18	25	1	4	0	7	127	57	196	318	139	472	250	0.368830376	0.015888282	0.241235379	0.06007603	0.32993033	0.504557509	0.01955484	0.058208214	0	0.157993055	2.34728481
CRABP1	3.357514001	0.003789297	0.013687641	0	0	0.909150984	5.944264965	9.456384145	45.81894546	0	0	0.856202715	1.042435251	3.087554277	114.0925436	1.894724442	278.3958822	18.99163	5.981203143	36.73662393	up	0	0	1	6	8	51	0	0	1	1	3	110	2	258	13	5	41	0	0	0.093600096	0.606051967	0.73963656	5.191818335	0	0	0.092627462	0.113846217	0.279680359
CRACR2A	2.719178927	0.007860075	0.025265219	1.581865462	0	0.909150984	0	0	0	0	0.749358473	5.137216287	0	6.175108554	7.260434591	5.684173326	1.079053807	8.765367693	10.76616566	0.896015218	up	2	0	1	0	0	0	0	1	6	0	6	7	6	1	6	9	1	0.043574802	0	0.021923324	0	0	0	0	0.017192262	0.130173059	0	0.131015314
CRACR2B	1.648905962	0.012922169	0.037886951	7.909327308	24.95738713	17.27386869	4.953554138	167.8508186	60.19351658	12.60689197	4.496150836	6.849621716	22.93357552	64.83863981	48.74863225	40.73657551	43.16215228	213.2906139	137.5676723	173.8269523	up	10	28	19	5	142	67	11	6	8	22	63	47	43	40	146	115	194	0.365637852	0.882042361	0.699045933	0.198520077	5.160509056	2.681019244	0.426482692	0.173113125	0.29127658	0.984503127	2.308644596
CRB1	5.801455464	9.30E-21	9.64E-19	52.99249296	0.891335255	6.364056886	24.76777069	0	14.37457112	5.73040544	6.744226254	15.41164886	1.042435251	571.1975412	1253.980774	705.7848547	886.9822294	379.8326	477.3000108	769.6770721	up	67	1	7	25	0	16	5	9	18	1	555	1209	745	822	260	399	859	0.424656255	0.005460633	0.044643859	0.172062415	0	0.110983057	0.033603948	0.045012468	0.113605579	0.007757218	3.525502994
CREB3L1	3.659680823	4.75E-05	0.0003062	0.790932731	13.37002882	0.909150984	5.944264965	9.456384145	1.79682139	0	0	0	1.042435251	71.01374837	130.6878226	10.42098443	1.079053807	27.75699769	17.94360943	33.15256306	up	1	15	1	6	8	2	0	0	0	1	69	126	11	1	19	15	37	0.026725446	0.345379445	0.026892175	0.174124346	0.212504438	0.058496373	0	0	0	0.032709073	1.848159457
CREB5	-1.910614443	2.77E-05	0.000190983	1093.069034	757.6349666	606.4037062	1123.466078	572.1112408	883.1377134	559.287571	549.2797605	484.6107364	610.867057	174.961409	721.8946393	39.78921328	102.5101117	106.6453069	53.83082828	147.8425109	down	1382	850	667	1134	484	983	488	733	566	586	170	696	42	95	73	45	165	10.93227374	5.79297484	5.309202027	9.74089341	3.805404845	8.51000767	4.093359168	4.57545224	4.458443996	5.673399164	1.347773018
CREBBP	-1.068982214	3.70E-07	3.96E-06	1293.965948	1029.492219	889.1496621	1478.140555	1333.350164	1201.1751	605.1308145	1052.848654	935.829567	899.6216215	601.0438992	552.8302339	640.4168614	449.9654376	267.3437146	497.6361015	564.4895872	down	1636	1155	978	1492	1128	1337	528	1405	1093	863	584	533	676	417	183	416	630	10.87505736	6.614705345	6.541661606	10.76961956	7.452644531	9.726433979	3.721686233	7.369740201	7.234905265	7.021054147	3.890688718
CREG1	1.492518555	7.94E-08	1.01E-06	295.0179086	478.6470318	324.5669012	575.6029908	218.6788834	485.1417754	350.7008129	488.5817242	362.1737483	463.8836867	1075.498073	407.621542	1164.30817	788.788333	1132.193327	1998.91809	1397.78374	up	373	537	357	581	185	540	306	652	423	445	1045	393	1229	731	775	1671	1560	8.151431919	10.11066269	7.850444598	13.78746707	4.018369353	12.91495249	7.090944347	11.24346745	9.205128833	11.90223044	22.88794209
CRIP1	-3.14642963	1.74E-11	4.51E-10	112.3124478	30.30539866	76.36868264	205.0771413	134.7534741	70.97444492	267.0368935	85.42686589	71.06482531	55.2490683	6.175108554	9.334844474	15.15779554	10.79053807	29.21789231	2.392481257	15.2322587	down	142	34	84	207	114	79	233	114	83	53	6	9	16	10	20	2	17	6.951057219	1.433909355	4.137545363	11.00312753	5.546517928	4.232174728	12.09416854	4.403469247	4.045805882	3.175277299	0.294360242
CRIP3	1.469669379	0.028404712	0.072729642	8.700260038	23.17471662	0.909150984	24.76777069	0	7.187285562	18.33729741	2.997433891	11.13063529	4.169741004	23.67124946	77.79037062	12.31570887	5.395269035	27.75699769	37.08345948	12.54421305	up	11	26	1	25	0	8	16	4	13	4	23	75	13	5	19	31	14	0.685103223	1.395137254	0.062670663	1.690778109	0	0.545289697	1.056673667	0.196585243	0.806252562	0.304906433	1.43567634
CRISPLD1	1.360418174	0.010301353	0.031484087	235.6979538	106.0688953	74.55038067	363.5908737	30.73324847	67.38080214	17.19121632	133.3858081	99.31951489	103.2010898	450.7829244	338.128811	221.6827597	101.4310579	56.97489	368.4421136	675.5954742	up	298	119	82	367	26	75	15	178	116	99	438	326	234	94	39	308	754	4.710490803	1.620604795	1.304261611	6.299400816	0.408485171	1.297433594	0.251419369	2.220227592	1.825880352	1.915262743	6.938880181
CRISPLD2	3.733059539	7.67E-07	7.65E-06	25.30984738	0.891335255	13.63726476	0.990710828	3.546144054	7.187285562	0	7.493584727	11.13063529	12.50922301	241.8584184	116.1669535	7.578897769	12.94864569	74.50562539	19.13985006	301.9571284	up	32	1	15	1	3	8	0	10	13	12	235	112	8	12	51	16	337	0.462087427	0.012440976	0.217954779	0.015680412	0.043057467	0.126426507	0	0.113946705	0.18693127	0.212079499	3.401006153
CRLF1	-2.666348388	0.000190936	0.001040276	5715.279912	32011.41434	21896.90144	827.243541	53792.64121	41469.73928	80766.62644	1012.383297	32536.55936	4540.847953	6496.214198	1130.553386	11116.3483	1848.419172	1550.009187	905.5541558	7228.154762	down	7226	35914	24085	835	45508	46159	70472	1351	38001	4356	6312	1090	11734	1713	1061	757	8067	289.5693457	1239.934283	971.1856156	36.33493479	1812.572671	2024.347186	2994.530916	42.72062265	1516.401072	213.6415738	253.5052743
CRMP1	1.22242676	0.000588264	0.002754776	1103.351159	289.6839578	320.9302973	1077.89338	446.8141509	293.7802973	1478.444604	1199.722915	775.7196594	870.4334345	1981.180661	2842.978745	1608.621051	2325.360954	1376.162728	1454.628604	1243.669122	up	1395	325	353	1088	378	327	1290	1601	906	835	1925	2741	1698	2155	942	1216	1388	25.25251514	5.068670449	6.429927868	21.3866425	6.801039277	6.47816737	24.76154387	22.86911517	16.33138662	18.49950797	34.92420654
CRTC3	-1.672828353	1.06E-09	1.96E-08	2096.762669	631.0653604	913.6967387	1404.827954	952.7307026	783.4141262	971.8767627	1189.981255	1425.57752	459.7139457	454.8996635	262.4128502	430.1024484	296.7397969	268.8046092	303.8451196	360.1981176	down	2651	708	1005	1418	806	872	848	1588	1665	441	442	253	454	275	184	254	402	30.22732423	6.955101886	11.53073527	17.55696686	9.134358848	10.8812914	10.25282171	14.28788914	18.90465014	6.154203259	5.051003014
CRYBA4	3.543786632	0.015429626	0.04401772	1.581865462	0	0	0	0	0	0	0	0	4.169741004	0	0	1.894724442	6.474322843	18.99163	5.981203143	13.44022827	up	2	0	0	0	0	0	0	0	0	4	0	0	2	6	13	5	15	0.177093155	0	0	0	0	0	0	0	0	0.433485964	0
CRYBB1	3.942028133	4.88E-15	2.31E-13	2.372798192	1.78267051	5.454905903	0	0	2.695232086	2.292162176	1.498716945	2.568608144	1.042435251	30.87554277	13.48366424	19.89460664	39.92499086	42.36594385	32.29849697	38.52865437	up	3	2	6	0	0	3	2	2	3	1	30	13	21	37	29	27	43	0.195493487	0.112284884	0.393426176	0	0	0.213947035	0.138196998	0.102841554	0.194668966	0.079754337	1.959285276
CRYBG1	-1.13307137	0.01195284	0.035537803	112.3124478	26.74005764	28.1836805	70.34046876	167.8508186	74.5680877	56.15797331	22.48075418	96.75090674	106.3283956	71.01374837	24.8929186	55.89437104	12.94864569	20.45252462	19.13985006	37.63263915	down	142	30	31	71	142	83	49	30	113	102	69	24	59	12	14	16	42	1.029084765	0.187311448	0.226060905	0.558733145	1.022831748	0.65828639	0.376544632	0.171558269	0.815465661	0.904703449	0.501161011
CRYBG2	3.240492223	0.013718021	0.039799104	0	0	1.818301968	0	0	0	0	0	2.568608144	0	1.029184759	0	6.631535547	8.632430457	8.765367693	2.392481257	3.584060871	up	0	0	2	0	0	0	0	0	3	0	1	0	7	8	6	2	4	0	0	0.023052887	0	0	0	0	0	0.034220003	0	0.011480472
CRYGS	-2.096817474	0.014637926	0.042103035	1.581865462	10.69602306	1621.925355	114.922456	14.18457622	38.6316599	264.7447313	29.22498043	59.0779873	773.4869562	27.78798849	103.7204942	52.10492216	37.76688325	56.97489	122.0165441	78.84933917	down	2	12	1784	116	12	43	231	39	69	742	27	100	55	35	39	102	88	0.116956473	0.604582781	104.9760142	7.366064839	0.697474867	2.75192568	14.32398385	1.799643451	4.01798015	53.1057371	1.582426007
CRYL1	2.195962527	8.20E-11	1.89E-09	476.1415039	602.5426322	1062.7975	511.206787	291.9658605	254.2502268	388.5214888	1101.556955	471.7676957	338.7914565	2932.147378	831.8383631	2701.877054	2509.879155	2711.420406	3610.254217	2347.559871	up	602	676	1169	516	247	283	339	1470	551	325	2849	802	2852	2326	1856	3018	2620	23.59737286	22.82938024	46.10867453	21.96342914	9.623148053	12.14024855	14.09043622	45.46865374	21.50716626	15.59171165	111.9244566
CSF1	2.471900038	4.86E-10	9.67E-09	99.65752408	94.48153701	113.643873	365.5722954	94.56384145	80.85696257	60.74229767	206.8229385	439.2319926	145.9409351	1303.97709	619.2113501	953.0463944	615.06067	625.2628954	1329.023338	1164.819783	up	126	106	125	369	80	90	53	276	513	140	1267	597	1006	570	428	1111	1300	1.849973534	1.340852782	1.846740809	5.88307816	1.167449243	1.446143729	0.825141473	3.197655325	7.500267711	2.515743015	18.64390866
CSF1R	2.803951218	8.37E-15	3.86E-13	114.685246	148.8529875	314.5662404	434.9220533	199.7661151	132.9647829	200.5641904	401.6561414	296.2461392	274.160471	629.8610725	563.2022833	1976.197593	1864.604979	2147.515085	2920.023374	2211.365558	up	145	167	346	439	169	148	175	536	346	263	612	543	2086	1728	1470	2441	2468	2.610337118	2.590152471	6.267663307	8.581760674	3.023906454	2.91584404	3.340598039	7.614142203	6.202533597	5.794655409	11.04194044
CSF2RB	2.377136344	1.79E-07	2.08E-06	11.86399096	5.348011529	13.63726476	26.74919234	29.55120045	7.187285562	2.292162176	8.992301672	8.562027145	27.10331652	21.61287994	94.38564968	39.78921328	86.32430457	87.65367693	100.4842128	80.6413696	up	15	6	15	27	25	8	2	12	10	26	21	91	42	80	60	84	90	0.220686153	0.076052823	0.222062921	0.431351062	0.365575333	0.128809469	0.031201207	0.139313328	0.146503586	0.468166617	0.309648159
CSF3	6.019758984	0.00083708	0.003729721	0	0	0	0	0	0	0	0	0	0	15.43777138	50.82304214	3.789448884	0	0	0	8.06413696	up	0	0	0	0	0	0	0	0	0	0	15	49	4	0	0	0	9	0	0	0	0	0	0	0	0	0	0	0.610614359
[truncated: 3,521 more rows]
[truncated: 6 more columns]
