# Supplementary material for: Multi-omics analysis delineates molecular signatures of spinal ependymal tumor
Source: Cell Oncol (Dordr). 2025 Oct 29;48(6):1987–2000. doi: 10.1007/s13402-025-01122-0 (PMC12698791; doi:10.1007/s13402-025-01122-0)
Supplement: Supplementary file 5 — Supplementary Material 5 [file 13402_2025_1122_MOESM5_ESM.zip › μû░σó₧ΘÖäΣ╗╢/Protein/DIA_candidates_FC2_EPN_ref.xlsx]

## Sheet: 20230601_WXY_CA_DIA_candidates_
Comparison (group1/group2)	Group	ProteinGroups	AVG Log2 Ratio	Absolute AVG Log2 Ratio	Pvalue	Qvalue	# of Ratios	UniProtIds	Genes	ProteinDescriptions	ProteinNames	# Unique Total Peptides	% Change	Ratio	Condition Numerator	Condition Denominator
X / S	Q14515	Q14515	-1.07321	1.07321	7.30541e-26	3.59572e-22	28	Q14515	SPARCL1	SPARC-like protein 1	SPRL1_HUMAN	44	-52.4738	0.475262	X	S
X / S	Q9NXU5	Q9NXU5	-1.11233	1.11233	6.49241e-22	1.59778e-18	24	Q9NXU5	ARL15	ADP-ribosylation factor-like protein 15	ARL15_HUMAN	12	-53.7453	0.462547	X	S
X / S	P07858	P07858	-1.46733	1.46733	7.27809e-16	9.95903e-13	28	P07858	CTSB	Cathepsin B	CATB_HUMAN	14	-63.8348	0.361652	X	S
X / S	Q9Y2J2	Q9Y2J2	-2.04709	2.04709	8.09348e-16	9.95903e-13	28	Q9Y2J2	EPB41L3	Band 4.1-like protein 3	E41L3_HUMAN	61	-75.8029	0.241971	X	S
N / S	Q765P7	Q765P7	-2.5955	2.5955	1.10218e-15	1.08498e-12	29	Q765P7	MTSS2	Protein MTSS 2	MTSS2_HUMAN	22	-83.4547	0.165453	N	S
N / S	Q9UH03	Q9UH03	-2.62343	2.62343	2.05247e-15	1.44318e-12	28	Q9UH03	SEPTIN3	Neuronal-specific septin-3	SEPT3_HUMAN	16	-83.7718	0.162282	N	S
X / S	P49748	P49748	1.26636	1.26636	6.41711e-15	3.94813e-12	28	P49748	ACADVL	Very long-chain specific acyl-CoA dehydrogenase, mitochondrial	ACADV_HUMAN	39	140.553	2.40553	X	S
X / S	Q14116	Q14116	-1.34038	1.34038	1.37593e-14	7.52479e-12	25	Q14116	IL18	Interleukin-18	IL18_HUMAN	9	-60.5085	0.394915	X	S
N / S	O43592	O43592	-1.12934	1.12934	3.20023e-14	1.57515e-11	30	O43592	XPOT	Exportin-T	XPOT_HUMAN	26	-54.2875	0.457125	N	S
X / S	Q16270	Q16270	-1.38121	1.38121	6.88201e-14	3.07938e-11	28	Q16270	IGFBP7	Insulin-like growth factor-binding protein 7	IBP7_HUMAN	13	-61.6105	0.383895	X	S
X / S	P24593	P24593	1.83229	1.83229	1.10202e-13	4.5201e-11	28	P24593	IGFBP5	Insulin-like growth factor-binding protein 5	IBP5_HUMAN	14	256.102	3.56102	X	S
N / S	P17302	P17302	-2.99568	2.99568	1.36083e-13	5.1523e-11	29	P17302	GJA1	Gap junction alpha-1 protein	CXA1_HUMAN	27	-87.4625	0.125375	N	S
X / S	P99999	P99999	-1.80039	1.80039	1.85878e-13	6.53494e-11	28	P99999	CYCS	Cytochrome c	CYC_HUMAN	8	-71.2902	0.287098	X	S
N / S	Q9UK22	Q9UK22	-3.04766	3.04766	3.71463e-13	1.21889e-10	27	Q9UK22	FBXO2	F-box only protein 2	FBX2_HUMAN	19	-87.9062	0.120938	N	S
X / S	Q96MG8	Q96MG8	6.1943	6.1943	4.47692e-13	1.2962e-10	24	Q96MG8	PCMTD1	Protein-L-isoaspartate O-methyltransferase domain-containing protein 1	PCMD1_HUMAN	3	7222.69	73.2269	X	S
X / S	P57088	P57088	-1.13682	1.13682	1.04656e-12	2.53019e-10	28	P57088	TMEM33	Transmembrane protein 33	TMM33_HUMAN	9	-54.524	0.45476	X	S
X / S	Q12797	Q12797	1.44669	1.44669	1.07952e-12	2.53019e-10	28	Q12797	ASPH	Aspartyl/asparaginyl beta-hydroxylase	ASPH_HUMAN	29	172.581	2.72581	X	S
N / S	P27701	P27701	-1.65363	1.65363	1.24765e-12	2.66997e-10	25	P27701	CD82	CD82 antigen	CD82_HUMAN	5	-68.2161	0.317839	N	S
N / S	Q9UPY6	Q9UPY6	-1.66267	1.66267	1.24622e-12	2.66997e-10	28	Q9UPY6	WASF3	Actin-binding protein WASF3	WASF3_HUMAN	9	-68.4147	0.315853	N	S
N / S	P04271	P04271	-2.73727	2.73727	1.8649e-12	3.8246e-10	30	P04271	S100B	Protein S100-B	S100B_HUMAN	6	-85.0032	0.149968	N	S
X / S	P17301	P17301	-2.04478	2.04478	2.23461e-12	4.38676e-10	26	P17301	ITGA2	Integrin alpha-2	ITA2_HUMAN	32	-75.7641	0.242359	X	S
X / S	Q15049	Q15049	2.12478	2.12478	2.31726e-12	4.38676e-10	28	Q15049	MLC1	Membrane protein MLC1	MLC1_HUMAN	15	336.136	4.36136	X	S
N / S	P78330	P78330	-1.2557	1.2557	2.66605e-12	4.86012e-10	30	P78330	PSPH	Phosphoserine phosphatase	SERB_HUMAN	10	-58.1209	0.418791	N	S
X / S	O15347	O15347	-2.629	2.629	3.38831e-12	5.75077e-10	28	O15347	HMGB3	High mobility group protein B3	HMGB3_HUMAN	11	-83.8344	0.161656	X	S
X / S	Q56VL3	Q56VL3	-2.14572	2.14572	4.18911e-12	6.65123e-10	26	Q56VL3	OCIAD2	OCIA domain-containing protein 2	OCAD2_HUMAN	5	-77.4018	0.225982	X	S
N / S	Q13884	Q13884	-2.21618	2.21618	5.99496e-12	8.85557e-10	28	Q13884	SNTB1	Beta-1-syntrophin	SNTB1_HUMAN	29	-78.479	0.21521	N	S
N / S	Q8N2F6	Q8N2F6	-1.42483	1.42483	6.47012e-12	9.09884e-10	30	Q8N2F6	ARMC10	Armadillo repeat-containing protein 10	ARM10_HUMAN	11	-62.7537	0.372463	N	S
X / S	P20585	P20585	-1.06378	1.06378	7.433e-12	1.01626e-09	26	P20585	MSH3	DNA mismatch repair protein Msh3	MSH3_HUMAN	10	-52.1621	0.478379	X	S
X / S	P09936	P09936	-2.85101	2.85101	9.83956e-12	1.2418e-09	28	P09936	UCHL1	Ubiquitin carboxyl-terminal hydrolase isozyme L1	UCHL1_HUMAN	22	-86.1401	0.138599	X	S
X / S	Q13740	Q13740	-1.43555	1.43555	9.64293e-12	1.2418e-09	28	Q13740	ALCAM	CD166 antigen	CD166_HUMAN	26	-63.0294	0.369706	X	S
X / S	P62487	P62487	-2.12247	2.12247	9.5755e-12	1.2418e-09	26	P62487	POLR2G	DNA-directed RNA polymerase II subunit RPB7	RPB7_HUMAN	7	-77.0347	0.229653	X	S
N / S	P28907	P28907	-3.54072	3.54072	1.08455e-11	1.33454e-09	20	P28907	CD38	ADP-ribosyl cyclase/cyclic ADP-ribose hydrolase 1	CD38_HUMAN	17	-91.4071	0.0859287	N	S
N / S	O95990	O95990	-1.92232	1.92232	1.42448e-11	1.66936e-09	14	O95990	FAM107A	Actin-associated protein FAM107A	F107A_HUMAN	12	-73.6171	0.263829	N	S
X / S	P09467	P09467	-1.02423	1.02423	1.63902e-11	1.86852e-09	28	P09467	FBP1	Fructose-1,6-bisphosphatase 1	F16P1_HUMAN	18	-50.8328	0.491672	X	S
X / S	Q9H4L5	Q9H4L5	-2.03937	2.03937	1.67035e-11	1.86852e-09	28	Q9H4L5	OSBPL3	Oxysterol-binding protein-related protein 3	OSBL3_HUMAN	20	-75.6731	0.243269	X	S
X / S	Q9BS40	Q9BS40	-2.17195	2.17195	1.71951e-11	1.88076e-09	26	Q9BS40	LXN	Latexin	LXN_HUMAN	4	-77.809	0.22191	X	S
N / S	Q8WXE9	Q8WXE9	-2.41968	2.41968	1.89685e-11	2.02963e-09	26	Q8WXE9	STON2	Stonin-2	STON2_HUMAN	21	-81.3102	0.186898	N	S
X / S	Q9H814	Q9H814	-1.27483	1.27483	1.96082e-11	2.03754e-09	26	Q9H814	PHAX	Phosphorylated adapter RNA export protein	PHAX_HUMAN	5	-58.6727	0.413273	X	S
X / S	Q9H9A5	Q9H9A5	-1.18549	1.18549	2.08084e-11	2.09018e-09	24	Q9H9A5	CNOT10	CCR4-NOT transcription complex subunit 10	CNO10_HUMAN	7	-56.0324	0.439676	X	S
X / S	P00740	P00740	-1.01809	1.01809	2.38657e-11	2.34696e-09	28	P00740	F9	Coagulation factor IX	FA9_HUMAN	10	-50.6231	0.493769	X	S
N / S	O15484	O15484	-1.78774	1.78774	2.78663e-11	2.47238e-09	28	O15484	CAPN5	Calpain-5	CAN5_HUMAN	27	-71.0375	0.289625	N	S
X / S	P04196	P04196	-1.08793	1.08793	2.734e-11	2.47238e-09	28	P04196	HRG	Histidine-rich glycoprotein	HRG_HUMAN	20	-52.9564	0.470436	X	S
X / S	Q5TDH0	Q5TDH0	-1.08199	1.08199	2.95063e-11	2.54379e-09	28	Q5TDH0	DDI2	Protein DDI1 homolog 2	DDI2_HUMAN	11	-52.7623	0.472377	X	S
X / S	O75521	O75521	-1.11839	1.11839	3.85973e-11	3.08065e-09	28	O75521	ECI2	Enoyl-CoA delta isomerase 2	ECI2_HUMAN	18	-53.9392	0.460608	X	S
N / S	P21695	P21695	-2.032	2.032	3.75848e-11	3.08065e-09	30	P21695	GPD1	Glycerol-3-phosphate dehydrogenase [NAD(+)], cytoplasmic	GPDA_HUMAN	28	-75.5484	0.244516	N	S
N / S	P54652	P54652	-1.91643	1.91643	3.88054e-11	3.08065e-09	30	P54652	HSPA2	Heat shock-related 70 kDa protein 2	HSP72_HUMAN	42	-73.509	0.26491	N	S
X / S	Q8NHS9	Q8NHS9	-2.74635	2.74635	4.06419e-11	3.12561e-09	23	Q8NHS9	SPATA22	Spermatogenesis-associated protein 22	SPT22_HUMAN	1	-85.0972	0.149028	X	S
X / S	Q66K66	Q66K66	-1.20527	1.20527	4.21868e-11	3.18823e-09	28	Q66K66	TMEM198	Transmembrane protein 198	TM198_HUMAN	1	-56.6313	0.433687	X	S
N / S	Q9ULN7	Q9ULN7	-1.65144	1.65144	4.27515e-11	3.18823e-09	26	Q9ULN7	PNMA8B	Paraneoplastic antigen-like protein 8B	PNM8B_HUMAN	2	-68.1677	0.318323	N	S
X / S	A0A0C4DH41;P01824;P01825;P06331;P0DP06;P0DP08	A0A0C4DH41;P01824;P01825;P06331;P0DP06;P0DP08	-1.34671	1.34671	4.76216e-11	3.49841e-09	28	A0A0C4DH41;P01824;P01825;P06331;P0DP06;P0DP08	IGHV4-61;IGHV4-39;IGHV4-59;IGHV4-34;IGHV4-30-4;IGHV4-38-2	Immunoglobulin heavy variable 4-61;Immunoglobulin heavy variable 4-39;Immunoglobulin heavy variable 4-59;Immunoglobulin heavy variable 4-34;Immunoglobulin heavy variable 4-30-4;Immunoglobulin heavy variable 4-38-2	HV461_HUMAN;HV439_HUMAN;HV459_HUMAN;HV434_HUMAN;HVD34_HUMAN;HVD82_HUMAN	2	-60.6812	0.393188	X	S
X / S	P37840	P37840	-1.65539	1.65539	4.99257e-11	3.61374e-09	28	P37840	SNCA	Alpha-synuclein	SYUA_HUMAN	9	-68.2549	0.317451	X	S
X / S	Q9UBG0	Q9UBG0	-3.2393	3.2393	5.41744e-11	3.81338e-09	28	Q9UBG0	MRC2	C-type mannose receptor 2	MRC2_HUMAN	39	-89.4105	0.105895	X	S
N / S	Q9HAV0	Q9HAV0	-1.54103	1.54103	5.56745e-11	3.85958e-09	30	Q9HAV0	GNB4	Guanine nucleotide-binding protein subunit beta-4	GBB4_HUMAN	9	-65.636	0.34364	N	S
X / S	P01700	P01700	-1.22896	1.22896	6.07417e-11	3.93382e-09	23	P01700	IGLV1-47	Immunoglobulin lambda variable 1-47	LV147_HUMAN	2	-57.3376	0.426624	X	S
N / S	Q9NZR1	Q9NZR1	-2.25378	2.25378	5.78941e-11	3.93382e-09	30	Q9NZR1	TMOD2	Tropomodulin-2	TMOD2_HUMAN	16	-79.0326	0.209674	N	S
X / S	O75909	O75909	-1.9525	1.9525	5.95145e-11	3.93382e-09	24	O75909	CCNK	Cyclin-K	CCNK_HUMAN	6	-74.1632	0.258368	X	S
X / S	Q9Y5U2	Q9Y5U2	-1.88919	1.88919	6.0505e-11	3.93382e-09	23	Q9Y5U2	TSSC4	Protein TSSC4	TSSC4_HUMAN	4	-73.0042	0.269958	X	S
N / S	O75146	O75146	-1.80854	1.80854	8.51468e-11	5.11089e-09	29	O75146	HIP1R	Huntingtin-interacting protein 1-related protein	HIP1R_HUMAN	48	-71.452	0.28548	N	S
X / S	O15394	O15394	1.80742	1.80742	8.93319e-11	5.29749e-09	26	O15394	NCAM2	Neural cell adhesion molecule 2	NCAM2_HUMAN	29	250.016	3.50016	X	S
X / S	Q14195	Q14195	1.53738	1.53738	9.73276e-11	5.70293e-09	28	Q14195	DPYSL3	Dihydropyrimidinase-related protein 3	DPYL3_HUMAN	39	190.267	2.90267	X	S
N / S	P51674	P51674	-3.10974	3.10974	1.10465e-10	6.1785e-09	28	P51674	GPM6A	Neuronal membrane glycoprotein M6-a	GPM6A_HUMAN	10	-88.4156	0.115844	N	S
X / S	P34896	P34896	1.29608	1.29608	1.13605e-10	6.28275e-09	28	P34896	SHMT1	Serine hydroxymethyltransferase, cytosolic	GLYC_HUMAN	19	145.561	2.45561	X	S
X / S	P18615	P18615	-1.64937	1.64937	1.179e-10	6.37696e-09	25	P18615	NELFE	Negative elongation factor E	NELFE_HUMAN	9	-68.122	0.31878	X	S
X / S	Q9GZT4	Q9GZT4	1.55907	1.55907	1.17204e-10	6.37696e-09	28	Q9GZT4	SRR	Serine racemase	SRR_HUMAN	11	194.663	2.94663	X	S
N / S	Q9NP74	Q9NP74	-1.72356	1.72356	1.2097e-10	6.47188e-09	25	Q9NP74	PALMD	Palmdelphin	PALMD_HUMAN	14	-69.72	0.3028	N	S
X / S	P36959	P36959	1.97072	1.97072	1.23744e-10	6.5491e-09	28	P36959	GMPR	GMP reductase 1	GMPR1_HUMAN	21	291.964	3.91964	X	S
X / S	Q99575	Q99575	-1.83245	1.83245	1.35049e-10	7.07139e-09	21	Q99575	POP1	Ribonucleases P/MRP protein subunit POP1	POP1_HUMAN	5	-71.9214	0.280786	X	S
X / S	Q8IXM2	Q8IXM2	-1.31859	1.31859	1.43295e-10	7.39723e-09	25	Q8IXM2	BAP18	Chromatin complexes subunit BAP18	BAP18_HUMAN	5	-59.9072	0.400928	X	S
N / S	P27144	P27144	-3.62826	3.62826	1.47127e-10	7.44498e-09	28	P27144	AK4	Adenylate kinase 4, mitochondrial	KAD4_HUMAN	18	-91.913	0.0808695	N	S
N / S	Q9UQ03	Q9UQ03	-1.72615	1.72615	1.48234e-10	7.44498e-09	30	Q9UQ03	CORO2B	Coronin-2B	COR2B_HUMAN	24	-69.7743	0.302257	N	S
N / S	O94919	O94919	-2.44317	2.44317	1.49949e-10	7.45503e-09	30	O94919	ENDOD1	Endonuclease domain-containing 1 protein	ENDD1_HUMAN	18	-81.6121	0.183879	N	S
N / S	Q96T76	Q96T76	1.27361	1.27361	1.5174e-10	7.46865e-09	30	Q96T76	MMS19	MMS19 nucleotide excision repair protein homolog	MMS19_HUMAN	29	141.766	2.41766	N	S
N / S	P55087	P55087	-4.93878	4.93878	1.606e-10	7.67452e-09	27	P55087	AQP4	Aquaporin-4	AQP4_HUMAN	11	-96.7395	0.0326045	N	S
X / S	Q15063	Q15063	-1.24406	1.24406	1.59361e-10	7.67452e-09	27	Q15063	POSTN	Periostin	POSTN_HUMAN	48	-57.7818	0.422182	X	S
N / S	Q14315	Q14315	-1.48124	1.48124	1.75324e-10	8.29757e-09	30	Q14315	FLNC	Filamin-C	FLNC_HUMAN	179	-64.182	0.35818	N	S
X / S	O00116	O00116	-1.35941	1.35941	1.93804e-10	8.91496e-09	28	O00116	AGPS	Alkyldihydroxyacetonephosphate synthase, peroxisomal	ADAS_HUMAN	21	-61.0259	0.389741	X	S
X / S	P18669	P18669	1.62658	1.62658	2.06636e-10	9.41723e-09	28	P18669	PGAM1	Phosphoglycerate mutase 1	PGAM1_HUMAN	24	208.78	3.0878	X	S
X / S	P16435	P16435	-1.15123	1.15123	2.10904e-10	9.52357e-09	28	P16435	POR	NADPH--cytochrome P450 reductase	NCPR_HUMAN	42	-54.9758	0.450242	X	S
N / S	Q8N7J2	Q8N7J2	-2.13969	2.13969	2.13254e-10	9.54217e-09	26	Q8N7J2	AMER2	APC membrane recruitment protein 2	AMER2_HUMAN	21	-77.3072	0.226928	N	S
N / S	P08195	P08195	-2.73128	2.73128	2.65213e-10	1.17602e-08	30	P08195	SLC3A2	4F2 cell-surface antigen heavy chain	4F2_HUMAN	28	-84.9408	0.150592	N	S
X / S	Q9UKG9	Q9UKG9	-1.25717	1.25717	2.69986e-10	1.18649e-08	28	Q9UKG9	CROT	Peroxisomal carnitine O-octanoyltransferase	OCTC_HUMAN	21	-58.1635	0.418365	X	S
X / S	P00387	P00387	1.48534	1.48534	2.75513e-10	1.20007e-08	28	P00387	CYB5R3	NADH-cytochrome b5 reductase 3	NB5R3_HUMAN	22	179.983	2.79983	X	S
N / S	O75190	O75190	-1.3361	1.3361	2.97191e-10	1.26101e-08	30	O75190	DNAJB6	DnaJ homolog subfamily B member 6	DNJB6_HUMAN	8	-60.3911	0.396089	N	S
N / S	P26232	P26232	-1.63305	1.63305	2.96608e-10	1.26101e-08	30	P26232	CTNNA2	Catenin alpha-2	CTNA2_HUMAN	48	-67.7595	0.322405	N	S
N / S	Q8TEA8	Q8TEA8	-1.31608	1.31608	3.1051e-10	1.30626e-08	30	Q8TEA8	DTD1	D-aminoacyl-tRNA deacylase 1	DTD1_HUMAN	10	-59.8377	0.401623	N	S
X / S	P12931	P12931	-1.62498	1.62498	3.16672e-10	1.3209e-08	26	P12931	SRC	Proto-oncogene tyrosine-protein kinase Src	SRC_HUMAN	13	-67.5786	0.324214	X	S
N / S	O94819	O94819	-2.97307	2.97307	3.64344e-10	1.48153e-08	30	O94819	KBTBD11	Kelch repeat and BTB domain-containing protein 11	KBTBB_HUMAN	29	-87.2645	0.127355	N	S
X / S	P61163	P61163	1.0393	1.0393	3.65005e-10	1.48153e-08	28	P61163	ACTR1A	Alpha-centractin	ACTZ_HUMAN	21	105.522	2.05522	X	S
X / S	Q99611	Q99611	-1.3575	1.3575	3.67221e-10	1.48153e-08	28	Q99611	SEPHS2	Selenide, water dikinase 2	SPS2_HUMAN	5	-60.9742	0.390258	X	S
N / S	P31323	P31323	-1.35405	1.35405	3.89259e-10	1.55767e-08	30	P31323	PRKAR2B	cAMP-dependent protein kinase type II-beta regulatory subunit	KAP3_HUMAN	14	-60.8809	0.391191	N	S
N / S	P36871	P36871	1.15066	1.15066	4.04754e-10	1.57765e-08	30	P36871	PGM1	Phosphoglucomutase-1	PGM1_HUMAN	43	122.016	2.22016	N	S
X / S	P49321	P49321	-1.33751	1.33751	4.02497e-10	1.57765e-08	28	P49321	NASP	Nuclear autoantigenic sperm protein	NASP_HUMAN	20	-60.4296	0.395704	X	S
X / S	Q96B54	Q96B54	-1.11429	1.11429	4.01849e-10	1.57765e-08	28	Q96B54	ZNF428	Zinc finger protein 428	ZN428_HUMAN	4	-53.8083	0.461917	X	S
X / S	P45954	P45954	1.73951	1.73951	4.35129e-10	1.66024e-08	28	P45954	ACADSB	Short/branched chain specific acyl-CoA dehydrogenase, mitochondrial	ACDSB_HUMAN	17	233.922	3.33922	X	S
N / S	O95817	O95817	-1.01185	1.01185	4.88751e-10	1.83636e-08	30	O95817	BAG3	BAG family molecular chaperone regulator 3	BAG3_HUMAN	33	-50.4091	0.495909	N	S
X / S	A6NHX0	A6NHX0	-1.14463	1.14463	4.99017e-10	1.86073e-08	24	A6NHX0	CASTOR2	Cytosolic arginine sensor for mTORC1 subunit 2	CAST2_HUMAN	6	-54.7693	0.452307	X	S
X / S	Q13228	Q13228	2.06494	2.06494	5.30494e-10	1.94857e-08	28	Q13228	SELENBP1	Methanethiol oxidase	SBP1_HUMAN	42	318.416	4.18416	X	S
X / S	P12814	P12814	-1.20548	1.20548	5.77816e-10	2.10667e-08	28	P12814	ACTN1	Alpha-actinin-1	ACTN1_HUMAN	66	-56.6374	0.433626	X	S
X / S	P46821	P46821	2.083	2.083	5.88019e-10	2.11827e-08	28	P46821	MAP1B	Microtubule-associated protein 1B	MAP1B_HUMAN	119	323.688	4.23688	X	S
N / S	Q9BPU6	Q9BPU6	-1.20673	1.20673	6.08264e-10	2.16948e-08	28	Q9BPU6	DPYSL5	Dihydropyrimidinase-related protein 5	DPYL5_HUMAN	30	-56.675	0.43325	N	S
X / S	P06396	P06396	2.15685	2.15685	7.11453e-10	2.44879e-08	28	P06396	GSN	Gelsolin	GELS_HUMAN	44	345.94	4.4594	X	S
X / S	P24821	P24821	2.61451	2.61451	7.00057e-10	2.44879e-08	28	P24821	TNC	Tenascin	TENA_HUMAN	106	512.416	6.12416	X	S
N / S	Q14185	Q14185	-1.10197	1.10197	7.0981e-10	2.44879e-08	26	Q14185	DOCK1	Dedicator of cytokinesis protein 1	DOCK1_HUMAN	27	-53.412	0.46588	N	S
X / S	P61289	P61289	-1.14612	1.14612	7.30899e-10	2.46403e-08	28	P61289	PSME3	Proteasome activator complex subunit 3	PSME3_HUMAN	13	-54.8162	0.451838	X	S
X / S	Q96PU4	Q96PU4	-1.33832	1.33832	7.21323e-10	2.46403e-08	27	Q96PU4	UHRF2	E3 ubiquitin-protein ligase UHRF2	UHRF2_HUMAN	6	-60.4519	0.395481	X	S
X / S	Q8N4Q1	Q8N4Q1	-1.49034	1.49034	8.04852e-10	2.69488e-08	22	Q8N4Q1	CHCHD4	Mitochondrial intermembrane space import and assembly protein 40	MIA40_HUMAN	4	-64.4072	0.355928	X	S
N / S	O95741	O95741	-4.42402	4.42402	8.35705e-10	2.77928e-08	21	O95741	CPNE6	Copine-6	CPNE6_HUMAN	34	-95.3416	0.0465842	N	S
X / S	O75381	O75381	-1.09334	1.09334	9.08799e-10	2.98207e-08	28	O75381	PEX14	Peroxisomal membrane protein PEX14	PEX14_HUMAN	6	-53.1324	0.468676	X	S
X / S	Q92520	Q92520	-1.40826	1.40826	9.9041e-10	3.22834e-08	28	Q92520	FAM3C	Protein FAM3C	FAM3C_HUMAN	8	-62.3234	0.376766	X	S
N / S	Q9ULV4	Q9ULV4	-1.26521	1.26521	1.11927e-09	3.55422e-08	30	Q9ULV4	CORO1C	Coronin-1C	COR1C_HUMAN	22	-58.3961	0.416039	N	S
X / S	P49189	P49189	1.19164	1.19164	1.13969e-09	3.55783e-08	28	P49189	ALDH9A1	4-trimethylaminobutyraldehyde dehydrogenase	AL9A1_HUMAN	34	128.412	2.28412	X	S
X / S	P84022	P84022	-1.43574	1.43574	1.14209e-09	3.55783e-08	26	P84022	SMAD3	Mothers against decapentaplegic homolog 3	SMAD3_HUMAN	4	-63.0343	0.369657	X	S
X / S	O14776	O14776	-1.17351	1.17351	1.35631e-09	4.19859e-08	28	O14776	TCERG1	Transcription elongation regulator 1	TCRG1_HUMAN	28	-55.666	0.44334	X	S
X / S	P04062	P04062	-1.25554	1.25554	1.3846e-09	4.25937e-08	28	P04062	GBA1	Lysosomal acid glucosylceramidase	GBA1_HUMAN	19	-58.1163	0.418837	X	S
N / S	Q9BWD1	Q9BWD1	1.36719	1.36719	1.50009e-09	4.55768e-08	30	Q9BWD1	ACAT2	Acetyl-CoA acetyltransferase, cytosolic	THIC_HUMAN	15	157.968	2.57968	N	S
X / S	Q96CP2	Q96CP2	-1.57254	1.57254	1.53831e-09	4.64514e-08	23	Q96CP2	FLYWCH2	FLYWCH family member 2	FWCH2_HUMAN	5	-66.3784	0.336216	X	S
N / S	P19367	P19367	-1.10502	1.10502	1.57234e-09	4.71893e-08	30	P19367	HK1	Hexokinase-1	HXK1_HUMAN	49	-53.5105	0.464895	N	S
N / S	P50995	P50995	-1.10206	1.10206	1.68367e-09	5.02244e-08	30	P50995	ANXA11	Annexin A11	ANX11_HUMAN	22	-53.4148	0.465852	N	S
X / S	Q86U70	Q86U70	-2.3198	2.3198	1.71999e-09	5.09717e-08	25	Q86U70	LDB1	LIM domain-binding protein 1	LDB1_HUMAN	4	-79.9705	0.200295	X	S
X / S	P29622	P29622	-1.0272	1.0272	1.82606e-09	5.34993e-08	28	P29622	SERPINA4	Kallistatin	KAIN_HUMAN	16	-50.934	0.49066	X	S
X / S	P09382	P09382	2.10796	2.10796	1.89071e-09	5.44216e-08	28	P09382	LGALS1	Galectin-1	LEG1_HUMAN	13	331.082	4.31082	X	S
X / S	O94880	O94880	-1.30915	1.30915	1.90392e-09	5.44832e-08	24	O94880	PHF14	PHD finger protein 14	PHF14_HUMAN	11	-59.6442	0.403558	X	S
N / S	Q13586	Q13586	1.21915	1.21915	1.97123e-09	5.57609e-08	30	Q13586	STIM1	Stromal interaction molecule 1	STIM1_HUMAN	25	132.81	2.3281	N	S
X / S	O95453	O95453	-1.41929	1.41929	2.04266e-09	5.68021e-08	23	O95453	PARN	Poly(A)-specific ribonuclease PARN	PARN_HUMAN	8	-62.6103	0.373897	X	S
X / S	P80404	P80404	1.80216	1.80216	2.07015e-09	5.72432e-08	28	P80404	ABAT	4-aminobutyrate aminotransferase, mitochondrial	GABT_HUMAN	37	248.742	3.48742	X	S
X / S	P30046	P30046	1.54492	1.54492	2.13271e-09	5.83311e-08	28	P30046	DDT	D-dopachrome decarboxylase	DOPD_HUMAN	13	191.788	2.91788	X	S
X / S	Q6JQN1	Q6JQN1	-1.46589	1.46589	2.13691e-09	5.83311e-08	28	Q6JQN1	ACAD10	Acyl-CoA dehydrogenase family member 10	ACD10_HUMAN	20	-63.7987	0.362013	X	S
X / S	Q9NZM1	Q9NZM1	-1.67793	1.67793	2.14505e-09	5.83311e-08	28	Q9NZM1	MYOF	Myoferlin	MYOF_HUMAN	85	-68.7468	0.312532	X	S
X / S	P46379	P46379	-1.05302	1.05302	2.25058e-09	6.08645e-08	28	P46379	BAG6	Large proline-rich protein BAG6	BAG6_HUMAN	28	-51.8043	0.481957	X	S
X / S	P80303	P80303	-1.42932	1.42932	2.36008e-09	6.3477e-08	28	P80303	NUCB2	Nucleobindin-2	NUCB2_HUMAN	10	-62.8695	0.371305	X	S
X / S	O14529	O14529	-2.33289	2.33289	2.43173e-09	6.50488e-08	19	O14529	CUX2	Homeobox protein cut-like 2	CUX2_HUMAN	2	-80.1514	0.198486	X	S
N / S	Q9P2B2	Q9P2B2	-1.9703	1.9703	2.49587e-09	6.64037e-08	30	Q9P2B2	PTGFRN	Prostaglandin F2 receptor negative regulator	FPRP_HUMAN	30	-74.48	0.2552	N	S
X / S	O75781	O75781	1.85261	1.85261	2.66118e-09	7.04212e-08	28	O75781	PALM	Paralemmin-1	PALM_HUMAN	18	261.154	3.61154	X	S
N / S	P52758	P52758	-1.79295	1.79295	2.71728e-09	7.15211e-08	30	P52758	RIDA	2-iminobutanoate/2-iminopropanoate deaminase	RIDA_HUMAN	7	-71.1419	0.288581	N	S
N / S	Q08357	Q08357	-2.40873	2.40873	2.73826e-09	7.16901e-08	27	Q08357	SLC20A2	Sodium-dependent phosphate transporter 2	S20A2_HUMAN	7	-81.1678	0.188322	N	S
N / S	Q9P246	Q9P246	1.86712	1.86712	2.78304e-09	7.24769e-08	30	Q9P246	STIM2	Stromal interaction molecule 2	STIM2_HUMAN	9	264.803	3.64803	N	S
X / S	Q99729	Q99729	-1.268	1.268	2.81394e-09	7.2896e-08	28	Q99729	HNRNPAB	Heterogeneous nuclear ribonucleoprotein A/B	ROAA_HUMAN	12	-58.4766	0.415234	X	S
N / S	Q9Y624	Q9Y624	-1.301	1.301	2.87712e-09	7.36102e-08	29	Q9Y624	F11R	Junctional adhesion molecule A	JAM1_HUMAN	10	-59.4156	0.405844	N	S
X / S	Q9BRB3	Q9BRB3	-2.59054	2.59054	2.88638e-09	7.36102e-08	23	Q9BRB3	PIGQ	Phosphatidylinositol N-acetylglucosaminyltransferase subunit Q	PIGQ_HUMAN	11	-83.3977	0.166023	X	S
N / S	Q9BWM7	Q9BWM7	-1.28303	1.28303	2.9141e-09	7.3934e-08	30	Q9BWM7	SFXN3	Sideroflexin-3	SFXN3_HUMAN	17	-58.9068	0.410932	N	S
N / S	Q9UM54	Q9UM54	-1.6337	1.6337	2.93691e-09	7.41306e-08	30	Q9UM54	MYO6	Unconventional myosin-VI	MYO6_HUMAN	62	-67.774	0.32226	N	S
X / S	Q13614	Q13614	1.43114	1.43114	2.99454e-09	7.51997e-08	28	Q13614	MTMR2	Myotubularin-related protein 2	MTMR2_HUMAN	13	169.659	2.69659	X	S
X / S	P0DTL6	P0DTL6	-1.19991	1.19991	3.01921e-09	7.54342e-08	28	P0DTL6	ZFTRAF1	Zinc finger TRAF-type-containing protein 1	ZTRF1_HUMAN	10	-56.4699	0.435301	X	S
X / S	Q14678	Q14678	1.08176	1.08176	3.31065e-09	8.14751e-08	28	Q14678	KANK1	KN motif and ankyrin repeat domain-containing protein 1	KANK1_HUMAN	18	111.662	2.11662	X	S
X / S	P07711	P07711	-1.40355	1.40355	3.46677e-09	8.37581e-08	28	P07711	CTSL	Procathepsin L	CATL1_HUMAN	7	-62.2002	0.377998	X	S
N / S	P14621	P14621	-1.48253	1.48253	3.47828e-09	8.37581e-08	30	P14621	ACYP2	Acylphosphatase-2	ACYP2_HUMAN	14	-64.2139	0.357861	N	S
X / S	Q02447	Q02447	-1.6048	1.6048	3.4885e-09	8.37581e-08	27	Q02447	SP3	Transcription factor Sp3	SP3_HUMAN	5	-67.1218	0.328782	X	S
X / S	Q9UBT2	Q9UBT2	-1.09032	1.09032	3.51044e-09	8.38757e-08	28	Q9UBT2	UBA2	SUMO-activating enzyme subunit 2	SAE2_HUMAN	35	-53.0344	0.469656	X	S
X / S	Q96KQ7	Q96KQ7	-1.28556	1.28556	3.53372e-09	8.4024e-08	26	Q96KQ7	EHMT2	Histone-lysine N-methyltransferase EHMT2	EHMT2_HUMAN	7	-58.9787	0.410213	X	S
X / S	O43175	O43175	1.15439	1.15439	3.84054e-09	9.06915e-08	28	O43175	PHGDH	D-3-phosphoglycerate dehydrogenase	SERA_HUMAN	29	122.589	2.22589	X	S
X / S	P20073	P20073	1.4813	1.4813	3.85098e-09	9.06915e-08	28	P20073	ANXA7	Annexin A7	ANXA7_HUMAN	25	179.199	2.79199	X	S
X / S	P10720	P10720	-2.01669	2.01669	3.89118e-09	9.12018e-08	26	P10720	PF4V1	Platelet factor 4 variant	PF4V_HUMAN	3	-75.2876	0.247124	X	S
X / S	P22234	P22234	1.3624	1.3624	3.9336e-09	9.17592e-08	28	P22234	PAICS	Bifunctional phosphoribosylaminoimidazole carboxylase/phosphoribosylaminoimidazole succinocarboxamide synthetase	PUR6_HUMAN	27	157.113	2.57113	X	S
X / S	Q9UJ83	Q9UJ83	-1.1927	1.1927	4.05119e-09	9.40564e-08	25	Q9UJ83	HACL1	2-hydroxyacyl-CoA lyase 1	HACL1_HUMAN	9	-56.2516	0.437484	X	S
N / S	P0CW24	P0CW24	-1.38989	1.38989	4.13883e-09	9.47503e-08	21	P0CW24	PNMA6A	Paraneoplastic antigen-like protein 6A	PNM6A_HUMAN	2	-61.8406	0.381594	N	S
X / S	Q712K3	Q712K3	-1.63091	1.63091	4.12064e-09	9.47503e-08	28	Q712K3	UBE2R2	Ubiquitin-conjugating enzyme E2 R2	UB2R2_HUMAN	6	-67.7117	0.322883	X	S
X / S	Q9NRP0	Q9NRP0	-1.16771	1.16771	4.20967e-09	9.59258e-08	28	Q9NRP0	OSTC	Oligosaccharyltransferase complex subunit OSTC	OSTC_HUMAN	3	-55.4873	0.445127	X	S
X / S	Q7L2J0	Q7L2J0	-1.7331	1.7331	4.30428e-09	9.76298e-08	27	Q7L2J0	MEPCE	7SK snRNA methylphosphate capping enzyme	MEPCE_HUMAN	11	-69.9194	0.300806	X	S
X / S	P39687	P39687	-1.46626	1.46626	4.39938e-09	9.88756e-08	28	P39687	ANP32A	Acidic leucine-rich nuclear phosphoprotein 32 family member A	AN32A_HUMAN	9	-63.808	0.36192	X	S
N / S	P14923	P14923	1.91834	1.91834	4.82204e-09	1.05956e-07	30	P14923	JUP	Junction plakoglobin	PLAK_HUMAN	17	277.989	3.77989	N	S
X / S	Q08379	Q08379	-1.50295	1.50295	5.05851e-09	1.10168e-07	27	Q08379	GOLGA2	Golgin subfamily A member 2	GOGA2_HUMAN	33	-64.717	0.35283	X	S
X / S	Q5T3U5	Q5T3U5	-1.79192	1.79192	5.32099e-09	1.14868e-07	22	Q5T3U5	ABCC10	ATP-binding cassette sub-family C member 10	MRP7_HUMAN	3	-71.1212	0.288788	X	S
X / S	Q12972	Q12972	-1.50959	1.50959	5.66737e-09	1.18724e-07	27	Q12972	PPP1R8	Nuclear inhibitor of protein phosphatase 1	PP1R8_HUMAN	14	-64.8789	0.351211	X	S
N / S	P27338	P27338	-2.41726	2.41726	5.7584e-09	1.1959e-07	30	P27338	MAOB	Amine oxidase [flavin-containing] B	AOFB_HUMAN	32	-81.2789	0.187211	N	S
X / S	Q8NF37	Q8NF37	-1.97519	1.97519	5.94559e-09	1.22444e-07	27	Q8NF37	LPCAT1	Lysophosphatidylcholine acyltransferase 1	PCAT1_HUMAN	12	-74.5664	0.254336	X	S
X / S	P51570	P51570	1.88062	1.88062	5.99334e-09	1.22913e-07	28	P51570	GALK1	Galactokinase	GALK1_HUMAN	16	268.232	3.68232	X	S
X / S	P55854	P55854	-1.3399	1.3399	6.07176e-09	1.23492e-07	28	P55854	SUMO3	Small ubiquitin-related modifier 3	SUMO3_HUMAN	3	-60.4953	0.395047	X	S
X / S	Q29RF7	Q29RF7	-1.17635	1.17635	6.2179e-09	1.25944e-07	28	Q29RF7	PDS5A	Sister chromatid cohesion protein PDS5 homolog A	PDS5A_HUMAN	32	-55.753	0.44247	X	S
X / S	O15269	O15269	-1.00239	1.00239	6.85396e-09	1.3658e-07	28	O15269	SPTLC1	Serine palmitoyltransferase 1	SPTC1_HUMAN	19	-50.0827	0.499173	X	S
X / S	O95400	O95400	-1.667	1.667	6.83243e-09	1.3658e-07	26	O95400	CD2BP2	CD2 antigen cytoplasmic tail-binding protein 2	CD2B2_HUMAN	8	-68.5092	0.314908	X	S
X / S	P23193	P23193	-1.01857	1.01857	7.22062e-09	1.4216e-07	28	P23193	TCEA1	Transcription elongation factor A protein 1	TCEA1_HUMAN	18	-50.6396	0.493604	X	S
X / S	O43866	O43866	-1.37011	1.37011	7.37257e-09	1.43999e-07	28	O43866	CD5L	CD5 antigen-like	CD5L_HUMAN	13	-61.3139	0.386861	X	S
X / S	P00492	P00492	-1.60615	1.60615	7.67865e-09	1.48796e-07	28	P00492	HPRT1	Hypoxanthine-guanine phosphoribosyltransferase	HPRT_HUMAN	13	-67.1526	0.328474	X	S
X / S	O00541	O00541	-1.3674	1.3674	7.99988e-09	1.53247e-07	26	O00541	PES1	Pescadillo homolog	PESC_HUMAN	10	-61.2411	0.387589	X	S
X / S	Q9UBL3	Q9UBL3	-1.59593	1.59593	8.00171e-09	1.53247e-07	28	Q9UBL3	ASH2L	Set1/Ash2 histone methyltransferase complex subunit ASH2	ASH2L_HUMAN	10	-66.919	0.33081	X	S
X / S	Q9Y666	Q9Y666	-1.6544	1.6544	8.12025e-09	1.53723e-07	28	Q9Y666	SLC12A7	Solute carrier family 12 member 7	S12A7_HUMAN	15	-68.233	0.31767	X	S
X / S	Q8NFC6	Q8NFC6	-1.32325	1.32325	8.10978e-09	1.53723e-07	26	Q8NFC6	BOD1L1	Biorientation of chromosomes in cell division protein 1-like 1	BD1L1_HUMAN	16	-60.0367	0.399633	X	S
X / S	Q13724	Q13724	-1.07316	1.07316	8.2965e-09	1.5586e-07	28	Q13724	MOGS	Mannosyl-oligosaccharide glucosidase	MOGS_HUMAN	29	-52.4722	0.475278	X	S
N / S	P23515	P23515	-1.42357	1.42357	8.45302e-09	1.57003e-07	13	P23515	OMG	Oligodendrocyte-myelin glycoprotein	OMGP_HUMAN	6	-62.7212	0.372788	N	S
X / S	P83916	P83916	-1.36259	1.36259	8.81781e-09	1.61894e-07	28	P83916	CBX1	Chromobox protein homolog 1	CBX1_HUMAN	5	-61.1118	0.388882	X	S
X / S	Q6NXR4	Q6NXR4	-1.05073	1.05073	8.79314e-09	1.61894e-07	28	Q6NXR4	TTI2	TELO2-interacting protein 2	TTI2_HUMAN	1	-51.7277	0.482723	X	S
X / S	P10620	P10620	1.63367	1.63367	9.02757e-09	1.64569e-07	28	P10620	MGST1	Microsomal glutathione S-transferase 1	MGST1_HUMAN	6	210.301	3.10301	X	S
X / S	O00194	O00194	-1.53417	1.53417	9.56721e-09	1.73763e-07	23	O00194	RAB27B	Ras-related protein Rab-27B	RB27B_HUMAN	5	-65.4723	0.345277	X	S
N / S	Q04828	Q04828	2.09613	2.09613	9.6501e-09	1.74624e-07	30	Q04828	AKR1C1	Aldo-keto reductase family 1 member C1	AK1C1_HUMAN	25	327.562	4.27562	N	S
X / S	Q6PCE3	Q6PCE3	-1.10801	1.10801	9.77207e-09	1.76184e-07	28	Q6PCE3	PGM2L1	Glucose 1,6-bisphosphate synthase	PGM2L_HUMAN	17	-53.6067	0.463933	X	S
X / S	Q9H7Z3	Q9H7Z3	-1.45149	1.45149	1.00144e-08	1.7859e-07	20	Q9H7Z3	NRDE2	Nuclear exosome regulator NRDE2	NRDE2_HUMAN	5	-63.4356	0.365644	X	S
N / S	P06396	P06396	1.06686	1.06686	1.00633e-08	1.78814e-07	30	P06396	GSN	Gelsolin	GELS_HUMAN	44	109.487	2.09487	N	S
X / S	O00151	O00151	-3.65087	3.65087	1.02004e-08	1.79952e-07	28	O00151	PDLIM1	PDZ and LIM domain protein 1	PDLI1_HUMAN	23	-92.0388	0.079612	X	S
X / S	Q96A49	Q96A49	-2.17332	2.17332	1.01731e-08	1.79952e-07	26	Q96A49	SYAP1	Synapse-associated protein 1	SYAP1_HUMAN	12	-77.8301	0.221699	X	S
X / S	Q9Y4W2	Q9Y4W2	-1.99346	1.99346	1.04075e-08	1.81087e-07	28	Q9Y4W2	LAS1L	Ribosomal biogenesis protein LAS1L	LAS1L_HUMAN	17	-74.8864	0.251136	X	S
X / S	P45877	P45877	-1.52749	1.52749	1.0412e-08	1.81087e-07	26	P45877	PPIC	Peptidyl-prolyl cis-trans isomerase C	PPIC_HUMAN	3	-65.3119	0.346881	X	S
X / S	Q96HC4	Q96HC4	1.02688	1.02688	1.08804e-08	1.872e-07	28	Q96HC4	PDLIM5	PDZ and LIM domain protein 5	PDLI5_HUMAN	27	103.762	2.03762	X	S
X / S	Q9P258	Q9P258	-1.34513	1.34513	1.09156e-08	1.872e-07	28	Q9P258	RCC2	Protein RCC2	RCC2_HUMAN	22	-60.638	0.39362	X	S
X / S	P00748	P00748	-1.24535	1.24535	1.11131e-08	1.89682e-07	28	P00748	F12	Coagulation factor XII	FA12_HUMAN	14	-57.8195	0.421805	X	S
X / S	P35611	P35611	1.24899	1.24899	1.11569e-08	1.89682e-07	28	P35611	ADD1	Alpha-adducin	ADDA_HUMAN	38	137.675	2.37675	X	S
X / S	Q9NP66	Q9NP66	-1.15056	1.15056	1.11759e-08	1.89682e-07	28	Q9NP66	HMG20A	High mobility group protein 20A	HM20A_HUMAN	5	-54.9549	0.450451	X	S
X / S	Q8N5C6	Q8N5C6	-1.40483	1.40483	1.12555e-08	1.90377e-07	27	Q8N5C6	SRBD1	S1 RNA-binding domain-containing protein 1	SRBD1_HUMAN	15	-62.2338	0.377662	X	S
X / S	P27361	P27361	1.44855	1.44855	1.18704e-08	1.99022e-07	28	P27361	MAPK3	Mitogen-activated protein kinase 3	MK03_HUMAN	17	172.933	2.72933	X	S
X / S	Q09666	Q09666	1.24015	1.24015	1.20723e-08	2.01423e-07	28	Q09666	AHNAK	Neuroblast differentiation-associated protein AHNAK	AHNK_HUMAN	337	136.224	2.36224	X	S
X / S	O43491	O43491	-1.08152	1.08152	1.2585e-08	2.07901e-07	28	O43491	EPB41L2	Band 4.1-like protein 2	E41L2_HUMAN	63	-52.747	0.47253	X	S
X / S	P27701	P27701	2.3413	2.3413	1.25941e-08	2.07901e-07	28	P27701	CD82	CD82 antigen	CD82_HUMAN	5	406.76	5.0676	X	S
X / S	A6NCE7;Q9GZQ8	A6NCE7;Q9GZQ8	1.8465	1.8465	1.30571e-08	2.12823e-07	28	A6NCE7;Q9GZQ8	MAP1LC3B2;MAP1LC3B	Microtubule-associated proteins 1A/1B light chain 3 beta 2;Microtubule-associated proteins 1A/1B light chain 3B	MP3B2_HUMAN;MLP3B_HUMAN	3	259.626	3.59626	X	S
X / S	Q9UBP6	Q9UBP6	-2.65712	2.65712	1.29762e-08	2.12823e-07	22	Q9UBP6	METTL1	tRNA (guanine-N(7)-)-methyltransferase	TRMB_HUMAN	7	-84.1464	0.158536	X	S
N / S	Q9H313	Q9H313	2.3784	2.3784	1.33904e-08	2.17516e-07	28	Q9H313	TTYH1	Protein tweety homolog 1	TTYH1_HUMAN	10	419.959	5.19959	N	S
X / S	Q9UBE0	Q9UBE0	-1.10083	1.10083	1.36025e-08	2.20235e-07	28	Q9UBE0	SAE1	SUMO-activating enzyme subunit 1	SAE1_HUMAN	23	-53.3753	0.466247	X	S
X / S	Q9H4Z3	Q9H4Z3	-2.06852	2.06852	1.39953e-08	2.25852e-07	26	Q9H4Z3	PCIF1	mRNA (2'-O-methyladenosine-N(6)-)-methyltransferase	CAPAM_HUMAN	11	-76.1597	0.238403	X	S
X / S	O14495	O14495	1.34559	1.34559	1.40447e-08	2.25909e-07	28	O14495	PLPP3	Phospholipid phosphatase 3	PLPP3_HUMAN	10	154.134	2.54134	X	S
X / S	P13667	P13667	-1.47494	1.47494	1.48223e-08	2.33832e-07	28	P13667	PDIA4	Protein disulfide-isomerase A4	PDIA4_HUMAN	46	-64.0251	0.359749	X	S
X / S	Q15545	Q15545	-1.44076	1.44076	1.47921e-08	2.33832e-07	22	Q15545	TAF7	Transcription initiation factor TFIID subunit 7	TAF7_HUMAN	8	-63.1627	0.368373	X	S
X / S	Q8IWA5	Q8IWA5	1.80475	1.80475	1.47197e-08	2.33832e-07	28	Q8IWA5	SLC44A2	Choline transporter-like protein 2	CTL2_HUMAN	17	249.368	3.49368	X	S
X / S	Q8NF99	Q8NF99	-3.16931	3.16931	1.49846e-08	2.34886e-07	25	Q8NF99	ZNF397	Zinc finger protein 397	ZN397_HUMAN	3	-88.8841	0.111159	X	S
X / S	Q8N3E9	Q8N3E9	1.48079	1.48079	1.507e-08	2.34939e-07	28	Q8N3E9	PLCD3	1-phosphatidylinositol 4,5-bisphosphate phosphodiesterase delta-3	PLCD3_HUMAN	36	179.102	2.79102	X	S
X / S	Q9P2K3	Q9P2K3	-1.87232	1.87232	1.50835e-08	2.34939e-07	23	Q9P2K3	RCOR3	REST corepressor 3	RCOR3_HUMAN	8	-72.6865	0.273135	X	S
X / S	P52895	P52895	2.49681	2.49681	1.52773e-08	2.3616e-07	28	P52895	AKR1C2	Aldo-keto reductase family 1 member C2	AK1C2_HUMAN	6	464.436	5.64436	X	S
X / S	Q15428	Q15428	-1.00904	1.00904	1.53058e-08	2.3616e-07	28	Q15428	SF3A2	Splicing factor 3A subunit 2	SF3A2_HUMAN	7	-50.3122	0.496878	X	S
N / S	Q9Y2S2	Q9Y2S2	-1.77311	1.77311	1.54795e-08	2.38093e-07	30	Q9Y2S2	CRYL1	Lambda-crystallin homolog	CRYL1_HUMAN	20	-70.7423	0.292577	N	S
X / S	Q15363	Q15363	-1.27364	1.27364	1.56656e-08	2.40206e-07	28	Q15363	TMED2	Transmembrane emp24 domain-containing protein 2	TMED2_HUMAN	5	-58.6385	0.413615	X	S
X / S	O00193	O00193	-2.02778	2.02778	1.58801e-08	2.42739e-07	22	O00193	SMAP	Small acidic protein	SMAP_HUMAN	3	-75.4768	0.245232	X	S
X / S	O14686	O14686	-1.51705	1.51705	1.62425e-08	2.44686e-07	28	O14686	KMT2D	Histone-lysine N-methyltransferase 2D	KMT2D_HUMAN	4	-65.0601	0.349399	X	S
X / S	O15355	O15355	-1.72345	1.72345	1.616e-08	2.44686e-07	28	O15355	PPM1G	Protein phosphatase 1G	PPM1G_HUMAN	14	-69.7175	0.302825	X	S
N / S	Q16836	Q16836	-1.071	1.071	1.62561e-08	2.44686e-07	30	Q16836	HADH	Hydroxyacyl-coenzyme A dehydrogenase, mitochondrial	HCDH_HUMAN	17	-52.4011	0.475989	N	S
X / S	Q9BZZ5	Q9BZZ5	-1.12261	1.12261	1.65316e-08	2.47321e-07	28	Q9BZZ5	API5	Apoptosis inhibitor 5	API5_HUMAN	16	-54.0737	0.459263	X	S
X / S	Q8IX18	Q8IX18	-1.62135	1.62135	1.68947e-08	2.50469e-07	22	Q8IX18	DHX40	Probable ATP-dependent RNA helicase DHX40	DHX40_HUMAN	10	-67.4969	0.325031	X	S
X / S	Q96T23	Q96T23	-1.033	1.033	1.73597e-08	2.56327e-07	28	Q96T23	RSF1	Remodeling and spacing factor 1	RSF1_HUMAN	22	-51.1307	0.488693	X	S
X / S	P11766	P11766	1.13872	1.13872	1.74997e-08	2.57115e-07	28	P11766	ADH5	Alcohol dehydrogenase class-3	ADHX_HUMAN	24	120.185	2.20185	X	S
X / S	O43399	O43399	-1.13444	1.13444	1.80752e-08	2.64385e-07	28	O43399	TPD52L2	Tumor protein D54	TPD54_HUMAN	15	-54.4488	0.455512	X	S
N / S	P13611	P13611	4.56878	4.56878	1.81556e-08	2.64385e-07	30	P13611	VCAN	Versican core protein	CSPG2_HUMAN	38	2273.23	23.7323	N	S
X / S	P50502	P50502	1.05538	1.05538	1.81097e-08	2.64385e-07	28	P50502	ST13	Hsc70-interacting protein	F10A1_HUMAN	12	107.827	2.07827	X	S
N / S	P06744	P06744	1.27863	1.27863	1.85424e-08	2.68429e-07	30	P06744	GPI	Glucose-6-phosphate isomerase	G6PI_HUMAN	29	142.609	2.42609	N	S
X / S	Q9H307	Q9H307	-1.11516	1.11516	1.89312e-08	2.73253e-07	28	Q9H307	PNN	Pinin	PININ_HUMAN	24	-53.836	0.46164	X	S
X / S	Q4G0J3	Q4G0J3	-1.0753	1.0753	1.90195e-08	2.73725e-07	28	Q4G0J3	LARP7	La-related protein 7	LARP7_HUMAN	19	-52.5429	0.474571	X	S
X / S	Q9UKM9	Q9UKM9	-1.23937	1.23937	1.94379e-08	2.78932e-07	28	Q9UKM9	RALY	RNA-binding protein Raly	RALY_HUMAN	13	-57.6442	0.423558	X	S
N / S	Q9NWQ8	Q9NWQ8	-3.25308	3.25308	1.98187e-08	2.83569e-07	19	Q9NWQ8	PAG1	Phosphoprotein associated with glycosphingolipid-enriched microdomains 1	PHAG1_HUMAN	3	-89.5112	0.104888	N	S
N / S	Q13683	Q13683	-1.19351	1.19351	1.98819e-08	2.83649e-07	27	Q13683	ITGA7	Integrin alpha-7	ITA7_HUMAN	27	-56.2763	0.437237	N	S
X / S	Q13162	Q13162	-1.37335	1.37335	2.033e-08	2.89204e-07	28	Q13162	PRDX4	Peroxiredoxin-4	PRDX4_HUMAN	15	-61.4006	0.385994	X	S
X / S	Q9Y4D1	Q9Y4D1	1.26715	1.26715	2.10131e-08	2.97202e-07	28	Q9Y4D1	DAAM1	Disheveled-associated activator of morphogenesis 1	DAAM1_HUMAN	32	140.685	2.40685	X	S
X / S	P61165	P61165	-1.07317	1.07317	2.11924e-08	2.9888e-07	22	P61165	TMEM258	Transmembrane protein 258	TM258_HUMAN	1	-52.4727	0.475273	X	S
X / S	Q13557	Q13557	2.43375	2.43375	2.17921e-08	3.05586e-07	28	Q13557	CAMK2D	Calcium/calmodulin-dependent protein kinase type II subunit delta	KCC2D_HUMAN	18	440.295	5.40295	X	S
X / S	Q92561	Q92561	1.35203	1.35203	2.18796e-08	3.05667e-07	28	Q92561	PHYHIP	Phytanoyl-CoA hydroxylase-interacting protein	PHYIP_HUMAN	7	155.271	2.55271	X	S
X / S	A0A075B6I9;P04211	A0A075B6I9;P04211	-1.02175	1.02175	2.19879e-08	3.05719e-07	26	A0A075B6I9;P04211	IGLV7-46;IGLV7-43	Immunoglobulin lambda variable 7-46;Immunoglobulin lambda variable 7-43	LV746_HUMAN;LV743_HUMAN	1	-50.7483	0.492517	X	S
N / S	P07108	P07108	-1.44071	1.44071	2.21826e-08	3.07557e-07	28	P07108	DBI	Acyl-CoA-binding protein	ACBP_HUMAN	9	-63.1613	0.368387	N	S
X / S	P01871	P01871	-1.21991	1.21991	2.38399e-08	3.27765e-07	28	P01871	IGHM	Immunoglobulin heavy constant mu	IGHM_HUMAN	22	-57.069	0.42931	X	S
N / S	P17252	P17252	-2.30417	2.30417	2.39314e-08	3.28107e-07	29	P17252	PRKCA	Protein kinase C alpha type	KPCA_HUMAN	21	-79.7523	0.202477	N	S
X / S	Q08462	Q08462	1.33977	1.33977	2.4007e-08	3.28229e-07	28	Q08462	ADCY2	Adenylate cyclase type 2	ADCY2_HUMAN	31	153.111	2.53111	X	S
X / S	A0A075B6K4	A0A075B6K4	-1.14609	1.14609	2.45986e-08	3.33951e-07	26	A0A075B6K4	IGLV3-10	Immunoglobulin lambda variable 3-10	LV310_HUMAN	3	-54.8151	0.451849	X	S
N / S	P04075	P04075	1.41237	1.41237	2.53727e-08	3.3936e-07	30	P04075	ALDOA	Fructose-bisphosphate aldolase A	ALDOA_HUMAN	34	166.175	2.66175	N	S
X / S	P16144	P16144	1.22382	1.22382	2.53232e-08	3.3936e-07	28	P16144	ITGB4	Integrin beta-4	ITB4_HUMAN	66	133.564	2.33564	X	S
X / S	Q9BPX7	Q9BPX7	-1.72275	1.72275	2.53216e-08	3.3936e-07	24	Q9BPX7	C7orf25	UPF0415 protein C7orf25	CG025_HUMAN	5	-69.7029	0.302971	X	S
N / S	Q9Y3Z3	Q9Y3Z3	-1.06958	1.06958	2.55547e-08	3.40867e-07	30	Q9Y3Z3	SAMHD1	Deoxynucleoside triphosphate triphosphohydrolase SAMHD1	SAMH1_HUMAN	34	-52.3544	0.476456	N	S
X / S	P01009	P01009	-1.06032	1.06032	2.59671e-08	3.45433e-07	28	P01009	SERPINA1	Alpha-1-antitrypsin	A1AT_HUMAN	39	-52.0476	0.479524	X	S
X / S	Q8WY22	Q8WY22	-2.35553	2.35553	2.7146e-08	3.58211e-07	24	Q8WY22	BRI3BP	BRI3-binding protein	BRI3B_HUMAN	3	-80.4604	0.195396	X	S
X / S	Q16873	Q16873	-2.00326	2.00326	2.73935e-08	3.58688e-07	23	Q16873	LTC4S	Leukotriene C4 synthase	LTC4S_HUMAN	1	-75.0564	0.249436	X	S
X / S	Q9UEY8	Q9UEY8	1.86171	1.86171	2.74737e-08	3.58688e-07	28	Q9UEY8	ADD3	Gamma-adducin	ADDG_HUMAN	32	263.437	3.63437	X	S
X / S	Q6DKI1	Q6DKI1	-2.52177	2.52177	2.76987e-08	3.60669e-07	20	Q6DKI1	RPL7L1	60S ribosomal protein L7-like 1	RL7L_HUMAN	3	-82.5871	0.174129	X	S
X / S	O43852	O43852	-1.11084	1.11084	2.79144e-08	3.62518e-07	28	O43852	CALU	Calumenin	CALU_HUMAN	20	-53.6977	0.463023	X	S
X / S	Q8WYP5	Q8WYP5	-1.34	1.34	2.8541e-08	3.69681e-07	21	Q8WYP5	AHCTF1	Protein ELYS	ELYS_HUMAN	20	-60.498	0.39502	X	S
N / S	Q14CZ8	Q14CZ8	-2.1315	2.1315	3.02981e-08	3.87344e-07	27	Q14CZ8	HEPACAM	Hepatocyte cell adhesion molecule	HECAM_HUMAN	16	-77.178	0.22822	N	S
N / S	P09455	P09455	-3.90848	3.90848	3.03949e-08	3.87574e-07	30	P09455	RBP1	Retinol-binding protein 1	RET1_HUMAN	17	-93.3407	0.0665934	N	S
X / S	Q16595	Q16595	-3.08699	3.08699	3.07402e-08	3.88707e-07	21	Q16595	FXN	Frataxin, mitochondrial	FRDA_HUMAN	5	-88.2315	0.117685	X	S
X / S	Q69YN4	Q69YN4	-1.3238	1.3238	3.07996e-08	3.88707e-07	26	Q69YN4	VIRMA	Protein virilizer homolog	VIR_HUMAN	16	-60.0518	0.399482	X	S
X / S	Q9NQT4	Q9NQT4	-1.46639	1.46639	3.059e-08	3.88707e-07	22	Q9NQT4	EXOSC5	Exosome complex component RRP46	EXOS5_HUMAN	6	-63.8112	0.361888	X	S
X / S	P49593	P49593	1.09432	1.09432	3.1145e-08	3.92061e-07	28	P49593	PPM1F	Protein phosphatase 1F	PPM1F_HUMAN	16	113.512	2.13512	X	S
X / S	P52789	P52789	-1.27649	1.27649	3.12489e-08	3.92366e-07	25	P52789	HK2	Hexokinase-2	HXK2_HUMAN	10	-58.7201	0.412799	X	S
X / S	Q9BZJ0	Q9BZJ0	-1.16375	1.16375	3.13417e-08	3.92529e-07	28	Q9BZJ0	CRNKL1	Crooked neck-like protein 1	CRNL1_HUMAN	12	-55.365	0.44635	X	S
X / S	Q9NUQ3	Q9NUQ3	-1.33517	1.33517	3.18574e-08	3.97975e-07	28	Q9NUQ3	TXLNG	Gamma-taxilin	TXLNG_HUMAN	10	-60.3653	0.396347	X	S
X / S	Q96C01	Q96C01	-1.54811	1.54811	3.19821e-08	3.98522e-07	28	Q96C01	FAM136A	Protein FAM136A	F136A_HUMAN	9	-65.8042	0.341958	X	S
X / S	P08311	P08311	-1.99493	1.99493	3.20912e-08	3.9887e-07	28	P08311	CTSG	Cathepsin G	CATG_HUMAN	11	-74.9121	0.250879	X	S
X / S	P12277	P12277	2.05502	2.05502	3.23006e-08	4.00463e-07	28	P12277	CKB	Creatine kinase B-type	KCRB_HUMAN	33	315.55	4.1555	X	S
X / S	Q9C040	Q9C040	1.32778	1.32778	3.53369e-08	4.29452e-07	28	Q9C040	TRIM2	Tripartite motif-containing protein 2	TRIM2_HUMAN	32	151.016	2.51016	X	S
X / S	Q9HA64	Q9HA64	1.07671	1.07671	3.62054e-08	4.36772e-07	28	Q9HA64	FN3KRP	Ketosamine-3-kinase	KT3K_HUMAN	11	110.923	2.10923	X	S
X / S	Q15029	Q15029	-1.18823	1.18823	3.65222e-08	4.39403e-07	28	Q15029	EFTUD2	116 kDa U5 small nuclear ribonucleoprotein component	U5S1_HUMAN	48	-56.116	0.43884	X	S
X / S	P46976	P46976	1.26058	1.26058	3.6866e-08	4.41495e-07	28	P46976	GYG1	Glycogenin-1	GLYG_HUMAN	13	139.592	2.39592	X	S
N / S	A0JNW5	A0JNW5	-2.11774	2.11774	3.73284e-08	4.45948e-07	21	A0JNW5	BLTP3B	Bridge-like lipid transfer protein family member 3B	BLT3B_HUMAN	3	-76.9592	0.230408	N	S
N / S	P05091	P05091	-2.18249	2.18249	3.77631e-08	4.50049e-07	30	P05091	ALDH2	Aldehyde dehydrogenase, mitochondrial	ALDH2_HUMAN	31	-77.9705	0.220295	N	S
X / S	Q9ULC3	Q9ULC3	1.35614	1.35614	3.79979e-08	4.51752e-07	28	Q9ULC3	RAB23	Ras-related protein Rab-23	RAB23_HUMAN	15	156	2.56	X	S
X / S	Q13263	Q13263	-1.9086	1.9086	3.81324e-08	4.52259e-07	28	Q13263	TRIM28	Transcription intermediary factor 1-beta	TIF1B_HUMAN	33	-73.3649	0.266351	X	S
N / S	Q9UI08	Q9UI08	-1.4759	1.4759	3.86642e-08	4.56367e-07	30	Q9UI08	EVL	Ena/VASP-like protein	EVL_HUMAN	9	-64.0491	0.359509	N	S
X / S	P35269	P35269	-1.65372	1.65372	3.90432e-08	4.5907e-07	26	P35269	GTF2F1	General transcription factor IIF subunit 1	T2FA_HUMAN	11	-68.2181	0.317819	X	S
N / S	Q9H9H4	Q9H9H4	-1.07213	1.07213	3.90797e-08	4.5907e-07	28	Q9H9H4	VPS37B	Vacuolar protein sorting-associated protein 37B	VP37B_HUMAN	11	-52.4383	0.475617	N	S
X / S	P16671	P16671	-4.33711	4.33711	3.93497e-08	4.6114e-07	20	P16671	CD36	Platelet glycoprotein 4	CD36_HUMAN	13	-95.0523	0.0494765	X	S
N / S	Q9H9C1	Q9H9C1	-1.1433	1.1433	4.01384e-08	4.69266e-07	24	Q9H9C1	VIPAS39	Spermatogenesis-defective protein 39 homolog	SPE39_HUMAN	8	-54.7278	0.452722	N	S
X / S	A0A0B4J1Y9	A0A0B4J1Y9	-1.58186	1.58186	4.06396e-08	4.71565e-07	25	A0A0B4J1Y9	IGHV3-72	Immunoglobulin heavy variable 3-72	HV372_HUMAN	2	-66.595	0.33405	X	S
X / S	Q9H4F8	Q9H4F8	3.02323	3.02323	4.13342e-08	4.77575e-07	28	Q9H4F8	SMOC1	SPARC-related modular calcium-binding protein 1	SMOC1_HUMAN	15	712.985	8.12985	X	S
X / S	Q9NYQ6	Q9NYQ6	-2.39599	2.39599	4.14852e-08	4.78197e-07	20	Q9NYQ6	CELSR1	Cadherin EGF LAG seven-pass G-type receptor 1	CELR1_HUMAN	22	-81.0008	0.189992	X	S
X / S	Q9NQX4	Q9NQX4	-2.43952	2.43952	4.21686e-08	4.82683e-07	26	Q9NQX4	MYO5C	Unconventional myosin-Vc	MYO5C_HUMAN	43	-81.5655	0.184345	X	S
X / S	Q96PC5	Q96PC5	-1.22068	1.22068	4.36801e-08	4.95534e-07	27	Q96PC5	MIA2	Melanoma inhibitory activity protein 2	MIA2_HUMAN	17	-57.0919	0.429081	X	S
X / S	O95302	O95302	-2.00998	2.00998	4.41987e-08	4.96681e-07	28	O95302	FKBP9	Peptidyl-prolyl cis-trans isomerase FKBP9	FKBP9_HUMAN	19	-75.1723	0.248277	X	S
N / S	P10114	P10114	-1.15089	1.15089	4.44764e-08	4.97107e-07	30	P10114	RAP2A	Ras-related protein Rap-2a	RAP2A_HUMAN	9	-54.9651	0.450349	N	S
X / S	Q9NWB6	Q9NWB6	-1.37058	1.37058	4.43919e-08	4.97107e-07	24	Q9NWB6	ARGLU1	Arginine and glutamate-rich protein 1	ARGL1_HUMAN	3	-61.3265	0.386735	X	S
X / S	Q9P0K7	Q9P0K7	-1.03151	1.03151	4.45396e-08	4.97107e-07	28	Q9P0K7	RAI14	Ankycorbin	RAI14_HUMAN	33	-51.0803	0.489197	X	S
X / S	O75152	O75152	-1.4909	1.4909	4.64505e-08	5.17261e-07	27	O75152	ZC3H11A	Zinc finger CCCH domain-containing protein 11A	ZC11A_HUMAN	7	-64.4209	0.355791	X	S
X / S	Q7L7V1	Q7L7V1	-1.82891	1.82891	4.79612e-08	5.30483e-07	25	Q7L7V1	DHX32	Putative pre-mRNA-splicing factor ATP-dependent RNA helicase DHX32	DHX32_HUMAN	4	-71.8522	0.281478	X	S
X / S	Q15637	Q15637	-1.23415	1.23415	4.95486e-08	5.43158e-07	28	Q15637	SF1	Splicing factor 1	SF01_HUMAN	14	-57.4908	0.425092	X	S
X / S	Q14676	Q14676	-1.12341	1.12341	4.97666e-08	5.44336e-07	21	Q14676	MDC1	Mediator of DNA damage checkpoint protein 1	MDC1_HUMAN	16	-54.0993	0.459007	X	S
N / S	Q8N0U7	Q8N0U7	-5.69134	5.69134	5.07527e-08	5.53891e-07	18	Q8N0U7	C1orf87	Uncharacterized protein C1orf87	CA087_HUMAN	24	-98.0648	0.0193524	N	S
X / S	Q8N111	Q8N111	1.06608	1.06608	5.19588e-08	5.6455e-07	28	Q8N111	CEND1	Cell cycle exit and neuronal differentiation protein 1	CEND_HUMAN	7	109.373	2.09373	X	S
X / S	Q13445	Q13445	-1.67249	1.67249	5.22803e-08	5.66793e-07	28	Q13445	TMED1	Transmembrane emp24 domain-containing protein 1	TMED1_HUMAN	7	-68.6289	0.313711	X	S
X / S	P36871	P36871	1.57211	1.57211	5.47525e-08	5.86993e-07	28	P36871	PGM1	Phosphoglucomutase-1	PGM1_HUMAN	43	197.339	2.97339	X	S
N / S	Q9Y6R7	Q9Y6R7	-1.89612	1.89612	5.48592e-08	5.86993e-07	30	Q9Y6R7	FCGBP	IgGFc-binding protein	FCGBP_HUMAN	26	-73.1335	0.268665	N	S
X / S	Q6P4Q7	Q6P4Q7	-2.08012	2.08012	5.55805e-08	5.93421e-07	17	Q6P4Q7	CNNM4	Metal transporter CNNM4	CNNM4_HUMAN	1	-76.3506	0.236494	X	S
X / S	Q8NE01	Q8NE01	-1.46876	1.46876	5.70264e-08	6.06229e-07	28	Q8NE01	CNNM3	Metal transporter CNNM3	CNNM3_HUMAN	19	-63.8707	0.361293	X	S
N / S	P78324	P78324	-2.12842	2.12842	5.76837e-08	6.11553e-07	29	P78324	SIRPA	Tyrosine-protein phosphatase non-receptor type substrate 1	SHPS1_HUMAN	20	-77.1292	0.228708	N	S
N / S	Q9NSD9	Q9NSD9	-1.29119	1.29119	5.77757e-08	6.11553e-07	30	Q9NSD9	FARSB	Phenylalanine--tRNA ligase beta subunit	SYFB_HUMAN	31	-59.1387	0.408613	N	S
X / S	Q9NX24	Q9NX24	-1.76458	1.76458	5.9283e-08	6.26161e-07	28	Q9NX24	NHP2	H/ACA ribonucleoprotein complex subunit 2	NHP2_HUMAN	6	-70.5687	0.294313	X	S
X / S	O00154	O00154	-1.56675	1.56675	5.98025e-08	6.30295e-07	28	O00154	ACOT7	Cytosolic acyl coenzyme A thioester hydrolase	BACH_HUMAN	12	-66.2432	0.337568	X	S
N / S	Q53GG5	Q53GG5	-1.46885	1.46885	6.0141e-08	6.32509e-07	30	Q53GG5	PDLIM3	PDZ and LIM domain protein 3	PDLI3_HUMAN	12	-63.8729	0.361271	N	S
X / S	P08697	P08697	-1.06346	1.06346	6.03097e-08	6.3267e-07	28	P08697	SERPINF2	Alpha-2-antiplasmin	A2AP_HUMAN	16	-52.1515	0.478485	X	S
X / S	Q6PJT7	Q6PJT7	-1.74562	1.74562	6.04135e-08	6.3267e-07	26	Q6PJT7	ZC3H14	Zinc finger CCCH domain-containing protein 14	ZC3HE_HUMAN	24	-70.1795	0.298205	X	S
X / S	Q68E01	Q68E01	-1.15128	1.15128	6.10711e-08	6.36847e-07	25	Q68E01	INTS3	Integrator complex subunit 3	INT3_HUMAN	16	-54.9775	0.450225	X	S
X / S	O43913	O43913	-1.94195	1.94195	6.19604e-08	6.44754e-07	21	O43913	ORC5	Origin recognition complex subunit 5	ORC5_HUMAN	4	-73.9736	0.260264	X	S
X / S	Q96QC0	Q96QC0	-1.00585	1.00585	6.26136e-08	6.47445e-07	26	Q96QC0	PPP1R10	Serine/threonine-protein phosphatase 1 regulatory subunit 10	PP1RA_HUMAN	11	-50.2023	0.497977	X	S
X / S	Q9Y5B6	Q9Y5B6	-1.29229	1.29229	6.25362e-08	6.47445e-07	26	Q9Y5B6	PAXBP1	PAX3- and PAX7-binding protein 1	PAXB1_HUMAN	7	-59.1698	0.408302	X	S
X / S	Q53FT3	Q53FT3	1.30984	1.30984	6.30263e-08	6.50347e-07	28	Q53FT3	HIKESHI	Protein Hikeshi	HIKES_HUMAN	5	147.915	2.47915	X	S
X / S	P15169	P15169	-1.64856	1.64856	6.44833e-08	6.62603e-07	21	P15169	CPN1	Carboxypeptidase N catalytic chain	CBPN_HUMAN	7	-68.1041	0.318959	X	S
X / S	P62068	P62068	1.09667	1.09667	6.46323e-08	6.62751e-07	28	P62068	USP46	Ubiquitin carboxyl-terminal hydrolase 46	UBP46_HUMAN	9	113.86	2.1386	X	S
X / S	Q12907	Q12907	-1.05269	1.05269	6.4803e-08	6.6312e-07	28	Q12907	LMAN2	Vesicular integral-membrane protein VIP36	LMAN2_HUMAN	18	-51.793	0.48207	X	S
N / S	Q8N111	Q8N111	3.09809	3.09809	6.59985e-08	6.73951e-07	30	Q8N111	CEND1	Cell cycle exit and neuronal differentiation protein 1	CEND_HUMAN	7	756.284	8.56284	N	S
X / S	Q9BWD1	Q9BWD1	2.0649	2.0649	7.03437e-08	7.10948e-07	28	Q9BWD1	ACAT2	Acetyl-CoA acetyltransferase, cytosolic	THIC_HUMAN	15	318.404	4.18404	X	S
X / S	O76031	O76031	-1.17892	1.17892	7.10863e-08	7.15515e-07	28	O76031	CLPX	ATP-dependent Clp protease ATP-binding subunit clpX-like, mitochondrial	CLPX_HUMAN	16	-55.8317	0.441683	X	S
X / S	Q9UBF2	Q9UBF2	-1.01872	1.01872	7.24719e-08	7.25013e-07	28	Q9UBF2	COPG2	Coatomer subunit gamma-2	COPG2_HUMAN	42	-50.6445	0.493555	X	S
N / S	Q9NYB9	Q9NYB9	-1.20229	1.20229	7.28049e-08	7.26867e-07	30	Q9NYB9	ABI2	Abl interactor 2	ABI2_HUMAN	14	-56.5414	0.434586	N	S
X / S	Q9BTC0	Q9BTC0	-1.04493	1.04493	7.32588e-08	7.29268e-07	25	Q9BTC0	DIDO1	Death-inducer obliterator 1	DIDO1_HUMAN	23	-51.5333	0.484667	X	S
X / S	Q9NW68	Q9NW68	-2.62229	2.62229	7.34601e-08	7.29268e-07	18	Q9NW68	BSDC1	BSD domain-containing protein 1	BSDC1_HUMAN	1	-83.759	0.16241	X	S
X / S	Q96ST3	Q96ST3	-1.82866	1.82866	7.38873e-08	7.31737e-07	26	Q96ST3	SIN3A	Paired amphipathic helix protein Sin3a	SIN3A_HUMAN	28	-71.8473	0.281527	X	S
X / S	P49711	P49711	-1.69875	1.69875	7.44082e-08	7.35416e-07	24	P49711	CTCF	Transcriptional repressor CTCF	CTCF_HUMAN	7	-69.1946	0.308054	X	S
X / S	Q7Z7N9	Q7Z7N9	-1.10162	1.10162	7.875e-08	7.73668e-07	24	Q7Z7N9	TMEM179B	Transmembrane protein 179B	T179B_HUMAN	1	-53.4006	0.465994	X	S
X / S	O00168	O00168	2.72635	2.72635	8.03029e-08	7.84228e-07	26	O00168	FXYD1	Phospholemman	PLM_HUMAN	1	561.78	6.6178	X	S
N / S	P21266	P21266	-1.95122	1.95122	8.08996e-08	7.88491e-07	30	P21266	GSTM3	Glutathione S-transferase Mu 3	GSTM3_HUMAN	24	-74.1402	0.258598	N	S
X / S	Q13491	Q13491	1.70743	1.70743	8.13536e-08	7.91349e-07	28	Q13491	GPM6B	Neuronal membrane glycoprotein M6-b	GPM6B_HUMAN	6	226.577	3.26577	X	S
X / S	O43660	O43660	-1.19313	1.19313	8.18501e-08	7.92959e-07	28	O43660	PLRG1	Pleiotropic regulator 1	PLRG1_HUMAN	14	-56.2646	0.437354	X	S
X / S	Q02252	Q02252	1.98445	1.98445	8.21526e-08	7.92959e-07	28	Q02252	ALDH6A1	Methylmalonate-semialdehyde dehydrogenase [acylating], mitochondrial	MMSA_HUMAN	33	295.711	3.95711	X	S
X / S	O95831	O95831	-1.38815	1.38815	8.31391e-08	7.99239e-07	28	O95831	AIFM1	Apoptosis-inducing factor 1, mitochondrial	AIFM1_HUMAN	29	-61.7947	0.382053	X	S
X / S	O15504	O15504	-2.01353	2.01353	8.31159e-08	7.99239e-07	19	O15504	NUP42	Nucleoporin NUP42	NUP42_HUMAN	2	-75.2333	0.247667	X	S
X / S	Q9Y2Q3	Q9Y2Q3	-1.14913	1.14913	8.3939e-08	8.05356e-07	28	Q9Y2Q3	GSTK1	Glutathione S-transferase kappa 1	GSTK1_HUMAN	15	-54.9104	0.450896	X	S
N / S	O76038	O76038	3.51749	3.51749	8.4269e-08	8.06949e-07	20	O76038	SCGN	Secretagogin	SEGN_HUMAN	21	1045.17	11.4517	N	S
X / S	P05783	P05783	-4.62721	4.62721	8.64076e-08	8.22627e-07	21	P05783	KRT18	Keratin, type I cytoskeletal 18	K1C18_HUMAN	38	-95.9536	0.0404641	X	S
N / S	Q06278	Q06278	1.27755	1.27755	8.63734e-08	8.22627e-07	30	Q06278	AOX1	Aldehyde oxidase	AOXA_HUMAN	10	142.427	2.42427	N	S
X / S	Q9Y2R4	Q9Y2R4	-1.13507	1.13507	9.14018e-08	8.63493e-07	24	Q9Y2R4	DDX52	Probable ATP-dependent RNA helicase DDX52	DDX52_HUMAN	4	-54.4688	0.455312	X	S
N / S	Q96H79	Q96H79	-1.04797	1.04797	9.20797e-08	8.6823e-07	25	Q96H79	ZC3HAV1L	Zinc finger CCCH-type antiviral protein 1-like	ZCCHL_HUMAN	7	-51.6353	0.483647	N	S
N / S	P10636	P10636	-2.63995	2.63995	9.3589e-08	8.79093e-07	25	P10636	MAPT	Microtubule-associated protein tau	TAU_HUMAN	16	-83.9566	0.160434	N	S
X / S	P21333	P21333	-1.30649	1.30649	9.48404e-08	8.82428e-07	28	P21333	FLNA	Filamin-A	FLNA_HUMAN	146	-59.5697	0.404303	X	S
X / S	P53701	P53701	-3.04822	3.04822	9.42401e-08	8.82428e-07	24	P53701	HCCS	Holocytochrome c-type synthase	CCHL_HUMAN	13	-87.9109	0.120891	X	S
X / S	Q8TCC3	Q8TCC3	-1.3044	1.3044	9.45428e-08	8.82428e-07	28	Q8TCC3	MRPL30	39S ribosomal protein L30, mitochondrial	RM30_HUMAN	2	-59.511	0.40489	X	S
N / S	Q9NRN5	Q9NRN5	-1.58107	1.58107	9.47312e-08	8.82428e-07	18	Q9NRN5	OLFML3	Olfactomedin-like protein 3	OLFL3_HUMAN	13	-66.5765	0.334235	N	S
X / S	Q92979	Q92979	-1.73689	1.73689	9.45989e-08	8.82428e-07	22	Q92979	EMG1	Ribosomal RNA small subunit methyltransferase NEP1	NEP1_HUMAN	3	-69.9985	0.300015	X	S
X / S	Q0ZGT2	Q0ZGT2	-1.41079	1.41079	9.59278e-08	8.88692e-07	28	Q0ZGT2	NEXN	Nexilin	NEXN_HUMAN	12	-62.3895	0.376105	X	S
X / S	Q9BSY4	Q9BSY4	-1.5761	1.5761	9.60553e-08	8.88692e-07	23	Q9BSY4	CHCHD5	Coiled-coil-helix-coiled-coil-helix domain-containing protein 5	CHCH5_HUMAN	5	-66.4613	0.335387	X	S
X / S	Q86U44	Q86U44	-1.44666	1.44666	9.81226e-08	9.00727e-07	24	Q86U44	METTL3	N6-adenosine-methyltransferase catalytic subunit	MTA70_HUMAN	14	-63.3131	0.366869	X	S
X / S	Q8WUD6	Q8WUD6	1.88709	1.88709	9.82711e-08	9.00727e-07	26	Q8WUD6	CHPT1	Cholinephosphotransferase 1	CHPT1_HUMAN	2	269.889	3.69889	X	S
X / S	P17010	P17010	-2.38908	2.38908	9.78421e-08	9.00727e-07	19	P17010	ZFX	Zinc finger X-chromosomal protein	ZFX_HUMAN	2	-80.9096	0.190904	X	S
X / S	Q9NVP1	Q9NVP1	-1.38762	1.38762	9.99663e-08	9.11174e-07	28	Q9NVP1	DDX18	ATP-dependent RNA helicase DDX18	DDX18_HUMAN	15	-61.7805	0.382195	X	S
N / S	O60610	O60610	2.48792	2.48792	1.00544e-07	9.13928e-07	30	O60610	DIAPH1	Protein diaphanous homolog 1	DIAP1_HUMAN	48	460.969	5.60969	N	S
X / S	Q9NVU7	Q9NVU7	-1.68134	1.68134	1.0064e-07	9.13928e-07	20	Q9NVU7	SDAD1	Protein SDA1 homolog	SDA1_HUMAN	3	-68.8208	0.311792	X	S
X / S	Q12789	Q12789	-1.05892	1.05892	1.01925e-07	9.23898e-07	28	Q12789	GTF3C1	General transcription factor 3C polypeptide 1	TF3C1_HUMAN	32	-52.0009	0.479991	X	S
X / S	A0A0C4DH31	A0A0C4DH31	-1.82153	1.82153	1.02136e-07	9.24102e-07	22	A0A0C4DH31	IGHV1-18	Immunoglobulin heavy variable 1-18	HV118_HUMAN	1	-71.708	0.28292	X	S
X / S	O15127	O15127	-1.64409	1.64409	1.05517e-07	9.49457e-07	28	O15127	SCAMP2	Secretory carrier-associated membrane protein 2	SCAM2_HUMAN	4	-68.0053	0.319947	X	S
X / S	Q14966	Q14966	-1.11804	1.11804	1.05403e-07	9.49457e-07	26	Q14966	ZNF638	Zinc finger protein 638	ZN638_HUMAN	33	-53.928	0.46072	X	S
X / S	Q9HBR0	Q9HBR0	-1.65819	1.65819	1.05509e-07	9.49457e-07	28	Q9HBR0	SLC38A10	Putative sodium-coupled neutral amino acid transporter 10	S38AA_HUMAN	11	-68.3163	0.316837	X	S
N / S	O15020	O15020	-1.00296	1.00296	1.07089e-07	9.61848e-07	30	O15020	SPTBN2	Spectrin beta chain, non-erythrocytic 2	SPTN2_HUMAN	63	-50.1023	0.498977	N	S
N / S	Q16555	Q16555	-1.42065	1.42065	1.07931e-07	9.65883e-07	30	Q16555	DPYSL2	Dihydropyrimidinase-related protein 2	DPYL2_HUMAN	33	-62.6456	0.373544	N	S
N / S	Q92561	Q92561	1.27288	1.27288	1.08563e-07	9.69779e-07	30	Q92561	PHYHIP	Phytanoyl-CoA hydroxylase-interacting protein	PHYIP_HUMAN	7	141.644	2.41644	N	S
N / S	P02686	P02686	-7.85023	7.85023	1.09029e-07	9.72177e-07	24	P02686	MBP	Myelin basic protein	MBP_HUMAN	16	-99.5666	0.00433357	N	S
N / S	Q6UXB8	Q6UXB8	2.54771	2.54771	1.09322e-07	9.73027e-07	30	Q6UXB8	PI16	Peptidase inhibitor 16	PI16_HUMAN	11	484.705	5.84705	N	S
X / S	Q969X6	Q969X6	-1.25982	1.25982	1.10045e-07	9.77693e-07	24	Q969X6	UTP4	U3 small nucleolar RNA-associated protein 4 homolog	UTP4_HUMAN	4	-58.2404	0.417596	X	S
X / S	O00423	O00423	-1.93139	1.93139	1.10432e-07	9.79363e-07	24	O00423	EML1	Echinoderm microtubule-associated protein-like 1	EMAL1_HUMAN	19	-73.7824	0.262176	X	S
X / S	P02775	P02775	-1.24802	1.24802	1.12084e-07	9.92227e-07	28	P02775	PPBP	Platelet basic protein	CXCL7_HUMAN	5	-57.8975	0.421025	X	S
N / S	P36021	P36021	-1.42633	1.42633	1.14653e-07	1.00952e-06	30	P36021	SLC16A2	Monocarboxylate transporter 8	MOT8_HUMAN	4	-62.7924	0.372076	N	S
X / S	Q6PJW8	Q6PJW8	-1.94602	1.94602	1.15843e-07	1.01455e-06	26	Q6PJW8	CNST	Consortin	CNST_HUMAN	3	-74.047	0.25953	X	S
X / S	P17480	P17480	-1.44959	1.44959	1.16142e-07	1.01536e-06	28	P17480	UBTF	Nucleolar transcription factor 1	UBF1_HUMAN	23	-63.3875	0.366125	X	S
X / S	Q99996	Q99996	-1.28421	1.28421	1.19206e-07	1.03663e-06	28	Q99996	AKAP9	A-kinase anchor protein 9	AKAP9_HUMAN	70	-58.9405	0.410595	X	S
X / S	P01714	P01714	-1.18357	1.18357	1.20987e-07	1.05026e-06	28	P01714	IGLV3-19	Immunoglobulin lambda variable 3-19	LV319_HUMAN	2	-55.9739	0.440261	X	S
X / S	Q9P2E9	Q9P2E9	-1.14	1.14	1.22199e-07	1.05891e-06	28	Q9P2E9	RRBP1	Ribosome-binding protein 1	RRBP1_HUMAN	46	-54.624	0.45376	X	S
X / S	P16930	P16930	1.46038	1.46038	1.24363e-07	1.07332e-06	28	P16930	FAH	Fumarylacetoacetase	FAAA_HUMAN	20	175.181	2.75181	X	S
X / S	Q08J23	Q08J23	-1.18249	1.18249	1.24516e-07	1.07332e-06	28	Q08J23	NSUN2	RNA cytosine C(5)-methyltransferase NSUN2	NSUN2_HUMAN	34	-55.941	0.44059	X	S
X / S	Q14692	Q14692	-1.07261	1.07261	1.28304e-07	1.10404e-06	21	Q14692	BMS1	Ribosome biogenesis protein BMS1 homolog	BMS1_HUMAN	11	-52.4542	0.475458	X	S
X / S	O95861	O95861	1.28272	1.28272	1.30517e-07	1.11722e-06	28	O95861	BPNT1	3'(2'),5'-bisphosphate nucleotidase 1	BPNT1_HUMAN	17	143.297	2.43297	X	S
N / S	Q6KCM7	Q6KCM7	-1.41333	1.41333	1.30459e-07	1.11722e-06	30	Q6KCM7	SLC25A25	Calcium-binding mitochondrial carrier protein SCaMC-2	SCMC2_HUMAN	17	-62.4557	0.375443	N	S
X / S	A1X283	A1X283	-1.61343	1.61343	1.31701e-07	1.1254e-06	27	A1X283	SH3PXD2B	SH3 and PX domain-containing protein 2B	SPD2B_HUMAN	26	-67.3179	0.326821	X	S
N / S	O00533	O00533	4.8604	4.8604	1.32683e-07	1.12792e-06	30	O00533	CHL1	Neural cell adhesion molecule L1-like protein	NCHL1_HUMAN	41	2804.86	29.0486	N	S
N / S	Q9Y285	Q9Y285	-1.18067	1.18067	1.32461e-07	1.12792e-06	30	Q9Y285	FARSA	Phenylalanine--tRNA ligase alpha subunit	SYFA_HUMAN	20	-55.8854	0.441146	N	S
X / S	P42330	P42330	2.74217	2.74217	1.38576e-07	1.16993e-06	26	P42330	AKR1C3	Aldo-keto reductase family 1 member C3	AK1C3_HUMAN	16	569.076	6.69076	X	S
X / S	Q01581	Q01581	1.52185	1.52185	1.40112e-07	1.17886e-06	28	Q01581	HMGCS1	Hydroxymethylglutaryl-CoA synthase, cytoplasmic	HMCS1_HUMAN	15	187.159	2.87159	X	S
X / S	Q8N163	Q8N163	-1.31444	1.31444	1.40037e-07	1.17886e-06	28	Q8N163	CCAR2	Cell cycle and apoptosis regulator protein 2	CCAR2_HUMAN	35	-59.7918	0.402082	X	S
N / S	P05230	P05230	-1.89568	1.89568	1.41243e-07	1.18432e-06	28	P05230	FGF1	Fibroblast growth factor 1	FGF1_HUMAN	8	-73.1253	0.268747	N	S
X / S	Q9BV23	Q9BV23	-1.62299	1.62299	1.42578e-07	1.19349e-06	23	Q9BV23	ABHD6	Monoacylglycerol lipase ABHD6	ABHD6_HUMAN	10	-67.5338	0.324662	X	S
X / S	Q16527	Q16527	-2.4123	2.4123	1.44375e-07	1.20456e-06	28	Q16527	CSRP2	Cysteine and glycine-rich protein 2	CSRP2_HUMAN	11	-81.2143	0.187857	X	S
X / S	Q7Z4V5	Q7Z4V5	-1.33829	1.33829	1.44635e-07	1.20456e-06	28	Q7Z4V5	HDGFL2	Hepatoma-derived growth factor-related protein 2	HDGR2_HUMAN	16	-60.4511	0.395489	X	S
X / S	O76021	O76021	-1.32439	1.32439	1.45207e-07	1.20728e-06	28	O76021	RSL1D1	Ribosomal L1 domain-containing protein 1	RL1D1_HUMAN	19	-60.0682	0.399318	X	S
X / S	P41222	P41222	4.31751	4.31751	1.48046e-07	1.22468e-06	28	P41222	PTGDS	Prostaglandin-H2 D-isomerase	PTGDS_HUMAN	7	1893.89	19.9389	X	S
X / S	O75369	O75369	-2.02898	2.02898	1.50187e-07	1.2303e-06	28	O75369	FLNB	Filamin-B	FLNB_HUMAN	152	-75.4972	0.245028	X	S
X / S	P13611	P13611	4.63841	4.63841	1.50175e-07	1.2303e-06	28	P13611	VCAN	Versican core protein	CSPG2_HUMAN	38	2390.58	24.9058	X	S
X / S	Q6DKJ4	Q6DKJ4	-1.77343	1.77343	1.49796e-07	1.2303e-06	28	Q6DKJ4	NXN	Nucleoredoxin	NXN_HUMAN	18	-70.7488	0.292512	X	S
X / S	Q6ZVM7	Q6ZVM7	-1.26646	1.26646	1.50225e-07	1.2303e-06	28	Q6ZVM7	TOM1L2	TOM1-like protein 2	TM1L2_HUMAN	18	-58.4321	0.415679	X	S
X / S	Q99969	Q99969	1.92093	1.92093	1.49159e-07	1.2303e-06	28	Q99969	RARRES2	Retinoic acid receptor responder protein 2	RARR2_HUMAN	4	278.667	3.78667	X	S
X / S	Q15291	Q15291	-2.36381	2.36381	1.49991e-07	1.2303e-06	23	Q15291	RBBP5	Retinoblastoma-binding protein 5	RBBP5_HUMAN	11	-80.5723	0.194277	X	S
X / S	Q5T9L3	Q5T9L3	-2.33318	2.33318	1.50566e-07	1.23104e-06	28	Q5T9L3	WLS	Protein wntless homolog	WLS_HUMAN	11	-80.1554	0.198446	X	S
X / S	Q9NXR8	Q9NXR8	-1.99371	1.99371	1.54768e-07	1.25683e-06	28	Q9NXR8	ING3	Inhibitor of growth protein 3	ING3_HUMAN	2	-74.8908	0.251092	X	S
X / S	Q9BQ67	Q9BQ67	-1.16468	1.16468	1.58403e-07	1.28023e-06	28	Q9BQ67	GRWD1	Glutamate-rich WD repeat-containing protein 1	GRWD1_HUMAN	9	-55.3938	0.446062	X	S
X / S	Q03154	Q03154	1.2314	1.2314	1.60188e-07	1.29042e-06	28	Q03154	ACY1	Aminoacylase-1	ACY1_HUMAN	22	134.795	2.34795	X	S
X / S	Q15424	Q15424	-1.40044	1.40044	1.61357e-07	1.29559e-06	28	Q15424	SAFB	Scaffold attachment factor B1	SAFB1_HUMAN	12	-62.1186	0.378814	X	S
X / S	P35612	P35612	-2.42124	2.42124	1.6589e-07	1.3255e-06	28	P35612	ADD2	Beta-adducin	ADDB_HUMAN	31	-81.3304	0.186696	X	S
X / S	Q9NRX4	Q9NRX4	1.36008	1.36008	1.66823e-07	1.32931e-06	28	Q9NRX4	PHPT1	14 kDa phosphohistidine phosphatase	PHP14_HUMAN	7	156.699	2.56699	X	S
X / S	Q15459	Q15459	-1.11381	1.11381	1.67985e-07	1.33574e-06	28	Q15459	SF3A1	Splicing factor 3A subunit 1	SF3A1_HUMAN	33	-53.7928	0.462072	X	S
N / S	Q71RC9	Q71RC9	-1.17795	1.17795	1.69538e-07	1.34591e-06	22	Q71RC9	SMIM5	Small integral membrane protein 5	SMIM5_HUMAN	2	-55.8022	0.441978	N	S
X / S	P21926	P21926	-1.02326	1.02326	1.71665e-07	1.35624e-06	28	P21926	CD9	CD9 antigen	CD9_HUMAN	6	-50.7996	0.492004	X	S
X / S	Q16656	Q16656	-1.67495	1.67495	1.75645e-07	1.38324e-06	23	Q16656	NRF1	Nuclear respiratory factor 1	NRF1_HUMAN	6	-68.6823	0.313177	X	S
X / S	P17931	P17931	2.25621	2.25621	1.77585e-07	1.39628e-06	28	P17931	LGALS3	Galectin-3	LEG3_HUMAN	8	377.736	4.77736	X	S
X / S	Q9H9Q2	Q9H9Q2	-1.34469	1.34469	1.78565e-07	1.40175e-06	25	Q9H9Q2	COPS7B	COP9 signalosome complex subunit 7b	CSN7B_HUMAN	8	-60.6262	0.393738	X	S
X / S	O43665	O43665	-1.02794	1.02794	1.78912e-07	1.40224e-06	28	O43665	RGS10	Regulator of G-protein signaling 10	RGS10_HUMAN	7	-50.9589	0.490411	X	S
X / S	P55081	P55081	-1.21294	1.21294	1.79264e-07	1.40276e-06	28	P55081	MFAP1	Microfibrillar-associated protein 1	MFAP1_HUMAN	10	-56.8612	0.431388	X	S
X / S	Q9H3G5	Q9H3G5	-2.78928	2.78928	1.81664e-07	1.41533e-06	28	Q9H3G5	CPVL	Probable serine carboxypeptidase CPVL	CPVL_HUMAN	16	-85.5341	0.144659	X	S
X / S	Q9BXP5	Q9BXP5	-1.29469	1.29469	1.87631e-07	1.44633e-06	28	Q9BXP5	SRRT	Serrate RNA effector molecule homolog	SRRT_HUMAN	36	-59.2376	0.407624	X	S
N / S	Q9UD71	Q9UD71	1.28663	1.28663	1.8777e-07	1.44633e-06	30	Q9UD71	PPP1R1B	Protein phosphatase 1 regulatory subunit 1B	PPR1B_HUMAN	8	143.958	2.43958	N	S
X / S	P23352	P23352	-1.59648	1.59648	1.87403e-07	1.44633e-06	15	P23352	ANOS1	Anosmin-1	KALM_HUMAN	22	-66.9318	0.330682	X	S
X / S	Q9Y6A4	Q9Y6A4	-1.29893	1.29893	1.90253e-07	1.46316e-06	27	Q9Y6A4	CFAP20	Cilia- and flagella-associated protein 20	CFA20_HUMAN	7	-59.3572	0.406428	X	S
X / S	P01893	P01893	-1.53561	1.53561	1.9135e-07	1.46931e-06	28	P01893	HLA-H	Putative HLA class I histocompatibility antigen, alpha chain H	HLAH_HUMAN	2	-65.5067	0.344933	X	S
X / S	P08246	P08246	-2.46156	2.46156	1.9262e-07	1.47675e-06	28	P08246	ELANE	Neutrophil elastase	ELNE_HUMAN	8	-81.845	0.18155	X	S
X / S	Q9NWZ5	Q9NWZ5	-2.20556	2.20556	1.96081e-07	1.49862e-06	23	Q9NWZ5	UCKL1	Uridine-cytidine kinase-like 1	UCKL1_HUMAN	11	-78.32	0.2168	X	S
X / S	Q9Y2U5	Q9Y2U5	1.56911	1.56911	1.95897e-07	1.49862e-06	16	Q9Y2U5	MAP3K2	Mitogen-activated protein kinase kinase kinase 2	M3K2_HUMAN	1	196.721	2.96721	X	S
X / S	P16402	P16402	-2.06173	2.06173	1.98883e-07	1.51533e-06	28	P16402	H1-3	Histone H1.3	H13_HUMAN	11	-76.0472	0.239528	X	S
X / S	Q04828	Q04828	3.06819	3.06819	1.99675e-07	1.51901e-06	28	Q04828	AKR1C1	Aldo-keto reductase family 1 member C1	AK1C1_HUMAN	25	738.719	8.38719	X	S
X / S	Q96FV9	Q96FV9	-1.25937	1.25937	2.02331e-07	1.53447e-06	28	Q96FV9	THOC1	THO complex subunit 1	THOC1_HUMAN	10	-58.2273	0.417727	X	S
X / S	O14929	O14929	-1.25219	1.25219	2.0425e-07	1.54664e-06	26	O14929	HAT1	Histone acetyltransferase type B catalytic subunit	HAT1_HUMAN	6	-58.019	0.41981	X	S
N / S	Q9C0E8	Q9C0E8	-1.16601	1.16601	2.06357e-07	1.55542e-06	30	Q9C0E8	LNPK	Endoplasmic reticulum junction formation protein lunapark	LNP_HUMAN	15	-55.4349	0.445651	N	S
X / S	P32780	P32780	-2.2325	2.2325	2.13376e-07	1.59853e-06	20	P32780	GTF2H1	General transcription factor IIH subunit 1	TF2H1_HUMAN	2	-78.721	0.21279	X	S
X / S	Q13451	Q13451	-1.454	1.454	2.16056e-07	1.6137e-06	28	Q13451	FKBP5	Peptidyl-prolyl cis-trans isomerase FKBP5	FKBP5_HUMAN	17	-63.4992	0.365008	X	S
X / S	P61964	P61964	-1.84156	1.84156	2.17842e-07	1.62457e-06	28	P61964	WDR5	WD repeat-containing protein 5	WDR5_HUMAN	12	-72.0981	0.279019	X	S
X / S	P08637	P08637	-1.19115	1.19115	2.21478e-07	1.64222e-06	25	P08637	FCGR3A	Low affinity immunoglobulin gamma Fc region receptor III-A	FCG3A_HUMAN	3	-56.2048	0.437952	X	S
X / S	Q05519	Q05519	-1.02997	1.02997	2.20636e-07	1.64222e-06	28	Q05519	SRSF11	Serine/arginine-rich splicing factor 11	SRS11_HUMAN	9	-51.0279	0.489721	X	S
X / S	Q92769	Q92769	-1.11417	1.11417	2.21877e-07	1.64222e-06	28	Q92769	HDAC2	Histone deacetylase 2	HDAC2_HUMAN	9	-53.8042	0.461958	X	S
X / S	P00734	P00734	-1.41413	1.41413	2.23472e-07	1.64839e-06	28	P00734	F2	Prothrombin	THRB_HUMAN	34	-62.4765	0.375235	X	S
X / S	Q13523	Q13523	-1.38845	1.38845	2.23162e-07	1.64839e-06	28	Q13523	PRPF4B	Serine/threonine-protein kinase PRP4 homolog	PRP4B_HUMAN	22	-61.8024	0.381976	X	S
X / S	Q14141	Q14141	-1.22779	1.22779	2.26168e-07	1.6618e-06	26	Q14141	SEPTIN6	Septin-6	SEPT6_HUMAN	5	-57.3029	0.426971	X	S
X / S	Q99543	Q99543	-1.11501	1.11501	2.30009e-07	1.68719e-06	26	Q99543	DNAJC2	DnaJ homolog subfamily C member 2	DNJC2_HUMAN	13	-53.8313	0.461687	X	S
X / S	P67809	P67809	-1.07978	1.07978	2.3191e-07	1.6986e-06	28	P67809	YBX1	Y-box-binding protein 1	YBOX1_HUMAN	13	-52.6898	0.473102	X	S
X / S	Q9GZM5	Q9GZM5	-1.28252	1.28252	2.33533e-07	1.70795e-06	28	Q9GZM5	YIPF3	Protein YIPF3	YIPF3_HUMAN	5	-58.8922	0.411078	X	S
X / S	Q05048	Q05048	-1.07236	1.07236	2.34503e-07	1.7125e-06	28	Q05048	CSTF1	Cleavage stimulation factor subunit 1	CSTF1_HUMAN	14	-52.4459	0.475541	X	S
N / S	Q9GZT4	Q9GZT4	1.43281	1.43281	2.34882e-07	1.71272e-06	30	Q9GZT4	SRR	Serine racemase	SRR_HUMAN	11	169.973	2.69973	N	S
X / S	Q9BRT6	Q9BRT6	-1.14693	1.14693	2.35641e-07	1.71572e-06	26	Q9BRT6	LLPH	Protein LLP homolog	LLPH_HUMAN	2	-54.8414	0.451586	X	S
X / S	Q9BRJ6	Q9BRJ6	-3.0197	3.0197	2.38194e-07	1.72861e-06	25	Q9BRJ6	C7orf50	Uncharacterized protein C7orf50	CG050_HUMAN	7	-87.6695	0.123305	X	S
N / S	Q9NXU5	Q9NXU5	5.0753	5.0753	2.38466e-07	1.72861e-06	30	Q9NXU5	ARL15	ADP-ribosylation factor-like protein 15	ARL15_HUMAN	12	3271.45	33.7145	N	S
X / S	Q9UBI6	Q9UBI6	1.53543	1.53543	2.40437e-07	1.74034e-06	28	Q9UBI6	GNG12	Guanine nucleotide-binding protein G(I)/G(S)/G(O) subunit gamma-12	GBG12_HUMAN	6	189.875	2.89875	X	S
X / S	Q13683	Q13683	2.09993	2.09993	2.41588e-07	1.74611e-06	28	Q13683	ITGA7	Integrin alpha-7	ITA7_HUMAN	27	328.69	4.2869	X	S
X / S	P40424	P40424	-1.86182	1.86182	2.42e-07	1.74651e-06	23	P40424	PBX1	Pre-B-cell leukemia transcription factor 1	PBX1_HUMAN	8	-72.4871	0.275129	X	S
X / S	Q01130	Q01130	-1.20669	1.20669	2.47226e-07	1.78162e-06	28	Q01130	SRSF2	Serine/arginine-rich splicing factor 2	SRSF2_HUMAN	7	-56.674	0.43326	X	S
X / S	Q08257	Q08257	1.01062	1.01062	2.51815e-07	1.81204e-06	28	Q08257	CRYZ	Quinone oxidoreductase	QOR_HUMAN	21	101.478	2.01478	X	S
X / S	Q9Y657	Q9Y657	-2.11415	2.11415	2.52308e-07	1.81293e-06	26	Q9Y657	SPIN1	Spindlin-1	SPIN1_HUMAN	8	-76.9018	0.230982	X	S
N / S	Q14699	Q14699	-2.80367	2.80367	2.56244e-07	1.83319e-06	29	Q14699	RFTN1	Raftlin	RFTN1_HUMAN	22	-85.6778	0.143222	N	S
X / S	Q9H479	Q9H479	1.08093	1.08093	2.58498e-07	1.84663e-06	28	Q9H479	FN3K	Fructosamine-3-kinase	FN3K_HUMAN	12	111.54	2.1154	X	S
X / S	P49419	P49419	1.32364	1.32364	2.62898e-07	1.87263e-06	28	P49419	ALDH7A1	Alpha-aminoadipic semialdehyde dehydrogenase	AL7A1_HUMAN	34	150.297	2.50297	X	S
N / S	Q13555	Q13555	-1.07056	1.07056	2.66082e-07	1.88711e-06	30	Q13555	CAMK2G	Calcium/calmodulin-dependent protein kinase type II subunit gamma	KCC2G_HUMAN	23	-52.3866	0.476134	N	S
X / S	P51572	P51572	-1.07212	1.07212	2.75556e-07	1.94589e-06	28	P51572	BCAP31	B-cell receptor-associated protein 31	BAP31_HUMAN	14	-52.438	0.47562	X	S
X / S	O43172	O43172	-1.22068	1.22068	2.81707e-07	1.97235e-06	28	O43172	PRPF4	U4/U6 small nuclear ribonucleoprotein Prp4	PRP4_HUMAN	18	-57.0918	0.429082	X	S
X / S	Q8WYA6	Q8WYA6	-1.28183	1.28183	2.8094e-07	1.97235e-06	28	Q8WYA6	CTNNBL1	Beta-catenin-like protein 1	CTBL1_HUMAN	18	-58.8726	0.411274	X	S
X / S	Q9BQG0	Q9BQG0	-1.51787	1.51787	2.80469e-07	1.97235e-06	28	Q9BQG0	MYBBP1A	Myb-binding protein 1A	MBB1A_HUMAN	38	-65.08	0.3492	X	S
X / S	Q9Y606	Q9Y606	-1.63829	1.63829	2.80083e-07	1.97235e-06	26	Q9Y606	PUS1	Pseudouridylate synthase 1 homolog	PUS1_HUMAN	10	-67.8763	0.321237	X	S
X / S	Q5VT52	Q5VT52	-1.50302	1.50302	2.81321e-07	1.97235e-06	25	Q5VT52	RPRD2	Regulation of nuclear pre-mRNA domain-containing protein 2	RPRD2_HUMAN	17	-64.7186	0.352814	X	S
X / S	Q15287	Q15287	-1.09033	1.09033	2.87196e-07	2.00224e-06	28	Q15287	RNPS1	RNA-binding protein with serine-rich domain 1	RNPS1_HUMAN	7	-53.0348	0.469652	X	S
X / S	Q86V81	Q86V81	-1.21558	1.21558	2.95643e-07	2.0553e-06	28	Q86V81	ALYREF	THO complex subunit 4	THOC4_HUMAN	12	-56.9399	0.430601	X	S
N / S	Q9H4F8	Q9H4F8	2.28015	2.28015	2.98429e-07	2.06882e-06	30	Q9H4F8	SMOC1	SPARC-related modular calcium-binding protein 1	SMOC1_HUMAN	15	385.728	4.85728	N	S
X / S	Q9UBR2	Q9UBR2	-1.40855	1.40855	3.0044e-07	2.07984e-06	28	Q9UBR2	CTSZ	Cathepsin Z	CATZ_HUMAN	10	-62.3309	0.376691	X	S
N / S	P49023	P49023	-1.04773	1.04773	3.009e-07	2.0801e-06	30	P49023	PXN	Paxillin	PAXI_HUMAN	18	-51.6272	0.483728	N	S
X / S	O60231	O60231	-1.41209	1.41209	3.0305e-07	2.0891e-06	23	O60231	DHX16	Pre-mRNA-splicing factor ATP-dependent RNA helicase DHX16	DHX16_HUMAN	11	-62.4234	0.375766	X	S
X / S	Q96KP4	Q96KP4	1.07465	1.07465	3.03667e-07	2.09042e-06	28	Q96KP4	CNDP2	Cytosolic non-specific dipeptidase	CNDP2_HUMAN	34	110.621	2.10621	X	S
N / S	Q8NHP8	Q8NHP8	-1.15654	1.15654	3.10112e-07	2.12587e-06	29	Q8NHP8	PLBD2	Putative phospholipase B-like 2	PLBL2_HUMAN	8	-55.1412	0.448588	N	S
N / S	Q96PY5	Q96PY5	-1.34142	1.34142	3.13595e-07	2.14675e-06	29	Q96PY5	FMNL2	Formin-like protein 2	FMNL2_HUMAN	35	-60.5369	0.394631	N	S
X / S	Q13813	Q13813	1.18176	1.18176	3.16975e-07	2.16688e-06	28	Q13813	SPTAN1	Spectrin alpha chain, non-erythrocytic 1	SPTN1_HUMAN	226	126.853	2.26853	X	S
X / S	P02776	P02776	-1.05212	1.05212	3.1962e-07	2.18193e-06	28	P02776	PF4	Platelet factor 4	PLF4_HUMAN	3	-51.7741	0.482259	X	S
X / S	Q9NZU5	Q9NZU5	-2.15826	2.15826	3.23025e-07	2.19907e-06	28	Q9NZU5	LMCD1	LIM and cysteine-rich domains protein 1	LMCD1_HUMAN	24	-77.5974	0.224026	X	S
X / S	P05164	P05164	-2.50462	2.50462	3.26866e-07	2.22215e-06	28	P05164	MPO	Myeloperoxidase	PERM_HUMAN	30	-82.3789	0.176211	X	S
X / S	Q9BY67	Q9BY67	-1.40317	1.40317	3.28251e-07	2.22849e-06	28	Q9BY67	CADM1	Cell adhesion molecule 1	CADM1_HUMAN	18	-62.1903	0.378097	X	S
X / S	O94919	O94919	1.15587	1.15587	3.30945e-07	2.2406e-06	28	O94919	ENDOD1	Endonuclease domain-containing 1 protein	ENDD1_HUMAN	18	122.818	2.22818	X	S
X / S	Q96E11	Q96E11	-1.0548	1.0548	3.3142e-07	2.24073e-06	28	Q96E11	MRRF	Ribosome-recycling factor, mitochondrial	RRFM_HUMAN	7	-51.8635	0.481365	X	S
X / S	P23246	P23246	-1.02307	1.02307	3.35126e-07	2.26268e-06	28	P23246	SFPQ	Splicing factor, proline- and glutamine-rich	SFPQ_HUMAN	40	-50.7932	0.492068	X	S
X / S	P07357	P07357	-1.44012	1.44012	3.35624e-07	2.26293e-06	28	P07357	C8A	Complement component C8 alpha chain	CO8A_HUMAN	20	-63.1464	0.368536	X	S
X / S	O95415	O95415	-1.0811	1.0811	3.40018e-07	2.28036e-06	20	O95415	BRI3	Brain protein I3	BRI3_HUMAN	1	-52.7331	0.472669	X	S
X / S	Q13838	Q13838	-1.14949	1.14949	3.39542e-07	2.28036e-06	28	Q13838	DDX39B	Spliceosome RNA helicase DDX39B	DX39B_HUMAN	26	-54.9216	0.450784	X	S
X / S	Q8IWT6	Q8IWT6	1.27005	1.27005	3.40511e-07	2.28036e-06	28	Q8IWT6	LRRC8A	Volume-regulated anion channel subunit LRRC8A	LRC8A_HUMAN	19	141.17	2.4117	X	S
X / S	Q9H1A4	Q9H1A4	-1.45312	1.45312	3.40525e-07	2.28036e-06	26	Q9H1A4	ANAPC1	Anaphase-promoting complex subunit 1	APC1_HUMAN	10	-63.477	0.36523	X	S
X / S	P17028	P17028	-1.44176	1.44176	3.4369e-07	2.29531e-06	23	P17028	ZNF24	Zinc finger protein 24	ZNF24_HUMAN	8	-63.1881	0.368119	X	S
X / S	Q13123	Q13123	-1.40006	1.40006	3.44374e-07	2.29676e-06	28	Q13123	IK	Protein Red	RED_HUMAN	16	-62.1086	0.378914	X	S
X / S	Q709F0	Q709F0	-1.39426	1.39426	3.48891e-07	2.3197e-06	21	Q709F0	ACAD11	Acyl-CoA dehydrogenase family member 11	ACD11_HUMAN	15	-61.9559	0.380441	X	S
X / S	Q5W041	Q5W041	-1.32471	1.32471	3.53209e-07	2.33668e-06	19	Q5W041	ARMC3	Armadillo repeat-containing protein 3	ARMC3_HUMAN	14	-60.0771	0.399229	X	S
X / S	Q9NXF1	Q9NXF1	-1.29161	1.29161	3.5388e-07	2.33798e-06	27	Q9NXF1	TEX10	Testis-expressed protein 10	TEX10_HUMAN	13	-59.1506	0.408494	X	S
X / S	Q92804	Q92804	-1.05468	1.05468	3.58194e-07	2.35699e-06	28	Q92804	TAF15	TATA-binding protein-associated factor 2N	RBP56_HUMAN	8	-51.8595	0.481405	X	S
X / S	Q15397	Q15397	-1.54621	1.54621	3.74727e-07	2.45921e-06	22	Q15397	PUM3	Pumilio homolog 3	PUM3_HUMAN	16	-65.7592	0.342408	X	S
X / S	Q8TAQ2	Q8TAQ2	-1.35934	1.35934	3.7755e-07	2.47444e-06	28	Q8TAQ2	SMARCC2	SWI/SNF complex subunit SMARCC2	SMRC2_HUMAN	25	-61.0238	0.389762	X	S
N / S	O94811	O94811	-1.82341	1.82341	3.79265e-07	2.48044e-06	30	O94811	TPPP	Tubulin polymerization-promoting protein	TPPP_HUMAN	14	-71.7448	0.282552	N	S
X / S	Q9UKV3	Q9UKV3	-1.08899	1.08899	3.79473e-07	2.48044e-06	28	Q9UKV3	ACIN1	Apoptotic chromatin condensation inducer in the nucleus	ACINU_HUMAN	40	-52.991	0.47009	X	S
N / S	P11216	P11216	-1.52857	1.52857	3.80775e-07	2.48316e-06	30	P11216	PYGB	Glycogen phosphorylase, brain form	PYGB_HUMAN	52	-65.3379	0.346621	N	S
X / S	Q96EC8	Q96EC8	-1.19827	1.19827	3.83244e-07	2.49031e-06	26	Q96EC8	YIPF6	Protein YIPF6	YIPF6_HUMAN	4	-56.4202	0.435798	X	S
N / S	Q9UPQ3	Q9UPQ3	-1.70032	1.70032	3.83513e-07	2.49031e-06	28	Q9UPQ3	AGAP1	Arf-GAP with GTPase, ANK repeat and PH domain-containing protein 1	AGAP1_HUMAN	11	-69.2283	0.307717	N	S
X / S	Q9NR30	Q9NR30	-1.28917	1.28917	3.85077e-07	2.49388e-06	27	Q9NR30	DDX21	Nucleolar RNA helicase 2	DDX21_HUMAN	18	-59.0813	0.409187	X	S
X / S	Q5BKZ1	Q5BKZ1	-2.00792	2.00792	3.87467e-07	2.50277e-06	28	Q5BKZ1	ZNF326	DBIRD complex subunit ZNF326	ZN326_HUMAN	17	-75.1369	0.248631	X	S
N / S	Q53HV7	Q53HV7	-1.02495	1.02495	3.92979e-07	2.52512e-06	26	Q53HV7	SMUG1	Single-strand selective monofunctional uracil DNA glycosylase	SMUG1_HUMAN	6	-50.8573	0.491427	N	S
X / S	P11387	P11387	-1.50058	1.50058	3.95766e-07	2.53671e-06	28	P11387	TOP1	DNA topoisomerase 1	TOP1_HUMAN	29	-64.6589	0.353411	X	S
X / S	Q9NVS2	Q9NVS2	-1.02643	1.02643	3.95813e-07	2.53671e-06	26	Q9NVS2	MRPS18A	39S ribosomal protein S18a, mitochondrial	RT18A_HUMAN	7	-50.9076	0.490924	X	S
X / S	Q7L2E3	Q7L2E3	-1.05815	1.05815	3.9727e-07	2.54274e-06	28	Q7L2E3	DHX30	ATP-dependent RNA helicase DHX30	DHX30_HUMAN	39	-51.9751	0.480249	X	S
N / S	Q03013	Q03013	1.67049	1.67049	3.99105e-07	2.54785e-06	30	Q03013	GSTM4	Glutathione S-transferase Mu 4	GSTM4_HUMAN	10	218.323	3.18323	N	S
X / S	Q9Y4C2	Q9Y4C2	-1.39761	1.39761	3.9884e-07	2.54785e-06	28	Q9Y4C2	TCAF1	TRPM8 channel-associated factor 1	TCAF1_HUMAN	13	-62.0442	0.379558	X	S
X / S	Q5KU26	Q5KU26	1.47999	1.47999	4.11215e-07	2.61499e-06	28	Q5KU26	COLEC12	Collectin-12	COL12_HUMAN	20	178.947	2.78947	X	S
N / S	Q9Y6K5	Q9Y6K5	-1.53937	1.53937	4.1288e-07	2.62219e-06	30	Q9Y6K5	OAS3	2'-5'-oligoadenylate synthase 3	OAS3_HUMAN	27	-65.5963	0.344037	N	S
X / S	Q96DG6	Q96DG6	1.15388	1.15388	4.13573e-07	2.6232e-06	28	Q96DG6	CMBL	Carboxymethylenebutenolidase homolog	CMBL_HUMAN	17	122.511	2.22511	X	S
X / S	P18428	P18428	-1.02087	1.02087	4.16233e-07	2.63668e-06	28	P18428	LBP	Lipopolysaccharide-binding protein	LBP_HUMAN	8	-50.7181	0.492819	X	S
X / S	P17029	P17029	-1.53769	1.53769	4.20547e-07	2.65495e-06	19	P17029	ZKSCAN1	Zinc finger protein with KRAB and SCAN domains 1	ZKSC1_HUMAN	2	-65.5565	0.344435	X	S
X / S	Q9Y2W1	Q9Y2W1	-1.07037	1.07037	4.25847e-07	2.68033e-06	28	Q9Y2W1	THRAP3	Thyroid hormone receptor-associated protein 3	TR150_HUMAN	29	-52.3803	0.476197	X	S
X / S	P18583	P18583	-1.22806	1.22806	4.30686e-07	2.70043e-06	28	P18583	SON	Protein SON	SON_HUMAN	37	-57.3109	0.426891	X	S
X / S	P22087	P22087	-1.18546	1.18546	4.30292e-07	2.70043e-06	28	P22087	FBL	rRNA 2'-O-methyltransferase fibrillarin	FBRL_HUMAN	12	-56.0315	0.439685	X	S
X / S	Q9HCD5	Q9HCD5	-1.80039	1.80039	4.30676e-07	2.70043e-06	28	Q9HCD5	NCOA5	Nuclear receptor coactivator 5	NCOA5_HUMAN	17	-71.2902	0.287098	X	S
X / S	Q93009	Q93009	-1.2165	1.2165	4.32319e-07	2.70722e-06	28	Q93009	USP7	Ubiquitin carboxyl-terminal hydrolase 7	UBP7_HUMAN	55	-56.9676	0.430324	X	S
N / S	Q5SGD2	Q5SGD2	-1.28349	1.28349	4.37836e-07	2.73828e-06	22	Q5SGD2	PPM1L	Protein phosphatase 1L	PPM1L_HUMAN	6	-58.9201	0.410799	N	S
X / S	P63208	P63208	1.8982	1.8982	4.4336e-07	2.7623e-06	28	P63208	SKP1	S-phase kinase-associated protein 1	SKP1_HUMAN	18	272.747	3.72747	X	S
X / S	Q7Z4Q2	Q7Z4Q2	-1.53486	1.53486	4.43258e-07	2.7623e-06	27	Q7Z4Q2	HEATR3	HEAT repeat-containing protein 3	HEAT3_HUMAN	6	-65.4888	0.345112	X	S
X / S	Q9NUT2	Q9NUT2	-1.13557	1.13557	4.50499e-07	2.79969e-06	28	Q9NUT2	ABCB8	Mitochondrial potassium channel ATP-binding subunit	MITOS_HUMAN	14	-54.4844	0.455156	X	S
N / S	Q8N283	Q8N283	-1.49005	1.49005	4.52107e-07	2.80614e-06	20	Q8N283	ANKRD35	Ankyrin repeat domain-containing protein 35	ANR35_HUMAN	10	-64.4001	0.355999	N	S
X / S	Q99584	Q99584	2.10981	2.10981	4.57731e-07	2.83747e-06	28	Q99584	S100A13	Protein S100-A13	S10AD_HUMAN	6	331.635	4.31635	X	S
N / S	Q9Y371	Q9Y371	-1.0155	1.0155	4.58918e-07	2.84125e-06	30	Q9Y371	SH3GLB1	Endophilin-B1	SHLB1_HUMAN	13	-50.5343	0.494657	N	S
X / S	Q15102	Q15102	1.29856	1.29856	4.60011e-07	2.84444e-06	28	Q15102	PAFAH1B3	Platelet-activating factor acetylhydrolase IB subunit alpha1	PA1B3_HUMAN	14	145.984	2.45984	X	S
N / S	Q96NT1	Q96NT1	-1.05961	1.05961	4.67057e-07	2.88077e-06	26	Q96NT1	NAP1L5	Nucleosome assembly protein 1-like 5	NP1L5_HUMAN	6	-52.0239	0.479761	N	S
X / S	P51674	P51674	2.25124	2.25124	4.69857e-07	2.88718e-06	28	P51674	GPM6A	Neuronal membrane glycoprotein M6-a	GPM6A_HUMAN	10	376.091	4.76091	X	S
X / S	Q01082	Q01082	1.26629	1.26629	4.73588e-07	2.90649e-06	28	Q01082	SPTBN1	Spectrin beta chain, non-erythrocytic 1	SPTB2_HUMAN	201	140.542	2.40542	X	S
X / S	Q9BZ95	Q9BZ95	-1.0886	1.0886	4.76995e-07	2.92011e-06	25	Q9BZ95	NSD3	Histone-lysine N-methyltransferase NSD3	NSD3_HUMAN	4	-52.9783	0.470217	X	S
X / S	P51531	P51531	-1.6409	1.6409	4.80738e-07	2.9363e-06	28	P51531	SMARCA2	Probable global transcription activator SNF2L2	SMCA2_HUMAN	35	-67.9345	0.320655	X	S
X / S	P33240	P33240	-1.26154	1.26154	4.85123e-07	2.94974e-06	28	P33240	CSTF2	Cleavage stimulation factor subunit 2	CSTF2_HUMAN	9	-58.2901	0.417099	X	S
X / S	P62745	P62745	-1.22641	1.22641	4.854e-07	2.94974e-06	28	P62745	RHOB	Rho-related GTP-binding protein RhoB	RHOB_HUMAN	7	-57.2619	0.427381	X	S
X / S	Q9BZX2	Q9BZX2	-1.76223	1.76223	4.8543e-07	2.94974e-06	24	Q9BZX2	UCK2	Uridine-cytidine kinase 2	UCK2_HUMAN	2	-70.5207	0.294793	X	S
X / S	Q8TDD1	Q8TDD1	-1.47612	1.47612	4.90563e-07	2.97725e-06	27	Q8TDD1	DDX54	ATP-dependent RNA helicase DDX54	DDX54_HUMAN	15	-64.0547	0.359453	X	S
X / S	Q96AQ6	Q96AQ6	1.51624	1.51624	4.96676e-07	3.00694e-06	28	Q96AQ6	PBXIP1	Pre-B-cell leukemia transcription factor-interacting protein 1	PBIP1_HUMAN	31	186.045	2.86045	X	S
N / S	P48163	P48163	1.57925	1.57925	4.98995e-07	3.01727e-06	30	P48163	ME1	NADP-dependent malic enzyme	MAOX_HUMAN	27	198.814	2.98814	N	S
N / S	P38935	P38935	-2.15596	2.15596	5.00239e-07	3.02108e-06	19	P38935	IGHMBP2	DNA-binding protein SMUBP-2	SMBP2_HUMAN	2	-77.5617	0.224383	N	S
X / S	Q92544	Q92544	-1.37976	1.37976	5.01969e-07	3.02781e-06	28	Q92544	TM9SF4	Transmembrane 9 superfamily member 4	TM9S4_HUMAN	11	-61.5716	0.384284	X	S
X / S	P08174	P08174	-1.12041	1.12041	5.06824e-07	3.04862e-06	21	P08174	CD55	Complement decay-accelerating factor	DAF_HUMAN	3	-54.0038	0.459962	X	S
X / S	Q16630	Q16630	-1.12207	1.12207	5.10437e-07	3.05641e-06	28	Q16630	CPSF6	Cleavage and polyadenylation specificity factor subunit 6	CPSF6_HUMAN	13	-54.0565	0.459435	X	S
X / S	Q969G3	Q969G3	-1.13797	1.13797	5.1585e-07	3.08125e-06	28	Q969G3	SMARCE1	SWI/SNF-related matrix-associated actin-dependent regulator of chromatin subfamily E member 1	SMCE1_HUMAN	11	-54.5602	0.454398	X	S
X / S	Q9NZ63	Q9NZ63	-1.62142	1.62142	5.2398e-07	3.11854e-06	21	Q9NZ63	C9orf78	Splicing factor C9orf78	TLS1_HUMAN	6	-67.4984	0.325016	X	S
X / S	Q96C19	Q96C19	-1.75726	1.75726	5.2535e-07	3.12292e-06	28	Q96C19	EFHD2	EF-hand domain-containing protein D2	EFHD2_HUMAN	16	-70.419	0.29581	X	S
N / S	A4D161	A4D161	-1.50364	1.50364	5.27616e-07	3.12883e-06	16	A4D161	FAM221A	Protein FAM221A	F221A_HUMAN	1	-64.7337	0.352663	N	S
X / S	P50993	P50993	1.19202	1.19202	5.28487e-07	3.13022e-06	28	P50993	ATP1A2	Sodium/potassium-transporting ATPase subunit alpha-2	AT1A2_HUMAN	64	128.473	2.28473	X	S
X / S	Q8IX01	Q8IX01	-1.63605	1.63605	5.32636e-07	3.151e-06	28	Q8IX01	SUGP2	SURP and G-patch domain-containing protein 2	SUGP2_HUMAN	38	-67.8264	0.321736	X	S
X / S	Q07955	Q07955	-1.10725	1.10725	5.44687e-07	3.21457e-06	28	Q07955	SRSF1	Serine/arginine-rich splicing factor 1	SRSF1_HUMAN	16	-53.5822	0.464178	X	S
X / S	Q9Y5Q9	Q9Y5Q9	-1.02063	1.02063	5.48247e-07	3.2317e-06	28	Q9Y5Q9	GTF3C3	General transcription factor 3C polypeptide 3	TF3C3_HUMAN	16	-50.7101	0.492899	X	S
X / S	Q9BUJ2	Q9BUJ2	-1.10059	1.10059	5.53318e-07	3.25769e-06	28	Q9BUJ2	HNRNPUL1	Heterogeneous nuclear ribonucleoprotein U-like protein 1	HNRL1_HUMAN	26	-53.3673	0.466327	X	S
X / S	Q10570	Q10570	-1.79817	1.79817	5.55978e-07	3.26554e-06	28	Q10570	CPSF1	Cleavage and polyadenylation specificity factor subunit 1	CPSF1_HUMAN	23	-71.2461	0.287539	X	S
X / S	P09234	P09234	-1.36438	1.36438	5.56962e-07	3.26742e-06	28	P09234	SNRPC	U1 small nuclear ribonucleoprotein C	RU1C_HUMAN	3	-61.1599	0.388401	X	S
X / S	P35637	P35637	-1.18755	1.18755	5.58954e-07	3.26998e-06	28	P35637	FUS	RNA-binding protein FUS	FUS_HUMAN	8	-56.0953	0.439047	X	S
X / S	Q08209	Q08209	1.11276	1.11276	5.60314e-07	3.27149e-06	28	Q08209	PPP3CA	Protein phosphatase 3 catalytic subunit alpha	PP2BA_HUMAN	8	116.259	2.16259	X	S
X / S	P20700	P20700	-1.67841	1.67841	5.6108e-07	3.27208e-06	28	P20700	LMNB1	Lamin-B1	LMNB1_HUMAN	40	-68.7574	0.312426	X	S
X / S	O94915	O94915	-1.01535	1.01535	5.65488e-07	3.29388e-06	28	O94915	FRYL	Protein furry homolog-like	FRYL_HUMAN	35	-50.529	0.49471	X	S
X / S	Q86UY6	Q86UY6	-2.5188	2.5188	5.67097e-07	3.29935e-06	19	Q86UY6	NAA40	N-alpha-acetyltransferase 40	NAA40_HUMAN	2	-82.5512	0.174488	X	S
X / S	Q14CZ8	Q14CZ8	2.13792	2.13792	5.73926e-07	3.32898e-06	27	Q14CZ8	HEPACAM	Hepatocyte cell adhesion molecule	HECAM_HUMAN	16	340.127	4.40127	X	S
X / S	Q8NFI3	Q8NFI3	-1.97361	1.97361	5.76379e-07	3.33536e-06	27	Q8NFI3	ENGASE	Cytosolic endo-beta-N-acetylglucosaminidase	ENASE_HUMAN	12	-74.5385	0.254615	X	S
N / S	Q9Y606	Q9Y606	-2.38672	2.38672	5.77353e-07	3.33536e-06	24	Q9Y606	PUS1	Pseudouridylate synthase 1 homolog	PUS1_HUMAN	10	-80.8783	0.191217	N	S
X / S	Q9Y6A1	Q9Y6A1	-1.66	1.66	5.78123e-07	3.3359e-06	25	Q9Y6A1	POMT1	Protein O-mannosyl-transferase 1	POMT1_HUMAN	11	-68.356	0.31644	X	S
X / S	P24928	P24928	-1.22948	1.22948	5.84239e-07	3.3633e-06	28	P24928	POLR2A	DNA-directed RNA polymerase II subunit RPB1	RPB1_HUMAN	33	-57.3529	0.426471	X	S
N / S	P35270	P35270	-2.28765	2.28765	5.91418e-07	3.39669e-06	30	P35270	SPR	Sepiapterin reductase	SPRE_HUMAN	15	-79.5191	0.204809	N	S
X / S	Q12906	Q12906	-1.12014	1.12014	5.93258e-07	3.40328e-06	28	Q12906	ILF3	Interleukin enhancer-binding factor 3	ILF3_HUMAN	44	-53.9952	0.460048	X	S
X / S	Q06587	Q06587	-1.4002	1.4002	5.94701e-07	3.40759e-06	28	Q06587	RING1	E3 ubiquitin-protein ligase RING1	RING1_HUMAN	11	-62.1123	0.378877	X	S
X / S	P46439	P46439	2.20483	2.20483	5.97666e-07	3.41662e-06	28	P46439	GSTM5	Glutathione S-transferase Mu 5	GSTM5_HUMAN	9	361.019	4.61019	X	S
X / S	P29372	P29372	-2.20483	2.20483	6.00968e-07	3.42754e-06	27	P29372	MPG	DNA-3-methyladenine glycosylase	3MG_HUMAN	8	-78.309	0.21691	X	S
N / S	O43307	O43307	-1.20687	1.20687	6.03463e-07	3.43778e-06	23	O43307	ARHGEF9	Rho guanine nucleotide exchange factor 9	ARHG9_HUMAN	6	-56.6791	0.433209	N	S
X / S	P39748	P39748	-2.11549	2.11549	6.08472e-07	3.46231e-06	27	P39748	FEN1	Flap endonuclease 1	FEN1_HUMAN	12	-76.9233	0.230767	X	S
X / S	Q13547	Q13547	-1.01563	1.01563	6.14273e-07	3.48324e-06	28	Q13547	HDAC1	Histone deacetylase 1	HDAC1_HUMAN	16	-50.5388	0.494612	X	S
N / S	P62714	P62714	-1.40166	1.40166	6.17345e-07	3.49663e-06	29	P62714	PPP2CB	Serine/threonine-protein phosphatase 2A catalytic subunit beta isoform	PP2AB_HUMAN	2	-62.1508	0.378492	N	S
N / S	P15104	P15104	-1.55194	1.55194	6.19362e-07	3.5e-06	30	P15104	GLUL	Glutamine synthetase	GLNA_HUMAN	15	-65.8948	0.341052	N	S
X / S	Q9NXG2	Q9NXG2	-1.88069	1.88069	6.19039e-07	3.5e-06	28	Q9NXG2	THUMPD1	THUMP domain-containing protein 1	THUM1_HUMAN	20	-72.8447	0.271553	X	S
X / S	O00470	O00470	-2.77245	2.77245	6.23212e-07	3.50967e-06	18	O00470	MEIS1	Homeobox protein Meis1	MEIS1_HUMAN	11	-85.3645	0.146355	X	S
X / S	Q96RN5	Q96RN5	-1.63734	1.63734	6.30288e-07	3.54546e-06	21	Q96RN5	MED15	Mediator of RNA polymerase II transcription subunit 15	MED15_HUMAN	5	-67.8551	0.321449	X	S
X / S	Q13576	Q13576	-2.57189	2.57189	6.32326e-07	3.55286e-06	28	Q13576	IQGAP2	Ras GTPase-activating-like protein IQGAP2	IQGA2_HUMAN	80	-83.1816	0.168184	X	S
X / S	Q86SE9	Q86SE9	-1.38649	1.38649	6.44801e-07	3.61059e-06	21	Q86SE9	PCGF5	Polycomb group RING finger protein 5	PCGF5_HUMAN	1	-61.7505	0.382495	X	S
X / S	Q9Y5L3	Q9Y5L3	4.59454	4.59454	6.50532e-07	3.63855e-06	28	Q9Y5L3	ENTPD2	Ectonucleoside triphosphate diphosphohydrolase 2	ENTP2_HUMAN	15	2315.99	24.1599	X	S
X / S	Q9BZH6	Q9BZH6	-1.29982	1.29982	6.51906e-07	3.64209e-06	28	Q9BZH6	WDR11	WD repeat-containing protein 11	WDR11_HUMAN	37	-59.3823	0.406177	X	S
N / S	Q01469	Q01469	-2.41584	2.41584	6.59005e-07	3.67341e-06	30	Q01469	FABP5	Fatty acid-binding protein 5	FABP5_HUMAN	19	-81.2604	0.187396	N	S
X / S	P38435	P38435	-1.64804	1.64804	6.61582e-07	3.68254e-06	27	P38435	GGCX	Vitamin K-dependent gamma-carboxylase	VKGC_HUMAN	12	-68.0927	0.319073	X	S
X / S	Q16832	Q16832	1.87712	1.87712	6.62139e-07	3.68254e-06	25	Q16832	DDR2	Discoidin domain-containing receptor 2	DDR2_HUMAN	8	267.34	3.6734	X	S
X / S	Q86T03	Q86T03	-1.04467	1.04467	6.67921e-07	3.70632e-06	28	Q86T03	PIP4P1	Type 1 phosphatidylinositol 4,5-bisphosphate 4-phosphatase	PP4P1_HUMAN	4	-51.5245	0.484755	X	S
X / S	Q15149	Q15149	1.32938	1.32938	6.75365e-07	3.72835e-06	28	Q15149	PLEC	Plectin	PLEC_HUMAN	394	151.295	2.51295	X	S
X / S	Q9H0D6	Q9H0D6	-1.49777	1.49777	6.75454e-07	3.72835e-06	28	Q9H0D6	XRN2	5'-3' exoribonuclease 2	XRN2_HUMAN	37	-64.5901	0.354099	X	S
N / S	Q96SU4	Q96SU4	1.05217	1.05217	6.76608e-07	3.7293e-06	30	Q96SU4	OSBPL9	Oxysterol-binding protein-related protein 9	OSBL9_HUMAN	14	107.365	2.07365	N	S
X / S	Q99569	Q99569	-1.30779	1.30779	6.78537e-07	3.73575e-06	28	Q99569	PKP4	Plakophilin-4	PKP4_HUMAN	37	-59.6061	0.403939	X	S
X / S	Q9BS26	Q9BS26	-1.03137	1.03137	6.80308e-07	3.74131e-06	28	Q9BS26	ERP44	Endoplasmic reticulum resident protein 44	ERP44_HUMAN	16	-51.0756	0.489244	X	S
X / S	Q8IXK0	Q8IXK0	-1.08963	1.08963	6.84661e-07	3.75686e-06	24	Q8IXK0	PHC2	Polyhomeotic-like protein 2	PHC2_HUMAN	5	-53.0118	0.469882	X	S
X / S	P17844	P17844	-1.00566	1.00566	6.91288e-07	3.78478e-06	28	P17844	DDX5	Probable ATP-dependent RNA helicase DDX5	DDX5_HUMAN	35	-50.1958	0.498042	X	S
X / S	Q9BTX1	Q9BTX1	-1.65046	1.65046	6.99247e-07	3.8241e-06	26	Q9BTX1	NDC1	Nucleoporin NDC1	NDC1_HUMAN	8	-68.1462	0.318538	X	S
X / S	Q06830	Q06830	1.44439	1.44439	7.0526e-07	3.84418e-06	28	Q06830	PRDX1	Peroxiredoxin-1	PRDX1_HUMAN	26	172.147	2.72147	X	S
X / S	P24298	P24298	3.12427	3.12427	7.06273e-07	3.84544e-06	19	P24298	GPT	Alanine aminotransferase 1	ALAT1_HUMAN	20	771.967	8.71967	X	S
X / S	Q8NAF0	Q8NAF0	-1.37007	1.37007	7.11706e-07	3.86647e-06	28	Q8NAF0	ZNF579	Zinc finger protein 579	ZN579_HUMAN	5	-61.3126	0.386874	X	S
X / S	Q92598	Q92598	-1.30154	1.30154	7.1713e-07	3.88307e-06	28	Q92598	HSPH1	Heat shock protein 105 kDa	HS105_HUMAN	43	-59.4307	0.405693	X	S
X / S	Q8NI36	Q8NI36	-1.32305	1.32305	7.19283e-07	3.89045e-06	28	Q8NI36	WDR36	WD repeat-containing protein 36	WDR36_HUMAN	7	-60.031	0.39969	X	S
X / S	P09661	P09661	-1.07827	1.07827	7.27429e-07	3.92533e-06	28	P09661	SNRPA1	U2 small nuclear ribonucleoprotein A'	RU2A_HUMAN	15	-52.6404	0.473596	X	S
X / S	P18754	P18754	-1.87837	1.87837	7.27767e-07	3.92533e-06	28	P18754	RCC1	Regulator of chromosome condensation	RCC1_HUMAN	15	-72.8009	0.271991	X	S
X / S	Q08170	Q08170	-1.41559	1.41559	7.28339e-07	3.92533e-06	28	Q08170	SRSF4	Serine/arginine-rich splicing factor 4	SRSF4_HUMAN	7	-62.5145	0.374855	X	S
X / S	P26599	P26599	-1.05828	1.05828	7.42422e-07	3.99366e-06	28	P26599	PTBP1	Polypyrimidine tract-binding protein 1	PTBP1_HUMAN	19	-51.9796	0.480204	X	S
N / S	Q8N6N7	Q8N6N7	-1.11125	1.11125	7.46131e-07	4.00923e-06	21	Q8N6N7	ACBD7	Acyl-CoA-binding domain-containing protein 7	ACBD7_HUMAN	6	-53.7107	0.462893	N	S
X / S	Q9BXF6	Q9BXF6	-1.11903	1.11903	7.59463e-07	4.06755e-06	28	Q9BXF6	RAB11FIP5	Rab11 family-interacting protein 5	RFIP5_HUMAN	13	-53.9598	0.460402	X	S
X / S	Q9H0R4	Q9H0R4	1.03154	1.03154	7.59424e-07	4.06755e-06	28	Q9H0R4	HDHD2	Haloacid dehalogenase-like hydrolase domain-containing protein 2	HDHD2_HUMAN	17	104.421	2.04421	X	S
X / S	P54289	P54289	-1.00833	1.00833	7.61185e-07	4.07234e-06	28	P54289	CACNA2D1	Voltage-dependent calcium channel subunit alpha-2/delta-1	CA2D1_HUMAN	22	-50.2878	0.497122	X	S
N / S	Q3ZAQ7	Q3ZAQ7	-1.81487	1.81487	7.63538e-07	4.07607e-06	21	Q3ZAQ7	VMA21	Vacuolar ATPase assembly integral membrane protein VMA21	VMA21_HUMAN	2	-71.5771	0.284229	N	S
X / S	Q9NX20	Q9NX20	-1.09876	1.09876	7.62897e-07	4.07607e-06	27	Q9NX20	MRPL16	39S ribosomal protein L16, mitochondrial	RM16_HUMAN	7	-53.3083	0.466917	X	S
X / S	P55769	P55769	-1.08007	1.08007	7.65883e-07	4.08415e-06	28	P55769	SNU13	NHP2-like protein 1	NH2L1_HUMAN	8	-52.6994	0.473006	X	S
N / S	Q8N392	Q8N392	-1.18143	1.18143	7.68194e-07	4.09205e-06	30	Q8N392	ARHGAP18	Rho GTPase-activating protein 18	RHG18_HUMAN	21	-55.9086	0.440914	N	S
X / S	Q5SNT2	Q5SNT2	-1.73299	1.73299	7.72122e-07	4.10409e-06	28	Q5SNT2	TMEM201	Transmembrane protein 201	TM201_HUMAN	11	-69.9173	0.300827	X	S
X / S	Q9Y2X3	Q9Y2X3	-1.18221	1.18221	7.77998e-07	4.12641e-06	28	Q9Y2X3	NOP58	Nucleolar protein 58	NOP58_HUMAN	20	-55.9324	0.440676	X	S
X / S	Q04721	Q04721	1.64622	1.64622	7.79163e-07	4.12814e-06	27	Q04721	NOTCH2	Neurogenic locus notch homolog protein 2	NOTC2_HUMAN	20	213.013	3.13013	X	S
X / S	Q96BW9	Q96BW9	-1.39619	1.39619	7.82055e-07	4.13456e-06	26	Q96BW9	TAMM41	Phosphatidate cytidylyltransferase, mitochondrial	TAM41_HUMAN	8	-62.0068	0.379932	X	S
X / S	P56557	P56557	-1.21779	1.21779	7.923e-07	4.17974e-06	24	P56557	TMEM50B	Transmembrane protein 50B	TM50B_HUMAN	2	-57.0061	0.429939	X	S
X / S	P08237	P08237	1.88488	1.88488	8.00396e-07	4.19994e-06	28	P08237	PFKM	ATP-dependent 6-phosphofructokinase, muscle type	PFKAM_HUMAN	35	269.321	3.69321	X	S
X / S	Q92823	Q92823	1.43971	1.43971	7.99163e-07	4.19994e-06	28	Q92823	NRCAM	Neuronal cell adhesion molecule	NRCAM_HUMAN	36	171.266	2.71266	X	S
X / S	Q9NP58	Q9NP58	-2.02728	2.02728	7.99887e-07	4.19994e-06	28	Q9NP58	ABCB6	ATP-binding cassette sub-family B member 6	ABCB6_HUMAN	21	-75.4683	0.245317	X	S
N / S	O95382	O95382	-2.70647	2.70647	8.26792e-07	4.31545e-06	20	O95382	MAP3K6	Mitogen-activated protein kinase kinase kinase 6	M3K6_HUMAN	2	-84.6795	0.153205	N	S
X / S	Q96QR8	Q96QR8	-1.62716	1.62716	8.34304e-07	4.33638e-06	28	Q96QR8	PURB	Transcriptional activator protein Pur-beta	PURB_HUMAN	11	-67.6276	0.323724	X	S
X / S	P58107	P58107	-2.64868	2.64868	8.36914e-07	4.34066e-06	28	P58107	EPPK1	Epiplakin	EPIPL_HUMAN	112	-84.0534	0.159466	X	S
X / S	O75475	O75475	-1.0085	1.0085	8.39588e-07	4.34995e-06	28	O75475	PSIP1	PC4 and SFRS1-interacting protein	PSIP1_HUMAN	26	-50.2939	0.497061	X	S
X / S	Q16643	Q16643	-1.52618	1.52618	8.4426e-07	4.36956e-06	28	Q16643	DBN1	Drebrin	DREB_HUMAN	26	-65.2804	0.347196	X	S
N / S	Q96QD9	Q96QD9	-1.54485	1.54485	8.52736e-07	4.39955e-06	24	Q96QD9	FYTTD1	UAP56-interacting factor	UIF_HUMAN	7	-65.7269	0.342731	N	S
X / S	Q9HBI6	Q9HBI6	3.18538	3.18538	8.54457e-07	4.40381e-06	26	Q9HBI6	CYP4F11	Cytochrome P450 4F11	CP4FB_HUMAN	19	809.693	9.09693	X	S
N / S	O75477	O75477	-1.01542	1.01542	8.64378e-07	4.44563e-06	30	O75477	ERLIN1	Erlin-1	ERLN1_HUMAN	11	-50.5316	0.494684	N	S
X / S	Q99873	Q99873	-1.54218	1.54218	8.71494e-07	4.46822e-06	28	Q99873	PRMT1	Protein arginine N-methyltransferase 1	ANM1_HUMAN	23	-65.6633	0.343367	X	S
N / S	Q9BSE4	Q9BSE4	-1.20137	1.20137	8.84911e-07	4.52288e-06	24	Q9BSE4	HERPUD2	Homocysteine-responsive endoplasmic reticulum-resident ubiquitin-like domain member 2 protein	HERP2_HUMAN	3	-56.5139	0.434861	N	S
X / S	P16401	P16401	-3.7576	3.7576	8.86525e-07	4.52643e-06	28	P16401	H1-5	Histone H1.5	H15_HUMAN	7	-92.6065	0.0739351	X	S
X / S	Q9Y5U8	Q9Y5U8	1.07953	1.07953	8.8854e-07	4.53186e-06	28	Q9Y5U8	MPC1	Mitochondrial pyruvate carrier 1	MPC1_HUMAN	5	111.334	2.11334	X	S
X / S	Q7Z6I8	Q7Z6I8	-1.77418	1.77418	8.91668e-07	4.53387e-06	24	Q7Z6I8	C5orf24	UPF0461 protein C5orf24	CE024_HUMAN	2	-70.7639	0.292361	X	S
X / S	Q9BZL6	Q9BZL6	-1.67201	1.67201	8.92985e-07	4.53589e-06	20	Q9BZL6	PRKD2	Serine/threonine-protein kinase D2	KPCD2_HUMAN	5	-68.6183	0.313817	X	S
X / S	P46100	P46100	-1.74842	1.74842	8.98695e-07	4.55549e-06	28	P46100	ATRX	Transcriptional regulator ATRX	ATRX_HUMAN	34	-70.2373	0.297627	X	S
X / S	Q63HR2	Q63HR2	1.26839	1.26839	9.01046e-07	4.56011e-06	27	Q63HR2	TNS2	Tensin-2	TENS2_HUMAN	12	140.892	2.40892	X	S
X / S	Q8IY81	Q8IY81	-1.52824	1.52824	9.02297e-07	4.56011e-06	25	Q8IY81	FTSJ3	pre-rRNA 2'-O-ribose RNA methyltransferase FTSJ3	SPB1_HUMAN	16	-65.3299	0.346701	X	S
X / S	Q12830	Q12830	-2.23525	2.23525	9.12151e-07	4.60473e-06	20	Q12830	BPTF	Nucleosome-remodeling factor subunit BPTF	BPTF_HUMAN	12	-78.7615	0.212385	X	S
X / S	Q9UKN8	Q9UKN8	-1.08714	1.08714	9.13854e-07	4.6086e-06	28	Q9UKN8	GTF3C4	General transcription factor 3C polypeptide 4	TF3C4_HUMAN	16	-52.9306	0.470694	X	S
X / S	Q13952	Q13952	-1.42486	1.42486	9.1598e-07	4.60987e-06	25	Q13952	NFYC	Nuclear transcription factor Y subunit gamma	NFYC_HUMAN	6	-62.7543	0.372457	X	S
X / S	Q96GA7	Q96GA7	1.52835	1.52835	9.21598e-07	4.63341e-06	28	Q96GA7	SDSL	Serine dehydratase-like	SDSL_HUMAN	15	188.455	2.88455	X	S
N / S	P16070	P16070	1.09783	1.09783	9.23868e-07	4.64008e-06	30	P16070	CD44	CD44 antigen	CD44_HUMAN	8	114.033	2.14033	N	S
X / S	Q9Y5B9	Q9Y5B9	-1.55074	1.55074	9.28261e-07	4.65265e-06	28	Q9Y5B9	SUPT16H	FACT complex subunit SPT16	SP16H_HUMAN	42	-65.8666	0.341334	X	S
X / S	Q5SRE5	Q5SRE5	-1.27341	1.27341	9.31282e-07	4.66304e-06	28	Q5SRE5	NUP188	Nucleoporin NUP188	NU188_HUMAN	29	-58.6319	0.413681	X	S
X / S	P10412	P10412	-2.68741	2.68741	9.38544e-07	4.68986e-06	28	P10412	H1-4	Histone H1.4	H14_HUMAN	4	-84.4758	0.155242	X	S
N / S	Q9H2K8	Q9H2K8	-1.16057	1.16057	9.42633e-07	4.70552e-06	30	Q9H2K8	TAOK3	Serine/threonine-protein kinase TAO3	TAOK3_HUMAN	12	-55.2666	0.447334	N	S
X / S	Q9UN36	Q9UN36	1.40011	1.40011	9.44897e-07	4.71204e-06	28	Q9UN36	NDRG2	Protein NDRG2	NDRG2_HUMAN	16	163.922	2.63922	X	S
N / S	P36222	P36222	-2.42722	2.42722	9.53839e-07	4.74984e-06	16	P36222	CHI3L1	Chitinase-3-like protein 1	CH3L1_HUMAN	16	-81.4077	0.185923	N	S
N / S	Q53H96	Q53H96	-1.29843	1.29843	9.60283e-07	4.76463e-06	30	Q53H96	PYCR3	Pyrroline-5-carboxylate reductase 3	P5CR3_HUMAN	13	-59.3431	0.406569	N	S
X / S	Q96I25	Q96I25	-1.28179	1.28179	9.64641e-07	4.78143e-06	28	Q96I25	RBM17	Splicing factor 45	SPF45_HUMAN	11	-58.8715	0.411285	X	S
X / S	Q9P206	Q9P206	-1.678	1.678	9.66024e-07	4.78347e-06	23	Q9P206	KIAA1522	Uncharacterized protein KIAA1522	K1522_HUMAN	14	-68.7484	0.312516	X	S
X / S	Q9UIG0	Q9UIG0	-1.97464	1.97464	9.8231e-07	4.84948e-06	28	Q9UIG0	BAZ1B	Tyrosine-protein kinase BAZ1B	BAZ1B_HUMAN	50	-74.5566	0.254434	X	S
N / S	Q9UIW2	Q9UIW2	-1.02933	1.02933	9.87468e-07	4.87006e-06	30	Q9UIW2	PLXNA1	Plexin-A1	PLXA1_HUMAN	32	-51.0062	0.489938	N	S
X / S	Q13045	Q13045	-1.03304	1.03304	9.934e-07	4.89441e-06	28	Q13045	FLII	Protein flightless-1 homolog	FLII_HUMAN	39	-51.1321	0.488679	X	S
X / S	Q7Z3T8	Q7Z3T8	-1.04503	1.04503	1.00575e-06	4.94534e-06	22	Q7Z3T8	ZFYVE16	Zinc finger FYVE domain-containing protein 16	ZFY16_HUMAN	5	-51.5365	0.484635	X	S
X / S	P21291	P21291	2.43543	2.43543	1.01191e-06	4.9707e-06	28	P21291	CSRP1	Cysteine and glycine-rich protein 1	CSRP1_HUMAN	12	440.927	5.40927	X	S
X / S	Q16204	Q16204	1.54863	1.54863	1.0176e-06	4.99364e-06	28	Q16204	CCDC6	Coiled-coil domain-containing protein 6	CCDC6_HUMAN	14	192.538	2.92538	X	S
X / S	Q7Z6L1	Q7Z6L1	-1.216	1.216	1.02611e-06	5.03037e-06	24	Q7Z6L1	TECPR1	Tectonin beta-propeller repeat-containing protein 1	TCPR1_HUMAN	7	-56.9525	0.430475	X	S
X / S	P05106	P05106	-2.69704	2.69704	1.03059e-06	5.04733e-06	28	P05106	ITGB3	Integrin beta-3	ITB3_HUMAN	20	-84.5791	0.154209	X	S
X / S	Q9UDY2	Q9UDY2	2.26368	2.26368	1.03297e-06	5.05393e-06	28	Q9UDY2	TJP2	Tight junction protein ZO-2	ZO2_HUMAN	66	380.215	4.80215	X	S
N / S	P51649	P51649	-1.29937	1.29937	1.0341e-06	5.05444e-06	30	P51649	ALDH5A1	Succinate-semialdehyde dehydrogenase, mitochondrial	SSDH_HUMAN	25	-59.3697	0.406303	N	S
N / S	Q15942	Q15942	-1.15913	1.15913	1.04006e-06	5.07854e-06	30	Q15942	ZYX	Zyxin	ZYX_HUMAN	19	-55.2217	0.447783	N	S
X / S	Q01105	Q01105	-1.12729	1.12729	1.04179e-06	5.08194e-06	28	Q01105	SET	Protein SET	SET_HUMAN	9	-54.2226	0.457774	X	S
X / S	O75503	O75503	-1.10499	1.10499	1.04675e-06	5.1011e-06	27	O75503	CLN5	Ceroid-lipofuscinosis neuronal protein 5	CLN5_HUMAN	8	-53.5094	0.464906	X	S
X / S	O15027	O15027	-1.52921	1.52921	1.06987e-06	5.19913e-06	28	O15027	SEC16A	Protein transport protein Sec16A	SC16A_HUMAN	57	-65.3533	0.346467	X	S
N / S	Q7L1W4	Q7L1W4	1.70214	1.70214	1.07004e-06	5.19913e-06	30	Q7L1W4	LRRC8D	Volume-regulated anion channel subunit LRRC8D	LRC8D_HUMAN	10	225.384	3.25384	N	S
N / S	Q0VDF9	Q0VDF9	-1.3003	1.3003	1.08362e-06	5.25993e-06	25	Q0VDF9	HSPA14	Heat shock 70 kDa protein 14	HSP7E_HUMAN	5	-59.3959	0.406041	N	S
X / S	Q3ZCW2	Q3ZCW2	-2.62431	2.62431	1.09201e-06	5.29025e-06	26	Q3ZCW2	LGALSL	Galectin-related protein	LEGL_HUMAN	7	-83.7818	0.162182	X	S
N / S	Q16822	Q16822	-1.82921	1.82921	1.09383e-06	5.29383e-06	28	Q16822	PCK2	Phosphoenolpyruvate carboxykinase [GTP], mitochondrial	PCKGM_HUMAN	26	-71.8581	0.281419	N	S
N / S	Q9UDY2	Q9UDY2	-1.07986	1.07986	1.09643e-06	5.30122e-06	30	Q9UDY2	TJP2	Tight junction protein ZO-2	ZO2_HUMAN	66	-52.6925	0.473075	N	S
X / S	Q96A72	Q96A72	-1.15797	1.15797	1.10934e-06	5.35312e-06	28	Q96A72	MAGOHB	Protein mago nashi homolog 2	MGN2_HUMAN	9	-55.1858	0.448142	X	S
X / S	Q9H0S4	Q9H0S4	-1.38621	1.38621	1.12358e-06	5.40063e-06	27	Q9H0S4	DDX47	Probable ATP-dependent RNA helicase DDX47	DDX47_HUMAN	9	-61.7432	0.382568	X	S
X / S	Q96MF6	Q96MF6	-1.20216	1.20216	1.12966e-06	5.42458e-06	25	Q96MF6	COQ10A	Coenzyme Q-binding protein COQ10 homolog A, mitochondrial	CQ10A_HUMAN	6	-56.5376	0.434624	X	S
X / S	P08514	P08514	-2.66872	2.66872	1.13421e-06	5.43579e-06	28	P08514	ITGA2B	Integrin alpha-IIb	ITA2B_HUMAN	28	-84.2734	0.157266	X	S
X / S	Q8IZ81	Q8IZ81	-2.01792	2.01792	1.13407e-06	5.43579e-06	28	Q8IZ81	ELMOD2	ELMO domain-containing protein 2	ELMD2_HUMAN	11	-75.3086	0.246914	X	S
X / S	Q8NEW0	Q8NEW0	-1.0521	1.0521	1.14612e-06	5.48221e-06	22	Q8NEW0	SLC30A7	Zinc transporter 7	ZNT7_HUMAN	2	-51.7734	0.482266	X	S
X / S	Q8WUM0	Q8WUM0	-1.10791	1.10791	1.15005e-06	5.49567e-06	28	Q8WUM0	NUP133	Nuclear pore complex protein Nup133	NU133_HUMAN	34	-53.6034	0.463966	X	S
N / S	Q12999	Q12999	-1.02518	1.02518	1.18718e-06	5.64571e-06	26	Q12999	TSPAN31	Tetraspanin-31	TSN31_HUMAN	2	-50.8653	0.491347	N	S
X / S	Q9NPE3	Q9NPE3	-1.88365	1.88365	1.20464e-06	5.69571e-06	26	Q9NPE3	NOP10	H/ACA ribonucleoprotein complex subunit 3	NOP10_HUMAN	5	-72.9003	0.270997	X	S
X / S	P61218	P61218	-1.37638	1.37638	1.21036e-06	5.71726e-06	20	P61218	POLR2F	DNA-directed RNA polymerases I, II, and III subunit RPABC2	RPAB2_HUMAN	1	-61.4817	0.385183	X	S
X / S	Q16637	Q16637	-1.33322	1.33322	1.22174e-06	5.75443e-06	27	Q16637	SMN2	Survival motor neuron protein	SMN_HUMAN	4	-60.3119	0.396881	X	S
X / S	Q9NYF8	Q9NYF8	-1.49702	1.49702	1.22859e-06	5.78012e-06	28	Q9NYF8	BCLAF1	Bcl-2-associated transcription factor 1	BCLF1_HUMAN	19	-64.5715	0.354285	X	S
X / S	O75367	O75367	-1.68081	1.68081	1.23665e-06	5.80248e-06	28	O75367	MACROH2A1	Core histone macro-H2A.1	H2AY_HUMAN	19	-68.8093	0.311907	X	S
N / S	Q5VT66	Q5VT66	-2.24629	2.24629	1.254e-06	5.86712e-06	22	Q5VT66	MTARC1	Mitochondrial amidoxime-reducing component 1	MARC1_HUMAN	7	-78.9234	0.210766	N	S
X / S	O95232	O95232	-1.04123	1.04123	1.26089e-06	5.88813e-06	28	O95232	LUC7L3	Luc7-like protein 3	LC7L3_HUMAN	11	-51.4087	0.485913	X	S
X / S	Q13555	Q13555	2.39131	2.39131	1.26065e-06	5.88813e-06	28	Q13555	CAMK2G	Calcium/calmodulin-dependent protein kinase type II subunit gamma	KCC2G_HUMAN	23	424.634	5.24634	X	S
N / S	P32241	P32241	-2.1111	2.1111	1.27305e-06	5.92807e-06	26	P32241	VIPR1	Vasoactive intestinal polypeptide receptor 1	VIPR1_HUMAN	1	-76.8529	0.231471	N	S
X / S	Q9Y4F1	Q9Y4F1	-1.15201	1.15201	1.27466e-06	5.92994e-06	28	Q9Y4F1	FARP1	FERM, ARHGEF and pleckstrin domain-containing protein 1	FARP1_HUMAN	50	-55.0002	0.449998	X	S
N / S	Q658P3	Q658P3	-1.22165	1.22165	1.27913e-06	5.9451e-06	25	Q658P3	STEAP3	Metalloreductase STEAP3	STEA3_HUMAN	11	-57.1209	0.428791	N	S
X / S	Q86WB0	Q86WB0	-1.4898	1.4898	1.28223e-06	5.95392e-06	27	Q86WB0	ZC3HC1	Zinc finger C3HC-type protein 1	ZC3C1_HUMAN	15	-64.3938	0.356062	X	S
X / S	P23515	P23515	2.62734	2.62734	1.31197e-06	6.08052e-06	21	P23515	OMG	Oligodendrocyte-myelin glycoprotein	OMGP_HUMAN	6	517.886	6.17886	X	S
X / S	P05771	P05771	1.66941	1.66941	1.31542e-06	6.08578e-06	28	P05771	PRKCB	Protein kinase C beta type	KPCB_HUMAN	27	218.085	3.18085	X	S
X / S	Q8IY17	Q8IY17	1.10418	1.10418	1.3243e-06	6.12039e-06	28	Q8IY17	PNPLA6	Patatin-like phospholipase domain-containing protein 6	PLPL6_HUMAN	37	114.976	2.14976	X	S
N / S	Q9Y6N7	Q9Y6N7	1.59008	1.59008	1.32958e-06	6.13901e-06	28	Q9Y6N7	ROBO1	Roundabout homolog 1	ROBO1_HUMAN	18	201.066	3.01066	N	S
X / S	Q13185	Q13185	-1.95567	1.95567	1.33778e-06	6.15981e-06	28	Q13185	CBX3	Chromobox protein homolog 3	CBX3_HUMAN	6	-74.2198	0.257802	X	S
N / S	Q15599	Q15599	-1.08882	1.08882	1.36491e-06	6.25519e-06	30	Q15599	SLC9A3R2	Na(+)/H(+) exchange regulatory cofactor NHE-RF2	NHRF2_HUMAN	17	-52.9854	0.470146	N	S
X / S	O15235	O15235	-1.36864	1.36864	1.3677e-06	6.26215e-06	25	O15235	MRPS12	28S ribosomal protein S12, mitochondrial	RT12_HUMAN	2	-61.2745	0.387255	X	S
X / S	Q96KR6	Q96KR6	-1.15191	1.15191	1.37167e-06	6.27377e-06	28	Q96KR6	FAM210B	Protein FAM210B, mitochondrial	F210B_HUMAN	3	-54.9972	0.450028	X	S
X / S	P78346	P78346	-1.04296	1.04296	1.38771e-06	6.32438e-06	27	P78346	RPP30	Ribonuclease P protein subunit p30	RPP30_HUMAN	10	-51.4668	0.485332	X	S
X / S	Q9P2I0	Q9P2I0	-1.38946	1.38946	1.3972e-06	6.36173e-06	28	Q9P2I0	CPSF2	Cleavage and polyadenylation specificity factor subunit 2	CPSF2_HUMAN	18	-61.8292	0.381708	X	S
X / S	Q8WY91	Q8WY91	1.47104	1.47104	1.41982e-06	6.45874e-06	28	Q8WY91	THAP4	Peroxynitrite isomerase THAP4	THAP4_HUMAN	4	177.222	2.77222	X	S
X / S	O60216	O60216	-1.35335	1.35335	1.42366e-06	6.47022e-06	28	O60216	RAD21	Double-strand-break repair protein rad21 homolog	RAD21_HUMAN	25	-60.8618	0.391382	X	S
X / S	Q9Y3B3	Q9Y3B3	-1.02498	1.02498	1.45388e-06	6.60146e-06	28	Q9Y3B3	TMED7	Transmembrane emp24 domain-containing protein 7	TMED7_HUMAN	7	-50.8583	0.491417	X	S
X / S	Q12888	Q12888	-1.6414	1.6414	1.47863e-06	6.68629e-06	28	Q12888	TP53BP1	TP53-binding protein 1	TP53B_HUMAN	63	-67.9455	0.320545	X	S
X / S	Q15847	Q15847	1.99278	1.99278	1.47935e-06	6.68629e-06	22	Q15847	ADIRF	Adipogenesis regulatory factor	ADIRF_HUMAN	3	298.004	3.98004	X	S
X / S	Q7L014	Q7L014	-1.06164	1.06164	1.49007e-06	6.72853e-06	28	Q7L014	DDX46	Probable ATP-dependent RNA helicase DDX46	DDX46_HUMAN	39	-52.0914	0.479086	X	S
X / S	Q13356	Q13356	-1.44804	1.44804	1.5055e-06	6.77957e-06	14	Q13356	PPIL2	RING-type E3 ubiquitin-protein ligase PPIL2	PPIL2_HUMAN	2	-63.348	0.36652	X	S
X / S	Q6ZRP7	Q6ZRP7	-1.51969	1.51969	1.50717e-06	6.78089e-06	24	Q6ZRP7	QSOX2	Sulfhydryl oxidase 2	QSOX2_HUMAN	7	-65.1239	0.348761	X	S
X / S	Q12905	Q12905	-1.07965	1.07965	1.52026e-06	6.83352e-06	28	Q12905	ILF2	Interleukin enhancer-binding factor 2	ILF2_HUMAN	22	-52.6858	0.473142	X	S
X / S	Q96EP5	Q96EP5	-1.84738	1.84738	1.53082e-06	6.85628e-06	28	Q96EP5	DAZAP1	DAZ-associated protein 1	DAZP1_HUMAN	8	-72.2102	0.277898	X	S
X / S	A0A0C4DH67	A0A0C4DH67	-1.02917	1.02917	1.55025e-06	6.93668e-06	28	A0A0C4DH67	IGKV1-8	Immunoglobulin kappa variable 1-8	KV108_HUMAN	2	-51.0007	0.489993	X	S
X / S	O75487	O75487	-2.7436	2.7436	1.56395e-06	6.99161e-06	28	O75487	GPC4	Glypican-4	GPC4_HUMAN	17	-85.0688	0.149312	X	S
X / S	P26583	P26583	-1.12238	1.12238	1.57191e-06	7.00543e-06	28	P26583	HMGB2	High mobility group protein B2	HMGB2_HUMAN	13	-54.0664	0.459336	X	S
X / S	Q9Y4A5	Q9Y4A5	-1.26543	1.26543	1.56975e-06	7.00543e-06	26	Q9Y4A5	TRRAP	Transformation/transcription domain-associated protein	TRRAP_HUMAN	31	-58.4024	0.415976	X	S
X / S	A1IGU5	A1IGU5	-1.37923	1.37923	1.58669e-06	7.0421e-06	27	A1IGU5	ARHGEF37	Rho guanine nucleotide exchange factor 37	ARH37_HUMAN	7	-61.5576	0.384424	X	S
X / S	Q2TB90	Q2TB90	-2.15885	2.15885	1.59581e-06	7.06348e-06	21	Q2TB90	HKDC1	Hexokinase HKDC1	HKDC1_HUMAN	34	-77.6066	0.223934	X	S
X / S	Q9BVL2	Q9BVL2	-1.06741	1.06741	1.60619e-06	7.09663e-06	28	Q9BVL2	NUP58	Nucleoporin p58/p45	NUP58_HUMAN	7	-52.2824	0.477176	X	S
X / S	Q9Y383	Q9Y383	-1.29673	1.29673	1.60845e-06	7.10027e-06	28	Q9Y383	LUC7L2	Putative RNA-binding protein Luc7-like 2	LC7L2_HUMAN	12	-59.2951	0.407049	X	S
N / S	O00499	O00499	-1.38519	1.38519	1.62341e-06	7.14706e-06	30	O00499	BIN1	Myc box-dependent-interacting protein 1	BIN1_HUMAN	22	-61.716	0.38284	N	S
X / S	Q96SK2	Q96SK2	-1.34452	1.34452	1.62235e-06	7.14706e-06	22	Q96SK2	TMEM209	Transmembrane protein 209	TM209_HUMAN	7	-60.6214	0.393786	X	S
X / S	P16403	P16403	-2.22735	2.22735	1.65153e-06	7.24496e-06	28	P16403	H1-2	Histone H1.2	H12_HUMAN	3	-78.645	0.21355	X	S
X / S	Q06278	Q06278	2.1673	2.1673	1.6699e-06	7.30598e-06	28	Q06278	AOX1	Aldehyde oxidase	AOXA_HUMAN	10	349.182	4.49182	X	S
X / S	Q9NP77	Q9NP77	-1.16613	1.16613	1.67174e-06	7.30754e-06	28	Q9NP77	SSU72	RNA polymerase II subunit A C-terminal domain phosphatase SSU72	SSU72_HUMAN	6	-55.4386	0.445614	X	S
X / S	O75891	O75891	2.09512	2.09512	1.68585e-06	7.34964e-06	28	O75891	ALDH1L1	Cytosolic 10-formyltetrahydrofolate dehydrogenase	AL1L1_HUMAN	47	327.262	4.27262	X	S
N / S	Q9Y277	Q9Y277	-1.0012	1.0012	1.71109e-06	7.45307e-06	30	Q9Y277	VDAC3	Voltage-dependent anion-selective channel protein 3	VDAC3_HUMAN	15	-50.0415	0.499585	N	S
N / S	Q9UJY1	Q9UJY1	-1.35748	1.35748	1.71361e-06	7.45747e-06	30	Q9UJY1	HSPB8	Heat shock protein beta-8	HSPB8_HUMAN	12	-60.9736	0.390264	N	S
X / S	Q9Y3B4	Q9Y3B4	-1.0109	1.0109	1.71557e-06	7.45939e-06	28	Q9Y3B4	SF3B6	Splicing factor 3B subunit 6	SF3B6_HUMAN	6	-50.3765	0.496235	X	S
X / S	Q7LBC6	Q7LBC6	-1.07671	1.07671	1.74795e-06	7.56675e-06	28	Q7LBC6	KDM3B	Lysine-specific demethylase 3B	KDM3B_HUMAN	41	-52.5891	0.474109	X	S
X / S	O75643	O75643	-1.11667	1.11667	1.75999e-06	7.60224e-06	28	O75643	SNRNP200	U5 small nuclear ribonucleoprotein 200 kDa helicase	U520_HUMAN	97	-53.8843	0.461157	X	S
X / S	O60832	O60832	-1.63103	1.63103	1.76621e-06	7.619e-06	28	O60832	DKC1	H/ACA ribonucleoprotein complex subunit DKC1	DKC1_HUMAN	26	-67.7142	0.322858	X	S
X / S	P13637	P13637	-1.81235	1.81235	1.83513e-06	7.88179e-06	28	P13637	ATP1A3	Sodium/potassium-transporting ATPase subunit alpha-3	AT1A3_HUMAN	34	-71.5272	0.284728	X	S
X / S	P82979	P82979	-1.4891	1.4891	1.86846e-06	8.01094e-06	28	P82979	SARNP	SAP domain-containing ribonucleoprotein	SARNP_HUMAN	6	-64.3764	0.356236	X	S
X / S	Q9NQG5	Q9NQG5	-1.43018	1.43018	1.87013e-06	8.01113e-06	28	Q9NQG5	RPRD1B	Regulation of nuclear pre-mRNA domain-containing protein 1B	RPR1B_HUMAN	13	-62.8915	0.371085	X	S
X / S	P49913	P49913	-1.91917	1.91917	1.89222e-06	8.07764e-06	26	P49913	CAMP	Cathelicidin antimicrobial peptide	CAMP_HUMAN	6	-73.5594	0.264406	X	S
X / S	Q9UKY4	Q9UKY4	-1.30063	1.30063	1.89151e-06	8.07764e-06	28	Q9UKY4	POMT2	Protein O-mannosyl-transferase 2	POMT2_HUMAN	11	-59.405	0.40595	X	S
X / S	P04792	P04792	2.37278	2.37278	1.8979e-06	8.09484e-06	28	P04792	HSPB1	Heat shock protein beta-1	HSPB1_HUMAN	22	417.938	5.17938	X	S
X / S	O75525	O75525	-1.88112	1.88112	1.90346e-06	8.10572e-06	28	O75525	KHDRBS3	KH domain-containing, RNA-binding, signal transduction-associated protein 3	KHDR3_HUMAN	9	-72.8527	0.271473	X	S
N / S	P30038	P30038	-2.44246	2.44246	1.91383e-06	8.1346e-06	30	P30038	ALDH4A1	Delta-1-pyrroline-5-carboxylate dehydrogenase, mitochondrial	AL4A1_HUMAN	31	-81.603	0.18397	N	S
X / S	Q9Y5Z7	Q9Y5Z7	-1.84085	1.84085	1.94919e-06	8.27775e-06	27	Q9Y5Z7	HCFC2	Host cell factor 2	HCFC2_HUMAN	3	-72.0843	0.279157	X	S
X / S	Q99439	Q99439	-1.5091	1.5091	1.97116e-06	8.35664e-06	28	Q99439	CNN2	Calponin-2	CNN2_HUMAN	11	-64.8669	0.351331	X	S
X / S	Q6P2Q9	Q6P2Q9	-1.17723	1.17723	1.99326e-06	8.42994e-06	28	Q6P2Q9	PRPF8	Pre-mRNA-processing-splicing factor 8	PRP8_HUMAN	106	-55.7799	0.442201	X	S
X / S	Q147X3	Q147X3	-1.34103	1.34103	1.99906e-06	8.4458e-06	28	Q147X3	NAA30	N-alpha-acetyltransferase 30	NAA30_HUMAN	5	-60.5261	0.394739	X	S
X / S	Q8N8N7	Q8N8N7	1.39451	1.39451	2.02233e-06	8.51534e-06	28	Q8N8N7	PTGR2	Prostaglandin reductase 2	PTGR2_HUMAN	17	162.898	2.62898	X	S
N / S	P52306	P52306	-1.0799	1.0799	2.02542e-06	8.52061e-06	30	P52306	RAP1GDS1	Rap1 GTPase-GDP dissociation stimulator 1	GDS1_HUMAN	26	-52.6939	0.473061	N	S
N / S	P61764	P61764	-1.11754	1.11754	2.02953e-06	8.53063e-06	30	P61764	STXBP1	Syntaxin-binding protein 1	STXB1_HUMAN	33	-53.9121	0.460879	N	S
X / S	Q8N6N7	Q8N6N7	2.40277	2.40277	2.03811e-06	8.55937e-06	28	Q8N6N7	ACBD7	Acyl-CoA-binding domain-containing protein 7	ACBD7_HUMAN	6	428.816	5.28816	X	S
X / S	P17655	P17655	1.66188	1.66188	2.04653e-06	8.58742e-06	28	P17655	CAPN2	Calpain-2 catalytic subunit	CAN2_HUMAN	33	216.428	3.16428	X	S
N / S	P30838	P30838	-3.98671	3.98671	2.10496e-06	8.82504e-06	25	P30838	ALDH3A1	Aldehyde dehydrogenase, dimeric NADP-preferring	AL3A1_HUMAN	22	-93.6922	0.0630783	N	S
X / S	Q96HS1	Q96HS1	-1.73301	1.73301	2.12227e-06	8.87493e-06	28	Q96HS1	PGAM5	Serine/threonine-protein phosphatase PGAM5, mitochondrial	PGAM5_HUMAN	17	-69.9177	0.300823	X	S
X / S	Q9Y3B9	Q9Y3B9	-1.34108	1.34108	2.12541e-06	8.88052e-06	23	Q9Y3B9	RRP15	RRP15-like protein	RRP15_HUMAN	2	-60.5275	0.394725	X	S
N / S	Q14116	Q14116	2.62085	2.62085	2.18706e-06	9.0612e-06	30	Q14116	IL18	Interleukin-18	IL18_HUMAN	9	515.113	6.15113	N	S
N / S	Q9UHB6	Q9UHB6	1.05246	1.05246	2.18652e-06	9.0612e-06	30	Q9UHB6	LIMA1	LIM domain and actin-binding protein 1	LIMA1_HUMAN	31	107.407	2.07407	N	S
X / S	Q99447	Q99447	1.19545	1.19545	2.22281e-06	9.17842e-06	28	Q99447	PCYT2	Ethanolamine-phosphate cytidylyltransferase	PCY2_HUMAN	18	129.017	2.29017	X	S
X / S	Q01968	Q01968	-1.49294	1.49294	2.2374e-06	9.22318e-06	28	Q01968	OCRL	Inositol polyphosphate 5-phosphatase OCRL	OCRL_HUMAN	32	-64.4713	0.355287	X	S
N / S	Q99584	Q99584	1.1326	1.1326	2.24704e-06	9.24744e-06	30	Q99584	S100A13	Protein S100-A13	S10AD_HUMAN	6	119.253	2.19253	N	S
X / S	Q13595	Q13595	-1.93547	1.93547	2.2502e-06	9.25268e-06	28	Q13595	TRA2A	Transformer-2 protein homolog alpha	TRA2A_HUMAN	8	-73.8565	0.261435	X	S
X / S	Q13243	Q13243	-1.13439	1.13439	2.25628e-06	9.26224e-06	27	Q13243	SRSF5	Serine/arginine-rich splicing factor 5	SRSF5_HUMAN	9	-54.4472	0.455528	X	S
X / S	Q8TDJ6	Q8TDJ6	-1.7329	1.7329	2.25485e-06	9.26224e-06	27	Q8TDJ6	DMXL2	DmX-like protein 2	DMXL2_HUMAN	9	-69.9154	0.300846	X	S
X / S	Q9NZN4	Q9NZN4	1.70478	1.70478	2.28497e-06	9.36437e-06	28	Q9NZN4	EHD2	EH domain-containing protein 2	EHD2_HUMAN	28	225.98	3.2598	X	S
X / S	P24158	P24158	-2.47888	2.47888	2.2889e-06	9.3649e-06	24	P24158	PRTN3	Myeloblastin	PRTN3_HUMAN	6	-82.0617	0.179383	X	S
X / S	Q5T3I0	Q5T3I0	-2.09916	2.09916	2.29251e-06	9.37188e-06	20	Q5T3I0	GPATCH4	G patch domain-containing protein 4	GPTC4_HUMAN	1	-76.6606	0.233394	X	S
N / S	Q96JE9	Q96JE9	-2.21238	2.21238	2.30058e-06	9.39706e-06	27	Q96JE9	MAP6	Microtubule-associated protein 6	MAP6_HUMAN	26	-78.4221	0.215779	N	S
N / S	Q00059	Q00059	-1.22366	1.22366	2.3177e-06	9.44161e-06	30	Q00059	TFAM	Transcription factor A, mitochondrial	TFAM_HUMAN	15	-57.1804	0.428196	N	S
X / S	P28347	P28347	-1.82841	1.82841	2.3815e-06	9.67937e-06	25	P28347	TEAD1	Transcriptional enhancer factor TEF-1	TEAD1_HUMAN	10	-71.8426	0.281574	X	S
N / S	Q96JJ3	Q96JJ3	-1.08671	1.08671	2.4268e-06	9.81487e-06	28	Q96JJ3	ELMO2	Engulfment and cell motility protein 2	ELMO2_HUMAN	18	-52.9167	0.470833	N	S
X / S	Q9Y2S2	Q9Y2S2	1.64045	1.64045	2.43146e-06	9.82566e-06	28	Q9Y2S2	CRYL1	Lambda-crystallin homolog	CRYL1_HUMAN	20	211.763	3.11763	X	S
X / S	Q96DI7	Q96DI7	-1.1236	1.1236	2.43823e-06	9.83934e-06	28	Q96DI7	SNRNP40	U5 small nuclear ribonucleoprotein 40 kDa protein	SNR40_HUMAN	15	-54.1053	0.458947	X	S
X / S	Q96FQ6	Q96FQ6	1.08973	1.08973	2.43885e-06	9.83934e-06	28	Q96FQ6	S100A16	Protein S100-A16	S10AG_HUMAN	8	112.834	2.12834	X	S
X / S	Q8NC56	Q8NC56	-1.05787	1.05787	2.44469e-06	9.85486e-06	28	Q8NC56	LEMD2	LEM domain-containing protein 2	LEMD2_HUMAN	21	-51.9661	0.480339	X	S
X / S	Q9P2J3;Q9P2N7	Q9P2J3;Q9P2N7	-1.21054	1.21054	2.48451e-06	9.99082e-06	18	Q9P2J3;Q9P2N7	KLHL9;KLHL13	Kelch-like protein 9;Kelch-like protein 13	KLHL9_HUMAN;KLH13_HUMAN	1	-56.7894	0.432106	X	S
X / S	Q969T7	Q969T7	1.33141	1.33141	2.51689e-06	1.00935e-05	26	Q969T7	NT5C3B	7-methylguanosine phosphate-specific 5'-nucleotidase	5NT3B_HUMAN	4	151.649	2.51649	X	S
X / S	Q9Y5B0	Q9Y5B0	-1.39119	1.39119	2.52029e-06	1.00935e-05	27	Q9Y5B0	CTDP1	RNA polymerase II subunit A C-terminal domain phosphatase	CTDP1_HUMAN	12	-61.8751	0.381249	X	S
X / S	Q8WWY3	Q8WWY3	-1.19783	1.19783	2.56386e-06	1.02264e-05	28	Q8WWY3	PRPF31	U4/U6 small nuclear ribonucleoprotein Prp31	PRP31_HUMAN	17	-56.4068	0.435932	X	S
X / S	Q7Z3D6	Q7Z3D6	1.0553	1.0553	2.56844e-06	1.02363e-05	28	Q7Z3D6	DGLUCY	D-glutamate cyclase, mitochondrial	GLUCM_HUMAN	28	107.815	2.07815	X	S
N / S	Q13572	Q13572	-1.4043	1.4043	2.60206e-06	1.03368e-05	24	Q13572	ITPK1	Inositol-tetrakisphosphate 1-kinase	ITPK1_HUMAN	4	-62.2197	0.377803	N	S
X / S	P11678	P11678	-3.03385	3.03385	2.60901e-06	1.03478e-05	23	P11678	EPX	Eosinophil peroxidase	PERE_HUMAN	21	-87.7899	0.122101	X	S
X / S	Q7Z7H5	Q7Z7H5	-1.72823	1.72823	2.61206e-06	1.03515e-05	28	Q7Z7H5	TMED4	Transmembrane emp24 domain-containing protein 4	TMED4_HUMAN	8	-69.8179	0.301821	X	S
N / S	Q92633	Q92633	-1.06584	1.06584	2.62109e-06	1.03702e-05	22	Q92633	LPAR1	Lysophosphatidic acid receptor 1	LPAR1_HUMAN	4	-52.2305	0.477695	N	S
N / S	P43004	P43004	-2.67332	2.67332	2.64324e-06	1.04247e-05	19	P43004	SLC1A2	Excitatory amino acid transporter 2	EAA2_HUMAN	14	-84.3235	0.156765	N	S
N / S	Q8WY91	Q8WY91	1.86946	1.86946	2.64676e-06	1.04302e-05	30	Q8WY91	THAP4	Peroxynitrite isomerase THAP4	THAP4_HUMAN	4	265.397	3.65397	N	S
X / S	O14925	O14925	-1.21956	1.21956	2.67836e-06	1.0528e-05	25	O14925	TIMM23	Mitochondrial import inner membrane translocase subunit Tim23	TIM23_HUMAN	3	-57.0588	0.429412	X	S
X / S	Q5H9L2	Q5H9L2	3.1774	3.1774	2.68012e-06	1.0528e-05	22	Q5H9L2	TCEAL5	Transcription elongation factor A protein-like 5	TCAL5_HUMAN	1	804.676	9.04676	X	S
X / S	Q02818	Q02818	-1.22617	1.22617	2.70219e-06	1.06062e-05	28	Q02818	NUCB1	Nucleobindin-1	NUCB1_HUMAN	22	-57.2549	0.427451	X	S
N / S	A0A0C4DH41;P01824;P01825;P06331;P0DP06;P0DP08	A0A0C4DH41;P01824;P01825;P06331;P0DP06;P0DP08	2.12967	2.12967	2.72264e-06	1.06779e-05	30	A0A0C4DH41;P01824;P01825;P06331;P0DP06;P0DP08	IGHV4-61;IGHV4-39;IGHV4-59;IGHV4-34;IGHV4-30-4;IGHV4-38-2	Immunoglobulin heavy variable 4-61;Immunoglobulin heavy variable 4-39;Immunoglobulin heavy variable 4-59;Immunoglobulin heavy variable 4-34;Immunoglobulin heavy variable 4-30-4;Immunoglobulin heavy variable 4-38-2	HV461_HUMAN;HV439_HUMAN;HV459_HUMAN;HV434_HUMAN;HVD34_HUMAN;HVD82_HUMAN	2	337.619	4.37619	N	S
X / S	Q02410	Q02410	-1.38035	1.38035	2.72725e-06	1.0679e-05	28	Q02410	APBA1	Amyloid-beta A4 precursor protein-binding family A member 1	APBA1_HUMAN	3	-61.5875	0.384125	X	S
X / S	Q96IU4	Q96IU4	1.64246	1.64246	2.72675e-06	1.0679e-05	28	Q96IU4	ABHD14B	Putative protein-lysine deacylase ABHD14B	ABHEB_HUMAN	9	212.198	3.12198	X	S
X / S	Q8TCD5	Q8TCD5	1.24591	1.24591	2.72978e-06	1.06804e-05	28	Q8TCD5	NT5C	5'(3')-deoxyribonucleotidase, cytosolic type	NT5C_HUMAN	12	137.169	2.37169	X	S
X / S	P05186	P05186	2.89395	2.89395	2.73959e-06	1.06933e-05	25	P05186	ALPL	Alkaline phosphatase, tissue-nonspecific isozyme	PPBT_HUMAN	12	643.305	7.43305	X	S
X / S	Q9ULU8	Q9ULU8	-1.36788	1.36788	2.76282e-06	1.07584e-05	24	Q9ULU8	CADPS	Calcium-dependent secretion activator 1	CAPS1_HUMAN	11	-61.254	0.38746	X	S
X / S	Q6WCQ1	Q6WCQ1	-1.4356	1.4356	2.79861e-06	1.08634e-05	28	Q6WCQ1	MPRIP	Myosin phosphatase Rho-interacting protein	MPRIP_HUMAN	43	-63.0307	0.369693	X	S
X / S	P25325	P25325	1.0628	1.0628	2.80508e-06	1.08723e-05	28	P25325	MPST	3-mercaptopyruvate sulfurtransferase	THTM_HUMAN	15	108.898	2.08898	X	S
X / S	Q01844	Q01844	-1.54497	1.54497	2.81544e-06	1.09029e-05	28	Q01844	EWSR1	RNA-binding protein EWS	EWS_HUMAN	9	-65.7297	0.342703	X	S
X / S	P61225	P61225	1.07681	1.07681	2.81904e-06	1.09083e-05	28	P61225	RAP2B	Ras-related protein Rap-2b	RAP2B_HUMAN	6	110.937	2.10937	X	S
X / S	P51610	P51610	-1.4999	1.4999	2.82266e-06	1.09137e-05	28	P51610	HCFC1	Host cell factor 1	HCFC1_HUMAN	44	-64.6422	0.353578	X	S
X / S	P29536	P29536	2.77586	2.77586	2.85292e-06	1.09961e-05	28	P29536	LMOD1	Leiomodin-1	LMOD1_HUMAN	13	584.885	6.84885	X	S
N / S	P51570	P51570	1.1649	1.1649	2.86672e-06	1.10374e-05	30	P51570	GALK1	Galactokinase	GALK1_HUMAN	16	124.218	2.24218	N	S
N / S	P30837	P30837	-1.39897	1.39897	2.87535e-06	1.10566e-05	28	P30837	ALDH1B1	Aldehyde dehydrogenase X, mitochondrial	AL1B1_HUMAN	14	-62.0801	0.379199	N	S
X / S	Q16740	Q16740	-1.22012	1.22012	2.87993e-06	1.10656e-05	27	Q16740	CLPP	ATP-dependent Clp protease proteolytic subunit, mitochondrial	CLPP_HUMAN	4	-57.0753	0.429247	X	S
X / S	Q9P0J1	Q9P0J1	1.18667	1.18667	2.93821e-06	1.12381e-05	28	Q9P0J1	PDP1	[Pyruvate dehydrogenase [acetyl-transferring]]-phosphatase 1, mitochondrial	PDP1_HUMAN	12	127.627	2.27627	X	S
N / S	Q14202	Q14202	-1.39692	1.39692	2.95016e-06	1.12728e-05	30	Q14202	ZMYM3	Zinc finger MYM-type protein 3	ZMYM3_HUMAN	17	-62.026	0.37974	N	S
X / S	Q2TAY7	Q2TAY7	-1.32894	1.32894	2.95446e-06	1.12728e-05	28	Q2TAY7	SMU1	WD40 repeat-containing protein SMU1	SMU1_HUMAN	18	-60.1939	0.398061	X	S
X / S	Q99719	Q99719	1.0406	1.0406	2.95931e-06	1.12825e-05	28	Q99719	SEPTIN5	Septin-5	SEPT5_HUMAN	12	105.709	2.05709	X	S
X / S	O60264	O60264	-1.337	1.337	3.03376e-06	1.15306e-05	28	O60264	SMARCA5	SWI/SNF-related matrix-associated actin-dependent regulator of chromatin subfamily A member 5	SMCA5_HUMAN	49	-60.4158	0.395842	X	S
X / S	P59665;P59666	P59665;P59666	-2.28291	2.28291	3.03267e-06	1.15306e-05	28	P59665;P59666	DEFA1B;DEFA3	Neutrophil defensin 1;Neutrophil defensin 3	DEF1_HUMAN;DEF3_HUMAN	4	-79.4517	0.205483	X	S
X / S	Q53H12	Q53H12	-1.15452	1.15452	3.04889e-06	1.15703e-05	28	Q53H12	AGK	Acylglycerol kinase, mitochondrial	AGK_HUMAN	17	-55.0786	0.449214	X	S
X / S	P00747	P00747	-1.54677	1.54677	3.08202e-06	1.16656e-05	28	P00747	PLG	Plasminogen	PLMN_HUMAN	51	-65.7724	0.342276	X	S
N / S	P61604	P61604	-1.00295	1.00295	3.08039e-06	1.16656e-05	30	P61604	HSPE1	10 kDa heat shock protein, mitochondrial	CH10_HUMAN	15	-50.1022	0.498978	N	S
N / S	Q9Y3L5	Q9Y3L5	-1.30114	1.30114	3.08437e-06	1.16656e-05	30	Q9Y3L5	RAP2C	Ras-related protein Rap-2c	RAP2C_HUMAN	2	-59.4196	0.405804	N	S
X / S	P13671	P13671	-1.68129	1.68129	3.09506e-06	1.16914e-05	28	P13671	C6	Complement component C6	CO6_HUMAN	33	-68.8196	0.311804	X	S
X / S	Q13242	Q13242	-1.38696	1.38696	3.10283e-06	1.17118e-05	28	Q13242	SRSF9	Serine/arginine-rich splicing factor 9	SRSF9_HUMAN	15	-61.763	0.38237	X	S
X / S	Q9Y5S9	Q9Y5S9	-1.22376	1.22376	3.1378e-06	1.18256e-05	28	Q9Y5S9	RBM8A	RNA-binding protein 8A	RBM8A_HUMAN	6	-57.1834	0.428166	X	S
X / S	P35442	P35442	-3.36419	3.36419	3.13781e-06	1.18256e-05	24	P35442	THBS2	Thrombospondin-2	TSP2_HUMAN	14	-90.2887	0.0971131	X	S
X / S	Q0VDF9	Q0VDF9	-1.42074	1.42074	3.14454e-06	1.18329e-05	24	Q0VDF9	HSPA14	Heat shock 70 kDa protein 14	HSP7E_HUMAN	5	-62.6479	0.373521	X	S
X / S	Q96S44	Q96S44	-1.14378	1.14378	3.17323e-06	1.19135e-05	25	Q96S44	TP53RK	EKC/KEOPS complex subunit TP53RK	PRPK_HUMAN	4	-54.7429	0.452571	X	S
N / S	Q86XI8	Q86XI8	1.29672	1.29672	3.18937e-06	1.1965e-05	30	Q86XI8	ZSWIM9	Uncharacterized protein ZSWIM9	ZSWM9_HUMAN	1	145.67	2.4567	N	S
X / S	Q9UL40	Q9UL40	-1.47158	1.47158	3.21504e-06	1.20429e-05	19	Q9UL40	ZNF346	Zinc finger protein 346	ZN346_HUMAN	3	-63.9412	0.360588	X	S
X / S	Q13435	Q13435	-1.05223	1.05223	3.25628e-06	1.21696e-05	28	Q13435	SF3B2	Splicing factor 3B subunit 2	SF3B2_HUMAN	35	-51.7777	0.482223	X	S
X / S	P50454	P50454	-1.63544	1.63544	3.29e-06	1.22529e-05	28	P50454	SERPINH1	Serpin H1	SERPH_HUMAN	23	-67.8128	0.321872	X	S
X / S	Q96G21	Q96G21	-1.38411	1.38411	3.28834e-06	1.22529e-05	18	Q96G21	IMP4	U3 small nucleolar ribonucleoprotein protein IMP4	IMP4_HUMAN	2	-61.6876	0.383124	X	S
X / S	Q9ULL4	Q9ULL4	1.6443	1.6443	3.29622e-06	1.2263e-05	28	Q9ULL4	PLXNB3	Plexin-B3	PLXB3_HUMAN	33	212.595	3.12595	X	S
X / S	P56545	P56545	-1.41265	1.41265	3.30149e-06	1.22734e-05	27	P56545	CTBP2	C-terminal-binding protein 2	CTBP2_HUMAN	8	-62.4378	0.375622	X	S
X / S	P19388	P19388	-1.06063	1.06063	3.31672e-06	1.23114e-05	28	P19388	POLR2E	DNA-directed RNA polymerases I, II, and III subunit RPABC1	RPAB1_HUMAN	9	-52.0576	0.479424	X	S
N / S	Q9Y5L3	Q9Y5L3	2.29743	2.29743	3.3501e-06	1.24259e-05	28	Q9Y5L3	ENTPD2	Ectonucleoside triphosphate diphosphohydrolase 2	ENTP2_HUMAN	15	391.58	4.9158	N	S
X / S	Q92625	Q92625	-1.61061	1.61061	3.37786e-06	1.25006e-05	28	Q92625	ANKS1A	Ankyrin repeat and SAM domain-containing protein 1A	ANS1A_HUMAN	24	-67.2541	0.327459	X	S
X / S	Q92859	Q92859	2.25669	2.25669	3.39369e-06	1.25404e-05	28	Q92859	NEO1	Neogenin	NEO1_HUMAN	28	377.895	4.77895	X	S
X / S	P78527	P78527	-1.00862	1.00862	3.39726e-06	1.25441e-05	28	P78527	PRKDC	DNA-dependent protein kinase catalytic subunit	PRKDC_HUMAN	220	-50.2977	0.497023	X	S
X / S	Q8N3F8	Q8N3F8	-1.09534	1.09534	3.41304e-06	1.25647e-05	28	Q8N3F8	MICALL1	MICAL-like protein 1	MILK1_HUMAN	12	-53.1974	0.468026	X	S
X / S	Q6P3W7	Q6P3W7	-1.06934	1.06934	3.41564e-06	1.25649e-05	28	Q6P3W7	SCYL2	SCY1-like protein 2	SCYL2_HUMAN	8	-52.3463	0.476537	X	S
N / S	O95219	O95219	-1.06004	1.06004	3.4269e-06	1.25874e-05	28	O95219	SNX4	Sorting nexin-4	SNX4_HUMAN	12	-52.038	0.47962	N	S
X / S	Q96FC7	Q96FC7	1.34914	1.34914	3.42617e-06	1.25874e-05	28	Q96FC7	PHYHIPL	Phytanoyl-CoA hydroxylase-interacting protein-like	PHIPL_HUMAN	20	154.761	2.54761	X	S
X / S	Q8N1G2	Q8N1G2	-1.27854	1.27854	3.45541e-06	1.26733e-05	28	Q8N1G2	CMTR1	Cap-specific mRNA (nucleoside-2'-O-)-methyltransferase 1	CMTR1_HUMAN	18	-58.7788	0.412212	X	S
X / S	P01034	P01034	2.52644	2.52644	3.49797e-06	1.28103e-05	28	P01034	CST3	Cystatin-C	CYTC_HUMAN	10	476.147	5.76147	X	S
X / S	Q8WVV9	Q8WVV9	-1.16338	1.16338	3.58144e-06	1.30965e-05	28	Q8WVV9	HNRNPLL	Heterogeneous nuclear ribonucleoprotein L-like	HNRLL_HUMAN	20	-55.3536	0.446464	X	S
N / S	Q86UX2	Q86UX2	1.87665	1.87665	3.5953e-06	1.31374e-05	30	Q86UX2	ITIH5	Inter-alpha-trypsin inhibitor heavy chain H5	ITIH5_HUMAN	36	267.222	3.67222	N	S
X / S	Q9BVJ6	Q9BVJ6	-1.67036	1.67036	3.60578e-06	1.31659e-05	17	Q9BVJ6	UTP14A	U3 small nucleolar RNA-associated protein 14 homolog A	UT14A_HUMAN	2	-68.5825	0.314175	X	S
N / S	O75896	O75896	-1.70341	1.70341	3.61008e-06	1.31718e-05	25	O75896	TUSC2	Tumor suppressor candidate 2	TUSC2_HUMAN	3	-69.2941	0.307059	N	S
X / S	Q9UBU8	Q9UBU8	-1.70493	1.70493	3.6562e-06	1.33105e-05	19	Q9UBU8	MORF4L1	Mortality factor 4-like protein 1	MO4L1_HUMAN	3	-69.3263	0.306737	X	S
N / S	Q8NHL6	Q8NHL6	-2.54962	2.54962	3.6869e-06	1.34024e-05	21	Q8NHL6	LILRB1	Leukocyte immunoglobulin-like receptor subfamily B member 1	LIRB1_HUMAN	2	-82.92	0.1708	N	S
X / S	O43251;Q9NWB1	O43251;Q9NWB1	-1.28537	1.28537	3.73021e-06	1.34701e-05	17	O43251;Q9NWB1	RBFOX2;RBFOX1	RNA binding protein fox-1 homolog 2;RNA binding protein fox-1 homolog 1	RFOX2_HUMAN;RFOX1_HUMAN	5	-58.9734	0.410266	X	S
X / S	O95571	O95571	-1.29516	1.29516	3.72162e-06	1.34701e-05	28	O95571	ETHE1	Persulfide dioxygenase ETHE1, mitochondrial	ETHE1_HUMAN	12	-59.2509	0.407491	X	S
X / S	Q15070	Q15070	-1.18373	1.18373	3.73139e-06	1.34701e-05	28	Q15070	OXA1L	Mitochondrial inner membrane protein OXA1L	OXA1L_HUMAN	8	-55.9788	0.440212	X	S
X / S	Q96RL7	Q96RL7	-1.05519	1.05519	3.72309e-06	1.34701e-05	28	Q96RL7	VPS13A	Intermembrane lipid transfer protein VPS13A	VP13A_HUMAN	59	-51.8766	0.481234	X	S
X / S	Q9NPF4	Q9NPF4	-1.10933	1.10933	3.71948e-06	1.34701e-05	28	Q9NPF4	OSGEP	tRNA N6-adenosine threonylcarbamoyltransferase	OSGEP_HUMAN	11	-53.6491	0.463509	X	S
X / S	Q8N183	Q8N183	-1.31279	1.31279	3.74886e-06	1.35179e-05	28	Q8N183	NDUFAF2	NADH dehydrogenase [ubiquinone] 1 alpha subcomplex assembly factor 2	NDUF2_HUMAN	9	-59.7459	0.402541	X	S
X / S	Q96M63	Q96M63	2.38602	2.38602	3.78197e-06	1.36139e-05	22	Q96M63	ODAD1	Outer dynein arm-docking complex subunit 1	ODAD1_HUMAN	8	422.715	5.22715	X	S
X / S	P52758	P52758	1.51033	1.51033	3.80341e-06	1.36745e-05	28	P52758	RIDA	2-iminobutanoate/2-iminopropanoate deaminase	RIDA_HUMAN	7	184.876	2.84876	X	S
X / S	Q15542	Q15542	-1.1509	1.1509	3.84809e-06	1.37948e-05	19	Q15542	TAF5	Transcription initiation factor TFIID subunit 5	TAF5_HUMAN	2	-54.9656	0.450344	X	S
X / S	P09455	P09455	-2.25474	2.25474	3.86805e-06	1.38359e-05	28	P09455	RBP1	Retinol-binding protein 1	RET1_HUMAN	17	-79.0466	0.209534	X	S
X / S	P20292	P20292	-1.25892	1.25892	3.8708e-06	1.38359e-05	25	P20292	ALOX5AP	Arachidonate 5-lipoxygenase-activating protein	AL5AP_HUMAN	3	-58.2142	0.417858	X	S
X / S	Q5T2S8	Q5T2S8	-1.80181	1.80181	3.86652e-06	1.38359e-05	19	Q5T2S8	ODAD2	Outer dynein arm-docking complex subunit 2	ODAD2_HUMAN	12	-71.3186	0.286814	X	S
X / S	Q14938	Q14938	-1.35601	1.35601	3.89974e-06	1.39028e-05	28	Q14938	NFIX	Nuclear factor 1 X-type	NFIX_HUMAN	15	-60.9339	0.390661	X	S
N / S	Q8WY22	Q8WY22	-1.40554	1.40554	3.90436e-06	1.39054e-05	22	Q8WY22	BRI3BP	BRI3-binding protein	BRI3B_HUMAN	3	-62.2523	0.377477	N	S
X / S	Q9BSV6	Q9BSV6	-1.42569	1.42569	3.95319e-06	1.40488e-05	23	Q9BSV6	TSEN34	tRNA-splicing endonuclease subunit Sen34	SEN34_HUMAN	2	-62.7759	0.372241	X	S
X / S	O75368	O75368	1.33583	1.33583	3.96621e-06	1.40849e-05	28	O75368	SH3BGRL	Adapter SH3BGRL	SH3L1_HUMAN	12	152.421	2.52421	X	S
X / S	Q9NP74	Q9NP74	-1.96831	1.96831	3.97905e-06	1.41203e-05	22	Q9NP74	PALMD	Palmdelphin	PALMD_HUMAN	14	-74.4448	0.255552	X	S
X / S	O00712	O00712	-1.67502	1.67502	3.99753e-06	1.41655e-05	28	O00712	NFIB	Nuclear factor 1 B-type	NFIB_HUMAN	12	-68.6838	0.313162	X	S
X / S	Q9Y365	Q9Y365	1.51405	1.51405	4.01518e-06	1.42178e-05	28	Q9Y365	STARD10	START domain-containing protein 10	STA10_HUMAN	10	185.611	2.85611	X	S
X / S	Q9Y478	Q9Y478	-1.11523	1.11523	4.05405e-06	1.43348e-05	28	Q9Y478	PRKAB1	5'-AMP-activated protein kinase subunit beta-1	AAKB1_HUMAN	9	-53.8383	0.461617	X	S
X / S	P49750	P49750	-1.23591	1.23591	4.06255e-06	1.43545e-05	28	P49750	YLPM1	YLP motif-containing protein 1	YLPM1_HUMAN	46	-57.5426	0.424574	X	S
X / S	Q13432	Q13432	-1.233	1.233	4.10336e-06	1.44883e-05	26	Q13432	UNC119	Protein unc-119 homolog A	U119A_HUMAN	2	-57.4568	0.425432	X	S
X / S	P41586	P41586	1.655	1.655	4.13029e-06	1.4538e-05	28	P41586	ADCYAP1R1	Pituitary adenylate cyclase-activating polypeptide type I receptor	PACR_HUMAN	6	214.923	3.14923	X	S
X / S	Q96JM3	Q96JM3	-1.36018	1.36018	4.14291e-06	1.45592e-05	27	Q96JM3	CHAMP1	Chromosome alignment-maintaining phosphoprotein 1	CHAP1_HUMAN	21	-61.0466	0.389534	X	S
X / S	P02748	P02748	-2.32121	2.32121	4.20306e-06	1.4672e-05	28	P02748	C9	Complement component C9	CO9_HUMAN	22	-79.9901	0.200099	X	S
X / S	Q8N335	Q8N335	2.83469	2.83469	4.19998e-06	1.4672e-05	28	Q8N335	GPD1L	Glycerol-3-phosphate dehydrogenase 1-like protein	GPD1L_HUMAN	20	613.388	7.13388	X	S
X / S	Q8TDN6	Q8TDN6	-1.08172	1.08172	4.19464e-06	1.4672e-05	28	Q8TDN6	BRIX1	Ribosome biogenesis protein BRX1 homolog	BRX1_HUMAN	13	-52.7536	0.472464	X	S
X / S	Q92917	Q92917	-1.77637	1.77637	4.19054e-06	1.4672e-05	27	Q92917	GPKOW	G-patch domain and KOW motifs-containing protein	GPKOW_HUMAN	12	-70.8083	0.291917	X	S
N / S	Q9BRF8	Q9BRF8	1.15326	1.15326	4.20231e-06	1.4672e-05	30	Q9BRF8	CPPED1	Serine/threonine-protein phosphatase CPPED1	CPPED_HUMAN	13	122.416	2.22416	N	S
X / S	Q5SRE7	Q5SRE7	2.3051	2.3051	4.22318e-06	1.47064e-05	28	Q5SRE7	PHYHD1	Phytanoyl-CoA dioxygenase domain-containing protein 1	PHYD1_HUMAN	12	394.201	4.94201	X	S
X / S	Q9H313	Q9H313	3.09565	3.09565	4.24221e-06	1.47459e-05	26	Q9H313	TTYH1	Protein tweety homolog 1	TTYH1_HUMAN	10	754.836	8.54836	X	S
X / S	Q96S06	Q96S06	-1.15999	1.15999	4.24879e-06	1.47583e-05	27	Q96S06	LMF1	Lipase maturation factor 1	LMF1_HUMAN	5	-55.2483	0.447517	X	S
X / S	P53355	P53355	-1.09291	1.09291	4.26367e-06	1.47891e-05	26	P53355	DAPK1	Death-associated protein kinase 1	DAPK1_HUMAN	4	-53.1185	0.468815	X	S
X / S	Q14839	Q14839	-1.05424	1.05424	4.27344e-06	1.48022e-05	28	Q14839	CHD4	Chromodomain-helicase-DNA-binding protein 4	CHD4_HUMAN	67	-51.8449	0.481551	X	S
N / S	P50749	P50749	-1.11654	1.11654	4.29657e-06	1.48718e-05	28	P50749	RASSF2	Ras association domain-containing protein 2	RASF2_HUMAN	6	-53.8802	0.461198	N	S
N / S	P50440	P50440	-1.62083	1.62083	4.32588e-06	1.49417e-05	26	P50440	GATM	Glycine amidinotransferase, mitochondrial	GATM_HUMAN	30	-67.4852	0.325148	N	S
X / S	Q9Y3E1	Q9Y3E1	-1.37818	1.37818	4.33245e-06	1.4954e-05	28	Q9Y3E1	HDGFL3	Hepatoma-derived growth factor-related protein 3	HDGR3_HUMAN	8	-61.5295	0.384705	X	S
N / S	Q9NWR8	Q9NWR8	-2.11599	2.11599	4.34355e-06	1.49817e-05	22	Q9NWR8	MCUB	Calcium uniporter regulatory subunit MCUb, mitochondrial	MCUB_HUMAN	2	-76.9312	0.230688	N	S
X / S	Q9Y608	Q9Y608	-1.03918	1.03918	4.37139e-06	1.50547e-05	28	Q9Y608	LRRFIP2	Leucine-rich repeat flightless-interacting protein 2	LRRF2_HUMAN	13	-51.3397	0.486603	X	S
X / S	Q13247	Q13247	-1.03468	1.03468	4.41823e-06	1.51861e-05	28	Q13247	SRSF6	Serine/arginine-rich splicing factor 6	SRSF6_HUMAN	11	-51.1875	0.488125	X	S
X / S	Q99470	Q99470	-2.27305	2.27305	4.42307e-06	1.51882e-05	22	Q99470	SDF2	Stromal cell-derived factor 2	SDF2_HUMAN	4	-79.3108	0.206892	X	S
X / S	Q8N4C8	Q8N4C8	1.51411	1.51411	4.43651e-06	1.52065e-05	28	Q8N4C8	MINK1	Misshapen-like kinase 1	MINK1_HUMAN	36	185.622	2.85622	X	S
N / S	Q8N6C5	Q8N6C5	-1.97621	1.97621	4.49212e-06	1.53757e-05	29	Q8N6C5	IGSF1	Immunoglobulin superfamily member 1	IGSF1_HUMAN	19	-74.5843	0.254157	N	S
X / S	Q9BUQ8	Q9BUQ8	-1.29478	1.29478	4.49041e-06	1.53757e-05	28	Q9BUQ8	DDX23	Probable ATP-dependent RNA helicase DDX23	DDX23_HUMAN	27	-59.2403	0.407597	X	S
X / S	Q14573	Q14573	-1.08419	1.08419	4.53278e-06	1.54825e-05	28	Q14573	ITPR3	Inositol 1,4,5-trisphosphate receptor type 3	ITPR3_HUMAN	13	-52.8343	0.471657	X	S
X / S	P42166	P42166	-1.13034	1.13034	4.6048e-06	1.57176e-05	28	P42166	TMPO	Lamina-associated polypeptide 2, isoform alpha	LAP2A_HUMAN	16	-54.3192	0.456808	X	S
X / S	O94906	O94906	-1.13562	1.13562	4.6229e-06	1.57685e-05	28	O94906	PRPF6	Pre-mRNA-processing factor 6	PRP6_HUMAN	41	-54.4862	0.455138	X	S
X / S	O00255	O00255	-1.51287	1.51287	4.62782e-06	1.57743e-05	26	O00255	MEN1	Menin	MEN1_HUMAN	8	-64.9586	0.350414	X	S
N / S	Q86VP3	Q86VP3	-1.03927	1.03927	4.63103e-06	1.57744e-05	27	Q86VP3	PACS2	Phosphofurin acidic cluster sorting protein 2	PACS2_HUMAN	15	-51.3426	0.486574	N	S
N / S	P07741	P07741	1.09063	1.09063	4.69401e-06	1.59557e-05	30	P07741	APRT	Adenine phosphoribosyltransferase	APT_HUMAN	16	112.967	2.12967	N	S
N / S	Q13636	Q13636	-1.56749	1.56749	4.71835e-06	1.60053e-05	28	Q13636	RAB31	Ras-related protein Rab-31	RAB31_HUMAN	11	-66.2606	0.337394	N	S
X / S	P50135	P50135	1.65713	1.65713	4.7546e-06	1.61172e-05	28	P50135	HNMT	Histamine N-methyltransferase	HNMT_HUMAN	14	215.388	3.15388	X	S
X / S	O43292	O43292	-1.34705	1.34705	4.77248e-06	1.61666e-05	28	O43292	GPAA1	Glycosylphosphatidylinositol anchor attachment 1 protein	GPAA1_HUMAN	7	-60.6906	0.393094	X	S
N / S	Q7Z7B1	Q7Z7B1	2.22221	2.22221	4.79665e-06	1.62189e-05	17	Q7Z7B1	PIGW	Phosphatidylinositol-glycan biosynthesis class W protein	PIGW_HUMAN	2	366.607	4.66607	N	S
N / S	P13284	P13284	-1.67436	1.67436	4.80557e-06	1.6234e-05	29	P13284	IFI30	Gamma-interferon-inducible lysosomal thiol reductase	GILT_HUMAN	2	-68.6696	0.313304	N	S
X / S	P04406	P04406	1.24505	1.24505	4.81835e-06	1.6246e-05	28	P04406	GAPDH	Glyceraldehyde-3-phosphate dehydrogenase	G3P_HUMAN	33	137.027	2.37027	X	S
X / S	Q92805	Q92805	-2.06805	2.06805	4.82791e-06	1.62649e-05	24	Q92805	GOLGA1	Golgin subfamily A member 1	GOGA1_HUMAN	12	-76.1519	0.238481	X	S
X / S	P07358	P07358	-1.57388	1.57388	4.83258e-06	1.62695e-05	28	P07358	C8B	Complement component C8 beta chain	CO8B_HUMAN	24	-66.4097	0.335903	X	S
X / S	Q96ND0	Q96ND0	-1.67686	1.67686	4.86543e-06	1.63577e-05	23	Q96ND0	FAM210A	Protein FAM210A	F210A_HUMAN	6	-68.7238	0.312762	X	S
X / S	Q12874	Q12874	-1.0657	1.0657	4.87974e-06	1.63946e-05	28	Q12874	SF3A3	Splicing factor 3A subunit 3	SF3A3_HUMAN	20	-52.2258	0.477742	X	S
X / S	Q53F39	Q53F39	-1.79351	1.79351	4.8835e-06	1.6396e-05	22	Q53F39	MPPE1	Metallophosphoesterase 1	MPPE1_HUMAN	1	-71.1531	0.288469	X	S
X / S	P04275	P04275	-1.54459	1.54459	4.92627e-06	1.65171e-05	28	P04275	VWF	von Willebrand factor	VWF_HUMAN	85	-65.7206	0.342794	X	S
N / S	Q8IYS1	Q8IYS1	-3.87619	3.87619	4.94295e-06	1.65617e-05	21	Q8IYS1	PM20D2	Xaa-Arg dipeptidase	P20D2_HUMAN	14	-93.1899	0.0681007	N	S
X / S	P25445	P25445	-1.34191	1.34191	5.00438e-06	1.67448e-05	27	P25445	FAS	Tumor necrosis factor receptor superfamily member 6	TNR6_HUMAN	9	-60.5502	0.394498	X	S
X / S	Q9P013	Q9P013	-1.70273	1.70273	5.04404e-06	1.68546e-05	26	Q9P013	CWC15	Spliceosome-associated protein CWC15 homolog	CWC15_HUMAN	9	-69.2796	0.307204	X	S
X / S	Q8IUH3	Q8IUH3	-1.75363	1.75363	5.05876e-06	1.68923e-05	22	Q8IUH3	RBM45	RNA-binding protein 45	RBM45_HUMAN	5	-70.3446	0.296554	X	S
X / S	Q32MZ4	Q32MZ4	-1.27947	1.27947	5.066e-06	1.6905e-05	27	Q32MZ4	LRRFIP1	Leucine-rich repeat flightless-interacting protein 1	LRRF1_HUMAN	19	-58.8054	0.411946	X	S
X / S	O43865	O43865	1.80253	1.80253	5.06947e-06	1.69051e-05	28	O43865	AHCYL1	S-adenosylhomocysteine hydrolase-like protein 1	SAHH2_HUMAN	18	248.832	3.48832	X	S
N / S	Q8WUD6	Q8WUD6	2.09988	2.09988	5.0847e-06	1.69309e-05	28	Q8WUD6	CHPT1	Cholinephosphotransferase 1	CHPT1_HUMAN	2	328.673	4.28673	N	S
X / S	Q9NTZ6	Q9NTZ6	-1.29739	1.29739	5.09096e-06	1.69309e-05	28	Q9NTZ6	RBM12	RNA-binding protein 12	RBM12_HUMAN	22	-59.3137	0.406863	X	S
X / S	Q8WUD4	Q8WUD4	-1.47499	1.47499	5.08958e-06	1.69309e-05	16	Q8WUD4	CCDC12	Coiled-coil domain-containing protein 12	CCD12_HUMAN	4	-64.0265	0.359735	X	S
X / S	P30086	P30086	1.15592	1.15592	5.10401e-06	1.69628e-05	28	P30086	PEBP1	Phosphatidylethanolamine-binding protein 1	PEBP1_HUMAN	17	122.826	2.22826	X	S
N / S	Q86XL3	Q86XL3	-1.03344	1.03344	5.15799e-06	1.71191e-05	21	Q86XL3	ANKLE2	Ankyrin repeat and LEM domain-containing protein 2	ANKL2_HUMAN	7	-51.1457	0.488543	N	S
X / S	Q15170	Q15170	-2.54094	2.54094	5.19812e-06	1.72059e-05	20	Q15170	TCEAL1	Transcription elongation factor A protein-like 1	TCAL1_HUMAN	4	-82.8169	0.171831	X	S
X / S	Q6NTF9	Q6NTF9	-1.9502	1.9502	5.21724e-06	1.72576e-05	27	Q6NTF9	RHBDD2	Rhomboid domain-containing protein 2	RHBD2_HUMAN	5	-74.1219	0.258781	X	S
X / S	P57053	P57053	-1.15362	1.15362	5.23138e-06	1.72715e-05	28	P57053	H2BC12L	Histone H2B type F-S	H2BFS_HUMAN	4	-55.0506	0.449494	X	S
N / S	Q14714	Q14714	-1.10748	1.10748	5.23197e-06	1.72715e-05	23	Q14714	SSPN	Sarcospan	SSPN_HUMAN	3	-53.5895	0.464105	N	S
X / S	Q92820	Q92820	-2.23426	2.23426	5.25296e-06	1.73291e-05	27	Q92820	GGH	Gamma-glutamyl hydrolase	GGH_HUMAN	12	-78.747	0.21253	X	S
N / S	P17174	P17174	1.85943	1.85943	5.26349e-06	1.73436e-05	30	P17174	GOT1	Aspartate aminotransferase, cytoplasmic	AATC_HUMAN	24	262.864	3.62864	N	S
N / S	Q09666	Q09666	2.06292	2.06292	5.26606e-06	1.73436e-05	30	Q09666	AHNAK	Neuroblast differentiation-associated protein AHNAK	AHNK_HUMAN	337	317.831	4.17831	N	S
N / S	Q8NE62	Q8NE62	-1.74635	1.74635	5.2679e-06	1.73436e-05	23	Q8NE62	CHDH	Choline dehydrogenase, mitochondrial	CHDH_HUMAN	23	-70.1945	0.298055	N	S
X / S	Q9BUP0	Q9BUP0	-1.07501	1.07501	5.29045e-06	1.73829e-05	27	Q9BUP0	EFHD1	EF-hand domain-containing protein D1	EFHD1_HUMAN	8	-52.5332	0.474668	X	S
N / S	P42224	P42224	-1.01397	1.01397	5.35405e-06	1.75334e-05	30	P42224	STAT1	Signal transducer and activator of transcription 1-alpha/beta	STAT1_HUMAN	37	-50.4817	0.495183	N	S
X / S	P13489	P13489	1.12855	1.12855	5.37113e-06	1.7571e-05	28	P13489	RNH1	Ribonuclease inhibitor	RINI_HUMAN	25	118.639	2.18639	X	S
X / S	Q12860	Q12860	2.81904	2.81904	5.39247e-06	1.76123e-05	28	Q12860	CNTN1	Contactin-1	CNTN1_HUMAN	49	605.695	7.05695	X	S
N / S	Q8WWB5	Q8WWB5	-1.56727	1.56727	5.41361e-06	1.76696e-05	15	Q8WWB5	PIH1D2	PIH1 domain-containing protein 2	PIHD2_HUMAN	9	-66.2553	0.337447	N	S
X / S	Q96HN2	Q96HN2	1.27376	1.27376	5.47758e-06	1.78547e-05	28	Q96HN2	AHCYL2	Adenosylhomocysteinase 3	SAHH3_HUMAN	33	141.791	2.41791	X	S
N / S	A0A075B6S6	A0A075B6S6	1.60582	1.60582	5.48671e-06	1.78608e-05	30	A0A075B6S6	IGKV2D-30	Immunoglobulin kappa variable 2D-30	KVD30_HUMAN	2	204.368	3.04368	N	S
N / S	P48378	P48378	-1.29922	1.29922	5.48466e-06	1.78608e-05	24	P48378	RFX2	DNA-binding protein RFX2	RFX2_HUMAN	18	-59.3655	0.406345	N	S
N / S	P50453	P50453	-2.38171	2.38171	5.52688e-06	1.79797e-05	30	P50453	SERPINB9	Serpin B9	SPB9_HUMAN	22	-80.8118	0.191882	N	S
X / S	A0FGR8	A0FGR8	-1.15854	1.15854	5.56767e-06	1.81004e-05	28	A0FGR8	ESYT2	Extended synaptotagmin-2	ESYT2_HUMAN	32	-55.2036	0.447964	X	S
N / S	Q9Y4F5	Q9Y4F5	-1.24738	1.24738	5.59784e-06	1.81865e-05	23	Q9Y4F5	CEP170B	Centrosomal protein of 170 kDa protein B	C170B_HUMAN	6	-57.8786	0.421214	N	S
X / S	P62736	P62736	1.25875	1.25875	5.6586e-06	1.83537e-05	28	P62736	ACTA2	Actin, aortic smooth muscle	ACTA_HUMAN	11	139.288	2.39288	X	S
N / S	Q9H7C9	Q9H7C9	1.14094	1.14094	5.74607e-06	1.86067e-05	30	Q9H7C9	AAMDC	Mth938 domain-containing protein	AAMDC_HUMAN	7	120.525	2.20525	N	S
X / S	Q4V328	Q4V328	-1.31383	1.31383	5.79239e-06	1.87197e-05	27	Q4V328	GRIPAP1	GRIP1-associated protein 1	GRAP1_HUMAN	27	-59.7748	0.402252	X	S
X / S	Q8IU81	Q8IU81	-1.97784	1.97784	5.80429e-06	1.87459e-05	25	Q8IU81	IRF2BP1	Interferon regulatory factor 2-binding protein 1	I2BP1_HUMAN	14	-74.613	0.25387	X	S
X / S	P08567	P08567	-1.45222	1.45222	5.82772e-06	1.88092e-05	28	P08567	PLEK	Pleckstrin	PLEK_HUMAN	10	-63.4541	0.365459	X	S
N / S	P37802	P37802	1.19265	1.19265	5.8703e-06	1.89218e-05	30	P37802	TAGLN2	Transgelin-2	TAGL2_HUMAN	18	128.573	2.28573	N	S
X / S	Q9UJY1	Q9UJY1	1.58245	1.58245	5.87737e-06	1.8926e-05	28	Q9UJY1	HSPB8	Heat shock protein beta-8	HSPB8_HUMAN	12	199.477	2.99477	X	S
X / S	Q9UK59	Q9UK59	-1.02956	1.02956	5.88785e-06	1.89412e-05	27	Q9UK59	DBR1	Lariat debranching enzyme	DBR1_HUMAN	7	-51.0139	0.489861	X	S
X / S	Q9NWU1	Q9NWU1	-1.24324	1.24324	5.91238e-06	1.89991e-05	26	Q9NWU1	OXSM	3-oxoacyl-[acyl-carrier-protein] synthase, mitochondrial	OXSM_HUMAN	15	-57.7576	0.422424	X	S
X / S	Q7Z4S6	Q7Z4S6	1.15405	1.15405	5.9404e-06	1.90728e-05	28	Q7Z4S6	KIF21A	Kinesin-like protein KIF21A	KI21A_HUMAN	42	122.538	2.22538	X	S
N / S	P04181	P04181	-1.04964	1.04964	6.1009e-06	1.95385e-05	30	P04181	OAT	Ornithine aminotransferase, mitochondrial	OAT_HUMAN	17	-51.6913	0.483087	N	S
N / S	Q08174	Q08174	2.20371	2.20371	6.17854e-06	1.97216e-05	24	Q08174	PCDH1	Protocadherin-1	PCDH1_HUMAN	11	360.661	4.60661	N	S
X / S	Q13330	Q13330	-1.14693	1.14693	6.24576e-06	1.99104e-05	28	Q13330	MTA1	Metastasis-associated protein MTA1	MTA1_HUMAN	27	-54.8415	0.451585	X	S
X / S	Q5T200	Q5T200	-1.09522	1.09522	6.2763e-06	1.99819e-05	25	Q5T200	ZC3H13	Zinc finger CCCH domain-containing protein 13	ZC3HD_HUMAN	14	-53.1935	0.468065	X	S
N / S	Q92629	Q92629	-3.11608	3.11608	6.30631e-06	2.00515e-05	19	Q92629	SGCD	Delta-sarcoglycan	SGCD_HUMAN	10	-88.4664	0.115336	N	S
N / S	Q08AD1	Q08AD1	1.0024	1.0024	6.31204e-06	2.00567e-05	30	Q08AD1	CAMSAP2	Calmodulin-regulated spectrin-associated protein 2	CAMP2_HUMAN	11	100.333	2.00333	N	S
X / S	Q92616	Q92616	-1.13716	1.13716	6.34031e-06	2.01335e-05	28	Q92616	GCN1	eIF-2-alpha kinase activator GCN1	GCN1_HUMAN	125	-54.5347	0.454653	X	S
N / S	Q9UM19	Q9UM19	-1.64471	1.64471	6.44198e-06	2.04169e-05	21	Q9UM19	HPCAL4	Hippocalcin-like protein 4	HPCL4_HUMAN	7	-68.019	0.31981	N	S
N / S	A0A024RBG1	A0A024RBG1	1.67316	1.67316	6.46936e-06	2.04394e-05	30	A0A024RBG1	NUDT4B	Diphosphoinositol polyphosphate phosphohydrolase NUDT4B	NUD4B_HUMAN	5	218.913	3.18913	N	S
X / S	Q12765	Q12765	1.7475	1.7475	6.48078e-06	2.04608e-05	28	Q12765	SCRN1	Secernin-1	SCRN1_HUMAN	29	235.776	3.35776	X	S
X / S	Q15717	Q15717	-1.2054	1.2054	6.56919e-06	2.07001e-05	28	Q15717	ELAVL1	ELAV-like protein 1	ELAV1_HUMAN	14	-56.6352	0.433648	X	S
X / S	Q9H4L4	Q9H4L4	-1.67592	1.67592	6.61169e-06	2.07808e-05	23	Q9H4L4	SENP3	Sentrin-specific protease 3	SENP3_HUMAN	5	-68.7034	0.312966	X	S
X / S	P61129	P61129	-3.00742	3.00742	6.60973e-06	2.07808e-05	21	P61129	ZC3H6	Zinc finger CCCH domain-containing protein 6	ZC3H6_HUMAN	4	-87.5641	0.124359	X	S
X / S	Q15007	Q15007	-1.23501	1.23501	6.63256e-06	2.08198e-05	27	Q15007	WTAP	Pre-mRNA-splicing regulator WTAP	FL2D_HUMAN	4	-57.516	0.42484	X	S
N / S	Q7Z6B7	Q7Z6B7	-1.12488	1.12488	6.63231e-06	2.08198e-05	29	Q7Z6B7	SRGAP1	SLIT-ROBO Rho GTPase-activating protein 1	SRGP1_HUMAN	26	-54.146	0.45854	N	S
X / S	O14602	O14602	-1.20399	1.20399	6.64798e-06	2.08549e-05	28	O14602	EIF1AY	Eukaryotic translation initiation factor 1A, Y-chromosomal	IF1AY_HUMAN	7	-56.5928	0.434072	X	S
N / S	Q8WYR4	Q8WYR4	-1.59661	1.59661	6.67527e-06	2.09006e-05	23	Q8WYR4	RSPH1	Radial spoke head 1 homolog	RSPH1_HUMAN	12	-66.9347	0.330653	N	S
X / S	Q15020	Q15020	-1.03775	1.03775	6.72822e-06	2.10396e-05	28	Q15020	SART3	Squamous cell carcinoma antigen recognized by T-cells 3	SART3_HUMAN	40	-51.2913	0.487087	X	S
X / S	P04004	P04004	-1.96122	1.96122	6.74174e-06	2.10685e-05	28	P04004	VTN	Vitronectin	VTNC_HUMAN	21	-74.3189	0.256811	X	S
X / S	Q969S2	Q969S2	-1.44272	1.44272	6.75052e-06	2.10825e-05	24	Q969S2	NEIL2	Endonuclease 8-like 2	NEIL2_HUMAN	7	-63.2127	0.367873	X	S
X / S	Q14683	Q14683	-1.28665	1.28665	6.79373e-06	2.11906e-05	28	Q14683	SMC1A	Structural maintenance of chromosomes protein 1A	SMC1A_HUMAN	55	-59.0097	0.409903	X	S
N / S	A0A0B4J1X5	A0A0B4J1X5	2.43713	2.43713	6.81304e-06	2.12239e-05	30	A0A0B4J1X5	IGHV3-74	Immunoglobulin heavy variable 3-74	HV374_HUMAN	1	441.564	5.41564	N	S
X / S	Q96BP3	Q96BP3	-1.03961	1.03961	6.81303e-06	2.12239e-05	27	Q96BP3	PPWD1	Peptidylprolyl isomerase domain and WD repeat-containing protein 1	PPWD1_HUMAN	17	-51.3542	0.486458	X	S
X / S	Q92903	Q92903	-2.94457	2.94457	6.8786e-06	2.14103e-05	23	Q92903	CDS1	Phosphatidate cytidylyltransferase 1	CDS1_HUMAN	7	-87.0104	0.129896	X	S
X / S	Q96RT1	Q96RT1	1.37848	1.37848	6.91298e-06	2.14944e-05	28	Q96RT1	ERBIN	Erbin	ERBIN_HUMAN	29	159.994	2.59994	X	S
X / S	P12270	P12270	-1.18063	1.18063	6.9225e-06	2.15059e-05	28	P12270	TPR	Nucleoprotein TPR	TPR_HUMAN	91	-55.8842	0.441158	X	S
X / S	Q15942	Q15942	-1.03947	1.03947	6.92542e-06	2.15059e-05	28	Q15942	ZYX	Zyxin	ZYX_HUMAN	19	-51.3494	0.486506	X	S
X / S	P13591	P13591	1.00087	1.00087	6.93747e-06	2.15298e-05	28	P13591	NCAM1	Neural cell adhesion molecule 1	NCAM1_HUMAN	38	100.121	2.00121	X	S
X / S	Q12802	Q12802	-1.64374	1.64374	7.00571e-06	2.17278e-05	28	Q12802	AKAP13	A-kinase anchor protein 13	AKP13_HUMAN	32	-67.9975	0.320025	X	S
X / S	Q02153	Q02153	-1.91782	1.91782	7.02263e-06	2.1762e-05	21	Q02153	GUCY1B1	Guanylate cyclase soluble subunit beta-1	GCYB1_HUMAN	10	-73.5346	0.264654	X	S
N / S	O00468	O00468	1.50944	1.50944	7.06645e-06	2.18389e-05	30	O00468	AGRN	Agrin	AGRIN_HUMAN	65	184.699	2.84699	N	S
N / S	P48681	P48681	-1.86162	1.86162	7.08631e-06	2.18813e-05	30	P48681	NES	Nestin	NEST_HUMAN	77	-72.4833	0.275167	N	S
X / S	Q6P6C2	Q6P6C2	-2.02937	2.02937	7.25759e-06	2.23401e-05	25	Q6P6C2	ALKBH5	RNA demethylase ALKBH5	ALKB5_HUMAN	10	-75.5039	0.244961	X	S
X / S	Q69YQ0	Q69YQ0	-1.68251	1.68251	7.27483e-06	2.23792e-05	20	Q69YQ0	SPECC1L	Cytospin-A	CYTSA_HUMAN	7	-68.846	0.31154	X	S
N / S	Q96RU3	Q96RU3	-1.43556	1.43556	7.34628e-06	2.25567e-05	27	Q96RU3	FNBP1	Formin-binding protein 1	FNBP1_HUMAN	12	-63.0296	0.369704	N	S
X / S	Q7Z5R6	Q7Z5R6	-1.00722	1.00722	7.37175e-06	2.26208e-05	28	Q7Z5R6	APBB1IP	Amyloid beta A4 precursor protein-binding family B member 1-interacting protein	AB1IP_HUMAN	8	-50.2495	0.497505	X	S
X / S	Q7Z5L9	Q7Z5L9	-1.27789	1.27789	7.39667e-06	2.2669e-05	28	Q7Z5L9	IRF2BP2	Interferon regulatory factor 2-binding protein 2	I2BP2_HUMAN	14	-58.7601	0.412399	X	S
N / S	Q96FC7	Q96FC7	1.19264	1.19264	7.47844e-06	2.28627e-05	30	Q96FC7	PHYHIPL	Phytanoyl-CoA hydroxylase-interacting protein-like	PHIPL_HUMAN	20	128.571	2.28571	N	S
X / S	Q09161	Q09161	-1.22964	1.22964	7.48362e-06	2.28643e-05	28	Q09161	NCBP1	Nuclear cap-binding protein subunit 1	NCBP1_HUMAN	28	-57.3577	0.426423	X	S
N / S	Q92896	Q92896	1.42041	1.42041	7.53609e-06	2.29961e-05	30	Q92896	GLG1	Golgi apparatus protein 1	GSLG1_HUMAN	50	167.661	2.67661	N	S
X / S	Q5UIP0	Q5UIP0	-1.80244	1.80244	7.53365e-06	2.29961e-05	17	Q5UIP0	RIF1	Telomere-associated protein RIF1	RIF1_HUMAN	7	-71.3311	0.286689	X	S
N / S	P60903	P60903	1.28321	1.28321	7.61814e-06	2.32252e-05	30	P60903	S100A10	Protein S100-A10	S10AA_HUMAN	6	143.379	2.43379	N	S
N / S	Q86UC2	Q86UC2	-2.13911	2.13911	7.64392e-06	2.32674e-05	24	Q86UC2	RSPH3	Radial spoke head protein 3 homolog	RSPH3_HUMAN	6	-77.298	0.22702	N	S
X / S	Q8WYR4	Q8WYR4	-1.31777	1.31777	7.72554e-06	2.34868e-05	21	Q8WYR4	RSPH1	Radial spoke head 1 homolog	RSPH1_HUMAN	12	-59.8846	0.401154	X	S
X / S	P17252	P17252	1.53014	1.53014	7.75013e-06	2.3547e-05	28	P17252	PRKCA	Protein kinase C alpha type	KPCA_HUMAN	21	188.815	2.88815	X	S
X / S	Q9BQQ3	Q9BQQ3	-1.86871	1.86871	7.76402e-06	2.35746e-05	21	Q9BQQ3	GORASP1	Golgi reassembly-stacking protein 1	GORS1_HUMAN	4	-72.6182	0.273818	X	S
X / S	O15455	O15455	-1.2909	1.2909	7.77136e-06	2.35824e-05	20	O15455	TLR3	Toll-like receptor 3	TLR3_HUMAN	9	-59.1304	0.408696	X	S
N / S	Q6UWP7	Q6UWP7	-1.35139	1.35139	7.78074e-06	2.35963e-05	29	Q6UWP7	LCLAT1	Lysocardiolipin acyltransferase 1	LCLT1_HUMAN	8	-60.8085	0.391915	N	S
X / S	Q15233	Q15233	-1.01114	1.01114	7.80752e-06	2.36338e-05	28	Q15233	NONO	Non-POU domain-containing octamer-binding protein	NONO_HUMAN	31	-50.3845	0.496155	X	S
X / S	P48380	P48380	-2.37823	2.37823	7.82809e-06	2.36815e-05	25	P48380	RFX3	Transcription factor RFX3	RFX3_HUMAN	11	-80.7654	0.192346	X	S
X / S	Q9NTI5	Q9NTI5	-1.19292	1.19292	7.89505e-06	2.38109e-05	28	Q9NTI5	PDS5B	Sister chromatid cohesion protein PDS5 homolog B	PDS5B_HUMAN	43	-56.2584	0.437416	X	S
X / S	P12429	P12429	-3.4117	3.4117	7.92673e-06	2.38918e-05	27	P12429	ANXA3	Annexin A3	ANXA3_HUMAN	23	-90.6033	0.093967	X	S
X / S	Q99426	Q99426	1.06923	1.06923	7.96784e-06	2.39864e-05	28	Q99426	TBCB	Tubulin-folding cofactor B	TBCB_HUMAN	14	109.831	2.09831	X	S
X / S	P51513	P51513	-1.05678	1.05678	8.10045e-06	2.43558e-05	28	P51513	NOVA1	RNA-binding protein Nova-1	NOVA1_HUMAN	13	-51.9296	0.480704	X	S
N / S	P17931	P17931	1.23236	1.23236	8.12763e-06	2.44226e-05	30	P17931	LGALS3	Galectin-3	LEG3_HUMAN	8	134.95	2.3495	N	S
N / S	P55008	P55008	-1.59863	1.59863	8.18604e-06	2.45531e-05	28	P55008	AIF1	Allograft inflammatory factor 1	AIF1_HUMAN	5	-66.9809	0.330191	N	S
X / S	Q5T0F9	Q5T0F9	1.20056	1.20056	8.36868e-06	2.50214e-05	28	Q5T0F9	CC2D1B	Coiled-coil and C2 domain-containing protein 1B	C2D1B_HUMAN	7	129.829	2.29829	X	S
X / S	Q9NW82	Q9NW82	-1.32266	1.32266	8.37267e-06	2.50214e-05	21	Q9NW82	WDR70	WD repeat-containing protein 70	WDR70_HUMAN	4	-60.0204	0.399796	X	S
X / S	Q96N67	Q96N67	-1.20562	1.20562	8.39205e-06	2.50641e-05	28	Q96N67	DOCK7	Dedicator of cytokinesis protein 7	DOCK7_HUMAN	59	-56.6418	0.433582	X	S
X / S	P78347	P78347	-1.39708	1.39708	8.48563e-06	2.52364e-05	28	P78347	GTF2I	General transcription factor II-I	GTF2I_HUMAN	54	-62.0303	0.379697	X	S
N / S	Q9NZD2	Q9NZD2	-1.75609	1.75609	8.48372e-06	2.52364e-05	30	Q9NZD2	GLTP	Glycolipid transfer protein	GLTP_HUMAN	8	-70.395	0.29605	N	S
X / S	P29972	P29972	1.58943	1.58943	8.59944e-06	2.54825e-05	28	P29972	AQP1	Aquaporin-1	AQP1_HUMAN	5	200.93	3.0093	X	S
X / S	Q5VST6	Q5VST6	-2.18151	2.18151	8.61182e-06	2.55038e-05	26	Q5VST6	ABHD17B	Alpha/beta hydrolase domain-containing protein 17B	AB17B_HUMAN	4	-77.9555	0.220445	X	S
X / S	P09493	P09493	-1.10746	1.10746	8.6755e-06	2.56615e-05	28	P09493	TPM1	Tropomyosin alpha-1 chain	TPM1_HUMAN	13	-53.5889	0.464111	X	S
X / S	P13224	P13224	-2.7058	2.7058	8.67228e-06	2.56615e-05	23	P13224	GP1BB	Platelet glycoprotein Ib beta chain	GP1BB_HUMAN	5	-84.6725	0.153275	X	S
N / S	Q9UHQ9	Q9UHQ9	-2.02199	2.02199	8.73366e-06	2.57897e-05	30	Q9UHQ9	CYB5R1	NADH-cytochrome b5 reductase 1	NB5R1_HUMAN	23	-75.3782	0.246218	N	S
X / S	O00264	O00264	-1.7169	1.7169	8.75674e-06	2.58243e-05	28	O00264	PGRMC1	Membrane-associated progesterone receptor component 1	PGRC1_HUMAN	13	-69.5799	0.304201	X	S
X / S	Q12979	Q12979	1.79387	1.79387	8.79951e-06	2.59349e-05	28	Q12979	ABR	Active breakpoint cluster region-related protein	ABR_HUMAN	24	246.744	3.46744	X	S
X / S	P22694	P22694	1.02939	1.02939	8.92901e-06	2.6285e-05	28	P22694	PRKACB	cAMP-dependent protein kinase catalytic subunit beta	KAPCB_HUMAN	18	104.117	2.04117	X	S
N / S	Q96QR8	Q96QR8	-1.3245	1.3245	8.95136e-06	2.63194e-05	30	Q96QR8	PURB	Transcriptional activator protein Pur-beta	PURB_HUMAN	11	-60.0712	0.399288	N	S
X / S	Q9Y624	Q9Y624	1.88198	1.88198	9.10287e-06	2.6666e-05	28	Q9Y624	F11R	Junctional adhesion molecule A	JAM1_HUMAN	10	268.58	3.6858	X	S
X / S	P25800;Q8TAP4	P25800;Q8TAP4	-1.28901	1.28901	9.10716e-06	2.6666e-05	12	P25800;Q8TAP4	LMO1;LMO3	Rhombotin-1;LIM domain only protein 3	RBTN1_HUMAN;LMO3_HUMAN	1	-59.0767	0.409233	X	S
X / S	Q92947	Q92947	1.09521	1.09521	9.26954e-06	2.7077e-05	28	Q92947	GCDH	Glutaryl-CoA dehydrogenase, mitochondrial	GCDH_HUMAN	10	113.645	2.13645	X	S
X / S	O15439	O15439	1.30895	1.30895	9.32657e-06	2.72075e-05	28	O15439	ABCC4	ATP-binding cassette sub-family C member 4	MRP4_HUMAN	25	147.76	2.4776	X	S
X / S	Q14657	Q14657	-1.24045	1.24045	9.3323e-06	2.72075e-05	27	Q14657	LAGE3	EKC/KEOPS complex subunit LAGE3	LAGE3_HUMAN	4	-57.676	0.42324	X	S
X / S	Q8WW22	Q8WW22	-2.17921	2.17921	9.33632e-06	2.72075e-05	26	Q8WW22	DNAJA4	DnaJ homolog subfamily A member 4	DNJA4_HUMAN	12	-77.9203	0.220797	X	S
X / S	Q96AE4	Q96AE4	-1.24049	1.24049	9.33023e-06	2.72075e-05	28	Q96AE4	FUBP1	Far upstream element-binding protein 1	FUBP1_HUMAN	29	-57.6771	0.423229	X	S
X / S	P49792	P49792	-1.2509	1.2509	9.40215e-06	2.73669e-05	28	P49792	RANBP2	E3 SUMO-protein ligase RanBP2	RBP2_HUMAN	97	-57.9814	0.420186	X	S
X / S	O75533	O75533	-1.02427	1.02427	9.43553e-06	2.74478e-05	28	O75533	SF3B1	Splicing factor 3B subunit 1	SF3B1_HUMAN	62	-50.834	0.49166	X	S
N / S	O60739	O60739	1.09058	1.09058	9.46416e-06	2.74986e-05	30	O60739	EIF1B	Eukaryotic translation initiation factor 1b	EIF1B_HUMAN	9	112.96	2.1296	N	S
X / S	P42658	P42658	1.39321	1.39321	9.53771e-06	2.76796e-05	28	P42658	DPP6	Dipeptidyl aminopeptidase-like protein 6	DPP6_HUMAN	24	162.662	2.62662	X	S
N / S	Q9UKU7	Q9UKU7	-1.17761	1.17761	9.65131e-06	2.79598e-05	28	Q9UKU7	ACAD8	Isobutyryl-CoA dehydrogenase, mitochondrial	ACAD8_HUMAN	17	-55.7917	0.442083	N	S
N / S	Q8WTS1	Q8WTS1	-1.60323	1.60323	9.69634e-06	2.80738e-05	20	Q8WTS1	ABHD5	1-acylglycerol-3-phosphate O-acyltransferase ABHD5	ABHD5_HUMAN	2	-67.086	0.32914	N	S
X / S	Q9H425	Q9H425	2.46065	2.46065	9.71321e-06	2.80895e-05	28	Q9H425	C1orf198	Uncharacterized protein C1orf198	CA198_HUMAN	16	450.466	5.50466	X	S
X / S	Q8NI27	Q8NI27	-1.06585	1.06585	9.74247e-06	2.81576e-05	27	Q8NI27	THOC2	THO complex subunit 2	THOC2_HUMAN	25	-52.2309	0.477691	X	S
X / S	O60934	O60934	-1.22336	1.22336	9.8395e-06	2.84016e-05	23	O60934	NBN	Nibrin	NBN_HUMAN	15	-57.1716	0.428284	X	S
X / S	P01031	P01031	-1.83991	1.83991	9.8442e-06	2.84016e-05	28	P01031	C5	Complement C5	CO5_HUMAN	66	-72.0661	0.279339	X	S
N / S	P55196	P55196	-1.01769	1.01769	9.97374e-06	2.87416e-05	30	P55196	AFDN	Afadin	AFAD_HUMAN	51	-50.6095	0.493905	N	S
X / S	Q9H9S4	Q9H9S4	1.92217	1.92217	9.99913e-06	2.87811e-05	28	Q9H9S4	CAB39L	Calcium-binding protein 39-like	CB39L_HUMAN	22	278.992	3.78992	X	S
X / S	P29083	P29083	-1.61468	1.61468	1.01658e-05	2.92266e-05	26	P29083	GTF2E1	General transcription factor IIE subunit 1	T2EA_HUMAN	4	-67.3463	0.326537	X	S
X / S	O95218	O95218	-1.42676	1.42676	1.02014e-05	2.93118e-05	28	O95218	ZRANB2	Zinc finger Ran-binding domain-containing protein 2	ZRAB2_HUMAN	10	-62.8034	0.371966	X	S
X / S	Q96I51	Q96I51	-1.37485	1.37485	1.02254e-05	2.93284e-05	20	Q96I51	RCC1L	RCC1-like G exchanging factor-like protein	RCC1L_HUMAN	6	-61.4406	0.385594	X	S
X / S	Q8N806	Q8N806	-1.22739	1.22739	1.0231e-05	2.93284e-05	26	Q8N806	UBR7	Putative E3 ubiquitin-protein ligase UBR7	UBR7_HUMAN	7	-57.2911	0.427089	X	S
N / S	O00560	O00560	-1.11932	1.11932	1.04561e-05	2.9852e-05	30	O00560	SDCBP	Syntenin-1	SDCB1_HUMAN	9	-53.9688	0.460312	N	S
X / S	Q9NRZ5	Q9NRZ5	-1.95851	1.95851	1.04503e-05	2.9852e-05	24	Q9NRZ5	AGPAT4	1-acyl-sn-glycerol-3-phosphate acyltransferase delta	PLCD_HUMAN	6	-74.2705	0.257295	X	S
X / S	Q9UD71	Q9UD71	1.72732	1.72732	1.05138e-05	2.99821e-05	28	Q9UD71	PPP1R1B	Protein phosphatase 1 regulatory subunit 1B	PPR1B_HUMAN	8	231.112	3.31112	X	S
X / S	Q9Y6R1	Q9Y6R1	1.63532	1.63532	1.06634e-05	3.03382e-05	28	Q9Y6R1	SLC4A4	Electrogenic sodium bicarbonate cotransporter 1	S4A4_HUMAN	29	210.656	3.10656	X	S
X / S	Q14554	Q14554	-1.47836	1.47836	1.07246e-05	3.04949e-05	26	Q14554	PDIA5	Protein disulfide-isomerase A5	PDIA5_HUMAN	16	-64.1103	0.358897	X	S
X / S	Q969E4	Q969E4	-1.4758	1.4758	1.07403e-05	3.05218e-05	28	Q969E4	TCEAL3	Transcription elongation factor A protein-like 3	TCAL3_HUMAN	15	-64.0466	0.359534	X	S
N / S	P13747	P13747	-2.57706	2.57706	1.08041e-05	3.06501e-05	24	P13747	HLA-E	HLA class I histocompatibility antigen, alpha chain E	HLAE_HUMAN	4	-83.2417	0.167583	N	S
X / S	Q52LD8	Q52LD8	1.70165	1.70165	1.08253e-05	3.06925e-05	28	Q52LD8	RFTN2	Raftlin-2	RFTN2_HUMAN	11	225.272	3.25272	X	S
X / S	Q96I59	Q96I59	-1.17937	1.17937	1.10045e-05	3.10574e-05	27	Q96I59	NARS2	Probable asparagine--tRNA ligase, mitochondrial	SYNM_HUMAN	12	-55.8457	0.441543	X	S
X / S	P07996	P07996	-3.85518	3.85518	1.10907e-05	3.12649e-05	28	P07996	THBS1	Thrombospondin-1	TSP1_HUMAN	54	-93.0901	0.0690995	X	S
N / S	A0A0B4J2B5	A0A0B4J2B5	1.9297	1.9297	1.11213e-05	3.13152e-05	30	A0A0B4J2B5	IGHV3OR16-9	Immunoglobulin heavy variable 3/OR16-9 (non-functional) (Fragment)	A0A0B4J2B5_HUMAN	2	280.976	3.80976	N	S
N / S	Q5JST6	Q5JST6	-2.03148	2.03148	1.11198e-05	3.13152e-05	20	Q5JST6	EFHC2	EF-hand domain-containing family member C2	EFHC2_HUMAN	4	-75.5396	0.244604	N	S
X / S	P16219	P16219	1.16624	1.16624	1.11756e-05	3.14322e-05	28	P16219	ACADS	Short-chain specific acyl-CoA dehydrogenase, mitochondrial	ACADS_HUMAN	13	124.426	2.24426	X	S
N / S	Q8TEF2	Q8TEF2	-3.46941	3.46941	1.12376e-05	3.15704e-05	24	Q8TEF2	C10orf105	Uncharacterized protein C10orf105	CJ105_HUMAN	3	-90.9718	0.0902822	N	S
X / S	Q9Y3Y2	Q9Y3Y2	-1.12909	1.12909	1.13145e-05	3.17502e-05	28	Q9Y3Y2	CHTOP	Chromatin target of PRMT1 protein	CHTOP_HUMAN	6	-54.2795	0.457205	X	S
N / S	Q96EY8	Q96EY8	-1.74143	1.74143	1.13674e-05	3.18625e-05	30	Q96EY8	MMAB	Corrinoid adenosyltransferase MMAB	MMAB_HUMAN	10	-70.0927	0.299073	N	S
X / S	P35414	P35414	1.97953	1.97953	1.14213e-05	3.19951e-05	18	P35414	APLNR	Apelin receptor	APJ_HUMAN	4	294.365	3.94365	X	S
X / S	Q9Y467	Q9Y467	-1.41568	1.41568	1.14364e-05	3.20194e-05	25	Q9Y467	SALL2	Sal-like protein 2	SALL2_HUMAN	8	-62.5166	0.374834	X	S
X / S	Q9UJV8	Q9UJV8	-2.4723	2.4723	1.15516e-05	3.22869e-05	21	Q9UJV8	PURG	Purine-rich element-binding protein gamma	PURG_HUMAN	6	-81.9796	0.180204	X	S
N / S	P45954	P45954	1.01936	1.01936	1.16126e-05	3.24389e-05	30	P45954	ACADSB	Short/branched chain specific acyl-CoA dehydrogenase, mitochondrial	ACDSB_HUMAN	17	102.702	2.02702	N	S
X / S	P20160	P20160	-1.92574	1.92574	1.16382e-05	3.24904e-05	22	P20160	AZU1	Azurocidin	CAP7_HUMAN	5	-73.6796	0.263204	X	S
N / S	Q96PD5	Q96PD5	2.33098	2.33098	1.16511e-05	3.2491e-05	30	Q96PD5	PGLYRP2	N-acetylmuramoyl-L-alanine amidase	PGRP2_HUMAN	16	403.146	5.03146	N	S
X / S	A6NFY7	A6NFY7	-1.104	1.104	1.17371e-05	3.26569e-05	26	A6NFY7	SDHAF1	Succinate dehydrogenase assembly factor 1, mitochondrial	SDHF1_HUMAN	1	-53.4775	0.465225	X	S
X / S	P52597	P52597	-1.5122	1.5122	1.20004e-05	3.3333e-05	28	P52597	HNRNPF	Heterogeneous nuclear ribonucleoprotein F	HNRPF_HUMAN	17	-64.9423	0.350577	X	S
N / S	Q96EY5	Q96EY5	-1.32899	1.32899	1.20184e-05	3.33642e-05	24	Q96EY5	MVB12A	Multivesicular body subunit 12A	MB12A_HUMAN	6	-60.1954	0.398046	N	S
N / S	Q96GQ5	Q96GQ5	1.98531	1.98531	1.20685e-05	3.34613e-05	30	Q96GQ5	RUSF1	RUS family member 1	RUSF1_HUMAN	16	295.948	3.95948	N	S
N / S	P24593	P24593	4.85597	4.85597	1.21356e-05	3.35948e-05	30	P24593	IGFBP5	Insulin-like growth factor-binding protein 5	IBP5_HUMAN	14	2795.97	28.9597	N	S
N / S	Q8TC26	Q8TC26	-2.39604	2.39604	1.2245e-05	3.38026e-05	19	Q8TC26	TMEM163	Transmembrane protein 163	TM163_HUMAN	8	-81.0014	0.189986	N	S
X / S	O95983	O95983	-1.00012	1.00012	1.22914e-05	3.38925e-05	27	O95983	MBD3	Methyl-CpG-binding domain protein 3	MBD3_HUMAN	9	-50.0043	0.499957	X	S
N / S	P59768	P59768	-2.6236	2.6236	1.23606e-05	3.40642e-05	30	P59768	GNG2	Guanine nucleotide-binding protein G(I)/G(S)/G(O) subunit gamma-2	GBG2_HUMAN	6	-83.7738	0.162262	N	S
N / S	Q96Q45	Q96Q45	-1.05453	1.05453	1.23924e-05	3.41328e-05	22	Q96Q45	TMEM237	Transmembrane protein 237	TM237_HUMAN	4	-51.8547	0.481453	N	S
N / S	Q01581	Q01581	1.52161	1.52161	1.24606e-05	3.43016e-05	30	Q01581	HMGCS1	Hydroxymethylglutaryl-CoA synthase, cytoplasmic	HMCS1_HUMAN	15	187.111	2.87111	N	S
N / S	A0A0B4J1V0	A0A0B4J1V0	1.79767	1.79767	1.25465e-05	3.44592e-05	30	A0A0B4J1V0	IGHV3-15	Immunoglobulin heavy variable 3-15	HV315_HUMAN	4	247.659	3.47659	N	S
X / S	Q96EH3	Q96EH3	-2.21952	2.21952	1.25911e-05	3.45447e-05	23	Q96EH3	MALSU1	Mitochondrial assembly of ribosomal large subunit protein 1	MASU1_HUMAN	1	-78.5288	0.214712	X	S
X / S	P54727	P54727	-1.0942	1.0942	1.27264e-05	3.48384e-05	28	P54727	RAD23B	UV excision repair protein RAD23 homolog B	RD23B_HUMAN	16	-53.1605	0.468395	X	S
X / S	P67936	P67936	-1.31033	1.31033	1.28031e-05	3.50094e-05	28	P67936	TPM4	Tropomyosin alpha-4 chain	TPM4_HUMAN	13	-59.6772	0.403228	X	S
N / S	Q03111	Q03111	-1.08937	1.08937	1.28371e-05	3.50719e-05	20	Q03111	MLLT1	Protein ENL	ENL_HUMAN	4	-53.0034	0.469966	N	S
N / S	P30740	P30740	-1.40981	1.40981	1.28616e-05	3.51108e-05	30	P30740	SERPINB1	Leukocyte elastase inhibitor	ILEU_HUMAN	24	-62.364	0.37636	N	S
N / S	P01834	P01834	2.02803	2.02803	1.2884e-05	3.51524e-05	30	P01834	IGKC	Immunoglobulin kappa constant	IGKC_HUMAN	9	307.847	4.07847	N	S
X / S	O14514	O14514	-1.37083	1.37083	1.29548e-05	3.53065e-05	12	O14514	ADGRB1	Adhesion G protein-coupled receptor B1	AGRB1_HUMAN	14	-61.3332	0.386668	X	S
X / S	Q08945	Q08945	-1.35766	1.35766	1.31394e-05	3.57699e-05	28	Q08945	SSRP1	FACT complex subunit SSRP1	SSRP1_HUMAN	23	-60.9785	0.390215	X	S
N / S	Q14515	Q14515	5.94739	5.94739	1.3401e-05	3.64218e-05	30	Q14515	SPARCL1	SPARC-like protein 1	SPRL1_HUMAN	44	6070.83	61.7083	N	S
X / S	O15239	O15239	-1.31671	1.31671	1.34842e-05	3.65874e-05	26	O15239	NDUFA1	NADH dehydrogenase [ubiquinone] 1 alpha subcomplex subunit 1	NDUA1_HUMAN	1	-59.855	0.40145	X	S
X / S	Q15124	Q15124	-1.21082	1.21082	1.36057e-05	3.68153e-05	28	Q15124	PGM5	Phosphoglucomutase-like protein 5	PGM5_HUMAN	35	-56.7977	0.432023	X	S
X / S	Q9H0Z9	Q9H0Z9	-1.82241	1.82241	1.35928e-05	3.68153e-05	27	Q9H0Z9	RBM38	RNA-binding protein 38	RBM38_HUMAN	5	-71.7252	0.282748	X	S
X / S	Q9Y2G5	Q9Y2G5	-1.30971	1.30971	1.36937e-05	3.69555e-05	28	Q9Y2G5	POFUT2	GDP-fucose protein O-fucosyltransferase 2	OFUT2_HUMAN	20	-59.6598	0.403402	X	S
X / S	O14756	O14756	2.38829	2.38829	1.37339e-05	3.7031e-05	17	O14756	HSD17B6	17-beta-hydroxysteroid dehydrogenase type 6	H17B6_HUMAN	9	423.538	5.23538	X	S
N / S	P07355	P07355	1.24947	1.24947	1.378e-05	3.71034e-05	30	P07355	ANXA2	Annexin A2	ANXA2_HUMAN	38	137.755	2.37755	N	S
X / S	P56597	P56597	-2.28391	2.28391	1.38433e-05	3.72246e-05	21	P56597	NME5	Nucleoside diphosphate kinase homolog 5	NDK5_HUMAN	10	-79.4659	0.205341	X	S
X / S	P60604	P60604	-1.08664	1.08664	1.38898e-05	3.73175e-05	28	P60604	UBE2G2	Ubiquitin-conjugating enzyme E2 G2	UB2G2_HUMAN	4	-52.9143	0.470857	X	S
N / S	P01701	P01701	1.65074	1.65074	1.40602e-05	3.76929e-05	29	P01701	IGLV1-51	Immunoglobulin lambda variable 1-51	LV151_HUMAN	4	213.995	3.13995	N	S
X / S	P23142	P23142	1.71435	1.71435	1.43073e-05	3.83137e-05	28	P23142	FBLN1	Fibulin-1	FBLN1_HUMAN	23	228.148	3.28148	X	S
X / S	P11498	P11498	2.45785	2.45785	1.43487e-05	3.84036e-05	28	P11498	PC	Pyruvate carboxylase, mitochondrial	PYC_HUMAN	56	449.396	5.49396	X	S
X / S	Q92688	Q92688	-1.15036	1.15036	1.43978e-05	3.84931e-05	28	Q92688	ANP32B	Acidic leucine-rich nuclear phosphoprotein 32 family member B	AN32B_HUMAN	5	-54.9488	0.450512	X	S
X / S	Q9UHN6	Q9UHN6	-1.5994	1.5994	1.4429e-05	3.85557e-05	22	Q9UHN6	CEMIP2	Cell surface hyaluronidase	CEIP2_HUMAN	1	-66.9985	0.330015	X	S
X / S	Q92922	Q92922	-1.36807	1.36807	1.45311e-05	3.87864e-05	28	Q92922	SMARCC1	SWI/SNF complex subunit SMARCC1	SMRC1_HUMAN	15	-61.259	0.38741	X	S
N / S	P25391	P25391	2.90987	2.90987	1.45648e-05	3.88552e-05	30	P25391	LAMA1	Laminin subunit alpha-1	LAMA1_HUMAN	58	651.552	7.51552	N	S
X / S	Q86XP3	Q86XP3	-1.0083	1.0083	1.45861e-05	3.8891e-05	28	Q86XP3	DDX42	ATP-dependent RNA helicase DDX42	DDX42_HUMAN	33	-50.2867	0.497133	X	S
N / S	P50225	P50225	-1.07587	1.07587	1.46075e-05	3.8927e-05	30	P50225	SULT1A1	Sulfotransferase 1A1	ST1A1_HUMAN	18	-52.5615	0.474385	N	S
N / S	Q5IJ48	Q5IJ48	-3.50973	3.50973	1.46705e-05	3.90525e-05	30	Q5IJ48	CRB2	Protein crumbs homolog 2	CRUM2_HUMAN	30	-91.2206	0.0877942	N	S
N / S	Q99571	Q99571	-2.08344	2.08344	1.4685e-05	3.907e-05	24	Q99571	P2RX4	P2X purinoceptor 4	P2RX4_HUMAN	3	-76.4049	0.235951	N	S
X / S	Q13425	Q13425	1.42344	1.42344	1.48265e-05	3.94072e-05	28	Q13425	SNTB2	Beta-2-syntrophin	SNTB2_HUMAN	22	168.224	2.68224	X	S
X / S	P55795	P55795	-1.01026	1.01026	1.50007e-05	3.97629e-05	28	P55795	HNRNPH2	Heterogeneous nuclear ribonucleoprotein H2	HNRH2_HUMAN	10	-50.3544	0.496456	X	S
X / S	P39880	P39880	-1.90957	1.90957	1.50674e-05	3.98719e-05	28	P39880	CUX1	Homeobox protein cut-like 1	CUX1_HUMAN	14	-73.3828	0.266172	X	S
X / S	O75494	O75494	-1.19806	1.19806	1.50923e-05	3.99164e-05	28	O75494	SRSF10	Serine/arginine-rich splicing factor 10	SRS10_HUMAN	9	-56.414	0.43586	X	S
X / S	Q9NR77	Q9NR77	-1.11331	1.11331	1.51224e-05	3.99746e-05	23	Q9NR77	PXMP2	Peroxisomal membrane protein 2	PXMP2_HUMAN	4	-53.7767	0.462233	X	S
N / S	A0A075B6I9;P04211	A0A075B6I9;P04211	2.01807	2.01807	1.51559e-05	4.00416e-05	29	A0A075B6I9;P04211	IGLV7-46;IGLV7-43	Immunoglobulin lambda variable 7-46;Immunoglobulin lambda variable 7-43	LV746_HUMAN;LV743_HUMAN	1	305.042	4.05042	N	S
X / S	Q99685	Q99685	-1.52098	1.52098	1.51711e-05	4.00601e-05	27	Q99685	MGLL	Monoglyceride lipase	MGLL_HUMAN	13	-65.155	0.34845	X	S
N / S	P52895	P52895	4.27676	4.27676	1.53595e-05	4.04925e-05	30	P52895	AKR1C2	Aldo-keto reductase family 1 member C2	AK1C2_HUMAN	6	1838.36	19.3836	N	S
X / S	P98175	P98175	-1.41802	1.41802	1.55484e-05	4.09029e-05	27	P98175	RBM10	RNA-binding protein 10	RBM10_HUMAN	20	-62.5776	0.374224	X	S
X / S	Q969N2	Q969N2	-1.05646	1.05646	1.55647e-05	4.09237e-05	27	Q969N2	PIGT	GPI transamidase component PIG-T	PIGT_HUMAN	20	-51.9189	0.480811	X	S
X / S	Q96KN2	Q96KN2	1.38901	1.38901	1.56351e-05	4.10432e-05	28	Q96KN2	CNDP1	Beta-Ala-His dipeptidase	CNDP1_HUMAN	8	161.898	2.61898	X	S
X / S	O75044	O75044	-1.06554	1.06554	1.57166e-05	4.12352e-05	28	O75044	SRGAP2	SLIT-ROBO Rho GTPase-activating protein 2	SRGP2_HUMAN	14	-52.2206	0.477794	X	S
X / S	Q92621	Q92621	-1.18808	1.18808	1.57743e-05	4.13643e-05	28	Q92621	NUP205	Nuclear pore complex protein Nup205	NU205_HUMAN	50	-56.1112	0.438888	X	S
N / S	Q13449	Q13449	-2.1578	2.1578	1.58501e-05	4.14968e-05	26	Q13449	LSAMP	Limbic system-associated membrane protein	LSAMP_HUMAN	12	-77.5903	0.224097	N	S
X / S	Q53EL6	Q53EL6	-1.37044	1.37044	1.58385e-05	4.14968e-05	28	Q53EL6	PDCD4	Programmed cell death protein 4	PDCD4_HUMAN	20	-61.3227	0.386773	X	S
X / S	Q9BYG3	Q9BYG3	-1.05474	1.05474	1.58456e-05	4.14968e-05	25	Q9BYG3	NIFK	MKI67 FHA domain-interacting nucleolar phosphoprotein	MK67I_HUMAN	7	-51.8615	0.481385	X	S
X / S	Q96SB3	Q96SB3	-1.28034	1.28034	1.61302e-05	4.21183e-05	28	Q96SB3	PPP1R9B	Neurabin-2	NEB2_HUMAN	22	-58.8301	0.411699	X	S
X / S	Q09019	Q09019	1.36426	1.36426	1.6229e-05	4.23088e-05	28	Q09019	DMWD	Dystrophia myotonica WD repeat-containing protein	DMWD_HUMAN	11	157.445	2.57445	X	S
N / S	Q9NVH6	Q9NVH6	-1.52705	1.52705	1.62228e-05	4.23088e-05	30	Q9NVH6	TMLHE	Trimethyllysine dioxygenase, mitochondrial	TMLH_HUMAN	19	-65.3014	0.346986	N	S
X / S	Q9BYV8	Q9BYV8	-2.18786	2.18786	1.6427e-05	4.27797e-05	28	Q9BYV8	CEP41	Centrosomal protein of 41 kDa	CEP41_HUMAN	17	-78.0523	0.219477	X	S
X / S	Q86VY4	Q86VY4	-2.45627	2.45627	1.66908e-05	4.33717e-05	27	Q86VY4	TSPYL5	Testis-specific Y-encoded-like protein 5	TSYL5_HUMAN	9	-81.7783	0.182217	X	S
X / S	P07108	P07108	2.30649	2.30649	1.67154e-05	4.3393e-05	28	P07108	DBI	Acyl-CoA-binding protein	ACBP_HUMAN	9	394.68	4.9468	X	S
X / S	Q52LJ0	Q52LJ0	-1.22456	1.22456	1.67693e-05	4.34414e-05	28	Q52LJ0	FAM98B	Protein FAM98B	FA98B_HUMAN	18	-57.2072	0.427928	X	S
X / S	Q8N3V7	Q8N3V7	-2.10668	2.10668	1.68047e-05	4.35102e-05	25	Q8N3V7	SYNPO	Synaptopodin	SYNPO_HUMAN	15	-76.7819	0.232181	X	S
X / S	Q8IZL8	Q8IZL8	-1.42486	1.42486	1.6869e-05	4.36077e-05	28	Q8IZL8	PELP1	Proline-, glutamic acid- and leucine-rich protein 1	PELP1_HUMAN	21	-62.7543	0.372457	X	S
X / S	Q16610	Q16610	-1.63018	1.63018	1.689e-05	4.36391e-05	25	Q16610	ECM1	Extracellular matrix protein 1	ECM1_HUMAN	16	-67.6953	0.323047	X	S
N / S	O43795	O43795	-1.04799	1.04799	1.70326e-05	4.39169e-05	29	O43795	MYO1B	Unconventional myosin-Ib	MYO1B_HUMAN	39	-51.6359	0.483641	N	S
X / S	Q9NZ08	Q9NZ08	-1.08692	1.08692	1.7208e-05	4.42979e-05	28	Q9NZ08	ERAP1	Endoplasmic reticulum aminopeptidase 1	ERAP1_HUMAN	39	-52.9234	0.470766	X	S
X / S	Q6IPX3	Q6IPX3	-3.4154	3.4154	1.72716e-05	4.44384e-05	19	Q6IPX3	TCEAL6	Transcription elongation factor A protein-like 6	TCAL6_HUMAN	5	-90.6274	0.0937265	X	S
X / S	P38919	P38919	-1.03121	1.03121	1.72933e-05	4.4471e-05	28	P38919	EIF4A3	Eukaryotic initiation factor 4A-III	IF4A3_HUMAN	25	-51.0702	0.489298	X	S
X / S	P28161	P28161	2.25836	2.25836	1.74898e-05	4.47659e-05	28	P28161	GSTM2	Glutathione S-transferase Mu 2	GSTM2_HUMAN	16	378.446	4.78446	X	S
N / S	Q96S19	Q96S19	1.35228	1.35228	1.74898e-05	4.47659e-05	30	Q96S19	METTL26	Methyltransferase-like 26	MTL26_HUMAN	11	155.316	2.55316	N	S
X / S	P11717	P11717	-1.01448	1.01448	1.75426e-05	4.48544e-05	28	P11717	IGF2R	Cation-independent mannose-6-phosphate receptor	MPRI_HUMAN	32	-50.4994	0.495006	X	S
X / S	Q9ULU4	Q9ULU4	-1.17166	1.17166	1.78448e-05	4.54853e-05	28	Q9ULU4	ZMYND8	Protein kinase C-binding protein 1	PKCB1_HUMAN	21	-55.609	0.44391	X	S
X / S	Q96PX6	Q96PX6	2.22891	2.22891	1.78719e-05	4.55307e-05	22	Q96PX6	CCDC85A	Coiled-coil domain-containing protein 85A	CC85A_HUMAN	3	368.781	4.68781	X	S
N / S	Q9UDR5	Q9UDR5	-1.55093	1.55093	1.79271e-05	4.56478e-05	30	Q9UDR5	AASS	Alpha-aminoadipic semialdehyde synthase, mitochondrial	AASS_HUMAN	39	-65.8711	0.341289	N	S
X / S	Q15125	Q15125	-1.75606	1.75606	1.85563e-05	4.69825e-05	24	Q15125	EBP	3-beta-hydroxysteroid-Delta(8),Delta(7)-isomerase	EBP_HUMAN	1	-70.3944	0.296056	X	S
N / S	Q9NZQ3	Q9NZQ3	1.03452	1.03452	1.87543e-05	4.7362e-05	30	Q9NZQ3	NCKIPSD	NCK-interacting protein with SH3 domain	SPN90_HUMAN	17	104.844	2.04844	N	S
X / S	P53602	P53602	1.568	1.568	1.88345e-05	4.75023e-05	28	P53602	MVD	Diphosphomevalonate decarboxylase	MVD1_HUMAN	13	196.493	2.96493	X	S
X / S	P35579	P35579	-1.09946	1.09946	1.92001e-05	4.83391e-05	28	P35579	MYH9	Myosin-9	MYH9_HUMAN	112	-53.3308	0.466692	X	S
N / S	P01780	P01780	1.75219	1.75219	1.94881e-05	4.89615e-05	30	P01780	IGHV3-7	Immunoglobulin heavy variable 3-7	HV307_HUMAN	4	236.869	3.36869	N	S
X / S	Q96FZ2	Q96FZ2	-1.65159	1.65159	1.97306e-05	4.94455e-05	20	Q96FZ2	HMCES	Abasic site processing protein HMCES	HMCES_HUMAN	2	-68.1712	0.318288	X	S
X / S	P17302	P17302	3.3517	3.3517	1.97671e-05	4.9488e-05	28	P17302	GJA1	Gap junction alpha-1 protein	CXA1_HUMAN	27	920.853	10.2085	X	S
N / S	Q9Y3E5	Q9Y3E5	1.51849	1.51849	1.98453e-05	4.96334e-05	30	Q9Y3E5	PTRH2	Peptidyl-tRNA hydrolase 2, mitochondrial	PTH2_HUMAN	6	186.492	2.86492	N	S
N / S	Q9Y2J8	Q9Y2J8	-5.95098	5.95098	1.9928e-05	4.97645e-05	26	Q9Y2J8	PADI2	Protein-arginine deiminase type-2	PADI2_HUMAN	32	-98.3835	0.0161651	N	S
N / S	Q13509	Q13509	-2.4158	2.4158	2.00726e-05	5.01002e-05	30	Q13509	TUBB3	Tubulin beta-3 chain	TBB3_HUMAN	11	-81.2599	0.187401	N	S
N / S	P10809	P10809	-1.14853	1.14853	2.02057e-05	5.03812e-05	30	P10809	HSPD1	60 kDa heat shock protein, mitochondrial	CH60_HUMAN	52	-54.8914	0.451086	N	S
X / S	Q9BSJ8	Q9BSJ8	-1.24096	1.24096	2.02201e-05	5.03915e-05	28	Q9BSJ8	ESYT1	Extended synaptotagmin-1	ESYT1_HUMAN	50	-57.6908	0.423092	X	S
X / S	O43795	O43795	-1.83188	1.83188	2.05165e-05	5.09496e-05	28	O43795	MYO1B	Unconventional myosin-Ib	MYO1B_HUMAN	39	-71.9101	0.280899	X	S
X / S	Q9NX95	Q9NX95	-1.5801	1.5801	2.07554e-05	5.13874e-05	26	Q9NX95	SYBU	Syntabulin	SYBU_HUMAN	9	-66.5541	0.334459	X	S
X / S	P46063	P46063	-1.07458	1.07458	2.09539e-05	5.17747e-05	28	P46063	RECQL	ATP-dependent DNA helicase Q1	RECQ1_HUMAN	25	-52.5191	0.474809	X	S
N / S	P63096	P63096	-1.09049	1.09049	2.09368e-05	5.17747e-05	30	P63096	GNAI1	Guanine nucleotide-binding protein G(i) subunit alpha-1	GNAI1_HUMAN	9	-53.0399	0.469601	N	S
N / S	P26440	P26440	-1.19323	1.19323	2.1213e-05	5.22573e-05	30	P26440	IVD	Isovaleryl-CoA dehydrogenase, mitochondrial	IVD_HUMAN	18	-56.2676	0.437324	N	S
X / S	Q9H1C4	Q9H1C4	-1.09286	1.09286	2.14421e-05	5.27661e-05	28	Q9H1C4	UNC93B1	Protein unc-93 homolog B1	UN93B_HUMAN	5	-53.1169	0.468831	X	S
X / S	Q9P219	Q9P219	-1.37194	1.37194	2.14517e-05	5.27661e-05	26	Q9P219	CCDC88C	Protein Daple	DAPLE_HUMAN	32	-61.363	0.38637	X	S
X / S	Q9UFC0	Q9UFC0	-1.50214	1.50214	2.18982e-05	5.37303e-05	28	Q9UFC0	LRWD1	Leucine-rich repeat and WD repeat-containing protein 1	LRWD1_HUMAN	9	-64.6971	0.353029	X	S
X / S	Q9UK22	Q9UK22	3.4486	3.4486	2.19266e-05	5.37673e-05	28	Q9UK22	FBXO2	F-box only protein 2	FBX2_HUMAN	19	991.774	10.9177	X	S
X / S	P13797	P13797	-1.18638	1.18638	2.20004e-05	5.39005e-05	28	P13797	PLS3	Plastin-3	PLST_HUMAN	36	-56.0595	0.439405	X	S
N / S	A1IGU5	A1IGU5	-1.11335	1.11335	2.21805e-05	5.42877e-05	22	A1IGU5	ARHGEF37	Rho guanine nucleotide exchange factor 37	ARH37_HUMAN	7	-53.7779	0.462221	N	S
X / S	P01601	P01601	-1.66961	1.66961	2.22046e-05	5.43196e-05	17	P01601	IGKV1D-16	Immunoglobulin kappa variable 1D-16	KVD16_HUMAN	1	-68.5662	0.314338	X	S
X / S	O00592	O00592	-1.51028	1.51028	2.22749e-05	5.44391e-05	28	O00592	PODXL	Podocalyxin	PODXL_HUMAN	6	-64.8957	0.351043	X	S
X / S	Q13114	Q13114	-1.16994	1.16994	2.22876e-05	5.44391e-05	25	Q13114	TRAF3	TNF receptor-associated factor 3	TRAF3_HUMAN	8	-55.5559	0.444441	X	S
X / S	Q8IZQ5	Q8IZQ5	-1.7648	1.7648	2.23013e-05	5.44391e-05	28	Q8IZQ5	SELENOH	Selenoprotein H	SELH_HUMAN	6	-70.5732	0.294268	X	S
X / S	O75884	O75884	1.2498	1.2498	2.24416e-05	5.47013e-05	28	O75884	RBBP9	Serine hydrolase RBBP9	RBBP9_HUMAN	9	137.809	2.37809	X	S
X / S	O95755	O95755	-1.01497	1.01497	2.24495e-05	5.47013e-05	28	O95755	RAB36	Ras-related protein Rab-36	RAB36_HUMAN	6	-50.5161	0.494839	X	S
N / S	Q8IWZ6	Q8IWZ6	-1.11237	1.11237	2.25761e-05	5.49552e-05	28	Q8IWZ6	BBS7	Bardet-Biedl syndrome 7 protein	BBS7_HUMAN	17	-53.7465	0.462535	N	S
N / S	Q8NF91	Q8NF91	-1.58295	1.58295	2.30342e-05	5.59322e-05	30	Q8NF91	SYNE1	Nesprin-1	SYNE1_HUMAN	339	-66.6201	0.333799	N	S
X / S	Q8N131	Q8N131	-1.29595	1.29595	2.30963e-05	5.60551e-05	21	Q8N131	TMEM123	Porimin	PORIM_HUMAN	1	-59.2733	0.407267	X	S
X / S	Q15059	Q15059	-1.9146	1.9146	2.32704e-05	5.64221e-05	26	Q15059	BRD3	Bromodomain-containing protein 3	BRD3_HUMAN	9	-73.4755	0.265245	X	S
X / S	P36551	P36551	-1.01206	1.01206	2.32819e-05	5.64223e-05	27	P36551	CPOX	Oxygen-dependent coproporphyrinogen-III oxidase, mitochondrial	HEM6_HUMAN	14	-50.4161	0.495839	X	S
X / S	O94886	O94886	-2.1565	2.1565	2.35732e-05	5.7072e-05	23	O94886	TMEM63A	CSC1-like protein 1	CSCL1_HUMAN	7	-77.5701	0.224299	X	S
X / S	Q16774	Q16774	1.30748	1.30748	2.36025e-05	5.71133e-05	28	Q16774	GUK1	Guanylate kinase	KGUA_HUMAN	12	147.51	2.4751	X	S
X / S	Q14315	Q14315	1.52692	1.52692	2.37861e-05	5.74609e-05	28	Q14315	FLNC	Filamin-C	FLNC_HUMAN	179	188.17	2.8817	X	S
N / S	O75569	O75569	-1.30319	1.30319	2.41348e-05	5.81171e-05	30	O75569	PRKRA	Interferon-inducible double-stranded RNA-dependent protein kinase activator A	PRKRA_HUMAN	14	-59.4771	0.405229	N	S
X / S	Q9C0H9	Q9C0H9	-2.57541	2.57541	2.41332e-05	5.81171e-05	28	Q9C0H9	SRCIN1	SRC kinase signaling inhibitor 1	SRCN1_HUMAN	51	-83.2226	0.167774	X	S
N / S	Q96MH6	Q96MH6	-1.09636	1.09636	2.43666e-05	5.85607e-05	30	Q96MH6	TMEM68	Transmembrane protein 68	TMM68_HUMAN	8	-53.2306	0.467694	N	S
X / S	Q6PI78	Q6PI78	-2.42758	2.42758	2.46933e-05	5.92592e-05	28	Q6PI78	TMEM65	Transmembrane protein 65	TMM65_HUMAN	6	-81.4123	0.185877	X	S
X / S	Q8IX12	Q8IX12	-1.09317	1.09317	2.49554e-05	5.98297e-05	28	Q8IX12	CCAR1	Cell division cycle and apoptosis regulator protein 1	CCAR1_HUMAN	25	-53.1269	0.468731	X	S
X / S	O94901	O94901	-1.25409	1.25409	2.50764e-05	6.00905e-05	28	O94901	SUN1	SUN domain-containing protein 1	SUN1_HUMAN	23	-58.0742	0.419258	X	S
X / S	Q5VTL8	Q5VTL8	-1.30611	1.30611	2.55665e-05	6.10569e-05	24	Q5VTL8	PRPF38B	Pre-mRNA-splicing factor 38B	PR38B_HUMAN	6	-59.5589	0.404411	X	S
X / S	Q9BRP8	Q9BRP8	-1.67172	1.67172	2.58049e-05	6.14799e-05	26	Q9BRP8	PYM1	Partner of Y14 and mago	PYM1_HUMAN	12	-68.6122	0.313878	X	S
N / S	Q9NPH2	Q9NPH2	2.39047	2.39047	2.58741e-05	6.16122e-05	30	Q9NPH2	ISYNA1	Inositol-3-phosphate synthase 1	INO1_HUMAN	24	424.328	5.24328	N	S
X / S	Q9H492	Q9H492	1.0191	1.0191	2.61079e-05	6.20789e-05	28	Q9H492	MAP1LC3A	Microtubule-associated proteins 1A/1B light chain 3A	MLP3A_HUMAN	1	102.665	2.02665	X	S
N / S	Q9H477	Q9H477	-1.76181	1.76181	2.63628e-05	6.25338e-05	30	Q9H477	RBKS	Ribokinase	RBSK_HUMAN	8	-70.5121	0.294879	N	S
X / S	Q13018	Q13018	-3.06391	3.06391	2.67864e-05	6.34165e-05	22	Q13018	PLA2R1	Secretory phospholipase A2 receptor	PLA2R_HUMAN	3	-88.0416	0.119584	X	S
N / S	Q9BRR9	Q9BRR9	-1.10037	1.10037	2.71407e-05	6.41924e-05	20	Q9BRR9	ARHGAP9	Rho GTPase-activating protein 9	RHG09_HUMAN	2	-53.3602	0.466398	N	S
X / S	P45973	P45973	-1.48042	1.48042	2.74248e-05	6.4758e-05	28	P45973	CBX5	Chromobox protein homolog 5	CBX5_HUMAN	9	-64.1616	0.358384	X	S
X / S	Q8N3U4	Q8N3U4	-1.46388	1.46388	2.74447e-05	6.4758e-05	28	Q8N3U4	STAG2	Cohesin subunit SA-2	STAG2_HUMAN	35	-63.7482	0.362518	X	S
N / S	Q96KR6	Q96KR6	-1.09103	1.09103	2.74452e-05	6.4758e-05	30	Q96KR6	FAM210B	Protein FAM210B, mitochondrial	F210B_HUMAN	3	-53.0574	0.469426	N	S
X / S	P01743	P01743	-1.91038	1.91038	2.74603e-05	6.47625e-05	15	P01743	IGHV1-46	Immunoglobulin heavy variable 1-46	HV146_HUMAN	1	-73.3978	0.266022	X	S
X / S	Q96P47	Q96P47	-1.22648	1.22648	2.75596e-05	6.49656e-05	28	Q96P47	AGAP3	Arf-GAP with GTPase, ANK repeat and PH domain-containing protein 3	AGAP3_HUMAN	7	-57.2642	0.427358	X	S
N / S	A6NDG6	A6NDG6	1.00589	1.00589	2.75758e-05	6.49728e-05	30	A6NDG6	PGP	Glycerol-3-phosphate phosphatase	PGP_HUMAN	10	100.819	2.00819	N	S
N / S	Q9BU23	Q9BU23	1.15278	1.15278	2.77094e-05	6.52251e-05	30	Q9BU23	LMF2	Lipase maturation factor 2	LMF2_HUMAN	8	122.342	2.22342	N	S
X / S	Q86UX7	Q86UX7	-1.25586	1.25586	2.7782e-05	6.5337e-05	28	Q86UX7	FERMT3	Fermitin family homolog 3	URP2_HUMAN	22	-58.1256	0.418744	X	S
X / S	Q9NVR5	Q9NVR5	-1.95327	1.95327	2.78187e-05	6.53886e-05	24	Q9NVR5	DNAAF2	Protein kintoun	KTU_HUMAN	29	-74.177	0.25823	X	S
X / S	P61326	P61326	-1.08223	1.08223	2.78745e-05	6.54884e-05	25	P61326	MAGOH	Protein mago nashi homolog	MGN_HUMAN	1	-52.77	0.4723	X	S
X / S	O00625	O00625	1.4726	1.4726	2.79235e-05	6.55458e-05	28	O00625	PIR	Pirin	PIR_HUMAN	17	177.521	2.77521	X	S
X / S	P28482	P28482	1.15167	1.15167	2.80006e-05	6.56906e-05	28	P28482	MAPK1	Mitogen-activated protein kinase 1	MK01_HUMAN	28	122.171	2.22171	X	S
X / S	P04083	P04083	-1.50967	1.50967	2.80177e-05	6.56995e-05	28	P04083	ANXA1	Annexin A1	ANXA1_HUMAN	35	-64.8809	0.351191	X	S
X / S	Q9Y5Q8	Q9Y5Q8	-1.15095	1.15095	2.81151e-05	6.58964e-05	27	Q9Y5Q8	GTF3C5	General transcription factor 3C polypeptide 5	TF3C5_HUMAN	17	-54.9672	0.450328	X	S
N / S	Q9NVU0	Q9NVU0	1.19522	1.19522	2.81949e-05	6.60206e-05	30	Q9NVU0	POLR3E	DNA-directed RNA polymerase III subunit RPC5	RPC5_HUMAN	9	128.979	2.28979	N	S
X / S	P15259	P15259	4.0114	4.0114	2.82433e-05	6.61024e-05	28	P15259	PGAM2	Phosphoglycerate mutase 2	PGAM2_HUMAN	16	1512.69	16.1269	X	S
N / S	Q8IWT6	Q8IWT6	1.18645	1.18645	2.82772e-05	6.61188e-05	30	Q8IWT6	LRRC8A	Volume-regulated anion channel subunit LRRC8A	LRC8A_HUMAN	19	127.592	2.27592	N	S
X / S	Q9ULV3	Q9ULV3	-1.01894	1.01894	2.83225e-05	6.61935e-05	23	Q9ULV3	CIZ1	Cip1-interacting zinc finger protein	CIZ1_HUMAN	8	-50.6522	0.493478	X	S
N / S	P04233	P04233	-1.36473	1.36473	2.85241e-05	6.6633e-05	30	P04233	CD74	HLA class II histocompatibility antigen gamma chain	HG2A_HUMAN	11	-61.1694	0.388306	N	S
X / S	Q4J6C6	Q4J6C6	1.2204	1.2204	2.85846e-05	6.67426e-05	28	Q4J6C6	PREPL	Prolyl endopeptidase-like	PPCEL_HUMAN	17	133.012	2.33012	X	S
X / S	P60510	P60510	-1.35684	1.35684	2.87613e-05	6.69962e-05	26	P60510	PPP4C	Serine/threonine-protein phosphatase 4 catalytic subunit	PP4C_HUMAN	6	-60.9564	0.390436	X	S
N / S	Q16222	Q16222	2.44434	2.44434	2.90646e-05	6.7543e-05	30	Q16222	UAP1	UDP-N-acetylhexosamine pyrophosphorylase	UAP1_HUMAN	10	444.278	5.44278	N	S
X / S	Q7Z3K3	Q7Z3K3	-1.30743	1.30743	2.91323e-05	6.76045e-05	28	Q7Z3K3	POGZ	Pogo transposable element with ZNF domain	POGZ_HUMAN	21	-59.5959	0.404041	X	S
X / S	Q96KN1	Q96KN1	-1.24401	1.24401	2.91145e-05	6.76045e-05	26	Q96KN1	LRATD2	Protein LRATD2	LRAT2_HUMAN	10	-57.7802	0.422198	X	S
N / S	Q92823	Q92823	1.49324	1.49324	2.96083e-05	6.85152e-05	30	Q92823	NRCAM	Neuronal cell adhesion molecule	NRCAM_HUMAN	36	181.52	2.8152	N	S
X / S	P20962	P20962	-1.31917	1.31917	2.96296e-05	6.85324e-05	28	P20962	PTMS	Parathymosin	PTMS_HUMAN	2	-59.9234	0.400766	X	S
X / S	Q8TD06	Q8TD06	-2.6546	2.6546	2.96947e-05	6.86507e-05	19	Q8TD06	AGR3	Anterior gradient protein 3	AGR3_HUMAN	9	-84.1187	0.158813	X	S
N / S	P16144	P16144	1.04737	1.04737	3.00767e-05	6.93709e-05	30	P16144	ITGB4	Integrin beta-4	ITB4_HUMAN	66	106.676	2.06676	N	S
X / S	P15586	P15586	-1.14191	1.14191	3.01103e-05	6.94158e-05	28	P15586	GNS	N-acetylglucosamine-6-sulfatase	GNS_HUMAN	13	-54.684	0.45316	X	S
X / S	Q5IJ48	Q5IJ48	-3.36111	3.36111	3.04536e-05	7.00106e-05	28	Q5IJ48	CRB2	Protein crumbs homolog 2	CRUM2_HUMAN	30	-90.2679	0.0973206	X	S
X / S	Q96PK6	Q96PK6	-1.25928	1.25928	3.08276e-05	7.06033e-05	28	Q96PK6	RBM14	RNA-binding protein 14	RBM14_HUMAN	28	-58.2248	0.417752	X	S
X / S	O75128	O75128	-1.62791	1.62791	3.09976e-05	7.08474e-05	26	O75128	COBL	Protein cordon-bleu	COBL_HUMAN	26	-67.6444	0.323556	X	S
X / S	A1L170	A1L170	-2.06917	2.06917	3.09849e-05	7.08474e-05	26	A1L170	C1orf226	Uncharacterized protein C1orf226	CA226_HUMAN	3	-76.1704	0.238296	X	S
X / S	P57740	P57740	-1.04959	1.04959	3.13373e-05	7.15078e-05	28	P57740	NUP107	Nuclear pore complex protein Nup107	NU107_HUMAN	27	-51.6896	0.483104	X	S
X / S	P80723	P80723	-1.85073	1.85073	3.14607e-05	7.16896e-05	28	P80723	BASP1	Brain acid soluble protein 1	BASP1_HUMAN	16	-72.2749	0.277251	X	S
N / S	Q96F10	Q96F10	1.31443	1.31443	3.17222e-05	7.21852e-05	30	Q96F10	SAT2	Thialysine N-epsilon-acetyltransferase	SAT2_HUMAN	9	148.704	2.48704	N	S
X / S	Q9NQZ2	Q9NQZ2	-1.4465	1.4465	3.17435e-05	7.22004e-05	26	Q9NQZ2	UTP3	Something about silencing protein 10	SAS10_HUMAN	5	-63.3089	0.366911	X	S
X / S	Q92785	Q92785	-1.5231	1.5231	3.19133e-05	7.25194e-05	26	Q92785	DPF2	Zinc finger protein ubi-d4	REQU_HUMAN	9	-65.2063	0.347937	X	S
X / S	Q15526	Q15526	-1.1397	1.1397	3.24582e-05	7.36896e-05	26	Q15526	SURF1	Surfeit locus protein 1	SURF1_HUMAN	7	-54.6146	0.453854	X	S
X / S	Q5VUB5	Q5VUB5	2.13742	2.13742	3.28764e-05	7.4536e-05	28	Q5VUB5	FAM171A1	Protein FAM171A1	F1711_HUMAN	26	339.974	4.39974	X	S
X / S	Q96C45	Q96C45	-2.7898	2.7898	3.36949e-05	7.61113e-05	16	Q96C45	ULK4	Serine/threonine-protein kinase ULK4	ULK4_HUMAN	10	-85.5394	0.144606	X	S
N / S	Q2PZI1	Q2PZI1	-1.11736	1.11736	3.37245e-05	7.61431e-05	28	Q2PZI1	DPY19L1	Probable C-mannosyltransferase DPY19L1	D19L1_HUMAN	16	-53.9062	0.460938	N	S
X / S	Q6NZI2	Q6NZI2	1.13842	1.13842	3.37823e-05	7.62038e-05	28	Q6NZI2	CAVIN1	Caveolae-associated protein 1	CAVN1_HUMAN	15	120.14	2.2014	X	S
X / S	O95251	O95251	-2.69815	2.69815	3.37687e-05	7.62038e-05	15	O95251	KAT7	Histone acetyltransferase KAT7	KAT7_HUMAN	4	-84.591	0.15409	X	S
X / S	O14639	O14639	1.55084	1.55084	3.3941e-05	7.64916e-05	28	O14639	ABLIM1	Actin-binding LIM protein 1	ABLM1_HUMAN	44	192.988	2.92988	X	S
X / S	P35249	P35249	-1.1149	1.1149	3.3975e-05	7.64983e-05	23	P35249	RFC4	Replication factor C subunit 4	RFC4_HUMAN	13	-53.8276	0.461724	X	S
N / S	O15231	O15231	-2.90313	2.90313	3.41399e-05	7.68343e-05	22	O15231	ZNF185	Zinc finger protein 185	ZN185_HUMAN	31	-86.6319	0.133681	N	S
N / S	Q9HCC8	Q9HCC8	-4.50557	4.50557	3.44587e-05	7.7481e-05	28	Q9HCC8	GDPD2	Glycerophosphoinositol inositolphosphodiesterase GDPD2	GDPD2_HUMAN	19	-95.5976	0.0440239	N	S
X / S	P06703	P06703	1.2213	1.2213	3.45742e-05	7.76972e-05	28	P06703	S100A6	Protein S100-A6	S10A6_HUMAN	5	133.157	2.33157	X	S
N / S	P22692	P22692	4.10978	4.10978	3.47241e-05	7.78997e-05	12	P22692	IGFBP4	Insulin-like growth factor-binding protein 4	IBP4_HUMAN	1	1626.5	17.265	N	S
N / S	Q8N5X7	Q8N5X7	-1.60741	1.60741	3.53806e-05	7.92642e-05	16	Q8N5X7	EIF4E3	Eukaryotic translation initiation factor 4E type 3	IF4E3_HUMAN	2	-67.1813	0.328187	N	S
N / S	O96007	O96007	2.45934	2.45934	3.54654e-05	7.93741e-05	30	O96007	MOCS2	Molybdopterin synthase catalytic subunit	MOC2B_HUMAN	6	449.964	5.49964	N	S
N / S	Q9Y2J2	Q9Y2J2	1.59018	1.59018	3.55271e-05	7.94477e-05	30	Q9Y2J2	EPB41L3	Band 4.1-like protein 3	E41L3_HUMAN	61	201.087	3.01087	N	S
X / S	O43427	O43427	-1.04364	1.04364	3.58217e-05	7.99254e-05	28	O43427	FIBP	Acidic fibroblast growth factor intracellular-binding protein	FIBP_HUMAN	13	-51.4897	0.485103	X	S
X / S	Q7Z2T5	Q7Z2T5	-2.0513	2.0513	3.57947e-05	7.99254e-05	22	Q7Z2T5	TRMT1L	TRMT1-like protein	TRM1L_HUMAN	6	-75.8734	0.241266	X	S
X / S	P02511	P02511	2.2722	2.2722	3.64269e-05	8.11648e-05	28	P02511	CRYAB	Alpha-crystallin B chain	CRYAB_HUMAN	21	383.06	4.8306	X	S
X / S	O94856	O94856	1.73595	1.73595	3.65435e-05	8.12291e-05	28	O94856	NFASC	Neurofascin	NFASC_HUMAN	40	233.098	3.33098	X	S
X / S	Q16827	Q16827	-2.04701	2.04701	3.65022e-05	8.12291e-05	19	Q16827	PTPRO	Receptor-type tyrosine-protein phosphatase O	PTPRO_HUMAN	1	-75.8015	0.241985	X	S
X / S	Q9H857	Q9H857	-1.86003	1.86003	3.68874e-05	8.18439e-05	27	Q9H857	NT5DC2	5'-nucleotidase domain-containing protein 2	NT5D2_HUMAN	23	-72.4529	0.275471	X	S
N / S	Q14643	Q14643	-1.12451	1.12451	3.72217e-05	8.24545e-05	30	Q14643	ITPR1	Inositol 1,4,5-trisphosphate receptor type 1	ITPR1_HUMAN	47	-54.1343	0.458657	N	S
X / S	P56589	P56589	-1.81415	1.81415	3.72235e-05	8.24545e-05	20	P56589	PEX3	Peroxisomal biogenesis factor 3	PEX3_HUMAN	4	-71.5628	0.284372	X	S
X / S	P34741	P34741	-1.96574	1.96574	3.73202e-05	8.25943e-05	22	P34741	SDC2	Syndecan-2	SDC2_HUMAN	4	-74.3992	0.256008	X	S
N / S	P41567	P41567	1.1072	1.1072	3.73594e-05	8.26069e-05	30	P41567	EIF1	Eukaryotic translation initiation factor 1	EIF1_HUMAN	4	115.427	2.15427	N	S
X / S	O60936	O60936	2.29787	2.29787	3.76008e-05	8.3066e-05	26	O60936	NOL3	Nucleolar protein 3	NOL3_HUMAN	7	391.731	4.91731	X	S
N / S	Q96JH8	Q96JH8	-1.13594	1.13594	3.77943e-05	8.34185e-05	26	Q96JH8	RADIL	Ras-associating and dilute domain-containing protein	RADIL_HUMAN	14	-54.4961	0.455039	N	S
X / S	Q9NVM9	Q9NVM9	-2.0128	2.0128	3.78488e-05	8.35014e-05	25	Q9NVM9	INTS13	Integrator complex subunit 13	INT13_HUMAN	9	-75.2207	0.247793	X	S
N / S	A0A0A0MT69	A0A0A0MT69	1.61654	1.61654	3.79518e-05	8.36913e-05	25	A0A0A0MT69	IGKJ4	Immunoglobulin kappa joining 4 (Fragment)	A0A0A0MT69_HUMAN	1	206.638	3.06638	N	S
N / S	Q13228	Q13228	1.3423	1.3423	3.80131e-05	8.37888e-05	30	Q13228	SELENBP1	Methanethiol oxidase	SBP1_HUMAN	42	153.555	2.53555	N	S
N / S	Q13886	Q13886	-2.55112	2.55112	3.80741e-05	8.38858e-05	20	Q13886	KLF9	Krueppel-like factor 9	KLF9_HUMAN	1	-82.9378	0.170622	N	S
X / S	Q8NCM8	Q8NCM8	-1.99714	1.99714	3.84527e-05	8.46358e-05	28	Q8NCM8	DYNC2H1	Cytoplasmic dynein 2 heavy chain 1	DYHC2_HUMAN	131	-74.9504	0.250496	X	S
N / S	Q9NR34	Q9NR34	1.6004	1.6004	3.87591e-05	8.52424e-05	30	Q9NR34	MAN1C1	Mannosyl-oligosaccharide 1,2-alpha-mannosidase IC	MA1C1_HUMAN	10	203.228	3.03228	N	S
X / S	Q5DX21	Q5DX21	2.46728	2.46728	3.89252e-05	8.5493e-05	22	Q5DX21	IGSF11	Immunoglobulin superfamily member 11	IGS11_HUMAN	5	453.001	5.53001	X	S
X / S	O60883	O60883	2.29468	2.29468	3.89875e-05	8.55917e-05	24	O60883	GPR37L1	G-protein coupled receptor 37-like 1	G37L1_HUMAN	11	390.646	4.90646	X	S
X / S	Q96A84	Q96A84	2.04163	2.04163	3.90555e-05	8.57028e-05	16	Q96A84	EMID1	EMI domain-containing protein 1	EMID1_HUMAN	2	311.711	4.11711	X	S
X / S	Q9Y6X3	Q9Y6X3	-1.11471	1.11471	3.94904e-05	8.64642e-05	22	Q9Y6X3	MAU2	MAU2 chromatid cohesion factor homolog	SCC4_HUMAN	9	-53.8217	0.461783	X	S
X / S	P27144	P27144	1.21384	1.21384	3.95537e-05	8.65644e-05	28	P27144	AK4	Adenylate kinase 4, mitochondrial	KAD4_HUMAN	18	131.954	2.31954	X	S
N / S	Q9Y5Y2	Q9Y5Y2	1.21439	1.21439	4.00819e-05	8.7595e-05	30	Q9Y5Y2	NUBP2	Cytosolic Fe-S cluster assembly factor NUBP2	NUBP2_HUMAN	9	132.043	2.32043	N	S
X / S	Q92994	Q92994	-1.93921	1.93921	4.03186e-05	8.79257e-05	22	Q92994	BRF1	Transcription factor IIIB 90 kDa subunit	TF3B_HUMAN	6	-73.9241	0.260759	X	S
X / S	P04066	P04066	-1.38059	1.38059	4.08518e-05	8.86954e-05	28	P04066	FUCA1	Tissue alpha-L-fucosidase	FUCO_HUMAN	8	-61.5939	0.384061	X	S
X / S	Q8NFD5	Q8NFD5	-1.50143	1.50143	4.1159e-05	8.92836e-05	21	Q8NFD5	ARID1B	AT-rich interactive domain-containing protein 1B	ARI1B_HUMAN	17	-64.6798	0.353202	X	S
X / S	P59768	P59768	-2.25715	2.25715	4.12782e-05	8.94321e-05	27	P59768	GNG2	Guanine nucleotide-binding protein G(I)/G(S)/G(O) subunit gamma-2	GBG2_HUMAN	6	-79.0815	0.209185	X	S
X / S	Q14982	Q14982	1.58984	1.58984	4.12819e-05	8.94321e-05	14	Q14982	OPCML	Opioid-binding protein/cell adhesion molecule	OPCM_HUMAN	3	201.015	3.01015	X	S
N / S	Q7Z5N4	Q7Z5N4	-1.15691	1.15691	4.13967e-05	8.96019e-05	22	Q7Z5N4	SDK1	Protein sidekick-1	SDK1_HUMAN	6	-55.1529	0.448471	N	S
N / S	P07451	P07451	2.99259	2.99259	4.15824e-05	8.99641e-05	30	P07451	CA3	Carbonic anhydrase 3	CAH3_HUMAN	18	695.902	7.95902	N	S
X / S	P05154	P05154	1.0851	1.0851	4.16791e-05	9.01337e-05	27	P05154	SERPINA5	Plasma serine protease inhibitor	IPSP_HUMAN	11	112.153	2.12153	X	S
X / S	Q12824	Q12824	-1.52873	1.52873	4.17491e-05	9.02455e-05	28	Q12824	SMARCB1	SWI/SNF-related matrix-associated actin-dependent regulator of chromatin subfamily B member 1	SNF5_HUMAN	10	-65.3418	0.346582	X	S
X / S	A6NIH7	A6NIH7	-1.90427	1.90427	4.18075e-05	9.03321e-05	28	A6NIH7	UNC119B	Protein unc-119 homolog B	U119B_HUMAN	10	-73.2849	0.267151	X	S
X / S	O60218	O60218	1.21583	1.21583	4.18616e-05	9.04092e-05	22	O60218	AKR1B10	Aldo-keto reductase family 1 member B10	AK1BA_HUMAN	10	132.275	2.32275	X	S
X / S	Q01831	Q01831	-1.00655	1.00655	4.21749e-05	9.09663e-05	27	Q01831	XPC	DNA repair protein complementing XP-C cells	XPC_HUMAN	18	-50.2267	0.497733	X	S
X / S	Q6ZUX7	Q6ZUX7	-1.33437	1.33437	4.30293e-05	9.26467e-05	18	Q6ZUX7	LHFPL2	LHFPL tetraspan subfamily member 2 protein	LHPL2_HUMAN	2	-60.3434	0.396566	X	S
X / S	P50479	P50479	-1.09442	1.09442	4.31884e-05	9.29486e-05	28	P50479	PDLIM4	PDZ and LIM domain protein 4	PDLI4_HUMAN	13	-53.1676	0.468324	X	S
N / S	P14415	P14415	-1.24391	1.24391	4.33226e-05	9.31966e-05	29	P14415	ATP1B2	Sodium/potassium-transporting ATPase subunit beta-2	AT1B2_HUMAN	13	-57.7774	0.422226	N	S
X / S	Q9C0J8	Q9C0J8	-2.22589	2.22589	4.34283e-05	9.33424e-05	27	Q9C0J8	WDR33	pre-mRNA 3' end processing protein WDR33	WDR33_HUMAN	19	-78.6234	0.213766	X	S
X / S	Q15506	Q15506	-2.19769	2.19769	4.3418e-05	9.33424e-05	22	Q15506	SPA17	Sperm surface protein Sp17	SP17_HUMAN	9	-78.2014	0.217986	X	S
N / S	Q8NEP3	Q8NEP3	1.66933	1.66933	4.36256e-05	9.36439e-05	30	Q8NEP3	DNAAF1	Dynein axonemal assembly factor 1	DAAF1_HUMAN	16	218.067	3.18067	N	S
X / S	Q92604	Q92604	-1.22654	1.22654	4.37105e-05	9.37852e-05	24	Q92604	LPGAT1	Acyl-CoA:lysophosphatidylglycerol acyltransferase 1	LGAT1_HUMAN	6	-57.2659	0.427341	X	S
X / S	Q9UJA5	Q9UJA5	-2.10134	2.10134	4.3848e-05	9.39719e-05	20	Q9UJA5	TRMT6	tRNA (adenine(58)-N(1))-methyltransferase non-catalytic subunit TRM6	TRM6_HUMAN	11	-76.6959	0.233041	X	S
X / S	P16035	P16035	-2.01158	2.01158	4.39447e-05	9.40826e-05	23	P16035	TIMP2	Metalloproteinase inhibitor 2	TIMP2_HUMAN	6	-75.1999	0.248001	X	S
N / S	Q8NFP7	Q8NFP7	1.20499	1.20499	4.39845e-05	9.4086e-05	30	Q8NFP7	NUDT10	Diphosphoinositol polyphosphate phosphohydrolase 3-alpha	NUD10_HUMAN	8	130.535	2.30535	N	S
X / S	Q53GS9	Q53GS9	-1.3208	1.3208	4.43831e-05	9.47327e-05	28	Q53GS9	USP39	U4/U6.U5 tri-snRNP-associated protein 2	SNUT2_HUMAN	19	-59.9687	0.400313	X	S
X / S	Q659C4	Q659C4	-2.49796	2.49796	4.45499e-05	9.50062e-05	10	Q659C4	LARP1B	La-related protein 1B	LAR1B_HUMAN	1	-82.2974	0.177026	X	S
X / S	O14841	O14841	1.45227	1.45227	4.50245e-05	9.57696e-05	25	O14841	OPLAH	5-oxoprolinase	OPLA_HUMAN	34	173.638	2.73638	X	S
X / S	P35659	P35659	-1.0883	1.0883	4.50171e-05	9.57696e-05	28	P35659	DEK	Protein DEK	DEK_HUMAN	18	-52.9685	0.470315	X	S
N / S	Q9HBT6	Q9HBT6	1.7549	1.7549	4.50579e-05	9.57992e-05	14	Q9HBT6	CDH20	Cadherin-20	CAD20_HUMAN	4	237.503	3.37503	N	S
X / S	Q5XUX1	Q5XUX1	-1.34833	1.34833	4.53885e-05	9.63771e-05	28	Q5XUX1	FBXW9	F-box/WD repeat-containing protein 9	FBXW9_HUMAN	18	-60.7254	0.392746	X	S
X / S	P04632	P04632	1.15644	1.15644	4.55418e-05	9.66054e-05	28	P04632	CAPNS1	Calpain small subunit 1	CPNS1_HUMAN	15	122.907	2.22907	X	S
X / S	O95749	O95749	1.21843	1.21843	4.578e-05	9.69574e-05	28	O95749	GGPS1	Geranylgeranyl pyrophosphate synthase	GGPPS_HUMAN	9	132.694	2.32694	X	S
N / S	P43652	P43652	2.45612	2.45612	4.61877e-05	9.77367e-05	30	P43652	AFM	Afamin	AFAM_HUMAN	26	448.739	5.48739	N	S
N / S	Q9NRD1	Q9NRD1	-1.0094	1.0094	4.65037e-05	9.82127e-05	28	Q9NRD1	FBXO6	F-box only protein 6	FBX6_HUMAN	9	-50.3248	0.496752	N	S
X / S	Q5VSY0	Q5VSY0	-1.634	1.634	4.65124e-05	9.82127e-05	20	Q5VSY0	GKAP1	G kinase-anchoring protein 1	GKAP1_HUMAN	3	-67.7805	0.322195	X	S
X / S	M0R2J8	M0R2J8	-1.43449	1.43449	4.67854e-05	9.87045e-05	17	M0R2J8	DCDC1	Doublecortin domain-containing protein 1	DCDC1_HUMAN	2	-63.0021	0.369979	X	S
X / S	P07360	P07360	-1.88694	1.88694	4.70341e-05	9.91442e-05	27	P07360	C8G	Complement component C8 gamma chain	CO8G_HUMAN	9	-72.962	0.27038	X	S
N / S	B9A064	B9A064	1.87763	1.87763	4.74622e-05	9.9961e-05	30	B9A064	IGLL5	Immunoglobulin lambda-like polypeptide 5	IGLL5_HUMAN	5	267.47	3.6747	N	S
X / S	Q9H0E3	Q9H0E3	-1.76944	1.76944	4.75694e-05	0.000100058	24	Q9H0E3	SAP130	Histone deacetylase complex subunit SAP130	SP130_HUMAN	4	-70.6677	0.293323	X	S
X / S	Q15120	Q15120	-1.45329	1.45329	4.81604e-05	0.000101085	28	Q15120	PDK3	[Pyruvate dehydrogenase (acetyl-transferring)] kinase isozyme 3, mitochondrial	PDK3_HUMAN	14	-63.4813	0.365187	X	S
X / S	Q86U86	Q86U86	-1.42402	1.42402	4.81414e-05	0.000101085	27	Q86U86	PBRM1	Protein polybromo-1	PB1_HUMAN	23	-62.7328	0.372672	X	S
N / S	Q5KU26	Q5KU26	1.54536	1.54536	4.8471e-05	0.000101597	30	Q5KU26	COLEC12	Collectin-12	COL12_HUMAN	20	191.876	2.91876	N	S
N / S	Q9HBM0	Q9HBM0	-1.75388	1.75388	4.8554e-05	0.000101651	28	Q9HBM0	VEZT	Vezatin	VEZA_HUMAN	5	-70.3497	0.296503	N	S
N / S	P12277	P12277	1.25073	1.25073	4.8958e-05	0.000102323	30	P12277	CKB	Creatine kinase B-type	KCRB_HUMAN	33	137.962	2.37962	N	S
N / S	Q9Y696	Q9Y696	-1.05294	1.05294	4.9078e-05	0.00010253	30	Q9Y696	CLIC4	Chloride intracellular channel protein 4	CLIC4_HUMAN	19	-51.8013	0.481987	N	S
X / S	P51608	P51608	-1.82099	1.82099	4.92264e-05	0.000102766	28	P51608	MECP2	Methyl-CpG-binding protein 2	MECP2_HUMAN	31	-71.6974	0.283026	X	S
X / S	Q12769	Q12769	-1.19227	1.19227	4.92323e-05	0.000102766	28	Q12769	NUP160	Nuclear pore complex protein Nup160	NU160_HUMAN	32	-56.2386	0.437614	X	S
N / S	P60201	P60201	-6.74781	6.74781	4.9276e-05	0.000102813	28	P60201	PLP1	Myelin proteolipid protein	MYPR_HUMAN	10	-99.0695	0.0093048	N	S
N / S	Q9HCK4	Q9HCK4	2.9251	2.9251	4.96924e-05	0.00010355	26	Q9HCK4	ROBO2	Roundabout homolog 2	ROBO2_HUMAN	15	659.524	7.59524	N	S
N / S	P02652	P02652	2.07196	2.07196	4.97326e-05	0.00010359	30	P02652	APOA2	Apolipoprotein A-II	APOA2_HUMAN	6	320.457	4.20457	N	S
X / S	P23229	P23229	1.29836	1.29836	4.99095e-05	0.000103871	28	P23229	ITGA6	Integrin alpha-6	ITA6_HUMAN	41	145.949	2.45949	X	S
N / S	Q9UNH6	Q9UNH6	-1.50506	1.50506	4.98946e-05	0.000103871	23	Q9UNH6	SNX7	Sorting nexin-7	SNX7_HUMAN	7	-64.7685	0.352315	N	S
X / S	Q8NBM4	Q8NBM4	-1.37393	1.37393	5.01222e-05	0.000104269	27	Q8NBM4	UBAC2	Ubiquitin-associated domain-containing protein 2	UBAC2_HUMAN	7	-61.416	0.38584	X	S
N / S	P01593;P01594	P01593;P01594	1.67424	1.67424	5.08608e-05	0.000105583	30	P01593;P01594	IGKV1D-33;IGKV1-33	Immunoglobulin kappa variable 1D-33;Immunoglobulin kappa variable 1-33	KVD33_HUMAN;KV133_HUMAN	1	219.152	3.19152	N	S
X / S	O75970	O75970	-1.37093	1.37093	5.12948e-05	0.000106394	28	O75970	MPDZ	Multiple PDZ domain protein	MPDZ_HUMAN	56	-61.3357	0.386643	X	S
X / S	P63165	P63165	-1.72275	1.72275	5.15878e-05	0.000106957	28	P63165	SUMO1	Small ubiquitin-related modifier 1	SUMO1_HUMAN	4	-69.703	0.30297	X	S
N / S	Q14999	Q14999	1.53798	1.53798	5.22175e-05	0.000108126	30	Q14999	CUL7	Cullin-7	CUL7_HUMAN	18	190.388	2.90388	N	S
X / S	Q6YP21	Q6YP21	1.20502	1.20502	5.23448e-05	0.000108344	28	Q6YP21	KYAT3	Kynurenine--oxoglutarate transaminase 3	KAT3_HUMAN	14	130.54	2.3054	X	S
X / S	Q99986	Q99986	-1.22259	1.22259	5.24628e-05	0.000108542	28	Q99986	VRK1	Serine/threonine-protein kinase VRK1	VRK1_HUMAN	8	-57.1486	0.428514	X	S
N / S	Q66K66	Q66K66	2.4196	2.4196	5.26514e-05	0.000108795	30	Q66K66	TMEM198	Transmembrane protein 198	TM198_HUMAN	1	435.024	5.35024	N	S
X / S	O75695	O75695	-2.217	2.217	5.27544e-05	0.000108962	28	O75695	RP2	Protein XRP2	XRP2_HUMAN	14	-78.4911	0.215089	X	S
X / S	Q9HCE3	Q9HCE3	-1.03937	1.03937	5.29281e-05	0.000109138	16	Q9HCE3	ZNF532	Zinc finger protein 532	ZN532_HUMAN	1	-51.3461	0.486539	X	S
N / S	Q9H3G5	Q9H3G5	-1.22129	1.22129	5.34163e-05	0.000110006	30	Q9H3G5	CPVL	Probable serine carboxypeptidase CPVL	CPVL_HUMAN	16	-57.11	0.4289	N	S
N / S	P01859	P01859	1.60514	1.60514	5.37308e-05	0.000110608	30	P01859	IGHG2	Immunoglobulin heavy constant gamma 2	IGHG2_HUMAN	15	204.226	3.04226	N	S
X / S	Q9Y2H5	Q9Y2H5	1.20574	1.20574	5.40642e-05	0.000111108	28	Q9Y2H5	PLEKHA6	Pleckstrin homology domain-containing family A member 6	PKHA6_HUMAN	20	130.655	2.30655	X	S
N / S	Q86VL8	Q86VL8	-2.4338	2.4338	5.40554e-05	0.000111108	22	Q86VL8	SLC47A2	Multidrug and toxin extrusion protein 2	S47A2_HUMAN	5	-81.4923	0.185077	N	S
X / S	Q6UXB8	Q6UXB8	2.25653	2.25653	5.4089e-05	0.000111113	28	Q6UXB8	PI16	Peptidase inhibitor 16	PI16_HUMAN	11	377.842	4.77842	X	S
X / S	P04003	P04003	-1.39441	1.39441	5.45914e-05	0.000111891	28	P04003	C4BPA	C4b-binding protein alpha chain	C4BPA_HUMAN	23	-61.9601	0.380399	X	S
X / S	Q96I34	Q96I34	-1.41839	1.41839	5.46229e-05	0.000111891	20	Q96I34	PPP1R16A	Protein phosphatase 1 regulatory subunit 16A	PP16A_HUMAN	6	-62.587	0.37413	X	S
N / S	P01860	P01860	1.44927	1.44927	5.47509e-05	0.000112098	30	P01860	IGHG3	Immunoglobulin heavy constant gamma 3	IGHG3_HUMAN	20	173.07	2.7307	N	S
X / S	P22792	P22792	-1.0619	1.0619	5.49343e-05	0.00011238	23	P22792	CPN2	Carboxypeptidase N subunit 2	CPN2_HUMAN	11	-52.1	0.479	X	S
N / S	P30046	P30046	1.16247	1.16247	5.55737e-05	0.000113506	30	P30046	DDT	D-dopachrome decarboxylase	DOPD_HUMAN	13	123.84	2.2384	N	S
N / S	Q9H773	Q9H773	2.9209	2.9209	5.56e-05	0.000113506	26	Q9H773	DCTPP1	dCTP pyrophosphatase 1	DCTP1_HUMAN	6	657.318	7.57318	N	S
X / S	Q13153	Q13153	-2.10212	2.10212	5.57711e-05	0.000113808	26	Q13153	PAK1	Serine/threonine-protein kinase PAK 1	PAK1_HUMAN	8	-76.7084	0.232916	X	S
X / S	Q53FP2	Q53FP2	-1.30019	1.30019	5.59332e-05	0.000113997	23	Q53FP2	TMEM35A	Novel acetylcholine receptor chaperone	NACHO_HUMAN	2	-59.3926	0.406074	X	S
X / S	Q15050	Q15050	-1.56267	1.56267	5.61125e-05	0.000114315	26	Q15050	RRS1	Ribosome biogenesis regulatory protein homolog	RRS1_HUMAN	10	-66.1475	0.338525	X	S
X / S	O96011	O96011	-1.55305	1.55305	5.6854e-05	0.000115682	26	O96011	PEX11B	Peroxisomal membrane protein 11B	PX11B_HUMAN	10	-65.9212	0.340788	X	S
N / S	O43310	O43310	-1.32735	1.32735	5.7023e-05	0.000115978	27	O43310	CTIF	CBP80/20-dependent translation initiation factor	CTIF_HUMAN	4	-60.1502	0.398498	N	S
X / S	O95990	O95990	3.20926	3.20926	5.7302e-05	0.000116449	22	O95990	FAM107A	Actin-associated protein FAM107A	F107A_HUMAN	12	824.874	9.24874	X	S
N / S	Q06828	Q06828	2.32032	2.32032	5.78545e-05	0.000117378	30	Q06828	FMOD	Fibromodulin	FMOD_HUMAN	12	399.442	4.99442	N	S
X / S	Q96ME7	Q96ME7	-1.07384	1.07384	5.7931e-05	0.000117485	28	Q96ME7	ZNF512	Zinc finger protein 512	ZN512_HUMAN	19	-52.4946	0.475054	X	S
X / S	Q6Y7W6	Q6Y7W6	-1.27311	1.27311	5.81581e-05	0.000117897	28	Q6Y7W6	GIGYF2	GRB10-interacting GYF protein 2	GGYF2_HUMAN	20	-58.6234	0.413766	X	S
N / S	Q53H47	Q53H47	-1.32246	1.32246	5.86499e-05	0.000118796	20	Q53H47	SETMAR	Histone-lysine N-methyltransferase SETMAR	SETMR_HUMAN	4	-60.0149	0.399851	N	S
N / S	Q9NVU7	Q9NVU7	1.12243	1.12243	5.87587e-05	0.000118919	26	Q9NVU7	SDAD1	Protein SDA1 homolog	SDA1_HUMAN	3	117.713	2.17713	N	S
N / S	Q9Y4D1	Q9Y4D1	2.47661	2.47661	6.0077e-05	0.000121238	30	Q9Y4D1	DAAM1	Disheveled-associated activator of morphogenesis 1	DAAM1_HUMAN	32	456.59	5.5659	N	S
X / S	P10301	P10301	1.45257	1.45257	6.03728e-05	0.000121785	28	P10301	RRAS	Ras-related protein R-Ras	RRAS_HUMAN	9	173.696	2.73696	X	S
X / S	Q6RW13	Q6RW13	-1.09863	1.09863	6.04347e-05	0.00012181	24	Q6RW13	AGTRAP	Type-1 angiotensin II receptor-associated protein	ATRAP_HUMAN	3	-53.304	0.46696	X	S
X / S	Q9H008	Q9H008	1.53423	1.53423	6.09343e-05	0.000122616	28	Q9H008	LHPP	Phospholysine phosphohistidine inorganic pyrophosphate phosphatase	LHPP_HUMAN	12	189.634	2.89634	X	S
N / S	Q99569	Q99569	1.3964	1.3964	6.09862e-05	0.00012267	30	Q99569	PKP4	Plakophilin-4	PKP4_HUMAN	37	163.245	2.63245	N	S
N / S	P48506	P48506	1.43978	1.43978	6.10258e-05	0.0001227	30	P48506	GCLC	Glutamate--cysteine ligase catalytic subunit	GSH1_HUMAN	29	171.28	2.7128	N	S
N / S	O43603	O43603	-1.24677	1.24677	6.11471e-05	0.000122829	27	O43603	GALR2	Galanin receptor type 2	GALR2_HUMAN	1	-57.8611	0.421389	N	S
N / S	P0DOY3	P0DOY3	1.43301	1.43301	6.11506e-05	0.000122829	30	P0DOY3	IGLC3	Immunoglobulin lambda constant 3	IGLC3_HUMAN	9	170.01	2.7001	N	S
X / S	Q9BX40	Q9BX40	-2.09739	2.09739	6.11649e-05	0.000122829	17	Q9BX40	LSM14B	Protein LSM14 homolog B	LS14B_HUMAN	3	-76.632	0.23368	X	S
X / S	Q9H7X7	Q9H7X7	-1.68959	1.68959	6.21627e-05	0.00012468	27	Q9H7X7	IFT22	Intraflagellar transport protein 22 homolog	IFT22_HUMAN	10	-68.9986	0.310014	X	S
X / S	P31483	P31483	-1.1947	1.1947	6.26634e-05	0.000125531	28	P31483	TIA1	Cytotoxic granule associated RNA binding protein TIA1	TIA1_HUMAN	7	-56.3123	0.436877	X	S
X / S	O94772	O94772	-1.91284	1.91284	6.40324e-05	0.000127805	27	O94772	LY6H	Lymphocyte antigen 6H	LY6H_HUMAN	5	-73.4432	0.265568	X	S
X / S	P14136	P14136	2.02507	2.02507	6.42074e-05	0.000128103	28	P14136	GFAP	Glial fibrillary acidic protein	GFAP_HUMAN	91	307.011	4.07011	X	S
X / S	Q99848	Q99848	-1.17423	1.17423	6.48551e-05	0.000129133	26	Q99848	EBNA1BP2	Probable rRNA-processing protein EBP2	EBP2_HUMAN	7	-55.6881	0.443119	X	S
X / S	Q9UJZ1	Q9UJZ1	-1.16621	1.16621	6.48834e-05	0.000129137	28	Q9UJZ1	STOML2	Stomatin-like protein 2, mitochondrial	STML2_HUMAN	21	-55.4408	0.445592	X	S
X / S	Q9NSY0	Q9NSY0	1.54951	1.54951	6.63289e-05	0.000131695	28	Q9NSY0	NRBP2	Nuclear receptor-binding protein 2	NRBP2_HUMAN	18	192.718	2.92718	X	S
N / S	Q5T124	Q5T124	-2.11538	2.11538	6.69552e-05	0.000132777	23	Q5T124	UBXN11	UBX domain-containing protein 11	UBX11_HUMAN	7	-76.9216	0.230784	N	S
N / S	P13535	P13535	1.68538	1.68538	6.69861e-05	0.00013278	28	P13535	MYH8	Myosin-8	MYH8_HUMAN	2	221.624	3.21624	N	S
X / S	Q9NUG6	Q9NUG6	-1.38973	1.38973	6.72759e-05	0.000133252	25	Q9NUG6	PDRG1	p53 and DNA damage-regulated protein 1	PDRG1_HUMAN	3	-61.8365	0.381635	X	S
X / S	O43760	O43760	-1.1065	1.1065	6.76933e-05	0.000133971	28	O43760	SYNGR2	Synaptogyrin-2	SNG2_HUMAN	3	-53.5579	0.464421	X	S
N / S	A6NGB9	A6NGB9	-1.46057	1.46057	6.86379e-05	0.000135568	24	A6NGB9	WIPF3	WAS/WASL-interacting protein family member 3	WIPF3_HUMAN	7	-63.6651	0.363349	N	S
N / S	P53794	P53794	3.15664	3.15664	6.87614e-05	0.000135703	28	P53794	SLC5A3	Sodium/myo-inositol cotransporter	SC5A3_HUMAN	7	791.751	8.91751	N	S
X / S	O43272	O43272	2.90765	2.90765	6.91868e-05	0.000136395	28	O43272	PRODH	Proline dehydrogenase 1, mitochondrial	PROD_HUMAN	23	650.395	7.50395	X	S
X / S	Q8N136	Q8N136	-1.55333	1.55333	6.91952e-05	0.000136395	27	Q8N136	DAW1	Dynein assembly factor with WDR repeat domains 1	DAW1_HUMAN	14	-65.9277	0.340723	X	S
X / S	Q14410	Q14410	-1.60093	1.60093	6.98316e-05	0.000137429	18	Q14410	GK2	Glycerol kinase 2	GLPK2_HUMAN	1	-67.0335	0.329665	X	S
X / S	O14561	O14561	-1.95112	1.95112	7.05124e-05	0.000138714	28	O14561	NDUFAB1	Acyl carrier protein, mitochondrial	ACPM_HUMAN	4	-74.1384	0.258616	X	S
N / S	A0A075B6I0	A0A075B6I0	1.46734	1.46734	7.11405e-05	0.000139894	26	A0A075B6I0	IGLV8-61	Immunoglobulin lambda variable 8-61	LV861_HUMAN	2	176.511	2.76511	N	S
N / S	P02787	P02787	2.30881	2.30881	7.13697e-05	0.000140176	30	P02787	TF	Serotransferrin	TRFE_HUMAN	73	395.474	4.95474	N	S
X / S	P22607	P22607	1.49547	1.49547	7.18325e-05	0.000140804	28	P22607	FGFR3	Fibroblast growth factor receptor 3	FGFR3_HUMAN	11	181.957	2.81957	X	S
X / S	P16112	P16112	5.73295	5.73295	7.22977e-05	0.00014166	26	P16112	ACAN	Aggrecan core protein	PGCA_HUMAN	48	5218.53	53.1853	X	S
X / S	Q9BST9	Q9BST9	1.252	1.252	7.3052e-05	0.000143024	28	Q9BST9	RTKN	Rhotekin	RTKN_HUMAN	12	138.171	2.38171	X	S
X / S	Q9H2I8	Q9H2I8	1.09332	1.09332	7.33193e-05	0.00014349	24	Q9H2I8	LRMDA	Leucine-rich melanocyte differentiation-associated protein	LRMDA_HUMAN	2	113.365	2.13365	X	S
X / S	O60725	O60725	-1.14481	1.14481	7.35169e-05	0.000143708	27	O60725	ICMT	Protein-S-isoprenylcysteine O-methyltransferase	ICMT_HUMAN	2	-54.7751	0.452249	X	S
X / S	Q969T9	Q969T9	1.06709	1.06709	7.36671e-05	0.000143942	28	Q969T9	WBP2	WW domain-binding protein 2	WBP2_HUMAN	8	109.521	2.09521	X	S
X / S	P24468	P24468	-1.42694	1.42694	7.38691e-05	0.000144165	18	P24468	NR2F2	COUP transcription factor 2	COT2_HUMAN	3	-62.8081	0.371919	X	S
X / S	P32418	P32418	-1.16588	1.16588	7.41099e-05	0.00014452	26	P32418	SLC8A1	Sodium/calcium exchanger 1	NAC1_HUMAN	9	-55.4307	0.445693	X	S
X / S	Q7L4I2	Q7L4I2	-1.58621	1.58621	7.44438e-05	0.000145056	20	Q7L4I2	RSRC2	Arginine/serine-rich coiled-coil protein 2	RSRC2_HUMAN	5	-66.6954	0.333046	X	S
X / S	P16070	P16070	1.86503	1.86503	7.55292e-05	0.00014679	28	P16070	CD44	CD44 antigen	CD44_HUMAN	8	264.274	3.64274	X	S
X / S	Q9NW07	Q9NW07	-1.68266	1.68266	7.55423e-05	0.00014679	24	Q9NW07	ZNF358	Zinc finger protein 358	ZN358_HUMAN	5	-68.8492	0.311508	X	S
N / S	Q15041	Q15041	1.13247	1.13247	7.58051e-05	0.000147185	30	Q15041	ARL6IP1	ADP-ribosylation factor-like protein 6-interacting protein 1	AR6P1_HUMAN	3	119.234	2.19234	N	S
X / S	Q14643	Q14643	-1.30419	1.30419	7.58865e-05	0.000147226	27	Q14643	ITPR1	Inositol 1,4,5-trisphosphate receptor type 1	ITPR1_HUMAN	47	-59.5052	0.404948	X	S
N / S	P01703	P01703	2.62299	2.62299	7.60037e-05	0.000147396	19	P01703	IGLV1-40	Immunoglobulin lambda variable 1-40	LV140_HUMAN	1	516.024	6.16024	N	S
N / S	P08697	P08697	2.00571	2.00571	7.63652e-05	0.00014798	30	P08697	SERPINF2	Alpha-2-antiplasmin	A2AP_HUMAN	16	301.585	4.01585	N	S
X / S	P98179	P98179	-1.13655	1.13655	7.66434e-05	0.000148461	28	P98179	RBM3	RNA-binding protein 3	RBM3_HUMAN	6	-54.5153	0.454847	X	S
X / S	Q92643	Q92643	-1.68512	1.68512	7.71294e-05	0.000149343	28	Q92643	PIGK	GPI-anchor transamidase	GPI8_HUMAN	12	-68.9024	0.310976	X	S
N / S	A0A0A0MRZ8;P04433	A0A0A0MRZ8;P04433	1.92428	1.92428	7.71972e-05	0.000149416	30	A0A0A0MRZ8;P04433	IGKV3D-11;IGKV3-11	Immunoglobulin kappa variable 3D-11;Immunoglobulin kappa variable 3-11	KVD11_HUMAN;KV311_HUMAN	4	279.548	3.79548	N	S
N / S	P25311	P25311	2.2748	2.2748	7.76177e-05	0.000149941	30	P25311	AZGP1	Zinc-alpha-2-glycoprotein	ZA2G_HUMAN	21	383.931	4.83931	N	S
X / S	Q5JTH9	Q5JTH9	-1.60733	1.60733	7.75377e-05	0.000149941	27	Q5JTH9	RRP12	RRP12-like protein	RRP12_HUMAN	29	-67.1795	0.328205	X	S
X / S	P09471	P09471	1.06761	1.06761	7.767e-05	0.000149977	28	P09471	GNAO1	Guanine nucleotide-binding protein G(o) subunit alpha	GNAO_HUMAN	15	109.595	2.09595	X	S
X / S	Q2MV58	Q2MV58	-1.86611	1.86611	7.85213e-05	0.000151485	26	Q2MV58	TCTN1	Tectonic-1	TECT1_HUMAN	10	-72.5687	0.274313	X	S
N / S	P01857	P01857	1.45116	1.45116	7.86136e-05	0.000151528	30	P01857	IGHG1	Immunoglobulin heavy constant gamma 1	IGHG1_HUMAN	14	173.429	2.73429	N	S
X / S	P25208	P25208	-1.71431	1.71431	7.92248e-05	0.000152382	26	P25208	NFYB	Nuclear transcription factor Y subunit beta	NFYB_HUMAN	3	-69.5251	0.304749	X	S
X / S	Q9Y4I1	Q9Y4I1	-1.22309	1.22309	7.9441e-05	0.000152738	28	Q9Y4I1	MYO5A	Unconventional myosin-Va	MYO5A_HUMAN	21	-57.1634	0.428366	X	S
X / S	Q6FIF0	Q6FIF0	-1.01342	1.01342	8.04427e-05	0.000154543	17	Q6FIF0	ZFAND6	AN1-type zinc finger protein 6	ZFAN6_HUMAN	1	-50.4628	0.495372	X	S
N / S	Q9BYV8	Q9BYV8	-1.66802	1.66802	8.06532e-05	0.000154887	30	Q9BYV8	CEP41	Centrosomal protein of 41 kDa	CEP41_HUMAN	17	-68.5315	0.314685	N	S
N / S	Q96GX2	Q96GX2	-2.32031	2.32031	8.10558e-05	0.000155522	10	Q96GX2	ATXN7L3B	Ataxin-7-like protein 3B	A7L3B_HUMAN	1	-79.9775	0.200225	N	S
X / S	Q9Y2P4	Q9Y2P4	-1.57512	1.57512	8.30172e-05	0.000158869	24	Q9Y2P4	SLC27A6	Long-chain fatty acid transport protein 6	S27A6_HUMAN	30	-66.4384	0.335616	X	S
X / S	Q9UBU9	Q9UBU9	-1.19753	1.19753	8.32723e-05	0.000159295	27	Q9UBU9	NXF1	Nuclear RNA export factor 1	NXF1_HUMAN	11	-56.3979	0.436021	X	S
N / S	P33316	P33316	-1.02906	1.02906	8.33906e-05	0.000159459	30	P33316	DUT	Deoxyuridine 5'-triphosphate nucleotidohydrolase, mitochondrial	DUT_HUMAN	10	-50.9972	0.490028	N	S
X / S	Q9H6T3	Q9H6T3	-1.0904	1.0904	8.34316e-05	0.000159476	28	Q9H6T3	RPAP3	RNA polymerase II-associated protein 3	RPAP3_HUMAN	21	-53.0368	0.469632	X	S
X / S	Q9UHR6	Q9UHR6	-1.28791	1.28791	8.41294e-05	0.000160622	25	Q9UHR6	ZNHIT2	Zinc finger HIT domain-containing protein 2	ZNHI2_HUMAN	7	-59.0456	0.409544	X	S
N / S	Q16851	Q16851	-1.58654	1.58654	8.45315e-05	0.000161265	30	Q16851	UGP2	UTP--glucose-1-phosphate uridylyltransferase	UGPA_HUMAN	33	-66.7031	0.332969	N	S
N / S	P30405	P30405	-1.03259	1.03259	8.48352e-05	0.000161719	29	P30405	PPIF	Peptidyl-prolyl cis-trans isomerase F, mitochondrial	PPIF_HUMAN	7	-51.1168	0.488832	N	S
X / S	Q9BQI7	Q9BQI7	1.43977	1.43977	8.54671e-05	0.000162785	24	Q9BQI7	PSD2	PH and SEC7 domain-containing protein 2	PSD2_HUMAN	28	171.278	2.71278	X	S
N / S	Q9UHJ6	Q9UHJ6	1.15993	1.15993	8.63654e-05	0.000164254	30	Q9UHJ6	SHPK	Sedoheptulokinase	SHPK_HUMAN	15	123.447	2.23447	N	S
X / S	O43290	O43290	-1.40335	1.40335	8.69435e-05	0.00016521	28	O43290	SART1	U4/U6.U5 tri-snRNP-associated protein 1	SNUT1_HUMAN	23	-62.1951	0.378049	X	S
N / S	O15075	O15075	-1.6809	1.6809	8.70532e-05	0.000165307	30	O15075	DCLK1	Serine/threonine-protein kinase DCLK1	DCLK1_HUMAN	31	-68.8112	0.311888	N	S
N / S	Q9BZ71	Q9BZ71	2.09445	2.09445	8.71431e-05	0.00016539	12	Q9BZ71	PITPNM3	Membrane-associated phosphatidylinositol transfer protein 3	PITM3_HUMAN	1	327.062	4.27062	N	S
X / S	Q6EMK4	Q6EMK4	1.49583	1.49583	8.75084e-05	0.000165788	25	Q6EMK4	VASN	Vasorin	VASN_HUMAN	7	182.026	2.82026	X	S
X / S	Q03135	Q03135	1.16619	1.16619	8.80692e-05	0.000166658	28	Q03135	CAV1	Caveolin-1	CAV1_HUMAN	7	124.419	2.24419	X	S
N / S	A0A0J9YY99	A0A0J9YY99	1.69448	1.69448	8.92396e-05	0.000168808	30	A0A0J9YY99	NaN	Ig-like domain-containing protein (Fragment)	A0A0J9YY99_HUMAN	6	223.661	3.23661	N	S
N / S	A0A075B6H7	A0A075B6H7	1.49285	1.49285	8.95765e-05	0.000169315	30	A0A075B6H7	IGKV3-7	Probable non-functional immunoglobulin kappa variable 3-7	KV37_HUMAN	2	181.444	2.81444	N	S
N / S	P55285	P55285	-1.8086	1.8086	8.98072e-05	0.000169686	27	P55285	CDH6	Cadherin-6	CADH6_HUMAN	15	-71.4533	0.285467	N	S
N / S	P06727	P06727	2.79238	2.79238	9.04945e-05	0.000170853	30	P06727	APOA4	Apolipoprotein A-IV	APOA4_HUMAN	31	592.771	6.92771	N	S
N / S	P53384	P53384	1.07596	1.07596	9.0736e-05	0.000171178	30	P53384	NUBP1	Cytosolic Fe-S cluster assembly factor NUBP1	NUBP1_HUMAN	12	110.813	2.10813	N	S
X / S	Q86UL8	Q86UL8	1.90425	1.90425	9.16022e-05	0.00017268	28	Q86UL8	MAGI2	Membrane-associated guanylate kinase, WW and PDZ domain-containing protein 2	MAGI2_HUMAN	26	274.314	3.74314	X	S
X / S	Q15067	Q15067	-1.02166	1.02166	9.26084e-05	0.000174243	28	Q15067	ACOX1	Peroxisomal acyl-coenzyme A oxidase 1	ACOX1_HUMAN	28	-50.745	0.49255	X	S
X / S	P47813	P47813	-1.29936	1.29936	9.27457e-05	0.000174368	28	P47813	EIF1AX	Eukaryotic translation initiation factor 1A, X-chromosomal	IF1AX_HUMAN	2	-59.3693	0.406307	X	S
N / S	Q8IV36	Q8IV36	-1.09748	1.09748	9.29285e-05	0.000174645	20	Q8IV36	HID1	Protein HID1	HID1_HUMAN	4	-53.2666	0.467334	N	S
X / S	A6NHR9	A6NHR9	-1.28026	1.28026	9.30321e-05	0.000174773	28	A6NHR9	SMCHD1	Structural maintenance of chromosomes flexible hinge domain-containing protein 1	SMHD1_HUMAN	40	-58.8278	0.411722	X	S
X / S	O75711	O75711	2.78849	2.78849	9.38833e-05	0.00017617	19	O75711	SCRG1	Scrapie-responsive protein 1	SCRG1_HUMAN	2	590.908	6.90908	X	S
N / S	P01602	P01602	1.92493	1.92493	9.48878e-05	0.000177774	28	P01602	IGKV1-5	Immunoglobulin kappa variable 1-5	KV105_HUMAN	2	279.718	3.79718	N	S
N / S	Q9ULS5	Q9ULS5	-1.11022	1.11022	9.50545e-05	0.000177961	20	Q9ULS5	TMCC3	Transmembrane and coiled-coil domain protein 3	TMCC3_HUMAN	4	-53.6776	0.463224	N	S
X / S	Q03591	Q03591	-2.20973	2.20973	9.54327e-05	0.000178601	28	Q03591	CFHR1	Complement factor H-related protein 1	FHR1_HUMAN	13	-78.3826	0.216174	X	S
X / S	Q13636	Q13636	1.73951	1.73951	9.55385e-05	0.000178626	28	Q13636	RAB31	Ras-related protein Rab-31	RAB31_HUMAN	11	233.922	3.33922	X	S
N / S	Q8NHG8	Q8NHG8	-2.16011	2.16011	9.55354e-05	0.000178626	19	Q8NHG8	ZNRF2	E3 ubiquitin-protein ligase ZNRF2	ZNRF2_HUMAN	3	-77.626	0.22374	N	S
X / S	Q13424	Q13424	1.9668	1.9668	9.59099e-05	0.000179221	28	Q13424	SNTA1	Alpha-1-syntrophin	SNTA1_HUMAN	20	290.9	3.909	X	S
N / S	P02768	P02768	2.26663	2.26663	9.64904e-05	0.000180101	30	P02768	ALB	Albumin	ALBU_HUMAN	98	381.196	4.81196	N	S
N / S	Q92570	Q92570	-2.67391	2.67391	9.70204e-05	0.000180816	16	Q92570	NR4A3	Nuclear receptor subfamily 4 group A member 3	NR4A3_HUMAN	7	-84.3298	0.156702	N	S
X / S	P00367	P00367	1.67293	1.67293	9.74189e-05	0.000181396	28	P00367	GLUD1	Glutamate dehydrogenase 1, mitochondrial	DHE3_HUMAN	34	218.862	3.18862	X	S
N / S	Q5JPH6	Q5JPH6	1.06081	1.06081	9.74663e-05	0.000181396	28	Q5JPH6	EARS2	Probable glutamate--tRNA ligase, mitochondrial	SYEM_HUMAN	9	108.61	2.0861	N	S
X / S	Q96GX1	Q96GX1	-1.36188	1.36188	9.79251e-05	0.000182088	25	Q96GX1	TCTN2	Tectonic-2	TECT2_HUMAN	9	-61.0924	0.389076	X	S
N / S	Q6FI81	Q6FI81	1.27001	1.27001	9.83557e-05	0.00018282	30	Q6FI81	CIAPIN1	Anamorsin	CPIN1_HUMAN	15	141.164	2.41164	N	S
N / S	P34897	P34897	-1.21422	1.21422	9.86336e-05	0.000183129	30	P34897	SHMT2	Serine hydroxymethyltransferase, mitochondrial	GLYM_HUMAN	27	-56.8993	0.431007	N	S
N / S	P01782;P0DP04	P01782;P0DP04	1.02867	1.02867	9.91365e-05	0.000183855	30	P01782;P0DP04	IGHV3-9;IGHV3-43D	Immunoglobulin heavy variable 3-9;Immunoglobulin heavy variable 3-43D	HV309_HUMAN;HV43D_HUMAN	3	104.014	2.04014	N	S
X / S	O75602	O75602	-3.16041	3.16041	9.93517e-05	0.000184046	23	O75602	SPAG6	Sperm-associated antigen 6	SPAG6_HUMAN	29	-88.8154	0.111846	X	S
N / S	Q9Y6U3	Q9Y6U3	-1.63055	1.63055	9.97406e-05	0.00018464	28	Q9Y6U3	SCIN	Scinderin	SCIN_HUMAN	27	-67.7034	0.322966	N	S
N / S	P22304	P22304	-3.17698	3.17698	0.00010007	0.000185036	19	P22304	IDS	Iduronate 2-sulfatase	IDS_HUMAN	4	-88.9431	0.110569	N	S
X / S	Q86WT1	Q86WT1	-2.04726	2.04726	0.00010003	0.000185036	23	Q86WT1	TTC30A	Tetratricopeptide repeat protein 30A	TT30A_HUMAN	18	-75.8057	0.241943	X	S
X / S	Q92989	Q92989	-1.44684	1.44684	0.000100074	0.000185036	22	Q92989	CLP1	Polyribonucleotide 5'-hydroxyl-kinase Clp1	CLP1_HUMAN	1	-63.3176	0.366824	X	S
X / S	O75694	O75694	-1.23709	1.23709	0.00010117	0.000186686	28	O75694	NUP155	Nuclear pore complex protein Nup155	NU155_HUMAN	39	-57.5771	0.424229	X	S
N / S	P30519	P30519	1.07122	1.07122	0.000101194	0.000186686	30	P30519	HMOX2	Heme oxygenase 2	HMOX2_HUMAN	16	110.121	2.10121	N	S
N / S	Q5TD94	Q5TD94	-1.83195	1.83195	0.000101361	0.000186871	25	Q5TD94	RSPH4A	Radial spoke head protein 4 homolog A	RSH4A_HUMAN	17	-71.9115	0.280885	N	S
X / S	Q99962	Q99962	1.46678	1.46678	0.000102649	0.000188944	28	Q99962	SH3GL2	Endophilin-A1	SH3G2_HUMAN	21	176.405	2.76405	X	S
X / S	P57076	P57076	-1.3137	1.3137	0.000103899	0.000190817	25	P57076	CFAP298	Cilia- and flagella-associated protein 298	CF298_HUMAN	13	-59.7713	0.402287	X	S
X / S	Q14151	Q14151	-1.01802	1.01802	0.000104515	0.000191806	28	Q14151	SAFB2	Scaffold attachment factor B2	SAFB2_HUMAN	35	-50.6205	0.493795	X	S
X / S	P37198	P37198	-1.11326	1.11326	0.000105391	0.000193269	28	P37198	NUP62	Nuclear pore glycoprotein p62	NUP62_HUMAN	10	-53.7751	0.462249	X	S
X / S	Q9UQM7	Q9UQM7	2.37563	2.37563	0.000106369	0.000194773	28	Q9UQM7	CAMK2A	Calcium/calmodulin-dependent protein kinase type II subunit alpha	KCC2A_HUMAN	17	418.963	5.18963	X	S
N / S	Q8NCJ5	Q8NCJ5	-1.63294	1.63294	0.000106703	0.000195312	15	Q8NCJ5	SPRYD3	SPRY domain-containing protein 3	SPRY3_HUMAN	4	-67.7569	0.322431	N	S
N / S	P02766	P02766	2.31529	2.31529	0.000106963	0.000195642	30	P02766	TTR	Transthyretin	TTHY_HUMAN	13	397.703	4.97703	N	S
N / S	Q86SJ2	Q86SJ2	1.7476	1.7476	0.000106955	0.000195642	18	Q86SJ2	AMIGO2	Amphoterin-induced protein 2	AMGO2_HUMAN	5	235.8	3.358	N	S
N / S	A8MSI8	A8MSI8	-1.32904	1.32904	0.000107327	0.000196162	27	A8MSI8	LYRM9	LYR motif-containing protein 9	LYRM9_HUMAN	2	-60.1966	0.398034	N	S
N / S	P61916	P61916	-1.49234	1.49234	0.000107608	0.000196603	30	P61916	NPC2	NPC intracellular cholesterol transporter 2	NPC2_HUMAN	7	-64.4564	0.355436	N	S
X / S	Q13905	Q13905	-2.41595	2.41595	0.000107926	0.000197036	24	Q13905	RAPGEF1	Rap guanine nucleotide exchange factor 1	RPGF1_HUMAN	19	-81.2618	0.187382	X	S
X / S	Q96C74	Q96C74	-1.6965	1.6965	0.000108248	0.000197478	19	Q96C74	ROPN1L	Ropporin-1-like protein	ROP1L_HUMAN	16	-69.1467	0.308533	X	S
N / S	Q16666	Q16666	-1.34855	1.34855	0.000108322	0.000197541	25	Q16666	IFI16	Gamma-interferon-inducible protein 16	IF16_HUMAN	18	-60.7314	0.392686	N	S
X / S	Q27J81	Q27J81	-1.55465	1.55465	0.000108652	0.000198069	28	Q27J81	INF2	Inverted formin-2	INF2_HUMAN	45	-65.9588	0.340412	X	S
N / S	O76080	O76080	1.46137	1.46137	0.000109751	0.000199851	23	O76080	ZFAND5	AN1-type zinc finger protein 5	ZFAN5_HUMAN	3	175.369	2.75369	N	S
N / S	Q8N3R9	Q8N3R9	-1.40632	1.40632	0.000109903	0.000200052	30	Q8N3R9	PALS1	Protein PALS1	PALS1_HUMAN	32	-62.2728	0.377272	N	S
X / S	Q8NF91	Q8NF91	-1.41982	1.41982	0.00011006	0.000200265	28	Q8NF91	SYNE1	Nesprin-1	SYNE1_HUMAN	339	-62.624	0.37376	X	S
X / S	P20810	P20810	-1.04236	1.04236	0.000110248	0.000200384	28	P20810	CAST	Calpastatin	ICAL_HUMAN	25	-51.4468	0.485532	X	S
X / S	O75334	O75334	1.27963	1.27963	0.000110448	0.000200673	21	O75334	PPFIA2	Liprin-alpha-2	LIPA2_HUMAN	16	142.777	2.42777	X	S
X / S	Q9NXB0	Q9NXB0	-1.42646	1.42646	0.000112031	0.000203174	23	Q9NXB0	MKS1	Tectonic-like complex member MKS1	MKS1_HUMAN	8	-62.7957	0.372043	X	S
X / S	Q96FV2	Q96FV2	1.50941	1.50941	0.000112166	0.000203271	28	Q96FV2	SCRN2	Secernin-2	SCRN2_HUMAN	13	184.694	2.84694	X	S
X / S	Q8WU90	Q8WU90	-1.32962	1.32962	0.000112497	0.00020372	27	Q8WU90	ZC3H15	Zinc finger CCCH domain-containing protein 15	ZC3HF_HUMAN	9	-60.2127	0.397873	X	S
X / S	Q9HA72	Q9HA72	1.57667	1.57667	0.00011272	0.00020395	18	Q9HA72	CALHM2	Calcium homeostasis modulator protein 2	CAHM2_HUMAN	1	198.281	2.98281	X	S
X / S	P32456	P32456	1.29262	1.29262	0.000112846	0.000204052	28	P32456	GBP2	Guanylate-binding protein 2	GBP2_HUMAN	13	144.973	2.44973	X	S
N / S	Q8N9W5	Q8N9W5	-1.42781	1.42781	0.000113146	0.000204519	19	Q8N9W5	DNAAF3	Dynein axonemal assembly factor 3	DAAF3_HUMAN	13	-62.8304	0.371696	N	S
N / S	P23142	P23142	3.16615	3.16615	0.000113665	0.000205305	30	P23142	FBLN1	Fibulin-1	FBLN1_HUMAN	23	797.646	8.97646	N	S
X / S	Q9Y696	Q9Y696	1.20911	1.20911	0.000113782	0.000205442	28	Q9Y696	CLIC4	Chloride intracellular channel protein 4	CLIC4_HUMAN	19	131.195	2.31195	X	S
X / S	Q9NXG6	Q9NXG6	-1.16194	1.16194	0.00011467	0.000206731	28	Q9NXG6	P4HTM	Transmembrane prolyl 4-hydroxylase	P4HTM_HUMAN	9	-55.3089	0.446911	X	S
X / S	Q9NZ94	Q9NZ94	1.82938	1.82938	0.000114706	0.000206731	24	Q9NZ94	NLGN3	Neuroligin-3	NLGN3_HUMAN	3	255.385	3.55385	X	S
X / S	Q9NZH0	Q9NZH0	1.99523	1.99523	0.000114779	0.000206787	28	Q9NZH0	GPRC5B	G-protein coupled receptor family C group 5 member B	GPC5B_HUMAN	3	298.681	3.98681	X	S
N / S	P51688	P51688	-1.28336	1.28336	0.000115595	0.000207953	29	P51688	SGSH	N-sulphoglucosamine sulphohydrolase	SPHM_HUMAN	9	-58.9161	0.410839	N	S
N / S	Q02127	Q02127	1.00566	1.00566	0.000116269	0.000208937	29	Q02127	DHODH	Dihydroorotate dehydrogenase (quinone), mitochondrial	PYRD_HUMAN	8	100.786	2.00786	N	S
X / S	O94811	O94811	-1.15567	1.15567	0.000116572	0.000209175	28	O94811	TPPP	Tubulin polymerization-promoting protein	TPPP_HUMAN	14	-55.1141	0.448859	X	S
N / S	P06703	P06703	1.22724	1.22724	0.000116542	0.000209175	30	P06703	S100A6	Protein S100-A6	S10A6_HUMAN	5	134.118	2.34118	N	S
N / S	Q8NEG2	Q8NEG2	-1.1633	1.1633	0.000117375	0.000210539	20	Q8NEG2	C7orf57	Uncharacterized protein C7orf57	CG057_HUMAN	8	-55.351	0.44649	N	S
X / S	P0CW19;P0CW20	P0CW19;P0CW20	2.76362	2.76362	0.000117689	0.000210949	13	P0CW19;P0CW20	LIMS3;LIMS4	LIM and senescent cell antigen-like-containing domain protein 3;LIM and senescent cell antigen-like-containing domain protein 4	LIMS3_HUMAN;LIMS4_HUMAN	1	579.098	6.79098	X	S
X / S	Q9HBL0	Q9HBL0	1.03941	1.03941	0.000117866	0.000211189	28	Q9HBL0	TNS1	Tensin-1	TENS1_HUMAN	56	105.538	2.05538	X	S
X / S	P02675	P02675	-1.84379	1.84379	0.000118931	0.000212864	28	P02675	FGB	Fibrinogen beta chain	FIBB_HUMAN	51	-72.1411	0.278589	X	S
X / S	Q8IZD4	Q8IZD4	-1.11966	1.11966	0.000119353	0.000213543	22	Q8IZD4	DCP1B	mRNA-decapping enzyme 1B	DCP1B_HUMAN	2	-53.9797	0.460203	X	S
X / S	Q9BQE4	Q9BQE4	-1.01651	1.01651	0.000120706	0.000215728	25	Q9BQE4	SELENOS	Selenoprotein S	SELS_HUMAN	5	-50.569	0.49431	X	S
X / S	P04424	P04424	1.24646	1.24646	0.000121758	0.000216978	28	P04424	ASL	Argininosuccinate lyase	ARLY_HUMAN	17	137.258	2.37258	X	S
X / S	Q5TD94	Q5TD94	-2.24684	2.24684	0.000121859	0.00021708	22	Q5TD94	RSPH4A	Radial spoke head protein 4 homolog A	RSH4A_HUMAN	17	-78.9315	0.210685	X	S
X / S	P41217	P41217	1.00699	1.00699	0.000121923	0.000217114	28	P41217	CD200	OX-2 membrane glycoprotein	OX2G_HUMAN	6	100.972	2.00972	X	S
N / S	P27169	P27169	1.84176	1.84176	0.000122658	0.000218265	30	P27169	PON1	Serum paraoxonase/arylesterase 1	PON1_HUMAN	9	258.448	3.58448	N	S
N / S	Q9NRS6	Q9NRS6	1.50499	1.50499	0.000122824	0.000218403	26	Q9NRS6	SNX15	Sorting nexin-15	SNX15_HUMAN	6	183.823	2.83823	N	S
N / S	P10644	P10644	1.96633	1.96633	0.000124145	0.000220514	30	P10644	PRKAR1A	cAMP-dependent protein kinase type I-alpha regulatory subunit	KAP0_HUMAN	25	290.772	3.90772	N	S
N / S	Q16270	Q16270	2.28941	2.28941	0.000125694	0.000222999	30	Q16270	IGFBP7	Insulin-like growth factor-binding protein 7	IBP7_HUMAN	13	388.856	4.88856	N	S
X / S	Q7Z7K6	Q7Z7K6	-2.09885	2.09885	0.000125666	0.000222999	28	Q7Z7K6	CENPV	Centromere protein V	CENPV_HUMAN	8	-76.6555	0.233445	X	S
N / S	Q92597	Q92597	-1.06044	1.06044	0.000126122	0.00022354	30	Q92597	NDRG1	Protein NDRG1	NDRG1_HUMAN	14	-52.0515	0.479485	N	S
X / S	Q9NZQ3	Q9NZQ3	1.23871	1.23871	0.000127796	0.000226182	28	Q9NZQ3	NCKIPSD	NCK-interacting protein with SH3 domain	SPN90_HUMAN	17	135.988	2.35988	X	S
N / S	P05154	P05154	2.14031	2.14031	0.000128122	0.000226515	30	P05154	SERPINA5	Plasma serine protease inhibitor	IPSP_HUMAN	11	340.856	4.40856	N	S
X / S	Q96EI5	Q96EI5	-1.85799	1.85799	0.000128309	0.000226764	28	Q96EI5	TCEAL4	Transcription elongation factor A protein-like 4	TCAL4_HUMAN	11	-72.414	0.27586	X	S
X / S	Q9P0U4	Q9P0U4	-1.89707	1.89707	0.000128458	0.000226946	26	Q9P0U4	CXXC1	CXXC-type zinc finger protein 1	CXXC1_HUMAN	8	-73.1513	0.268487	X	S
N / S	A0A0C4DH38	A0A0C4DH38	2.35157	2.35157	0.00012935	0.000228339	30	A0A0C4DH38	IGHV5-51	Immunoglobulin heavy variable 5-51	HV551_HUMAN	4	410.38	5.1038	N	S
X / S	Q9UKJ3	Q9UKJ3	-1.34759	1.34759	0.000129386	0.000228339	16	Q9UKJ3	GPATCH8	G patch domain-containing protein 8	GPTC8_HUMAN	4	-60.7052	0.392948	X	S
X / S	Q86UC2	Q86UC2	-2.48919	2.48919	0.000129483	0.000228428	17	Q86UC2	RSPH3	Radial spoke head protein 3 homolog	RSPH3_HUMAN	6	-82.1894	0.178106	X	S
N / S	A0A075B6R9;A0A0C4DH68	A0A075B6R9;A0A0C4DH68	2.39476	2.39476	0.000130779	0.00023045	30	A0A075B6R9;A0A0C4DH68	IGKV2D-24;IGKV2-24	Probable non-functional immunoglobulin kappa variable 2D-24;Immunoglobulin kappa variable 2-24	KVD24_HUMAN;KV224_HUMAN	4	425.888	5.25888	N	S
X / S	P11216	P11216	1.13989	1.13989	0.000130879	0.000230478	28	P11216	PYGB	Glycogen phosphorylase, brain form	PYGB_HUMAN	52	120.365	2.20365	X	S
X / S	Q8WYB5	Q8WYB5	1.2433	1.2433	0.000131412	0.000231168	28	Q8WYB5	KAT6B	Histone acetyltransferase KAT6B	KAT6B_HUMAN	5	136.74	2.3674	X	S
X / S	P61626	P61626	-1.4238	1.4238	0.000132827	0.000233324	28	P61626	LYZ	Lysozyme C	LYSC_HUMAN	7	-62.7271	0.372729	X	S
N / S	Q9Y6C2	Q9Y6C2	1.47385	1.47385	0.000133232	0.000233952	27	Q9Y6C2	EMILIN1	EMILIN-1	EMIL1_HUMAN	13	177.761	2.77761	N	S
X / S	Q9NY27	Q9NY27	-1.86149	1.86149	0.000133303	0.000233994	20	Q9NY27	PPP4R2	Serine/threonine-protein phosphatase 4 regulatory subunit 2	PP4R2_HUMAN	3	-72.4808	0.275192	X	S
N / S	P00533	P00533	-2.4364	2.4364	0.000133583	0.000234402	30	P00533	EGFR	Epidermal growth factor receptor	EGFR_HUMAN	42	-81.5256	0.184744	N	S
N / S	Q5SQI0	Q5SQI0	-1.15911	1.15911	0.000133636	0.000234411	28	Q5SQI0	ATAT1	Alpha-tubulin N-acetyltransferase 1	ATAT_HUMAN	17	-55.2211	0.447789	N	S
X / S	P57678	P57678	-1.08987	1.08987	0.000134075	0.000235096	11	P57678	GEMIN4	Gem-associated protein 4	GEMI4_HUMAN	9	-53.0195	0.469805	X	S
N / S	Q8TD22	Q8TD22	-1.65653	1.65653	0.000134454	0.000235454	30	Q8TD22	SFXN5	Sideroflexin-5	SFXN5_HUMAN	12	-68.28	0.3172	N	S
N / S	P02751	P02751	1.88332	1.88332	0.000134715	0.000235728	30	P02751	FN1	Fibronectin	FINC_HUMAN	94	268.923	3.68923	N	S
N / S	Q96DC8	Q96DC8	-1.19066	1.19066	0.00013527	0.000236435	24	Q96DC8	ECHDC3	Enoyl-CoA hydratase domain-containing protein 3, mitochondrial	ECHD3_HUMAN	9	-56.1899	0.438101	N	S
X / S	Q14244	Q14244	1.28982	1.28982	0.000135531	0.000236806	28	Q14244	MAP7	Ensconsin	MAP7_HUMAN	9	144.497	2.44497	X	S
X / S	Q12841	Q12841	-1.66723	1.66723	0.00013584	0.000237261	27	Q12841	FSTL1	Follistatin-related protein 1	FSTL1_HUMAN	6	-68.5142	0.314858	X	S
X / S	O15231	O15231	-3.40223	3.40223	0.000136056	0.000237555	21	O15231	ZNF185	Zinc finger protein 185	ZN185_HUMAN	31	-90.5414	0.0945857	X	S
X / S	P51636	P51636	1.71895	1.71895	0.000137056	0.000238962	22	P51636	CAV2	Caveolin-2	CAV2_HUMAN	1	229.196	3.29196	X	S
N / S	P51690	P51690	2.51855	2.51855	0.000138812	0.000241681	27	P51690	ARSL	Arylsulfatase L	ARSL_HUMAN	10	473.005	5.73005	N	S
X / S	P48200	P48200	-1.64909	1.64909	0.000138877	0.000241709	22	P48200	IREB2	Iron-responsive element-binding protein 2	IREB2_HUMAN	2	-68.1159	0.318841	X	S
N / S	P47712	P47712	1.37959	1.37959	0.000140162	0.000243429	28	P47712	PLA2G4A	Cytosolic phospholipase A2	PA24A_HUMAN	22	160.194	2.60194	N	S
X / S	O14807	O14807	1.26666	1.26666	0.000140414	0.00024378	28	O14807	MRAS	Ras-related protein M-Ras	RASM_HUMAN	14	140.604	2.40604	X	S
N / S	P01009	P01009	1.8769	1.8769	0.000140485	0.000243818	30	P01009	SERPINA1	Alpha-1-antitrypsin	A1AT_HUMAN	39	267.285	3.67285	N	S
X / S	Q6Y1H2	Q6Y1H2	1.39956	1.39956	0.00014236	0.000246636	28	Q6Y1H2	HACD2	Very-long-chain (3R)-3-hydroxyacyl-CoA dehydratase 2	HACD2_HUMAN	2	163.821	2.63821	X	S
N / S	P01714	P01714	1.40408	1.40408	0.000142934	0.000247544	30	P01714	IGLV3-19	Immunoglobulin lambda variable 3-19	LV319_HUMAN	2	164.65	2.6465	N	S
N / S	P51513	P51513	-1.36257	1.36257	0.000143271	0.000247954	26	P51513	NOVA1	RNA-binding protein Nova-1	NOVA1_HUMAN	13	-61.1112	0.388888	N	S
X / S	Q03013	Q03013	2.17194	2.17194	0.000146022	0.000252448	28	Q03013	GSTM4	Glutathione S-transferase Mu 4	GSTM4_HUMAN	10	350.628	4.50628	X	S
N / S	Q8NAT1	Q8NAT1	-1.34186	1.34186	0.000146535	0.000253157	28	Q8NAT1	POMGNT2	Protein O-linked-mannose beta-1,4-N-acetylglucosaminyltransferase 2	PMGT2_HUMAN	17	-60.5488	0.394512	N	S
X / S	Q96GC5	Q96GC5	-1.05445	1.05445	0.000147025	0.000253825	27	Q96GC5	MRPL48	39S ribosomal protein L48, mitochondrial	RM48_HUMAN	3	-51.8518	0.481482	X	S
X / S	P11309	P11309	2.29737	2.29737	0.000148089	0.000255395	26	P11309	PIM1	Serine/threonine-protein kinase pim-1	PIM1_HUMAN	1	391.56	4.9156	X	S
N / S	Q15493	Q15493	-1.38054	1.38054	0.000150175	0.000258357	30	Q15493	RGN	Regucalcin	RGN_HUMAN	21	-61.5926	0.384074	N	S
N / S	P01008	P01008	2.4402	2.4402	0.000150661	0.000259104	30	P01008	SERPINC1	Antithrombin-III	ANT3_HUMAN	31	442.718	5.42718	N	S
X / S	Q5TA45	Q5TA45	-1.15164	1.15164	0.000151516	0.0002603	25	Q5TA45	INTS11	Integrator complex subunit 11	INT11_HUMAN	4	-54.9887	0.450113	X	S
N / S	P14136	P14136	-1.16655	1.16655	0.000153861	0.000263228	30	P14136	GFAP	Glial fibrillary acidic protein	GFAP_HUMAN	91	-55.4515	0.445485	N	S
X / S	Q8TEV9	Q8TEV9	-1.26507	1.26507	0.0001552	0.000265241	27	Q8TEV9	SMCR8	Guanine nucleotide exchange protein SMCR8	SMCR8_HUMAN	1	-58.392	0.41608	X	S
X / S	Q13886	Q13886	-2.10228	2.10228	0.000155414	0.000265515	20	Q13886	KLF9	Krueppel-like factor 9	KLF9_HUMAN	1	-76.7109	0.232891	X	S
X / S	Q13574	Q13574	-1.38254	1.38254	0.000155646	0.000265726	24	Q13574	DGKZ	Diacylglycerol kinase zeta	DGKZ_HUMAN	13	-61.6456	0.383544	X	S
X / S	Q15121	Q15121	1.02007	1.02007	0.000155632	0.000265726	28	Q15121	PEA15	Astrocytic phosphoprotein PEA-15	PEA15_HUMAN	10	102.801	2.02801	X	S
N / S	Q9P275	Q9P275	-1.38903	1.38903	0.000155719	0.00026576	14	Q9P275	USP36	Ubiquitin carboxyl-terminal hydrolase 36	UBP36_HUMAN	3	-61.8178	0.381822	N	S
N / S	P01709	P01709	1.62919	1.62919	0.000155809	0.00026582	30	P01709	IGLV2-8	Immunoglobulin lambda variable 2-8	LV208_HUMAN	1	209.339	3.09339	N	S
N / S	Q12974	Q12974	-1.28383	1.28383	0.000156594	0.000267068	20	Q12974	PTP4A2	Protein tyrosine phosphatase type IVA 2	TP4A2_HUMAN	7	-58.9296	0.410704	N	S
X / S	Q96LB3	Q96LB3	-1.55897	1.55897	0.00015792	0.000269235	27	Q96LB3	IFT74	Intraflagellar transport protein 74 homolog	IFT74_HUMAN	23	-66.0606	0.339394	X	S
N / S	P02765	P02765	2.50338	2.50338	0.000158872	0.000270314	30	P02765	AHSG	Alpha-2-HS-glycoprotein	FETUA_HUMAN	11	467.013	5.67013	N	S
X / S	P40937	P40937	-1.66687	1.66687	0.000158745	0.000270314	26	P40937	RFC5	Replication factor C subunit 5	RFC5_HUMAN	10	-68.5065	0.314935	X	S
X / S	Q15154	Q15154	-1.05129	1.05129	0.000158805	0.000270314	28	Q15154	PCM1	Pericentriolar material 1 protein	PCM1_HUMAN	34	-51.7463	0.482537	X	S
X / S	Q8N4X5	Q8N4X5	-2.4622	2.4622	0.000159028	0.000270375	20	Q8N4X5	AFAP1L2	Actin filament-associated protein 1-like 2	AF1L2_HUMAN	18	-81.8531	0.181469	X	S
X / S	Q96FX7	Q96FX7	-1.53846	1.53846	0.000159333	0.00027052	23	Q96FX7	TRMT61A	tRNA (adenine(58)-N(1))-methyltransferase catalytic subunit TRMT61A	TRM61_HUMAN	5	-65.5748	0.344252	X	S
N / S	O43657	O43657	1.93923	1.93923	0.000160193	0.000271793	30	O43657	TSPAN6	Tetraspanin-6	TSN6_HUMAN	5	283.501	3.83501	N	S
X / S	Q8NEZ3	Q8NEZ3	-1.16602	1.16602	0.000160652	0.000272384	28	Q8NEZ3	WDR19	WD repeat-containing protein 19	WDR19_HUMAN	42	-55.435	0.44565	X	S
X / S	P54760	P54760	-3.69136	3.69136	0.000160835	0.000272601	20	P54760	EPHB4	Ephrin type-B receptor 4	EPHB4_HUMAN	15	-92.2591	0.0774089	X	S
N / S	Q8TDJ6	Q8TDJ6	-1.21072	1.21072	0.000162704	0.000275206	26	Q8TDJ6	DMXL2	DmX-like protein 2	DMXL2_HUMAN	9	-56.7947	0.432053	N	S
X / S	P50336	P50336	-1.07163	1.07163	0.000163334	0.000276169	28	P50336	PPOX	Protoporphyrinogen oxidase	PPOX_HUMAN	21	-52.422	0.47578	X	S
X / S	Q15651	Q15651	-1.86671	1.86671	0.000165228	0.000278606	28	Q15651	HMGN3	High mobility group nucleosome-binding domain-containing protein 3	HMGN3_HUMAN	3	-72.5802	0.274198	X	S
N / S	Q86UK0	Q86UK0	1.16987	1.16987	0.000166602	0.000280346	20	Q86UK0	ABCA12	Glucosylceramide transporter ABCA12	ABCAC_HUMAN	2	124.991	2.24991	N	S
N / S	Q8WTT2	Q8WTT2	1.42098	1.42098	0.000166728	0.000280463	30	Q8WTT2	NOC3L	Nucleolar complex protein 3 homolog	NOC3L_HUMAN	8	167.766	2.67766	N	S
N / S	Q8IW35	Q8IW35	-1.07698	1.07698	0.000166802	0.000280491	27	Q8IW35	CEP97	Centrosomal protein of 97 kDa	CEP97_HUMAN	11	-52.598	0.47402	N	S
X / S	O96019	O96019	-1.03554	1.03554	0.000167411	0.000281419	28	O96019	ACTL6A	Actin-like protein 6A	ACL6A_HUMAN	18	-51.2167	0.487833	X	S
N / S	Q9NWB7	Q9NWB7	-1.59692	1.59692	0.000169249	0.000283831	29	Q9NWB7	IFT57	Intraflagellar transport protein 57 homolog	IFT57_HUMAN	14	-66.9417	0.330583	N	S
X / S	P51553	P51553	-1.30164	1.30164	0.000169466	0.000284098	28	P51553	IDH3G	Isocitrate dehydrogenase [NAD] subunit gamma, mitochondrial	IDH3G_HUMAN	15	-59.4335	0.405665	X	S
N / S	P62760	P62760	-1.34894	1.34894	0.000170272	0.000285254	28	P62760	VSNL1	Visinin-like protein 1	VISL1_HUMAN	9	-60.7421	0.392579	N	S
X / S	Q6NZY4	Q6NZY4	-1.18078	1.18078	0.000171045	0.000286355	26	Q6NZY4	ZCCHC8	Zinc finger CCHC domain-containing protein 8	ZCHC8_HUMAN	10	-55.8886	0.441114	X	S
X / S	Q8TF72	Q8TF72	-2.91008	2.91008	0.000173514	0.000289995	23	Q8TF72	SHROOM3	Protein Shroom3	SHRM3_HUMAN	20	-86.6961	0.133039	X	S
X / S	P02679	P02679	-1.74617	1.74617	0.000174906	0.000291925	28	P02679	FGG	Fibrinogen gamma chain	FIBG_HUMAN	34	-70.1908	0.298092	X	S
X / S	Q8WUA4	Q8WUA4	-1.45462	1.45462	0.000175892	0.000293471	18	Q8WUA4	GTF3C2	General transcription factor 3C polypeptide 2	TF3C2_HUMAN	9	-63.5148	0.364852	X	S
N / S	Q96TA1	Q96TA1	1.09129	1.09129	0.000176568	0.0002944	30	Q96TA1	NIBAN2	Protein Niban 2	NIBA2_HUMAN	27	113.064	2.13064	N	S
X / S	O43837	O43837	-1.23962	1.23962	0.000176674	0.000294477	28	O43837	IDH3B	Isocitrate dehydrogenase [NAD] subunit beta, mitochondrial	IDH3B_HUMAN	19	-57.6516	0.423484	X	S
X / S	Q9UQB8	Q9UQB8	-1.09643	1.09643	0.000177749	0.000295868	28	Q9UQB8	BAIAP2	Brain-specific angiogenesis inhibitor 1-associated protein 2	BAIP2_HUMAN	25	-53.2328	0.467672	X	S
X / S	Q92539	Q92539	-1.181	1.181	0.000178659	0.000297282	21	Q92539	LPIN2	Phosphatidate phosphatase LPIN2	LPIN2_HUMAN	2	-55.8955	0.441045	X	S
N / S	Q8N556	Q8N556	-1.71785	1.71785	0.000178815	0.000297441	22	Q8N556	AFAP1	Actin filament-associated protein 1	AFAP1_HUMAN	7	-69.5998	0.304002	N	S
X / S	P49184	P49184	-1.1402	1.1402	0.000178988	0.000297628	24	P49184	DNASE1L1	Deoxyribonuclease-1-like 1	DNSL1_HUMAN	2	-54.6302	0.453698	X	S
N / S	O00522	O00522	-1.64427	1.64427	0.000184197	0.000304847	10	O00522	KRIT1	Krev interaction trapped protein 1	KRIT1_HUMAN	4	-68.0091	0.319909	N	S
N / S	Q9NT99	Q9NT99	1.21897	1.21897	0.000186085	0.000307558	30	Q9NT99	LRRC4B	Leucine-rich repeat-containing protein 4B	LRC4B_HUMAN	19	132.78	2.3278	N	S
N / S	Q9NSC2	Q9NSC2	2.52347	2.52347	0.00018622	0.000307679	20	Q9NSC2	SALL1	Sal-like protein 1	SALL1_HUMAN	4	474.962	5.74962	N	S
X / S	P02671	P02671	-1.06898	1.06898	0.000187188	0.00030911	28	P02671	FGA	Fibrinogen alpha chain	FIBA_HUMAN	47	-52.3345	0.476655	X	S
X / S	Q03701	Q03701	-1.64623	1.64623	0.000187212	0.00030911	20	Q03701	CEBPZ	CCAAT/enhancer-binding protein zeta	CEBPZ_HUMAN	6	-68.0525	0.319475	X	S
N / S	P29622	P29622	2.32403	2.32403	0.000188333	0.000310545	30	P29622	SERPINA4	Kallistatin	KAIN_HUMAN	16	400.729	5.00729	N	S
X / S	Q9NX62	Q9NX62	-1.07701	1.07701	0.000189423	0.000312132	27	Q9NX62	BPNT2	Golgi-resident adenosine 3',5'-bisphosphate 3'-phosphatase	IMPA3_HUMAN	5	-52.5989	0.474011	X	S
N / S	P17301	P17301	2.11124	2.11124	0.000190098	0.000313035	30	P17301	ITGA2	Integrin alpha-2	ITA2_HUMAN	32	332.061	4.32061	N	S
N / S	P19827	P19827	2.22156	2.22156	0.000190239	0.000313163	30	P19827	ITIH1	Inter-alpha-trypsin inhibitor heavy chain H1	ITIH1_HUMAN	32	366.396	4.66396	N	S
X / S	Q9NXV6	Q9NXV6	-1.19614	1.19614	0.000190305	0.000313166	28	Q9NXV6	CDKN2AIP	CDKN2A-interacting protein	CARF_HUMAN	18	-56.3557	0.436443	X	S
X / S	Q8IWS0	Q8IWS0	-1.7741	1.7741	0.000190576	0.000313507	28	Q8IWS0	PHF6	PHD finger protein 6	PHF6_HUMAN	8	-70.7624	0.292376	X	S
X / S	P08183	P08183	-1.33484	1.33484	0.000193937	0.000318717	24	P08183	ABCB1	ATP-dependent translocase ABCB1	MDR1_HUMAN	20	-60.3563	0.396437	X	S
N / S	Q01484	Q01484	1.44084	1.44084	0.000195859	0.000321554	30	Q01484	ANK2	Ankyrin-2	ANK2_HUMAN	101	171.479	2.71479	N	S
X / S	P07195	P07195	1.07256	1.07256	0.0001963	0.000322132	28	P07195	LDHB	L-lactate dehydrogenase B chain	LDHB_HUMAN	25	110.317	2.10317	X	S
N / S	A0A075B7B8	A0A075B7B8	1.60061	1.60061	0.000196854	0.000322864	30	A0A075B7B8	IGHV3OR16-12	Immunoglobulin heavy variable 3/OR16-12 (non-functional) (Fragment)	A0A075B7B8_HUMAN	1	203.271	3.03271	N	S
N / S	P54868	P54868	2.4804	2.4804	0.000200921	0.000328767	18	P54868	HMGCS2	Hydroxymethylglutaryl-CoA synthase, mitochondrial	HMCS2_HUMAN	14	458.051	5.58051	N	S
X / S	O75164;O94953	O75164;O94953	-2.53198	2.53198	0.000202178	0.000330715	9	O75164;O94953	KDM4A;KDM4B	Lysine-specific demethylase 4A;Lysine-specific demethylase 4B	KDM4A_HUMAN;KDM4B_HUMAN	1	-82.7099	0.172901	X	S
N / S	P16035	P16035	-1.38859	1.38859	0.000202777	0.000331585	26	P16035	TIMP2	Metalloproteinase inhibitor 2	TIMP2_HUMAN	6	-61.8061	0.381939	N	S
X / S	Q9UHY7	Q9UHY7	1.18446	1.18446	0.000204412	0.000334147	28	Q9UHY7	ENOPH1	Enolase-phosphatase E1	ENOPH_HUMAN	11	127.279	2.27279	X	S
X / S	P05455	P05455	-1.07259	1.07259	0.000204745	0.00033458	28	P05455	SSB	Lupus La protein	LA_HUMAN	40	-52.4535	0.475465	X	S
X / S	P02743	P02743	-2.43672	2.43672	0.000204826	0.000334602	28	P02743	APCS	Serum amyloid P-component	SAMP_HUMAN	9	-81.5297	0.184703	X	S
X / S	Q9NR34	Q9NR34	1.13268	1.13268	0.000205128	0.000334983	28	Q9NR34	MAN1C1	Mannosyl-oligosaccharide 1,2-alpha-mannosidase IC	MA1C1_HUMAN	10	119.266	2.19266	X	S
X / S	P19440	P19440	1.19501	1.19501	0.000205201	0.000334991	26	P19440	GGT1	Glutathione hydrolase 1 proenzyme	GGT1_HUMAN	8	128.947	2.28947	X	S
X / S	Q13454	Q13454	-1.62553	1.62553	0.000205573	0.000335488	20	Q13454	TUSC3	Tumor suppressor candidate 3	TUSC3_HUMAN	3	-67.5908	0.324092	X	S
N / S	P04196	P04196	2.12819	2.12819	0.000205947	0.000335986	30	P04196	HRG	Histidine-rich glycoprotein	HRG_HUMAN	20	337.167	4.37167	N	S
X / S	Q969X1	Q969X1	1.17151	1.17151	0.000207574	0.000338193	18	Q969X1	TMBIM1	Protein lifeguard 3	LFG3_HUMAN	2	125.248	2.25248	X	S
X / S	O94812	O94812	-1.15214	1.15214	0.000207765	0.000338392	27	O94812	BAIAP3	BAI1-associated protein 3	BAIP3_HUMAN	21	-55.0043	0.449957	X	S
N / S	O95684	O95684	1.34264	1.34264	0.000208088	0.000338806	12	O95684	CEP43	Centrosomal protein 43	CEP43_HUMAN	2	153.615	2.53615	N	S
N / S	O75882	O75882	1.53446	1.53446	0.000208859	0.0003395	30	O75882	ATRN	Attractin	ATRN_HUMAN	14	189.679	2.89679	N	S
X / S	P41208	P41208	-1.72872	1.72872	0.000208821	0.0003395	28	P41208	CETN2	Centrin-2	CETN2_HUMAN	13	-69.8281	0.301719	X	S
N / S	Q8NCW5	Q8NCW5	-1.19767	1.19767	0.000210436	0.000341725	30	Q8NCW5	NAXE	NAD(P)H-hydrate epimerase	NNRE_HUMAN	15	-56.4022	0.435978	N	S
X / S	P30838	P30838	-2.36989	2.36989	0.000212704	0.000344611	25	P30838	ALDH3A1	Aldehyde dehydrogenase, dimeric NADP-preferring	AL3A1_HUMAN	22	-80.654	0.19346	X	S
X / S	Q9Y4G6	Q9Y4G6	1.42611	1.42611	0.000212841	0.00034472	28	Q9Y4G6	TLN2	Talin-2	TLN2_HUMAN	89	168.721	2.68721	X	S
N / S	Q8WU90	Q8WU90	-1.1985	1.1985	0.000212959	0.000344797	29	Q8WU90	ZC3H15	Zinc finger CCCH domain-containing protein 15	ZC3HF_HUMAN	9	-56.4272	0.435728	N	S
X / S	P08243	P08243	-1.29926	1.29926	0.000214738	0.000347335	26	P08243	ASNS	Asparagine synthetase [glutamine-hydrolyzing]	ASNS_HUMAN	13	-59.3665	0.406335	X	S
N / S	Q15768	Q15768	2.67588	2.67588	0.0002158	0.000348709	29	Q15768	EFNB3	Ephrin-B3	EFNB3_HUMAN	15	539.029	6.39029	N	S
X / S	Q96DE0	Q96DE0	1.16896	1.16896	0.000216398	0.00034956	28	Q96DE0	NUDT16	U8 snoRNA-decapping enzyme	NUD16_HUMAN	15	124.849	2.24849	X	S
N / S	Q6IS24	Q6IS24	2.55714	2.55714	0.000216545	0.000349684	25	Q6IS24	GALNT17	Polypeptide N-acetylgalactosaminyltransferase 17	GLT17_HUMAN	7	488.539	5.88539	N	S
N / S	Q15165	Q15165	1.0813	1.0813	0.000218244	0.00035162	30	Q15165	PON2	Serum paraoxonase/arylesterase 2	PON2_HUMAN	15	111.595	2.11595	N	S
X / S	Q16854	Q16854	-1.51759	1.51759	0.00021894	0.00035228	28	Q16854	DGUOK	Deoxyguanosine kinase, mitochondrial	DGUOK_HUMAN	8	-65.0731	0.349269	X	S
X / S	P23471	P23471	1.1284	1.1284	0.000219103	0.000352426	28	P23471	PTPRZ1	Receptor-type tyrosine-protein phosphatase zeta	PTPRZ_HUMAN	47	118.617	2.18617	X	S
N / S	P20264	P20264	-1.14158	1.14158	0.000220304	0.000354243	21	P20264	POU3F3	POU domain, class 3, transcription factor 3	PO3F3_HUMAN	5	-54.6738	0.453262	N	S
X / S	Q5JST6	Q5JST6	-1.83296	1.83296	0.000221152	0.000355374	20	Q5JST6	EFHC2	EF-hand domain-containing family member C2	EFHC2_HUMAN	4	-71.9312	0.280688	X	S
N / S	P35754	P35754	1.34665	1.34665	0.00022206	0.000356601	30	P35754	GLRX	Glutaredoxin-1	GLRX1_HUMAN	5	154.321	2.54321	N	S
N / S	P08571	P08571	1.57625	1.57625	0.000223179	0.000358174	30	P08571	CD14	Monocyte differentiation antigen CD14	CD14_HUMAN	14	198.194	2.98194	N	S
N / S	Q8TCS8	Q8TCS8	-1.04484	1.04484	0.000223186	0.000358174	30	Q8TCS8	PNPT1	Polyribonucleotide nucleotidyltransferase 1, mitochondrial	PNPT1_HUMAN	33	-51.5303	0.484697	N	S
N / S	P02774	P02774	2.34822	2.34822	0.000223964	0.000359306	30	P02774	GC	Vitamin D-binding protein	VTDB_HUMAN	35	409.197	5.09197	N	S
N / S	Q96C74	Q96C74	-1.97357	1.97357	0.000225397	0.00036137	23	Q96C74	ROPN1L	Ropporin-1-like protein	ROP1L_HUMAN	16	-74.5378	0.254622	N	S
X / S	Q9NZR1	Q9NZR1	1.73751	1.73751	0.000226198	0.000362536	28	Q9NZR1	TMOD2	Tropomodulin-2	TMOD2_HUMAN	16	233.46	3.3346	X	S
X / S	Q9H0J9	Q9H0J9	-1.08137	1.08137	0.000226468	0.000362732	26	Q9H0J9	PARP12	Protein mono-ADP-ribosyltransferase PARP12	PAR12_HUMAN	5	-52.7419	0.472581	X	S
N / S	Q9BUF5	Q9BUF5	-1.58225	1.58225	0.000226922	0.000363341	30	Q9BUF5	TUBB6	Tubulin beta-6 chain	TBB6_HUMAN	16	-66.604	0.33396	N	S
X / S	Q9H6L2	Q9H6L2	-1.40701	1.40701	0.000227997	0.000364707	28	Q9H6L2	TMEM231	Transmembrane protein 231	TM231_HUMAN	10	-62.2908	0.377092	X	S
X / S	A0AVI4	A0AVI4	-1.39104	1.39104	0.000228161	0.00036485	17	A0AVI4	TMEM129	E3 ubiquitin-protein ligase TM129	TM129_HUMAN	4	-61.8709	0.381291	X	S
X / S	Q9UII2	Q9UII2	1.09807	1.09807	0.000229496	0.000366746	26	Q9UII2	ATP5IF1	ATPase inhibitor, mitochondrial	ATIF1_HUMAN	3	114.069	2.14069	X	S
N / S	Q7Z6J6	Q7Z6J6	2.07765	2.07765	0.000230339	0.000367735	29	Q7Z6J6	FRMD5	FERM domain-containing protein 5	FRMD5_HUMAN	18	322.12	4.2212	N	S
X / S	Q14542	Q14542	1.27301	1.27301	0.000231995	0.00037002	14	Q14542	SLC29A2	Equilibrative nucleoside transporter 2	S29A2_HUMAN	1	141.666	2.41666	X	S
N / S	O75462	O75462	3.33493	3.33493	0.000233209	0.000371594	27	O75462	CRLF1	Cytokine receptor-like factor 1	CRLF1_HUMAN	21	909.052	10.0905	N	S
X / S	Q9Y646	Q9Y646	-1.10591	1.10591	0.000233363	0.000371712	28	Q9Y646	CPQ	Carboxypeptidase Q	CBPQ_HUMAN	12	-53.5391	0.464609	X	S
X / S	P16989	P16989	-1.08326	1.08326	0.000235306	0.000374451	28	P16989	YBX3	Y-box-binding protein 3	YBOX3_HUMAN	6	-52.8039	0.471961	X	S
X / S	P09917	P09917	-1.06069	1.06069	0.000235782	0.000375086	27	P09917	ALOX5	Polyunsaturated fatty acid 5-lipoxygenase	LOX5_HUMAN	9	-52.0596	0.479404	X	S
N / S	Q7Z3G6	Q7Z3G6	-1.69439	1.69439	0.000238852	0.00037948	22	Q7Z3G6	PRICKLE2	Prickle-like protein 2	PRIC2_HUMAN	14	-69.1015	0.308985	N	S
N / S	P42356	P42356	-1.05218	1.05218	0.000238982	0.000379564	30	P42356	PI4KA	Phosphatidylinositol 4-kinase alpha	PI4KA_HUMAN	52	-51.7762	0.482238	N	S
X / S	O15164	O15164	-1.24925	1.24925	0.000240223	0.00038129	20	O15164	TRIM24	Transcription intermediary factor 1-alpha	TIF1A_HUMAN	4	-57.9334	0.420666	X	S
N / S	Q8IYS4	Q8IYS4	-1.81758	1.81758	0.000241079	0.000382402	20	Q8IYS4	DNAAF8	Dynein axonemal assembly factor 8	DAAF8_HUMAN	1	-71.6304	0.283696	N	S
X / S	Q9BX66	Q9BX66	1.63109	1.63109	0.000242473	0.000384365	28	Q9BX66	SORBS1	Sorbin and SH3 domain-containing protein 1	SRBS1_HUMAN	40	209.746	3.09746	X	S
N / S	Q96HS1	Q96HS1	-1.03863	1.03863	0.000248291	0.000392577	29	Q96HS1	PGAM5	Serine/threonine-protein phosphatase PGAM5, mitochondrial	PGAM5_HUMAN	17	-51.3211	0.486789	N	S
N / S	Q9BZ29	Q9BZ29	-1.10645	1.10645	0.000248416	0.000392647	25	Q9BZ29	DOCK9	Dedicator of cytokinesis protein 9	DOCK9_HUMAN	5	-53.5563	0.464437	N	S
X / S	Q9NRQ2	Q9NRQ2	1.32305	1.32305	0.00024869	0.000392955	27	Q9NRQ2	PLSCR4	Phospholipid scramblase 4	PLS4_HUMAN	4	150.194	2.50194	X	S
N / S	Q33E94	Q33E94	1.29933	1.29933	0.000250524	0.000395471	21	Q33E94	RFX4	Transcription factor RFX4	RFX4_HUMAN	7	146.114	2.46114	N	S
N / S	Q96DP5	Q96DP5	-1.62503	1.62503	0.000250524	0.000395471	15	Q96DP5	MTFMT	Methionyl-tRNA formyltransferase, mitochondrial	FMT_HUMAN	4	-67.5796	0.324204	N	S
X / S	Q99805	Q99805	-1.13157	1.13157	0.000252714	0.000398673	28	Q99805	TM9SF2	Transmembrane 9 superfamily member 2	TM9S2_HUMAN	12	-54.3582	0.456418	X	S
N / S	Q96CX2	Q96CX2	-1.33348	1.33348	0.000253235	0.000399366	30	Q96CX2	KCTD12	BTB/POZ domain-containing protein KCTD12	KCD12_HUMAN	20	-60.319	0.39681	N	S
X / S	P78324	P78324	1.49457	1.49457	0.000254909	0.000401748	28	P78324	SIRPA	Tyrosine-protein phosphatase non-receptor type substrate 1	SHPS1_HUMAN	20	181.781	2.81781	X	S
X / S	Q9H902	Q9H902	-1.1024	1.1024	0.000255897	0.000403048	26	Q9H902	REEP1	Receptor expression-enhancing protein 1	REEP1_HUMAN	4	-53.426	0.46574	X	S
N / S	O95445	O95445	2.43289	2.43289	0.000258962	0.000407354	30	O95445	APOM	Apolipoprotein M	APOM_HUMAN	6	439.976	5.39976	N	S
X / S	Q13907	Q13907	1.26705	1.26705	0.000259154	0.000407525	27	Q13907	IDI1	Isopentenyl-diphosphate Delta-isomerase 1	IDI1_HUMAN	7	140.669	2.40669	X	S
X / S	Q92743	Q92743	-2.21352	2.21352	0.000259385	0.000407759	28	Q92743	HTRA1	Serine protease HTRA1	HTRA1_HUMAN	14	-78.4392	0.215608	X	S
N / S	P09525	P09525	1.50922	1.50922	0.00025977	0.000408234	30	P09525	ANXA4	Annexin A4	ANXA4_HUMAN	29	184.657	2.84657	N	S
X / S	Q96FT9	Q96FT9	-1.68016	1.68016	0.000262098	0.000411236	24	Q96FT9	IFT43	Intraflagellar transport protein 43 homolog	IFT43_HUMAN	8	-68.7951	0.312049	X	S
X / S	O75907	O75907	-1.73194	1.73194	0.000262784	0.00041205	18	O75907	DGAT1	Diacylglycerol O-acyltransferase 1	DGAT1_HUMAN	3	-69.8954	0.301046	X	S
N / S	Q15011	Q15011	1.08673	1.08673	0.000264139	0.000413647	28	Q15011	HERPUD1	Homocysteine-responsive endoplasmic reticulum-resident ubiquitin-like domain member 1 protein	HERP1_HUMAN	3	112.392	2.12392	N	S
N / S	P19823	P19823	2.16759	2.16759	0.000264242	0.000413677	30	P19823	ITIH2	Inter-alpha-trypsin inhibitor heavy chain H2	ITIH2_HUMAN	33	349.272	4.49272	N	S
X / S	P52948	P52948	-1.22293	1.22293	0.000266317	0.000416395	27	P52948	NUP98	Nuclear pore complex protein Nup98-Nup96	NUP98_HUMAN	41	-57.1588	0.428412	X	S
X / S	Q96B49	Q96B49	-1.29944	1.29944	0.000266612	0.000416724	22	Q96B49	TOMM6	Mitochondrial import receptor subunit TOM6 homolog	TOM6_HUMAN	1	-59.3715	0.406285	X	S
X / S	O94819	O94819	1.05508	1.05508	0.000266737	0.000416787	28	O94819	KBTBD11	Kelch repeat and BTB domain-containing protein 11	KBTBB_HUMAN	29	107.783	2.07783	X	S
N / S	P49748	P49748	1.24765	1.24765	0.000266881	0.00041688	30	P49748	ACADVL	Very long-chain specific acyl-CoA dehydrogenase, mitochondrial	ACADV_HUMAN	39	137.454	2.37454	N	S
X / S	Q9NWZ8	Q9NWZ8	-1.08769	1.08769	0.000268315	0.000418853	26	Q9NWZ8	GEMIN8	Gem-associated protein 8	GEMI8_HUMAN	5	-52.9487	0.470513	X	S
N / S	Q9Y223	Q9Y223	1.5821	1.5821	0.000269438	0.00042034	29	Q9Y223	GNE	Bifunctional UDP-N-acetylglucosamine 2-epimerase/N-acetylmannosamine kinase	GLCNE_HUMAN	14	199.406	2.99406	N	S
N / S	Q8WUW1	Q8WUW1	-1.05893	1.05893	0.000269803	0.000420776	30	Q8WUW1	BRK1	Protein BRICK1	BRK1_HUMAN	6	-52.0012	0.479988	N	S
X / S	P09972	P09972	1.59179	1.59179	0.000270606	0.000421761	28	P09972	ALDOC	Fructose-bisphosphate aldolase C	ALDOC_HUMAN	39	201.423	3.01423	X	S
X / S	O96007	O96007	1.73655	1.73655	0.000272098	0.000423685	28	O96007	MOCS2	Molybdopterin synthase catalytic subunit	MOC2B_HUMAN	6	233.236	3.33236	X	S
N / S	P61601	P61601	-1.09214	1.09214	0.00027291	0.000424814	28	P61601	NCALD	Neurocalcin-delta	NCALD_HUMAN	7	-53.0934	0.469066	N	S
X / S	P21266	P21266	2.30847	2.30847	0.000275485	0.000428281	28	P21266	GSTM3	Glutathione S-transferase Mu 3	GSTM3_HUMAN	24	395.356	4.95356	X	S
X / S	P51178	P51178	1.67802	1.67802	0.000275478	0.000428281	28	P51178	PLCD1	1-phosphatidylinositol 4,5-bisphosphate phosphodiesterase delta-1	PLCD1_HUMAN	32	219.989	3.19989	X	S
X / S	Q16222	Q16222	1.22037	1.22037	0.000275931	0.000428839	28	Q16222	UAP1	UDP-N-acetylhexosamine pyrophosphorylase	UAP1_HUMAN	10	133.007	2.33007	X	S
X / S	Q15435	Q15435	1.08374	1.08374	0.000276065	0.00042885	28	Q15435	PPP1R7	Protein phosphatase 1 regulatory subunit 7	PP1R7_HUMAN	17	111.952	2.11952	X	S
X / S	O43374	O43374	2.41466	2.41466	0.000277028	0.000430136	18	O43374	RASA4	Ras GTPase-activating protein 4	RASL2_HUMAN	1	433.192	5.33192	X	S
N / S	P01019	P01019	1.19788	1.19788	0.00027742	0.00043061	30	P01019	AGT	Angiotensinogen	ANGT_HUMAN	14	129.402	2.29402	N	S
N / S	Q96NT5	Q96NT5	-1.19516	1.19516	0.000277552	0.000430677	28	Q96NT5	SLC46A1	Proton-coupled folate transporter	PCFT_HUMAN	2	-56.3261	0.436739	N	S
N / S	Q02952	Q02952	1.1887	1.1887	0.000279693	0.000433453	30	Q02952	AKAP12	A-kinase anchor protein 12	AKA12_HUMAN	69	127.947	2.27947	N	S
X / S	P20851	P20851	-1.23269	1.23269	0.000280427	0.000434454	28	P20851	C4BPB	C4b-binding protein beta chain	C4BPB_HUMAN	5	-57.4476	0.425524	X	S
X / S	Q8WXA9	Q8WXA9	-1.55246	1.55246	0.000283375	0.000438224	24	Q8WXA9	SREK1	Splicing regulatory glutamine/lysine-rich protein 1	SREK1_HUMAN	6	-65.9071	0.340929	X	S
X / S	P10253	P10253	-1.05373	1.05373	0.00028405	0.000439099	28	P10253	GAA	Lysosomal alpha-glucosidase	LYAG_HUMAN	28	-51.8277	0.481723	X	S
N / S	Q96M98	Q96M98	-1.54983	1.54983	0.000285635	0.000441272	15	Q96M98	PACRG	Parkin coregulated gene protein	PACRG_HUMAN	2	-65.8449	0.341551	N	S
X / S	O60636	O60636	-2.16447	2.16447	0.000287611	0.000443908	17	O60636	TSPAN2	Tetraspanin-2	TSN2_HUMAN	1	-77.6935	0.223065	X	S
N / S	Q5T2S8	Q5T2S8	-1.87204	1.87204	0.000287728	0.00044395	20	Q5T2S8	ODAD2	Outer dynein arm-docking complex subunit 2	ODAD2_HUMAN	12	-72.6813	0.273187	N	S
X / S	P48634	P48634	-1.11685	1.11685	0.000288656	0.000444962	27	P48634	PRRC2A	Protein PRRC2A	PRC2A_HUMAN	15	-53.8901	0.461099	X	S
X / S	Q4ZIN3	Q4ZIN3	-1.6338	1.6338	0.000292792	0.000450381	19	Q4ZIN3	TMEM259	Membralin	MBRL_HUMAN	3	-67.7762	0.322238	X	S
X / S	Q8IY57	Q8IY57	-1.80775	1.80775	0.000295565	0.000454474	26	Q8IY57	YAF2	YY1-associated factor 2	YAF2_HUMAN	4	-71.4365	0.285635	X	S
X / S	Q8NFW8	Q8NFW8	-1.04088	1.04088	0.000296745	0.000456003	28	Q8NFW8	CMAS	N-acylneuraminate cytidylyltransferase	NEUA_HUMAN	22	-51.3971	0.486029	X	S
X / S	Q06828	Q06828	4.50479	4.50479	0.000297811	0.000457218	28	Q06828	FMOD	Fibromodulin	FMOD_HUMAN	12	2170.27	22.7027	X	S
X / S	O94986	O94986	1.10155	1.10155	0.000298332	0.000457584	28	O94986	CEP152	Centrosomal protein of 152 kDa	CE152_HUMAN	1	114.585	2.14585	X	S
N / S	P07686	P07686	-1.41636	1.41636	0.000300522	0.000460657	30	P07686	HEXB	Beta-hexosaminidase subunit beta	HEXB_HUMAN	18	-62.5343	0.374657	N	S
X / S	Q32P28	Q32P28	-1.43795	1.43795	0.000301677	0.000462139	27	Q32P28	P3H1	Prolyl 3-hydroxylase 1	P3H1_HUMAN	14	-63.0909	0.369091	X	S
X / S	Q969T3	Q969T3	1.27095	1.27095	0.000303222	0.000464074	27	Q969T3	SNX21	Sorting nexin-21	SNX21_HUMAN	5	141.32	2.4132	X	S
N / S	Q9H173	Q9H173	1.3286	1.3286	0.000303606	0.000464516	30	Q9H173	SIL1	Nucleotide exchange factor SIL1	SIL1_HUMAN	13	151.159	2.51159	N	S
X / S	O14879	O14879	1.51609	1.51609	0.000304102	0.00046513	28	O14879	IFIT3	Interferon-induced protein with tetratricopeptide repeats 3	IFIT3_HUMAN	18	186.015	2.86015	X	S
X / S	P21397	P21397	1.30227	1.30227	0.000305533	0.000467029	28	P21397	MAOA	Amine oxidase [flavin-containing] A	AOFA_HUMAN	19	146.616	2.46616	X	S
X / S	Q05193	Q05193	-1.32662	1.32662	0.00030577	0.000467246	26	Q05193	DNM1	Dynamin-1	DYN1_HUMAN	17	-60.13	0.3987	X	S
X / S	Q8WUB8	Q8WUB8	-1.19561	1.19561	0.000307838	0.000470261	18	Q8WUB8	PHF10	PHD finger protein 10	PHF10_HUMAN	4	-56.3397	0.436603	X	S
X / S	Q8N370	Q8N370	-1.00413	1.00413	0.000308363	0.000470795	24	Q8N370	SLC43A2	Large neutral amino acids transporter small subunit 4	LAT4_HUMAN	4	-50.1428	0.498572	X	S
X / S	Q7Z2K6	Q7Z2K6	-1.64601	1.64601	0.000309108	0.000471685	28	Q7Z2K6	ERMP1	Endoplasmic reticulum metallopeptidase 1	ERMP1_HUMAN	26	-68.0478	0.319522	X	S
X / S	A0AVF1	A0AVF1	-1.96188	1.96188	0.000309984	0.000472804	26	A0AVF1	TTC26	Intraflagellar transport protein 56	IFT56_HUMAN	21	-74.3307	0.256693	X	S
X / S	Q8TDX7	Q8TDX7	1.4001	1.4001	0.000310662	0.000473546	28	Q8TDX7	NEK7	Serine/threonine-protein kinase Nek7	NEK7_HUMAN	15	163.92	2.6392	X	S
X / S	O14558	O14558	3.33961	3.33961	0.00031137	0.000474319	28	O14558	HSPB6	Heat shock protein beta-6	HSPB6_HUMAN	10	912.332	10.1233	X	S
X / S	P04080	P04080	1.4219	1.4219	0.000311983	0.000474971	28	P04080	CSTB	Cystatin-B	CYTB_HUMAN	8	167.939	2.67939	X	S
X / S	Q9Y237	Q9Y237	-1.08388	1.08388	0.000313526	0.000477172	28	Q9Y237	PIN4	Peptidyl-prolyl cis-trans isomerase NIMA-interacting 4	PIN4_HUMAN	5	-52.824	0.47176	X	S
X / S	P23219	P23219	-2.28883	2.28883	0.000316918	0.000481776	26	P23219	PTGS1	Prostaglandin G/H synthase 1	PGH1_HUMAN	3	-79.5358	0.204642	X	S
X / S	Q96JK2	Q96JK2	-1.19271	1.19271	0.000320665	0.000486533	20	Q96JK2	DCAF5	DDB1- and CUL4-associated factor 5	DCAF5_HUMAN	7	-56.2521	0.437479	X	S
X / S	Q9P2K1	Q9P2K1	-1.30305	1.30305	0.000323395	0.000490072	22	Q9P2K1	CC2D2A	Coiled-coil and C2 domain-containing protein 2A	C2D2A_HUMAN	8	-59.4731	0.405269	X	S
N / S	Q9H9S4	Q9H9S4	-1.18302	1.18302	0.000324033	0.000490735	30	Q9H9S4	CAB39L	Calcium-binding protein 39-like	CB39L_HUMAN	22	-55.9571	0.440429	N	S
X / S	Q9H0V9	Q9H0V9	-1.29572	1.29572	0.000326173	0.000493673	26	Q9H0V9	LMAN2L	VIP36-like protein	LMA2L_HUMAN	11	-59.2667	0.407333	X	S
X / S	Q06203	Q06203	1.71026	1.71026	0.000326849	0.000494392	28	Q06203	PPAT	Amidophosphoribosyltransferase	PUR1_HUMAN	14	227.22	3.2722	X	S
N / S	Q92859	Q92859	1.28372	1.28372	0.000327258	0.000494858	30	Q92859	NEO1	Neogenin	NEO1_HUMAN	28	143.465	2.43465	N	S
N / S	P05107	P05107	-1.31904	1.31904	0.000335	0.000504241	29	P05107	ITGB2	Integrin beta-2	ITB2_HUMAN	23	-59.9199	0.400801	N	S
X / S	Q6ZTW0	Q6ZTW0	-1.36692	1.36692	0.000337261	0.000507179	26	Q6ZTW0	TPGS1	Tubulin polyglutamylase complex subunit 1	TPGS1_HUMAN	6	-61.2282	0.387718	X	S
X / S	Q9NXJ5	Q9NXJ5	1.01146	1.01146	0.000337365	0.00050718	28	Q9NXJ5	PGPEP1	Pyroglutamyl-peptidase 1	PGPI_HUMAN	6	101.595	2.01595	X	S
N / S	A0A0C4DH73;P01611	A0A0C4DH73;P01611	1.53331	1.53331	0.00033754	0.000507221	30	A0A0C4DH73;P01611	IGKV1-12;IGKV1D-12	Immunoglobulin kappa variable 1-12;Immunoglobulin kappa variable 1D-12	KV112_HUMAN;KVD12_HUMAN	2	189.449	2.89449	N	S
X / S	P15151	P15151	-1.25771	1.25771	0.000337598	0.000507221	28	P15151	PVR	Poliovirus receptor	PVR_HUMAN	4	-58.1792	0.418208	X	S
N / S	Q9H0X4	Q9H0X4	1.44879	1.44879	0.000339078	0.000508824	30	Q9H0X4	FAM234A	Protein FAM234A	F234A_HUMAN	8	172.979	2.72979	N	S
X / S	Q96PZ0	Q96PZ0	-1.25622	1.25622	0.000339515	0.000509169	21	Q96PZ0	PUS7	Pseudouridylate synthase 7 homolog	PUS7_HUMAN	7	-58.136	0.41864	X	S
X / S	P08519	P08519	-3.15454	3.15454	0.000340455	0.000510267	28	P08519	LPA	Apolipoprotein(a)	APOA_HUMAN	9	-88.7697	0.112303	X	S
X / S	Q96B86	Q96B86	1.2416	1.2416	0.000340766	0.000510578	26	Q96B86	RGMA	Repulsive guidance molecule A	RGMA_HUMAN	7	136.461	2.36461	X	S
X / S	Q9UBX5	Q9UBX5	-6.63723	6.63723	0.000342578	0.000512825	27	Q9UBX5	FBLN5	Fibulin-5	FBLN5_HUMAN	21	-98.9954	0.010046	X	S
N / S	Q9UJQ1	Q9UJQ1	1.82928	1.82928	0.000343973	0.000514601	22	Q9UJQ1	LAMP5	Lysosome-associated membrane glycoprotein 5	LAMP5_HUMAN	4	255.358	3.55358	N	S
X / S	Q96NC0	Q96NC0	-1.73473	1.73473	0.000344288	0.000514914	18	Q96NC0	ZMAT2	Zinc finger matrin-type protein 2	ZMAT2_HUMAN	2	-69.9536	0.300464	X	S
N / S	P01619	P01619	1.60604	1.60604	0.000344504	0.000515081	30	P01619	IGKV3-20	Immunoglobulin kappa variable 3-20	KV320_HUMAN	6	204.415	3.04415	N	S
X / S	Q9UGT4	Q9UGT4	1.44908	1.44908	0.00034562	0.000516594	26	Q9UGT4	SUSD2	Sushi domain-containing protein 2	SUSD2_HUMAN	12	173.034	2.73034	X	S
X / S	Q99836	Q99836	1.01877	1.01877	0.000348144	0.000520208	28	Q99836	MYD88	Myeloid differentiation primary response protein MyD88	MYD88_HUMAN	11	102.619	2.02619	X	S
X / S	P60983	P60983	1.46143	1.46143	0.000348309	0.000520296	28	P60983	GMFB	Glia maturation factor beta	GMFB_HUMAN	6	175.381	2.75381	X	S
X / S	Q15061	Q15061	-1.37244	1.37244	0.000349297	0.000521455	21	Q15061	WDR43	WD repeat-containing protein 43	WDR43_HUMAN	4	-61.3763	0.386237	X	S
N / S	Q9ULI3	Q9ULI3	-1.25576	1.25576	0.000349943	0.000522262	17	Q9ULI3	HEG1	Protein HEG homolog 1	HEG1_HUMAN	4	-58.1228	0.418772	N	S
X / S	P17936	P17936	1.25366	1.25366	0.000350446	0.000522696	24	P17936	IGFBP3	Insulin-like growth factor-binding protein 3	IBP3_HUMAN	8	138.446	2.38446	X	S
N / S	P04217	P04217	2.06463	2.06463	0.000350833	0.000522956	30	P04217	A1BG	Alpha-1B-glycoprotein	A1BG_HUMAN	17	318.327	4.18327	N	S
X / S	Q92597	Q92597	-1.00648	1.00648	0.000353046	0.000525776	28	Q92597	NDRG1	Protein NDRG1	NDRG1_HUMAN	14	-50.224	0.49776	X	S
X / S	Q13796	Q13796	-2.28757	2.28757	0.000353181	0.000525818	20	Q13796	SHROOM2	Protein Shroom2	SHRM2_HUMAN	20	-79.518	0.20482	X	S
X / S	P51606	P51606	2.68029	2.68029	0.00035427	0.000527121	28	P51606	RENBP	N-acylglucosamine 2-epimerase	RENBP_HUMAN	17	540.984	6.40984	X	S
X / S	Q86UX2	Q86UX2	1.98445	1.98445	0.00035603	0.000529101	28	Q86UX2	ITIH5	Inter-alpha-trypsin inhibitor heavy chain H5	ITIH5_HUMAN	36	295.713	3.95713	X	S
N / S	P02760	P02760	2.37513	2.37513	0.000356799	0.000529764	30	P02760	AMBP	Protein AMBP	AMBP_HUMAN	16	418.783	5.18783	N	S
X / S	Q9H6Z4	Q9H6Z4	-1.07939	1.07939	0.000357518	0.000530617	28	Q9H6Z4	RANBP3	Ran-binding protein 3	RANB3_HUMAN	14	-52.6771	0.473229	X	S
N / S	Q6H8Q1	Q6H8Q1	-2.02183	2.02183	0.000358035	0.000531118	20	Q6H8Q1	ABLIM2	Actin-binding LIM protein 2	ABLM2_HUMAN	11	-75.3754	0.246246	N	S
X / S	Q96GW7	Q96GW7	2.71314	2.71314	0.000358178	0.00053117	28	Q96GW7	BCAN	Brevican core protein	PGCB_HUMAN	35	555.745	6.55745	X	S
N / S	P05026	P05026	1.04125	1.04125	0.000361642	0.000535661	30	P05026	ATP1B1	Sodium/potassium-transporting ATPase subunit beta-1	AT1B1_HUMAN	17	105.801	2.05801	N	S
N / S	Q5TEA3	Q5TEA3	-3.12221	3.12221	0.000362294	0.000536465	16	Q5TEA3	DNAAF9	Dynein axonemal assembly factor 9	DAAF9_HUMAN	7	-88.5152	0.114848	N	S
N / S	Q5T4B2	Q5T4B2	1.39173	1.39173	0.000362934	0.000537251	16	Q5T4B2	CERCAM	Inactive glycosyltransferase 25 family member 3	GT253_HUMAN	1	162.393	2.62393	N	S
X / S	Q7KZI7	Q7KZI7	-1.4357	1.4357	0.000363648	0.000537985	28	Q7KZI7	MARK2	Serine/threonine-protein kinase MARK2	MARK2_HUMAN	24	-63.0331	0.369669	X	S
X / S	Q8N6D5	Q8N6D5	1.20101	1.20101	0.000364022	0.000538215	24	Q8N6D5	ANKRD29	Ankyrin repeat domain-containing protein 29	ANR29_HUMAN	5	129.9	2.299	X	S
N / S	P03952	P03952	1.81441	1.81441	0.000364788	0.000539186	30	P03952	KLKB1	Plasma kallikrein	KLKB1_HUMAN	24	251.716	3.51716	N	S
X / S	P53816	P53816	2.12322	2.12322	0.000365684	0.000540262	20	P53816	PLAAT3	Phospholipase A and acyltransferase 3	PLAT3_HUMAN	3	335.666	4.35666	X	S
X / S	Q9H8H3	Q9H8H3	1.09416	1.09416	0.000365736	0.000540262	28	Q9H8H3	METTL7A	Putative methyltransferase-like protein 7A	MET7A_HUMAN	12	113.488	2.13488	X	S
N / S	P09936	P09936	1.90407	1.90407	0.00036889	0.000544104	30	P09936	UCHL1	Ubiquitin carboxyl-terminal hydrolase isozyme L1	UCHL1_HUMAN	22	274.267	3.74267	N	S
N / S	Q9Y2D0	Q9Y2D0	2.687	2.687	0.000369209	0.000544104	28	Q9Y2D0	CA5B	Carbonic anhydrase 5B, mitochondrial	CAH5B_HUMAN	6	543.974	6.43974	N	S
N / S	Q7KYR7	Q7KYR7	1.44723	1.44723	0.00037047	0.000545454	30	Q7KYR7	BTN2A1	Butyrophilin subfamily 2 member A1	BT2A1_HUMAN	6	172.684	2.72684	N	S
X / S	Q8IYS1	Q8IYS1	-2.82502	2.82502	0.000371107	0.000546228	17	Q8IYS1	PM20D2	Xaa-Arg dipeptidase	P20D2_HUMAN	14	-85.8881	0.141119	X	S
X / S	Q86XL3	Q86XL3	-1.13697	1.13697	0.000371532	0.000546691	21	Q86XL3	ANKLE2	Ankyrin repeat and LEM domain-containing protein 2	ANKL2_HUMAN	7	-54.5285	0.454715	X	S
N / S	Q7Z4H3	Q7Z4H3	1.16955	1.16955	0.00037338	0.000548917	30	Q7Z4H3	HDDC2	5'-deoxynucleotidase HDDC2	HDDC2_HUMAN	13	124.941	2.24941	N	S
X / S	Q9Y600	Q9Y600	1.67276	1.67276	0.000373591	0.000549063	27	Q9Y600	CSAD	Cysteine sulfinic acid decarboxylase	CSAD_HUMAN	6	218.823	3.18823	X	S
X / S	Q86UU1	Q86UU1	-1.06685	1.06685	0.000374079	0.000549616	28	Q86UU1	PHLDB1	Pleckstrin homology-like domain family B member 1	PHLB1_HUMAN	42	-52.2639	0.477361	X	S
N / S	Q8WWI5	Q8WWI5	1.1327	1.1327	0.000375766	0.000551766	30	Q8WWI5	SLC44A1	Choline transporter-like protein 1	CTL1_HUMAN	17	119.268	2.19268	N	S
X / S	P62166	P62166	-1.53008	1.53008	0.000377496	0.000554142	24	P62166	NCS1	Neuronal calcium sensor 1	NCS1_HUMAN	5	-65.3741	0.346259	X	S
X / S	Q8N3R9	Q8N3R9	-1.32032	1.32032	0.000377956	0.000554651	28	Q8N3R9	PALS1	Protein PALS1	PALS1_HUMAN	32	-59.9554	0.400446	X	S
N / S	Q92752	Q92752	-2.06823	2.06823	0.000379098	0.000556128	23	Q92752	TNR	Tenascin-R	TENR_HUMAN	38	-76.1548	0.238452	N	S
X / S	Q5T7M9	Q5T7M9	-1.07752	1.07752	0.000384082	0.000562299	26	Q5T7M9	DIPK1A	Divergent protein kinase domain 1A	DIK1A_HUMAN	1	-52.6157	0.473843	X	S
X / S	Q96LR5	Q96LR5	-1.15842	1.15842	0.000387226	0.000565893	22	Q96LR5	UBE2E2	Ubiquitin-conjugating enzyme E2 E2	UB2E2_HUMAN	3	-55.1996	0.448004	X	S
X / S	Q8IWE5	Q8IWE5	-2.49275	2.49275	0.000387994	0.000566678	9	Q8IWE5	PLEKHM2	Pleckstrin homology domain-containing family M member 2	PKHM2_HUMAN	4	-82.2333	0.177667	X	S
X / S	P33991	P33991	-2.24711	2.24711	0.000391674	0.000571037	19	P33991	MCM4	DNA replication licensing factor MCM4	MCM4_HUMAN	12	-78.9354	0.210646	X	S
X / S	O60602	O60602	-1.03425	1.03425	0.000395607	0.000576601	24	O60602	TLR5	Toll-like receptor 5	TLR5_HUMAN	1	-51.1731	0.488269	X	S
X / S	P09914	P09914	1.7136	1.7136	0.00039629	0.000577254	28	P09914	IFIT1	Interferon-induced protein with tetratricopeptide repeats 1	IFIT1_HUMAN	22	227.977	3.27977	X	S
N / S	P41214	P41214	1.3203	1.3203	0.000396419	0.000577271	30	P41214	EIF2D	Eukaryotic translation initiation factor 2D	EIF2D_HUMAN	12	149.718	2.49718	N	S
X / S	Q6DD87	Q6DD87	-1.18714	1.18714	0.000400023	0.000581486	22	Q6DD87	ZNF787	Zinc finger protein 787	ZN787_HUMAN	7	-56.0827	0.439173	X	S
X / S	Q9HCC8	Q9HCC8	-3.23067	3.23067	0.00040261	0.000584902	28	Q9HCC8	GDPD2	Glycerophosphoinositol inositolphosphodiesterase GDPD2	GDPD2_HUMAN	19	-89.347	0.10653	X	S
X / S	Q9NQZ5	Q9NQZ5	1.76617	1.76617	0.000403012	0.000585313	28	Q9NQZ5	STARD7	StAR-related lipid transfer protein 7, mitochondrial	STAR7_HUMAN	10	240.15	3.4015	X	S
N / S	P02647	P02647	1.99229	1.99229	0.000403268	0.000585512	30	P02647	APOA1	Apolipoprotein A-I	APOA1_HUMAN	36	297.868	3.97868	N	S
N / S	Q9Y305	Q9Y305	-1.20617	1.20617	0.000404527	0.000587166	30	Q9Y305	ACOT9	Acyl-coenzyme A thioesterase 9, mitochondrial	ACOT9_HUMAN	33	-56.6581	0.433419	N	S
N / S	P02790	P02790	2.36468	2.36468	0.000406184	0.000589224	30	P02790	HPX	Hemopexin	HEMO_HUMAN	26	415.037	5.15037	N	S
X / S	Q9NVD7	Q9NVD7	1.37482	1.37482	0.00040875	0.000592598	28	Q9NVD7	PARVA	Alpha-parvin	PARVA_HUMAN	9	159.335	2.59335	X	S
X / S	P28288	P28288	-1.30411	1.30411	0.000411376	0.000596054	28	P28288	ABCD3	ATP-binding cassette sub-family D member 3	ABCD3_HUMAN	24	-59.503	0.40497	X	S
X / S	P50238	P50238	-1.91299	1.91299	0.000411987	0.000596412	28	P50238	CRIP1	Cysteine-rich protein 1	CRIP1_HUMAN	6	-73.4459	0.265541	X	S
N / S	Q86UU1	Q86UU1	-1.08873	1.08873	0.000416943	0.000602523	30	Q86UU1	PHLDB1	Pleckstrin homology-like domain family B member 1	PHLB1_HUMAN	42	-52.9826	0.470174	N	S
N / S	P12109	P12109	1.01964	1.01964	0.000417976	0.000603838	30	P12109	COL6A1	Collagen alpha-1(VI) chain	CO6A1_HUMAN	39	102.742	2.02742	N	S
N / S	Q9NVR5	Q9NVR5	-1.94692	1.94692	0.000419231	0.000605296	25	Q9NVR5	DNAAF2	Protein kintoun	KTU_HUMAN	29	-74.063	0.25937	N	S
X / S	Q8TCT8	Q8TCT8	-1.52282	1.52282	0.000421993	0.000608036	27	Q8TCT8	SPPL2A	Signal peptide peptidase-like 2A	SPP2A_HUMAN	3	-65.1995	0.348005	X	S
N / S	Q9H6Q4	Q9H6Q4	1.16147	1.16147	0.00042591	0.000613141	29	Q9H6Q4	CIAO3	Cytosolic iron-sulfur assembly component 3	CIAO3_HUMAN	11	123.686	2.23686	N	S
X / S	Q8NFH4	Q8NFH4	-1.2248	1.2248	0.000427758	0.000615261	26	Q8NFH4	NUP37	Nucleoporin Nup37	NUP37_HUMAN	8	-57.2143	0.427857	X	S
N / S	Q2TB90	Q2TB90	-1.25595	1.25595	0.000430417	0.000618183	23	Q2TB90	HKDC1	Hexokinase HKDC1	HKDC1_HUMAN	34	-58.1283	0.418717	N	S
N / S	O14490	O14490	1.77363	1.77363	0.000433284	0.000621575	13	O14490	DLGAP1	Disks large-associated protein 1	DLGP1_HUMAN	8	241.914	3.41914	N	S
X / S	Q01469	Q01469	1.60756	1.60756	0.00043599	0.00062491	28	Q01469	FABP5	Fatty acid-binding protein 5	FABP5_HUMAN	19	204.736	3.04736	X	S
N / S	P01877	P01877	1.61044	1.61044	0.000439949	0.000629302	30	P01877	IGHA2	Immunoglobulin heavy constant alpha 2	IGHA2_HUMAN	15	205.346	3.05346	N	S
X / S	Q8IXI1	Q8IXI1	-1.09978	1.09978	0.000440116	0.000629359	28	Q8IXI1	RHOT2	Mitochondrial Rho GTPase 2	MIRO2_HUMAN	15	-53.3411	0.466589	X	S
X / S	Q96CP6	Q96CP6	-1.67836	1.67836	0.000441242	0.000630419	11	Q96CP6	GRAMD1A	Protein Aster-A	ASTRA_HUMAN	8	-68.7562	0.312438	X	S
X / S	Q49AR2	Q49AR2	-1.71556	1.71556	0.000443889	0.000633282	18	Q49AR2	C5orf22	UPF0489 protein C5orf22	CE022_HUMAN	6	-69.5515	0.304485	X	S
N / S	P60520	P60520	1.20732	1.20732	0.000444451	0.000633899	30	P60520	GABARAPL2	Gamma-aminobutyric acid receptor-associated protein-like 2	GBRL2_HUMAN	11	130.908	2.30908	N	S
N / S	Q96EK6	Q96EK6	-2.34165	2.34165	0.00044665	0.000636114	14	Q96EK6	GNPNAT1	Glucosamine 6-phosphate N-acetyltransferase	GNA1_HUMAN	4	-80.2715	0.197285	N	S
N / S	P01042	P01042	2.24072	2.24072	0.000448144	0.000637873	30	P01042	KNG1	Kininogen-1	KNG1_HUMAN	28	372.634	4.72634	N	S
X / S	O14933	O14933	1.22488	1.22488	0.000449207	0.000638832	28	O14933	UBE2L6	Ubiquitin/ISG15-conjugating enzyme E2 L6	UB2L6_HUMAN	8	133.737	2.33737	X	S
N / S	Q6YP21	Q6YP21	1.04036	1.04036	0.000449695	0.000639342	30	Q6YP21	KYAT3	Kynurenine--oxoglutarate transaminase 3	KAT3_HUMAN	14	105.674	2.05674	N	S
X / S	P10515	P10515	-1.24335	1.24335	0.000450712	0.000640417	28	P10515	DLAT	Dihydrolipoyllysine-residue acetyltransferase component of pyruvate dehydrogenase complex, mitochondrial	ODP2_HUMAN	21	-57.761	0.42239	X	S
X / S	A0A0B4J1U7	A0A0B4J1U7	-1.37888	1.37888	0.000450998	0.000640639	28	A0A0B4J1U7	IGHV6-1	Immunoglobulin heavy variable 6-1	HV601_HUMAN	3	-61.5483	0.384517	X	S
N / S	Q96FT9	Q96FT9	-1.41848	1.41848	0.000451297	0.000640878	21	Q96FT9	IFT43	Intraflagellar transport protein 43 homolog	IFT43_HUMAN	8	-62.5893	0.374107	N	S
N / S	P05155	P05155	2.16574	2.16574	0.000452595	0.000642536	30	P05155	SERPING1	Plasma protease C1 inhibitor	IC1_HUMAN	19	348.695	4.48695	N	S
N / S	Q9NZN4	Q9NZN4	1.28726	1.28726	0.000458161	0.000649688	30	Q9NZN4	EHD2	EH domain-containing protein 2	EHD2_HUMAN	28	144.064	2.44064	N	S
N / S	P02689	P02689	-2.07855	2.07855	0.000459272	0.000650889	22	P02689	PMP2	Myelin P2 protein	MYP2_HUMAN	11	-76.3248	0.236752	N	S
N / S	Q8IYM0	Q8IYM0	1.10179	1.10179	0.000459161	0.000650889	28	Q8IYM0	FAM186B	Protein FAM186B	F186B_HUMAN	1	114.62	2.1462	N	S
X / S	Q96AQ8	Q96AQ8	-1.2833	1.2833	0.000459476	0.00065099	16	Q96AQ8	MCUR1	Mitochondrial calcium uniporter regulator 1	MCUR1_HUMAN	1	-58.9145	0.410855	X	S
X / S	P51784	P51784	-3.00081	3.00081	0.000460147	0.000651566	28	P51784	USP11	Ubiquitin carboxyl-terminal hydrolase 11	UBP11_HUMAN	30	-87.507	0.12493	X	S
X / S	Q86YQ8	Q86YQ8	1.05453	1.05453	0.00046426	0.000656196	28	Q86YQ8	CPNE8	Copine-8	CPNE8_HUMAN	5	107.704	2.07704	X	S
X / S	Q96EV2	Q96EV2	-1.1863	1.1863	0.000466401	0.00065815	17	Q96EV2	RBM33	RNA-binding protein 33	RBM33_HUMAN	6	-56.0572	0.439428	X	S
X / S	Q8WVR3	Q8WVR3	-1.72127	1.72127	0.000466901	0.000658666	24	Q8WVR3	TRAPPC14	Trafficking protein particle complex subunit 14	TPC14_HUMAN	3	-69.6718	0.303282	X	S
N / S	O75695	O75695	-1.56963	1.56963	0.00046904	0.000661304	30	O75695	RP2	Protein XRP2	XRP2_HUMAN	14	-66.3104	0.336896	N	S
N / S	P08397	P08397	1.78119	1.78119	0.000474308	0.000667584	30	P08397	HMBS	Porphobilinogen deaminase	HEM3_HUMAN	15	243.708	3.43708	N	S
X / S	Q8IZ83	Q8IZ83	-1.38632	1.38632	0.000474937	0.000668279	28	Q8IZ83	ALDH16A1	Aldehyde dehydrogenase family 16 member A1	A16A1_HUMAN	23	-61.7461	0.382539	X	S
X / S	Q5VST9	Q5VST9	1.40949	1.40949	0.000475537	0.000668834	19	Q5VST9	OBSCN	Obscurin	OBSCN_HUMAN	2	165.643	2.65643	X	S
X / S	P13164	P13164	1.51328	1.51328	0.000476454	0.000669457	16	P13164	IFITM1	Interferon-induced transmembrane protein 1	IFM1_HUMAN	2	185.458	2.85458	X	S
N / S	Q30154	Q30154	-1.27488	1.27488	0.000478123	0.000671611	30	Q30154	HLA-DRB5	HLA class II histocompatibility antigen, DR beta 5 chain	DRB5_HUMAN	4	-58.674	0.41326	N	S
N / S	Q14410	Q14410	-1.60771	1.60771	0.000479131	0.000672833	18	Q14410	GK2	Glycerol kinase 2	GLPK2_HUMAN	1	-67.1882	0.328118	N	S
X / S	Q14249	Q14249	-2.33103	2.33103	0.000480221	0.00067398	26	Q14249	ENDOG	Endonuclease G, mitochondrial	NUCG_HUMAN	10	-80.1258	0.198742	X	S
N / S	P01718	P01718	1.67708	1.67708	0.000480465	0.00067413	28	P01718	IGLV3-27	Immunoglobulin lambda variable 3-27	LV327_HUMAN	3	219.781	3.19781	N	S
X / S	Q8IY31	Q8IY31	-1.46856	1.46856	0.000483909	0.000678189	23	Q8IY31	IFT20	Intraflagellar transport protein 20 homolog	IFT20_HUMAN	2	-63.8657	0.361343	X	S
N / S	P00167	P00167	1.29107	1.29107	0.000486316	0.000680786	30	P00167	CYB5A	Cytochrome b5	CYB5_HUMAN	6	144.709	2.44709	N	S
N / S	Q86W74	Q86W74	-1.15997	1.15997	0.000489287	0.000683585	22	Q86W74	ANKRD46	Ankyrin repeat domain-containing protein 46	ANR46_HUMAN	2	-55.2477	0.447523	N	S
X / S	Q7L311	Q7L311	-1.26692	1.26692	0.000493402	0.000688747	26	Q7L311	ARMCX2	Armadillo repeat-containing X-linked protein 2	ARMX2_HUMAN	12	-58.4453	0.415547	X	S
X / S	Q9H0A0	Q9H0A0	-1.06849	1.06849	0.00049385	0.000688982	28	Q9H0A0	NAT10	RNA cytidine acetyltransferase	NAT10_HUMAN	22	-52.3181	0.476819	X	S
X / S	Q01814	Q01814	1.25295	1.25295	0.000494545	0.000689561	26	Q01814	ATP2B2	Plasma membrane calcium-transporting ATPase 2	AT2B2_HUMAN	15	138.329	2.38329	X	S
N / S	Q5TGY3	Q5TGY3	-1.27622	1.27622	0.00050442	0.000701343	24	Q5TGY3	AHDC1	Transcription factor Gibbin	AHDC1_HUMAN	14	-58.7124	0.412876	N	S
X / S	P23327	P23327	-2.81038	2.81038	0.000505211	0.000702245	14	P23327	HRC	Sarcoplasmic reticulum histidine-rich calcium-binding protein	SRCH_HUMAN	4	-85.7442	0.142558	X	S
X / S	Q06418	Q06418	1.70756	1.70756	0.00051439	0.000714197	25	Q06418	TYRO3	Tyrosine-protein kinase receptor TYRO3	TYRO3_HUMAN	9	226.609	3.26609	X	S
X / S	P16870	P16870	1.60754	1.60754	0.000517131	0.000717461	25	P16870	CPE	Carboxypeptidase E	CBPE_HUMAN	18	204.732	3.04732	X	S
X / S	Q7L099	Q7L099	1.76728	1.76728	0.00052116	0.00072217	28	Q7L099	RUFY3	Protein RUFY3	RUFY3_HUMAN	23	240.412	3.40412	X	S
N / S	Q8NEJ9	Q8NEJ9	-1.28542	1.28542	0.000523016	0.000724334	23	Q8NEJ9	NGDN	Neuroguidin	NGDN_HUMAN	1	-58.975	0.41025	N	S
N / S	O75352	O75352	1.03835	1.03835	0.000526091	0.000728183	30	O75352	MPDU1	Mannose-P-dolichol utilization defect 1 protein	MPU1_HUMAN	3	105.388	2.05388	N	S
N / S	Q5H9L2	Q5H9L2	2.43781	2.43781	0.000530585	0.000733991	20	Q5H9L2	TCEAL5	Transcription elongation factor A protein-like 5	TCAL5_HUMAN	1	441.818	5.41818	N	S
N / S	P34931	P34931	-1.11529	1.11529	0.0005325	0.000735871	19	P34931	HSPA1L	Heat shock 70 kDa protein 1-like	HS71L_HUMAN	2	-53.8402	0.461598	N	S
N / S	P16671	P16671	-1.3763	1.3763	0.000532692	0.000735871	30	P16671	CD36	Platelet glycoprotein 4	CD36_HUMAN	13	-61.4794	0.385206	N	S
X / S	Q5K4L6	Q5K4L6	-1.75019	1.75019	0.000535397	0.000739401	26	Q5K4L6	SLC27A3	Long-chain fatty acid transport protein 3	S27A3_HUMAN	14	-70.2738	0.297262	X	S
X / S	O75936	O75936	1.16788	1.16788	0.000536253	0.000740376	28	O75936	BBOX1	Gamma-butyrobetaine dioxygenase	BODG_HUMAN	18	124.681	2.24681	X	S
N / S	Q9BXB5	Q9BXB5	1.30604	1.30604	0.000538782	0.00074345	29	Q9BXB5	OSBPL10	Oxysterol-binding protein-related protein 10	OSB10_HUMAN	4	147.262	2.47262	N	S
N / S	Q6PI78	Q6PI78	-1.49467	1.49467	0.000546377	0.000752243	28	Q6PI78	TMEM65	Transmembrane protein 65	TMM65_HUMAN	6	-64.5138	0.354862	N	S
N / S	Q8NBF6	Q8NBF6	-1.16756	1.16756	0.00054825	0.00075461	22	Q8NBF6	AVL9	Late secretory pathway protein AVL9 homolog	AVL9_HUMAN	2	-55.4825	0.445175	N	S
X / S	Q8N7H5	Q8N7H5	-1.18103	1.18103	0.00055517	0.000762642	26	Q8N7H5	PAF1	RNA polymerase II-associated factor 1 homolog	PAF1_HUMAN	7	-55.8965	0.441035	X	S
N / S	P19623	P19623	1.11954	1.11954	0.000555936	0.000763482	30	P19623	SRM	Spermidine synthase	SPEE_HUMAN	17	117.278	2.17278	N	S
X / S	O94776	O94776	-1.03181	1.03181	0.000559382	0.000767999	28	O94776	MTA2	Metastasis-associated protein MTA2	MTA2_HUMAN	21	-51.0905	0.489095	X	S
N / S	P56597	P56597	-1.19849	1.19849	0.000560657	0.000769535	26	P56597	NME5	Nucleoside diphosphate kinase homolog 5	NDK5_HUMAN	10	-56.427	0.43573	N	S
X / S	Q8TC26	Q8TC26	-1.89148	1.89148	0.000563158	0.000772323	21	Q8TC26	TMEM163	Transmembrane protein 163	TM163_HUMAN	8	-73.0469	0.269531	X	S
X / S	Q6AZY7	Q6AZY7	1.22897	1.22897	0.000567779	0.000777576	24	Q6AZY7	SCARA3	Scavenger receptor class A member 3	SCAR3_HUMAN	6	134.4	2.344	X	S
N / S	Q7Z7K6	Q7Z7K6	-1.74421	1.74421	0.000569719	0.000779582	30	Q7Z7K6	CENPV	Centromere protein V	CENPV_HUMAN	8	-70.1503	0.298497	N	S
N / S	Q53HC5	Q53HC5	1.1978	1.1978	0.000574875	0.000785545	27	Q53HC5	KLHL26	Kelch-like protein 26	KLH26_HUMAN	6	129.39	2.2939	N	S
N / S	P05546	P05546	1.52482	1.52482	0.000575223	0.000785803	30	P05546	SERPIND1	Heparin cofactor 2	HEP2_HUMAN	20	187.75	2.8775	N	S
X / S	Q8N9R8	Q8N9R8	-1.36876	1.36876	0.000578269	0.00078881	22	Q8N9R8	SCAI	Protein SCAI	SCAI_HUMAN	9	-61.2777	0.387223	X	S
X / S	P51689	P51689	-1.23738	1.23738	0.000585202	0.000796781	27	P51689	ARSD	Arylsulfatase D	ARSD_HUMAN	10	-57.5858	0.424142	X	S
N / S	O14645	O14645	-2.35843	2.35843	0.000585675	0.000797205	20	O14645	DNALI1	Axonemal dynein light intermediate polypeptide 1	IDLC_HUMAN	11	-80.4996	0.195004	N	S
X / S	Q9GZN1	Q9GZN1	-1.02855	1.02855	0.000586175	0.000797664	18	Q9GZN1	ACTR6	Actin-related protein 6	ARP6_HUMAN	2	-50.9797	0.490203	X	S
X / S	P16473	P16473	2.20767	2.20767	0.000596776	0.000811194	26	P16473	TSHR	Thyrotropin receptor	TSHR_HUMAN	14	361.929	4.61929	X	S
N / S	A0A0C4DH25	A0A0C4DH25	1.70774	1.70774	0.000597482	0.000811929	28	A0A0C4DH25	IGKV3D-20	Immunoglobulin kappa variable 3D-20	KVD20_HUMAN	1	226.648	3.26648	N	S
X / S	O15061	O15061	-1.18285	1.18285	0.000603229	0.000818661	28	O15061	SYNM	Synemin	SYNEM_HUMAN	93	-55.9521	0.440479	X	S
N / S	Q9H840	Q9H840	-1.00959	1.00959	0.000603267	0.000818661	27	Q9H840	GEMIN7	Gem-associated protein 7	GEMI7_HUMAN	1	-50.3311	0.496689	N	S
X / S	P07585	P07585	1.92372	1.92372	0.000605966	0.000821417	28	P07585	DCN	Decorin	PGS2_HUMAN	16	279.4	3.794	X	S
X / S	O43164	O43164	-1.04924	1.04924	0.000610109	0.000825442	28	O43164	PJA2	E3 ubiquitin-protein ligase Praja-2	PJA2_HUMAN	8	-51.6779	0.483221	X	S
N / S	P42892	P42892	-1.92375	1.92375	0.000611026	0.000825775	14	P42892	ECE1	Endothelin-converting enzyme 1	ECE1_HUMAN	9	-73.6432	0.263568	N	S
X / S	Q7Z5N4	Q7Z5N4	-1.54459	1.54459	0.000610624	0.000825775	19	Q7Z5N4	SDK1	Protein sidekick-1	SDK1_HUMAN	6	-65.7207	0.342793	X	S
X / S	Q58FG0	Q58FG0	-1.92205	1.92205	0.000611365	0.000825839	26	Q58FG0	HSP90AA5P	Putative heat shock protein HSP 90-alpha A5	HS905_HUMAN	2	-73.6121	0.263879	X	S
N / S	P35858	P35858	1.93192	1.93192	0.00061242	0.00082675	30	P35858	IGFALS	Insulin-like growth factor-binding protein complex acid labile subunit	ALS_HUMAN	16	281.562	3.81562	N	S
N / S	Q969T3	Q969T3	1.57673	1.57673	0.000615556	0.000830755	26	Q969T3	SNX21	Sorting nexin-21	SNX21_HUMAN	5	198.292	2.98292	N	S
X / S	O75146	O75146	1.50092	1.50092	0.000620079	0.000835943	28	O75146	HIP1R	Huntingtin-interacting protein 1-related protein	HIP1R_HUMAN	48	183.022	2.83022	X	S
X / S	Q96EX3	Q96EX3	-1.7871	1.7871	0.00062464	0.000841401	23	Q96EX3	DYNC2I2	Cytoplasmic dynein 2 intermediate chain 2	DC2I2_HUMAN	11	-71.0247	0.289753	X	S
N / S	P06280	P06280	-1.65019	1.65019	0.000633342	0.000851956	28	P06280	GLA	Alpha-galactosidase A	AGAL_HUMAN	14	-68.1401	0.318599	N	S
N / S	A0A0B4J1U7	A0A0B4J1U7	1.92112	1.92112	0.000634547	0.000853344	30	A0A0B4J1U7	IGHV6-1	Immunoglobulin heavy variable 6-1	HV601_HUMAN	3	278.717	3.78717	N	S
N / S	O75208	O75208	1.50732	1.50732	0.000634944	0.000853412	30	O75208	COQ9	Ubiquinone biosynthesis protein COQ9, mitochondrial	COQ9_HUMAN	9	184.281	2.84281	N	S
N / S	Q13938	Q13938	-1.40328	1.40328	0.000640908	0.000860958	30	Q13938	CAPS	Calcyphosin	CAYP1_HUMAN	14	-62.1933	0.378067	N	S
N / S	Q9Y5A9	Q9Y5A9	-1.03531	1.03531	0.00064547	0.00086685	21	Q9Y5A9	YTHDF2	YTH domain-containing family protein 2	YTHD2_HUMAN	5	-51.2088	0.487912	N	S
X / S	Q8NDV3	Q8NDV3	-1.84844	1.84844	0.000645859	0.000867136	17	Q8NDV3	SMC1B	Structural maintenance of chromosomes protein 1B	SMC1B_HUMAN	2	-72.2308	0.277692	X	S
N / S	Q96S99	Q96S99	1.62312	1.62312	0.000646138	0.000867273	27	Q96S99	PLEKHF1	Pleckstrin homology domain-containing family F member 1	PKHF1_HUMAN	3	208.041	3.08041	N	S
X / S	P68431	P68431	-1.4965	1.4965	0.000650594	0.000872303	26	P68431	H3C12	Histone H3.1	H31_HUMAN	1	-64.5589	0.354411	X	S
N / S	P17658	P17658	-1.84749	1.84749	0.00065105	0.000872438	9	P17658	KCNA6	Potassium voltage-gated channel subfamily A member 6	KCNA6_HUMAN	2	-72.2124	0.277876	N	S
X / S	O14907	O14907	1.86605	1.86605	0.000656278	0.000878727	28	O14907	TAX1BP3	Tax1-binding protein 3	TX1B3_HUMAN	5	264.532	3.64532	X	S
X / S	Q14119	Q14119	-1.10776	1.10776	0.000656546	0.000878847	24	Q14119	VEZF1	Vascular endothelial zinc finger 1	VEZF1_HUMAN	6	-53.5987	0.464013	X	S
N / S	Q9NX05	Q9NX05	-1.21863	1.21863	0.00065759	0.000880005	30	Q9NX05	FAM120C	Constitutive coactivator of PPAR-gamma-like protein 2	F120C_HUMAN	34	-57.0308	0.429692	N	S
N / S	P02753	P02753	2.72107	2.72107	0.000661877	0.00088478	30	P02753	RBP4	Retinol-binding protein 4	RET4_HUMAN	11	559.361	6.59361	N	S
N / S	Q86WJ1	Q86WJ1	-1.70513	1.70513	0.000665075	0.000888331	9	Q86WJ1	CHD1L	Chromodomain-helicase-DNA-binding protein 1-like	CHD1L_HUMAN	5	-69.3307	0.306693	N	S
X / S	Q14766	Q14766	-2.0075	2.0075	0.000672369	0.000897586	25	Q14766	LTBP1	Latent-transforming growth factor beta-binding protein 1	LTBP1_HUMAN	9	-75.1297	0.248703	X	S
X / S	O94788	O94788	1.90684	1.90684	0.000673352	0.000898654	19	O94788	ALDH1A2	Retinal dehydrogenase 2	AL1A2_HUMAN	12	274.987	3.74987	X	S
N / S	A0A0B4J1Y8	A0A0B4J1Y8	1.54158	1.54158	0.000674618	0.00089995	28	A0A0B4J1Y8	IGLV9-49	Immunoglobulin lambda variable 9-49	LV949_HUMAN	2	191.112	2.91112	N	S
N / S	Q8N961	Q8N961	-2.52154	2.52154	0.000679121	0.000905127	14	Q8N961	ABTB2	Ankyrin repeat and BTB/POZ domain-containing protein 2	ABTB2_HUMAN	8	-82.5843	0.174157	N	S
N / S	P09486	P09486	1.26823	1.26823	0.000682991	0.000909792	30	P09486	SPARC	SPARC	SPRC_HUMAN	13	140.865	2.40865	N	S
X / S	Q9Y4J8	Q9Y4J8	1.70206	1.70206	0.000686251	0.000913318	28	Q9Y4J8	DTNA	Dystrobrevin alpha	DTNA_HUMAN	31	225.365	3.25365	X	S
X / S	P13645	P13645	1.22976	1.22976	0.000688545	0.000915456	27	P13645	KRT10	Keratin, type I cytoskeletal 10	K1C10_HUMAN	13	134.528	2.34528	X	S
X / S	Q9Y305	Q9Y305	-1.06855	1.06855	0.000688951	0.000915748	28	Q9Y305	ACOT9	Acyl-coenzyme A thioesterase 9, mitochondrial	ACOT9_HUMAN	33	-52.3202	0.476798	X	S
N / S	O14618	O14618	1.89495	1.89495	0.000695308	0.00092345	30	O14618	CCS	Copper chaperone for superoxide dismutase	CCS_HUMAN	8	271.908	3.71908	N	S
N / S	Q96S55	Q96S55	-1.29119	1.29119	0.000697726	0.000926161	29	Q96S55	WRNIP1	ATPase WRNIP1	WRIP1_HUMAN	14	-59.1385	0.408615	N	S
X / S	P41247	P41247	-1.6125	1.6125	0.000703401	0.000932534	28	P41247	PNPLA4	Patatin-like phospholipase domain-containing protein 4	PLPL4_HUMAN	15	-67.2968	0.327032	X	S
X / S	Q2TAL8	Q2TAL8	-2.05031	2.05031	0.000703731	0.000932623	9	Q2TAL8	QRICH1	Transcriptional regulator QRICH1	QRIC1_HUMAN	2	-75.8567	0.241433	X	S
X / S	P13807	P13807	1.32539	1.32539	0.000709567	0.00093906	28	P13807	GYS1	Glycogen [starch] synthase, muscle	GYS1_HUMAN	25	150.6	2.506	X	S
N / S	Q9Y2P4	Q9Y2P4	1.13029	1.13029	0.000709732	0.00093906	30	Q9Y2P4	SLC27A6	Long-chain fatty acid transport protein 6	S27A6_HUMAN	30	118.903	2.18903	N	S
X / S	Q9HA47	Q9HA47	-1.89275	1.89275	0.000713302	0.000943529	25	Q9HA47	UCK1	Uridine-cytidine kinase 1	UCK1_HUMAN	6	-73.0707	0.269293	X	S
X / S	Q8NBF6	Q8NBF6	-1.58394	1.58394	0.00072011	0.000951767	20	Q8NBF6	AVL9	Late secretory pathway protein AVL9 homolog	AVL9_HUMAN	2	-66.643	0.33357	X	S
X / S	Q5QNW6;Q93079	Q5QNW6;Q93079	1.3805	1.3805	0.000720327	0.000951799	18	Q5QNW6;Q93079	H2BC18;H2BC9	Histone H2B type 2-F;Histone H2B type 1-H	H2B2F_HUMAN;H2B1H_HUMAN	1	160.359	2.60359	X	S
X / S	Q8N2Q7	Q8N2Q7	-1.12581	1.12581	0.000721557	0.000952912	19	Q8N2Q7	NLGN1	Neuroligin-1	NLGN1_HUMAN	5	-54.1756	0.458244	X	S
X / S	P79483	P79483	-1.68149	1.68149	0.000732877	0.000965271	20	P79483	HLA-DRB3	HLA class II histocompatibility antigen, DR beta 3 chain	DRB3_HUMAN	6	-68.8239	0.311761	X	S
N / S	Q9UI15	Q9UI15	-1.15258	1.15258	0.000734108	0.000966634	28	Q9UI15	TAGLN3	Transgelin-3	TAGL3_HUMAN	12	-55.0181	0.449819	N	S
X / S	O00479	O00479	-1.02751	1.02751	0.000735372	0.000967781	28	O00479	HMGN4	High mobility group nucleosome-binding domain-containing protein 4	HMGN4_HUMAN	4	-50.9443	0.490557	X	S
N / S	O94910	O94910	2.01365	2.01365	0.000739736	0.000972744	7	O94910	ADGRL1	Adhesion G protein-coupled receptor L1	AGRL1_HUMAN	2	303.803	4.03803	N	S
N / S	Q5SYB0	Q5SYB0	2.66562	2.66562	0.000747149	0.000981443	27	Q5SYB0	FRMPD1	FERM and PDZ domain-containing protein 1	FRPD1_HUMAN	1	534.5	6.345	N	S
N / S	Q8IY31	Q8IY31	-1.08719	1.08719	0.00075679	0.000992782	27	Q8IY31	IFT20	Intraflagellar transport protein 20 homolog	IFT20_HUMAN	2	-52.9322	0.470678	N	S
N / S	O43826	O43826	2.69988	2.69988	0.000762809	0.000999879	26	O43826	SLC37A4	Glucose-6-phosphate exchanger SLC37A4	G6PT1_HUMAN	3	549.747	6.49747	N	S
X / S	O43708	O43708	1.52302	1.52302	0.000766331	0.00100369	28	O43708	GSTZ1	Maleylacetoacetate isomerase	MAAI_HUMAN	12	187.392	2.87392	X	S
X / S	Q9NWB7	Q9NWB7	-1.85856	1.85856	0.000774223	0.00101322	26	Q9NWB7	IFT57	Intraflagellar transport protein 57 homolog	IFT57_HUMAN	14	-72.4248	0.275752	X	S
X / S	Q9UKF7	Q9UKF7	1.25147	1.25147	0.000775922	0.00101518	28	Q9UKF7	PITPNC1	Cytoplasmic phosphatidylinositol transfer protein 1	PITC1_HUMAN	11	138.085	2.38085	X	S
N / S	A6NKD9	A6NKD9	-1.02405	1.02405	0.000779569	0.0010194	30	A6NKD9	CCDC85C	Coiled-coil domain-containing protein 85C	CC85C_HUMAN	8	-50.8267	0.491733	N	S
N / S	A0A0C4DH29	A0A0C4DH29	1.54826	1.54826	0.000784606	0.0010249	23	A0A0C4DH29	IGHV1-3	Immunoglobulin heavy variable 1-3	HV103_HUMAN	1	192.464	2.92464	N	S
X / S	P30047	P30047	-1.38028	1.38028	0.00079561	0.0010379	23	P30047	GCHFR	GTP cyclohydrolase 1 feedback regulatory protein	GFRP_HUMAN	4	-61.5855	0.384145	X	S
N / S	P0CAP1	P0CAP1	1.62219	1.62219	0.000803475	0.00104705	26	P0CAP1	MYZAP	Myocardial zonula adherens protein	MYZAP_HUMAN	20	207.841	3.07841	N	S
X / S	Q92576	Q92576	-1.42746	1.42746	0.000803278	0.00104705	22	Q92576	PHF3	PHD finger protein 3	PHF3_HUMAN	9	-62.8215	0.371785	X	S
X / S	Q6P656	Q6P656	-1.97224	1.97224	0.00080632	0.00104992	7	Q6P656	CFAP161	Cilia- and flagella-associated protein 161	CF161_HUMAN	3	-74.5143	0.254857	X	S
N / S	Q9BS92	Q9BS92	-1.42256	1.42256	0.000811766	0.00105518	30	Q9BS92	NIPSNAP3B	Protein NipSnap homolog 3B	NPS3B_HUMAN	12	-62.695	0.37305	N	S
N / S	Q96J84	Q96J84	1.05069	1.05069	0.000812236	0.00105539	15	Q96J84	KIRREL1	Kin of IRRE-like protein 1	KIRR1_HUMAN	3	107.152	2.07152	N	S
X / S	Q9H190	Q9H190	-1.45438	1.45438	0.000813027	0.00105614	26	Q9H190	SDCBP2	Syntenin-2	SDCB2_HUMAN	1	-63.5087	0.364913	X	S
N / S	P01742	P01742	1.95884	1.95884	0.000831698	0.0010784	30	P01742	IGHV1-69	Immunoglobulin heavy variable 1-69	HV169_HUMAN	3	288.75	3.8875	N	S
N / S	P46821	P46821	1.0736	1.0736	0.000831625	0.0010784	30	P46821	MAP1B	Microtubule-associated protein 1B	MAP1B_HUMAN	119	110.468	2.10468	N	S
X / S	Q86SR1	Q86SR1	-2.39315	2.39315	0.000839716	0.00108737	19	Q86SR1	GALNT10	Polypeptide N-acetylgalactosaminyltransferase 10	GLT10_HUMAN	4	-80.9634	0.190366	X	S
X / S	P32856	P32856	-1.19744	1.19744	0.000842387	0.00109025	28	P32856	STX2	Syntaxin-2	STX2_HUMAN	16	-56.3951	0.436049	X	S
X / S	Q6P4A7	Q6P4A7	-1.3428	1.3428	0.000843098	0.00109089	27	Q6P4A7	SFXN4	Sideroflexin-4	SFXN4_HUMAN	6	-60.5744	0.394256	X	S
N / S	Q8NDX6	Q8NDX6	-1.35596	1.35596	0.000858014	0.00110698	21	Q8NDX6	ZNF740	Zinc finger protein 740	ZN740_HUMAN	1	-60.9326	0.390674	N	S
N / S	P02750	P02750	2.25353	2.25353	0.000862446	0.00111183	30	P02750	LRG1	Leucine-rich alpha-2-glycoprotein	A2GL_HUMAN	11	376.847	4.76847	N	S
X / S	P98160	P98160	-1.00847	1.00847	0.000868394	0.0011192	28	P98160	HSPG2	Basement membrane-specific heparan sulfate proteoglycan core protein	PGBM_HUMAN	130	-50.2926	0.497074	X	S
N / S	Q99941	Q99941	1.85031	1.85031	0.000870211	0.00112096	26	Q99941	ATF6B	Cyclic AMP-dependent transcription factor ATF-6 beta	ATF6B_HUMAN	2	260.577	3.60577	N	S
X / S	Q8IU85	Q8IU85	1.03168	1.03168	0.000877029	0.00112767	28	Q8IU85	CAMK1D	Calcium/calmodulin-dependent protein kinase type 1D	KCC1D_HUMAN	5	104.441	2.04441	X	S
N / S	Q9BRP8	Q9BRP8	-1.16777	1.16777	0.000880531	0.00113159	28	Q9BRP8	PYM1	Partner of Y14 and mago	PYM1_HUMAN	12	-55.4892	0.445108	N	S
N / S	Q6P996	Q6P996	1.57359	1.57359	0.000888197	0.00113935	30	Q6P996	PDXDC1	Pyridoxal-dependent decarboxylase domain-containing protein 1	PDXD1_HUMAN	19	197.645	2.97645	N	S
N / S	Q8IVN8	Q8IVN8	1.85929	1.85929	0.000889364	0.00114055	19	Q8IVN8	SBSPON	Somatomedin-B and thrombospondin type-1 domain-containing protein	SBSPO_HUMAN	7	262.829	3.62829	N	S
X / S	Q9BXM9	Q9BXM9	-2.0482	2.0482	0.000897499	0.0011487	28	Q9BXM9	FSD1L	FSD1-like protein	FSD1L_HUMAN	27	-75.8215	0.241785	X	S
X / S	Q9Y6T7	Q9Y6T7	1.24443	1.24443	0.000897584	0.0011487	19	Q9Y6T7	DGKB	Diacylglycerol kinase beta	DGKB_HUMAN	16	136.925	2.36925	X	S
N / S	P04440	P04440	-1.42733	1.42733	0.000898806	0.00114997	25	P04440	HLA-DPB1	HLA class II histocompatibility antigen, DP beta 1 chain	DPB1_HUMAN	3	-62.8181	0.371819	N	S
X / S	P11217	P11217	1.49444	1.49444	0.00090145	0.00115215	28	P11217	PYGM	Glycogen phosphorylase, muscle form	PYGM_HUMAN	64	181.754	2.81754	X	S
X / S	Q8N257	Q8N257	-1.42149	1.42149	0.000904149	0.0011553	18	Q8N257	H2BC26	Histone H2B type 3-B	H2B3B_HUMAN	1	-62.6674	0.373326	X	S
X / S	P00966	P00966	-2.26009	2.26009	0.000905742	0.00115644	28	P00966	ASS1	Argininosuccinate synthase	ASSY_HUMAN	28	-79.1242	0.208758	X	S
X / S	Q9H4B7	Q9H4B7	-2.25148	2.25148	0.000907946	0.00115895	28	Q9H4B7	TUBB1	Tubulin beta-1 chain	TBB1_HUMAN	16	-78.9991	0.210009	X	S
X / S	Q9UPN6	Q9UPN6	-1.15184	1.15184	0.000913476	0.0011654	22	Q9UPN6	SCAF8	SR-related and CTD-associated factor 8	SCAF8_HUMAN	3	-54.995	0.45005	X	S
N / S	Q8NFZ8	Q8NFZ8	1.16058	1.16058	0.00091524	0.00116647	30	Q8NFZ8	CADM4	Cell adhesion molecule 4	CADM4_HUMAN	13	123.547	2.23547	N	S
N / S	Q9C0B1	Q9C0B1	1.49796	1.49796	0.000915336	0.00116647	30	Q9C0B1	FTO	Alpha-ketoglutarate-dependent dioxygenase FTO	FTO_HUMAN	27	182.442	2.82442	N	S
X / S	Q9HBL8	Q9HBL8	1.4124	1.4124	0.000915347	0.00116647	26	Q9HBL8	NMRAL1	NmrA-like family domain-containing protein 1	NMRL1_HUMAN	11	166.18	2.6618	X	S
X / S	Q9HD26	Q9HD26	-1.42449	1.42449	0.000915859	0.00116663	28	Q9HD26	GOPC	Golgi-associated PDZ and coiled-coil motif-containing protein	GOPC_HUMAN	7	-62.745	0.37255	X	S
N / S	Q9UKP4	Q9UKP4	1.31994	1.31994	0.00091622	0.00116679	24	Q9UKP4	ADAMTS7	A disintegrin and metalloproteinase with thrombospondin motifs 7	ATS7_HUMAN	3	149.655	2.49655	N	S
X / S	Q9UKB3	Q9UKB3	1.57742	1.57742	0.000922575	0.00117427	22	Q9UKB3	DNAJC12	DnaJ homolog subfamily C member 12	DJC12_HUMAN	3	198.436	2.98436	X	S
N / S	Q16762	Q16762	-1.06397	1.06397	0.000928294	0.00118094	30	Q16762	TST	Thiosulfate sulfurtransferase	THTR_HUMAN	18	-52.1685	0.478315	N	S
N / S	P10746	P10746	1.39517	1.39517	0.000929948	0.00118244	29	P10746	UROS	Uroporphyrinogen-III synthase	HEM4_HUMAN	7	163.019	2.63019	N	S
N / S	Q96E40	Q96E40	-1.96391	1.96391	0.000930877	0.00118331	22	Q96E40	SPACA9	Sperm acrosome-associated protein 9	SACA9_HUMAN	4	-74.3667	0.256333	N	S
N / S	A0A0C4DH35	A0A0C4DH35	1.97247	1.97247	0.000931489	0.00118378	29	A0A0C4DH35	IGHV3-35	Probable non-functional immunoglobulin heavy variable 3-35	HV335_HUMAN	2	292.439	3.92439	N	S
X / S	Q9HC62	Q9HC62	-1.2376	1.2376	0.00093216	0.00118433	21	Q9HC62	SENP2	Sentrin-specific protease 2	SENP2_HUMAN	3	-57.5923	0.424077	X	S
X / S	Q9NQW7	Q9NQW7	1.25342	1.25342	0.000935654	0.00118754	28	Q9NQW7	XPNPEP1	Xaa-Pro aminopeptidase 1	XPP1_HUMAN	30	138.406	2.38406	X	S
N / S	Q9BUK6	Q9BUK6	1.29196	1.29196	0.000943182	0.00119525	28	Q9BUK6	MSTO1	Protein misato homolog 1	MSTO1_HUMAN	10	144.86	2.4486	N	S
X / S	P16152	P16152	1.02918	1.02918	0.000950686	0.00120197	28	P16152	CBR1	Carbonyl reductase [NADPH] 1	CBR1_HUMAN	19	104.087	2.04087	X	S
X / S	Q9UKF6	Q9UKF6	-1.03599	1.03599	0.00095669	0.00120863	28	Q9UKF6	CPSF3	Cleavage and polyadenylation specificity factor subunit 3	CPSF3_HUMAN	14	-51.2318	0.487682	X	S
X / S	Q9NPF0	Q9NPF0	-1.71551	1.71551	0.000963391	0.0012156	9	Q9NPF0	CD320	CD320 antigen	CD320_HUMAN	1	-69.5506	0.304494	X	S
N / S	P01034	P01034	-1.05354	1.05354	0.000964777	0.00121651	30	P01034	CST3	Cystatin-C	CYTC_HUMAN	10	-51.8216	0.481784	N	S
X / S	Q6UVY6	Q6UVY6	2.66131	2.66131	0.000973726	0.00122606	20	Q6UVY6	MOXD1	DBH-like monooxygenase protein 1	MOXD1_HUMAN	17	532.609	6.32609	X	S
N / S	P01880	P01880	1.39444	1.39444	0.000979369	0.00123285	24	P01880	IGHD	Immunoglobulin heavy constant delta	IGHD_HUMAN	8	162.886	2.62886	N	S
X / S	Q8IYS4	Q8IYS4	-1.43833	1.43833	0.000988118	0.00124228	16	Q8IYS4	DNAAF8	Dynein axonemal assembly factor 8	DAAF8_HUMAN	1	-63.1007	0.368993	X	S
X / S	P53677	P53677	-1.2146	1.2146	0.000988908	0.00124295	28	P53677	AP3M2	AP-3 complex subunit mu-2	AP3M2_HUMAN	13	-56.9106	0.430894	X	S
N / S	Q6UWP2	Q6UWP2	1.40302	1.40302	0.000989393	0.00124325	30	Q6UWP2	DHRS11	Dehydrogenase/reductase SDR family member 11	DHR11_HUMAN	10	164.455	2.64455	N	S
N / S	P62166	P62166	-1.25697	1.25697	0.00100304	0.00125847	23	P62166	NCS1	Neuronal calcium sensor 1	NCS1_HUMAN	5	-58.1578	0.418422	N	S
X / S	Q9HBM0	Q9HBM0	-1.45294	1.45294	0.00101342	0.00126737	27	Q9HBM0	VEZT	Vezatin	VEZA_HUMAN	5	-63.4724	0.365276	X	S
X / S	Q9UPU3	Q9UPU3	1.25708	1.25708	0.00101349	0.00126737	18	Q9UPU3	SORCS3	VPS10 domain-containing receptor SorCS3	SORC3_HUMAN	8	139.012	2.39012	X	S
X / S	Q9Y4D2	Q9Y4D2	1.39966	1.39966	0.00101258	0.00126737	27	Q9Y4D2	DAGLA	Diacylglycerol lipase-alpha	DGLA_HUMAN	6	163.84	2.6384	X	S
X / S	Q8WVS4	Q8WVS4	-1.33632	1.33632	0.00101256	0.00126737	20	Q8WVS4	DYNC2I1	Cytoplasmic dynein 2 intermediate chain 1	DC2I1_HUMAN	21	-60.3972	0.396028	X	S
N / S	P09972	P09972	-1.08758	1.08758	0.00101419	0.00126793	30	P09972	ALDOC	Fructose-bisphosphate aldolase C	ALDOC_HUMAN	39	-52.9451	0.470549	N	S
X / S	Q9UF11	Q9UF11	1.28976	1.28976	0.00101551	0.00126862	27	Q9UF11	PLEKHB1	Pleckstrin homology domain-containing family B member 1	PKHB1_HUMAN	6	144.487	2.44487	X	S
X / S	Q9Y6N6	Q9Y6N6	1.49176	1.49176	0.00102445	0.00127719	26	Q9Y6N6	LAMC3	Laminin subunit gamma-3	LAMC3_HUMAN	16	181.232	2.81232	X	S
N / S	Q9BW91	Q9BW91	1.59362	1.59362	0.0010313	0.00128378	30	Q9BW91	NUDT9	ADP-ribose pyrophosphatase, mitochondrial	NUDT9_HUMAN	11	201.806	3.01806	N	S
N / S	P01876	P01876	1.52835	1.52835	0.00103309	0.00128568	30	P01876	IGHA1	Immunoglobulin heavy constant alpha 1	IGHA1_HUMAN	11	188.455	2.88455	N	S
X / S	Q96IW7	Q96IW7	-1.17527	1.17527	0.00103732	0.00128931	25	Q96IW7	SEC22A	Vesicle-trafficking protein SEC22a	SC22A_HUMAN	4	-55.7199	0.442801	X	S
N / S	P29972	P29972	1.98619	1.98619	0.00103763	0.00128937	30	P29972	AQP1	Aquaporin-1	AQP1_HUMAN	5	296.189	3.96189	N	S
X / S	A6NKD9	A6NKD9	-1.60622	1.60622	0.00104348	0.00129566	27	A6NKD9	CCDC85C	Coiled-coil domain-containing protein 85C	CC85C_HUMAN	8	-67.1543	0.328457	X	S
N / S	Q9BVM2	Q9BVM2	-1.24384	1.24384	0.00104836	0.00130041	30	Q9BVM2	DPCD	Protein DPCD	DPCD_HUMAN	14	-57.7753	0.422247	N	S
N / S	Q7Z7G0	Q7Z7G0	2.03344	2.03344	0.00104889	0.00130074	30	Q7Z7G0	ABI3BP	Target of Nesh-SH3	TARSH_HUMAN	21	309.38	4.0938	N	S
N / S	O14791	O14791	2.36626	2.36626	0.00105115	0.00130223	30	O14791	APOL1	Apolipoprotein L1	APOL1_HUMAN	9	415.602	5.15602	N	S
X / S	P06865	P06865	-1.17431	1.17431	0.00105312	0.00130434	28	P06865	HEXA	Beta-hexosaminidase subunit alpha	HEXA_HUMAN	18	-55.6904	0.443096	X	S
X / S	Q14566	Q14566	-2.09545	2.09545	0.00106066	0.00131236	26	Q14566	MCM6	DNA replication licensing factor MCM6	MCM6_HUMAN	14	-76.6005	0.233995	X	S
X / S	Q9Y618	Q9Y618	-1.26393	1.26393	0.00106357	0.00131497	18	Q9Y618	NCOR2	Nuclear receptor corepressor 2	NCOR2_HUMAN	9	-58.3593	0.416407	X	S
X / S	C9J069	C9J069	-1.60201	1.60201	0.00106697	0.00131884	28	C9J069	AJM1	Apical junction component 1 homolog	AJM1_HUMAN	27	-67.0582	0.329418	X	S
X / S	Q49A26	Q49A26	-1.24688	1.24688	0.00107264	0.00132452	28	Q49A26	GLYR1	Cytokine-like nuclear factor N-PAC	GLYR1_HUMAN	19	-57.8642	0.421358	X	S
X / S	Q9UHG2	Q9UHG2	-1.45722	1.45722	0.00107583	0.00132779	27	Q9UHG2	PCSK1N	ProSAAS	PCS1N_HUMAN	8	-63.5807	0.364193	X	S
X / S	Q9UQB3	Q9UQB3	2.10645	2.10645	0.00108387	0.00133503	28	Q9UQB3	CTNND2	Catenin delta-2	CTND2_HUMAN	45	330.63	4.3063	X	S
X / S	Q9Y6N5	Q9Y6N5	-1.24632	1.24632	0.00108832	0.00133952	28	Q9Y6N5	SQOR	Sulfide:quinone oxidoreductase, mitochondrial	SQOR_HUMAN	28	-57.8478	0.421522	X	S
X / S	Q6P1Q0	Q6P1Q0	-1.21668	1.21668	0.00108989	0.00134111	28	Q6P1Q0	LETMD1	LETM1 domain-containing protein 1	LTMD1_HUMAN	8	-56.9727	0.430273	X	S
N / S	A1L0T0	A1L0T0	1.59674	1.59674	0.00109841	0.00134991	30	A1L0T0	ILVBL	2-hydroxyacyl-CoA lyase 2	HACL2_HUMAN	27	202.459	3.02459	N	S
N / S	Q15262	Q15262	2.23433	2.23433	0.00110374	0.00135545	27	Q15262	PTPRK	Receptor-type tyrosine-protein phosphatase kappa	PTPRK_HUMAN	13	370.545	4.70545	N	S
X / S	Q8NDM7	Q8NDM7	1.53735	1.53735	0.00111823	0.00137084	28	Q8NDM7	CFAP43	Cilia- and flagella-associated protein 43	CFA43_HUMAN	2	190.26	2.9026	X	S
N / S	Q13740	Q13740	1.73869	1.73869	0.00112137	0.00137401	30	Q13740	ALCAM	CD166 antigen	CD166_HUMAN	26	233.732	3.33732	N	S
X / S	Q9Y6N1	Q9Y6N1	-1.29615	1.29615	0.00112345	0.00137587	19	Q9Y6N1	COX11	Cytochrome c oxidase assembly protein COX11, mitochondrial	COX11_HUMAN	3	-59.2789	0.407211	X	S
N / S	Q92834	Q92834	-1.07442	1.07442	0.00113665	0.00139031	23	Q92834	RPGR	X-linked retinitis pigmentosa GTPase regulator	RPGR_HUMAN	14	-52.5139	0.474861	N	S
N / S	P24821	P24821	1.11193	1.11193	0.00116021	0.00141404	30	P24821	TNC	Tenascin	TENA_HUMAN	106	116.135	2.16135	N	S
N / S	P36980	P36980	1.44922	1.44922	0.00116065	0.00141404	20	P36980	CFHR2	Complement factor H-related protein 2	FHR2_HUMAN	3	173.06	2.7306	N	S
N / S	P01700	P01700	1.62128	1.62128	0.00116962	0.00142356	30	P01700	IGLV1-47	Immunoglobulin lambda variable 1-47	LV147_HUMAN	2	207.647	3.07647	N	S
X / S	Q8N1F8	Q8N1F8	-1.34716	1.34716	0.00117216	0.0014263	27	Q8N1F8	STK11IP	Serine/threonine-protein kinase 11-interacting protein	S11IP_HUMAN	16	-60.6936	0.393064	X	S
X / S	O94842	O94842	-1.62844	1.62844	0.00118013	0.00143422	19	O94842	TOX4	TOX high mobility group box family member 4	TOX4_HUMAN	5	-67.6563	0.323437	X	S
N / S	Q8ND90	Q8ND90	-1.87606	1.87606	0.00118503	0.00143841	28	Q8ND90	PNMA1	Paraneoplastic antigen Ma1	PNMA1_HUMAN	14	-72.7573	0.272427	N	S
N / S	Q9HB40	Q9HB40	-1.02246	1.02246	0.00118575	0.00143892	30	Q9HB40	SCPEP1	Retinoid-inducible serine carboxypeptidase	RISC_HUMAN	12	-50.7725	0.492275	N	S
N / S	A0A075B6K5	A0A075B6K5	1.90117	1.90117	0.00119904	0.00145362	30	A0A075B6K5	IGLV3-9	Immunoglobulin lambda variable 3-9	LV39_HUMAN	3	273.517	3.73517	N	S
N / S	P32418	P32418	3.17247	3.17247	0.00120942	0.00146512	30	P32418	SLC8A1	Sodium/calcium exchanger 1	NAC1_HUMAN	9	801.586	9.01586	N	S
X / S	P32241	P32241	-1.21071	1.21071	0.0012106	0.00146582	28	P32241	VIPR1	Vasoactive intestinal polypeptide receptor 1	VIPR1_HUMAN	1	-56.7944	0.432056	X	S
N / S	Q9NZ56	Q9NZ56	-1.08686	1.08686	0.00121889	0.00147478	22	Q9NZ56	FMN2	Formin-2	FMN2_HUMAN	18	-52.9214	0.470786	N	S
X / S	Q9NQ48	Q9NQ48	-1.08573	1.08573	0.00122142	0.00147675	28	Q9NQ48	LZTFL1	Leucine zipper transcription factor-like protein 1	LZTL1_HUMAN	16	-52.8846	0.471154	X	S
X / S	Q9BT17	Q9BT17	-1.28924	1.28924	0.0012243	0.00147986	17	Q9BT17	MTG1	Mitochondrial ribosome-associated GTPase 1	MTG1_HUMAN	4	-59.0834	0.409166	X	S
N / S	P01024	P01024	2.01351	2.01351	0.00122524	0.00148063	30	P01024	C3	Complement C3	CO3_HUMAN	133	303.764	4.03764	N	S
X / S	Q9NX05	Q9NX05	-1.65314	1.65314	0.00122613	0.00148098	28	Q9NX05	FAM120C	Constitutive coactivator of PPAR-gamma-like protein 2	F120C_HUMAN	34	-68.2053	0.317947	X	S
N / S	Q9UP38	Q9UP38	2.2405	2.2405	0.00122668	0.00148129	18	Q9UP38	FZD1	Frizzled-1	FZD1_HUMAN	1	372.561	4.72561	N	S
X / S	P08572	P08572	1.01693	1.01693	0.00123018	0.00148515	28	P08572	COL4A2	Collagen alpha-2(IV) chain	CO4A2_HUMAN	10	102.361	2.02361	X	S
X / S	O95741	O95741	1.32856	1.32856	0.00123419	0.00148963	27	O95741	CPNE6	Copine-6	CPNE6_HUMAN	34	151.152	2.51152	X	S
X / S	Q9BPU9	Q9BPU9	-1.12424	1.12424	0.00123504	0.00149028	22	Q9BPU9	B9D2	B9 domain-containing protein 2	B9D2_HUMAN	5	-54.1257	0.458743	X	S
X / S	Q14142	Q14142	1.42068	1.42068	0.00123663	0.00149184	24	Q14142	TRIM14	Tripartite motif-containing protein 14	TRI14_HUMAN	11	167.711	2.67711	X	S
X / S	Q86UF1	Q86UF1	1.2574	1.2574	0.00123819	0.00149284	28	Q86UF1	TSPAN33	Tetraspanin-33	TSN33_HUMAN	4	139.065	2.39065	X	S
X / S	P98082	P98082	-1.47609	1.47609	0.00124518	0.00149958	28	P98082	DAB2	Disabled homolog 2	DAB2_HUMAN	6	-64.0539	0.359461	X	S
N / S	P02749	P02749	1.51515	1.51515	0.00124559	0.00149971	30	P02749	APOH	Beta-2-glycoprotein 1	APOH_HUMAN	17	185.829	2.85829	N	S
X / S	Q8N4S7	Q8N4S7	1.3805	1.3805	0.00124643	0.00149999	22	Q8N4S7	PAQR4	Progestin and adipoQ receptor family member 4	PAQR4_HUMAN	6	160.358	2.60358	X	S
X / S	Q16851	Q16851	-1.21677	1.21677	0.00125894	0.0015143	28	Q16851	UGP2	UTP--glucose-1-phosphate uridylyltransferase	UGPA_HUMAN	33	-56.9754	0.430246	X	S
N / S	P49006	P49006	-2.02337	2.02337	0.00126215	0.00151778	30	P49006	MARCKSL1	MARCKS-related protein	MRP_HUMAN	5	-75.4017	0.245983	N	S
N / S	P26927	P26927	1.32165	1.32165	0.00126494	0.00152078	30	P26927	MST1	Hepatocyte growth factor-like protein	HGFL_HUMAN	12	149.952	2.49952	N	S
N / S	Q86TV6	Q86TV6	-1.12987	1.12987	0.00126822	0.00152434	30	Q86TV6	TTC7B	Tetratricopeptide repeat protein 7B	TTC7B_HUMAN	14	-54.3042	0.456958	N	S
X / S	Q9BTU6	Q9BTU6	-1.27388	1.27388	0.00127201	0.00152741	13	Q9BTU6	PI4K2A	Phosphatidylinositol 4-kinase type 2-alpha	P4K2A_HUMAN	9	-58.6455	0.413545	X	S
N / S	Q96LT7	Q96LT7	-1.25611	1.25611	0.00127818	0.00153369	16	Q96LT7	C9orf72	Guanine nucleotide exchange factor C9orf72	CI072_HUMAN	3	-58.1328	0.418672	N	S
X / S	Q14324;Q14896	Q14324;Q14896	2.26683	2.26683	0.00128015	0.00153531	28	Q14324;Q14896	MYBPC2;MYBPC3	Myosin-binding protein C, fast-type;Myosin-binding protein C, cardiac-type	MYPC2_HUMAN;MYPC3_HUMAN	1	381.264	4.81264	X	S
X / S	O60245	O60245	-2.39808	2.39808	0.00128312	0.00153774	14	O60245	PCDH7	Protocadherin-7	PCDH7_HUMAN	6	-81.0283	0.189717	X	S
N / S	Q01415	Q01415	1.3871	1.3871	0.00129102	0.0015457	27	Q01415	GALK2	N-acetylgalactosamine kinase	GALK2_HUMAN	2	161.552	2.61552	N	S
N / S	Q15063	Q15063	3.37373	3.37373	0.00130372	0.00155845	30	Q15063	POSTN	Periostin	POSTN_HUMAN	48	936.561	10.3656	N	S
X / S	Q8NG27	Q8NG27	-1.36442	1.36442	0.00130715	0.0015616	28	Q8NG27	PJA1	E3 ubiquitin-protein ligase Praja-1	PJA1_HUMAN	15	-61.161	0.38839	X	S
N / S	Q5VU97	Q5VU97	-1.36534	1.36534	0.00131804	0.00157118	20	Q5VU97	CACHD1	VWFA and cache domain-containing protein 1	CAHD1_HUMAN	16	-61.1858	0.388142	N	S
[truncated: 1,110 more rows]
