# Supplementary material for: Multi-omics analysis delineates molecular signatures of spinal ependymal tumor
Source: Cell Oncol (Dordr). 2025 Oct 29;48(6):1987–2000. doi: 10.1007/s13402-025-01122-0 (PMC12698791; doi:10.1007/s13402-025-01122-0)
Supplement: Supplementary file 5 — Supplementary Material 5 [file 13402_2025_1122_MOESM5_ESM.zip › μû░σó₧ΘÖäΣ╗╢/Protein/DIA_candidates_FC2_MPE_ref.xlsx]

## Sheet: 20230601_WXY_CA_DIA_candidates_
Comparison (group1/group2)	Group	ProteinGroups	AVG Log2 Ratio	Absolute AVG Log2 Ratio	Pvalue	Qvalue	# of Ratios	UniProtIds	Genes	ProteinDescriptions	ProteinNames	# Unique Total Peptides	% Change	Ratio	Condition Numerator	Condition Denominator
X / N	Q08357	Q08357	2.28689	2.28689	2.69722e-18	1.35185e-14	23	Q08357	SLC20A2	Sodium-dependent phosphate transporter 2	S20A2_HUMAN	7	388.003	4.88003	X	N
X / N	Q9UBX5	Q9UBX5	-3.17781	3.17781	2.21792e-17	5.5581e-14	25	Q9UBX5	FBLN5	Fibulin-5	FBLN5_HUMAN	21	-88.9494	0.110506	X	N
X / N	O94919	O94919	3.59904	3.59904	5.67825e-17	9.48646e-14	26	O94919	ENDOD1	Endonuclease domain-containing 1 protein	ENDD1_HUMAN	18	1111.77	12.1177	X	N
X / N	Q9UHQ9	Q9UHQ9	1.26552	1.26552	7.57143e-16	9.487e-13	26	Q9UHQ9	CYB5R1	NADH-cytochrome b5 reductase 1	NB5R1_HUMAN	23	140.414	2.40414	X	N
S / N	Q765P7	Q765P7	2.5955	2.5955	1.10218e-15	1.10482e-12	29	Q765P7	MTSS2	Protein MTSS 2	MTSS2_HUMAN	22	504.4	6.044	S	N
S / N	Q9UH03	Q9UH03	2.62343	2.62343	2.05248e-15	1.7145e-12	28	Q9UH03	SEPTIN3	Neuronal-specific septin-3	SEPT3_HUMAN	16	516.213	6.16213	S	N
X / N	P12814	P12814	-1.75597	1.75597	2.34453e-14	1.67868e-11	26	P12814	ACTN1	Alpha-actinin-1	ACTN1_HUMAN	66	-70.3925	0.296075	X	N
S / N	O43592	O43592	1.12934	1.12934	3.20023e-14	2.00494e-11	30	O43592	XPOT	Exportin-T	XPOT_HUMAN	26	118.758	2.18758	S	N
X / N	Q8NAF0	Q8NAF0	-1.75835	1.75835	1.07578e-13	5.99091e-11	26	Q8NAF0	ZNF579	Zinc finger protein 579	ZN579_HUMAN	5	-70.4414	0.295586	X	N
S / N	P17302	P17302	2.99568	2.99568	1.36083e-13	6.82046e-11	29	P17302	GJA1	Gap junction alpha-1 protein	CXA1_HUMAN	27	697.606	7.97606	S	N
X / N	Q8NF99	Q8NF99	-2.4987	2.4987	2.41942e-13	1.10238e-10	23	Q8NF99	ZNF397	Zinc finger protein 397	ZN397_HUMAN	3	-82.3065	0.176935	X	N
X / N	P54652	P54652	2.24717	2.24717	3.65938e-13	1.43213e-10	26	P54652	HSPA2	Heat shock-related 70 kDa protein 2	HSP72_HUMAN	42	374.75	4.7475	X	N
S / N	Q9UK22	Q9UK22	3.04766	3.04766	3.71463e-13	1.43213e-10	27	Q9UK22	FBXO2	F-box only protein 2	FBX2_HUMAN	19	726.867	8.26867	S	N
X / N	O00151	O00151	-3.94888	3.94888	9.91502e-13	3.11011e-10	26	O00151	PDLIM1	PDZ and LIM domain protein 1	PDLI1_HUMAN	23	-93.5246	0.0647545	X	N
X / N	Q9P2B2	Q9P2B2	1.39685	1.39685	9.92431e-13	3.11011e-10	26	Q9P2B2	PTGFRN	Prostaglandin F2 receptor negative regulator	FPRP_HUMAN	30	163.327	2.63327	X	N
X / N	Q9UIG0	Q9UIG0	-1.20223	1.20223	9.92852e-13	3.11011e-10	26	Q9UIG0	BAZ1B	Tyrosine-protein kinase BAZ1B	BAZ1B_HUMAN	50	-56.5397	0.434603	X	N
X / N	O95741	O95741	5.75258	5.75258	1.28943e-12	3.40137e-10	18	O95741	CPNE6	Copine-6	CPNE6_HUMAN	34	5291.36	53.9136	X	N
S / N	P27701	P27701	1.65363	1.65363	1.24765e-12	3.40137e-10	25	P27701	CD82	CD82 antigen	CD82_HUMAN	5	214.625	3.14625	S	N
S / N	Q9UPY6	Q9UPY6	1.66267	1.66267	1.24622e-12	3.40137e-10	28	Q9UPY6	WASF3	Actin-binding protein WASF3	WASF3_HUMAN	9	216.603	3.16603	S	N
S / N	P04271	P04271	2.73727	2.73727	1.8649e-12	4.67344e-10	30	P04271	S100B	Protein S100-B	S100B_HUMAN	6	566.807	6.66807	S	N
X / N	O15484	O15484	2.17837	2.17837	2.4417e-12	5.56263e-10	24	O15484	CAPN5	Calpain-5	CAN5_HUMAN	27	352.642	4.52642	X	N
X / N	Q99996	Q99996	-1.08545	1.08545	2.33369e-12	5.56263e-10	26	Q99996	AKAP9	A-kinase anchor protein 9	AKAP9_HUMAN	70	-52.8756	0.471244	X	N
X / N	P49189	P49189	1.77879	1.77879	2.74222e-12	5.72666e-10	26	P49189	ALDH9A1	4-trimethylaminobutyraldehyde dehydrogenase	AL9A1_HUMAN	34	243.138	3.43138	X	N
S / N	P78330	P78330	1.2557	1.2557	2.66605e-12	5.72666e-10	30	P78330	PSPH	Phosphoserine phosphatase	SERB_HUMAN	10	138.783	2.38783	S	N
S / N	Q13884	Q13884	2.21618	2.21618	5.99496e-12	1.11284e-09	28	Q13884	SNTB1	Beta-1-syntrophin	SNTB1_HUMAN	29	364.663	4.64663	S	N
X / N	P42765	P42765	1.18433	1.18433	6.34289e-12	1.11822e-09	26	P42765	ACAA2	3-ketoacyl-CoA thiolase, mitochondrial	THIM_HUMAN	25	127.257	2.27257	X	N
S / N	Q8N2F6	Q8N2F6	1.42483	1.42483	6.47012e-12	1.11822e-09	30	Q8N2F6	ARMC10	Armadillo repeat-containing protein 10	ARM10_HUMAN	11	168.483	2.68483	S	N
X / N	O43707	O43707	-1.0345	1.0345	7.0379e-12	1.1758e-09	26	O43707	ACTN4	Alpha-actinin-4	ACTN4_HUMAN	46	-51.1816	0.488184	X	N
X / N	Q8IYI6	Q8IYI6	1.13485	1.13485	7.81589e-12	1.26365e-09	26	Q8IYI6	EXOC8	Exocyst complex component 8	EXOC8_HUMAN	19	119.596	2.19596	X	N
X / N	Q15029	Q15029	-1.31279	1.31279	8.31242e-12	1.30193e-09	26	Q15029	EFTUD2	116 kDa U5 small nuclear ribonucleoprotein component	U5S1_HUMAN	48	-59.7459	0.402541	X	N
X / N	P04062	P04062	-1.63489	1.63489	1.10572e-11	1.62996e-09	26	P04062	GBA1	Lysosomal acid glucosylceramidase	GBA1_HUMAN	19	-67.8005	0.321995	X	N
S / N	P28907	P28907	3.54072	3.54072	1.08455e-11	1.62996e-09	20	P28907	CD38	ADP-ribosyl cyclase/cyclic ADP-ribose hydrolase 1	CD38_HUMAN	17	1063.76	11.6376	S	N
S / N	O95990	O95990	1.92232	1.92232	1.42448e-11	1.9832e-09	14	O95990	FAM107A	Actin-associated protein FAM107A	F107A_HUMAN	12	279.033	3.79033	S	N
S / N	Q8WXE9	Q8WXE9	2.41968	2.41968	1.89685e-11	2.56946e-09	26	Q8WXE9	STON2	Stonin-2	STON2_HUMAN	21	435.052	5.35052	S	N
X / N	P35270	P35270	1.91825	1.91825	2.09976e-11	2.76947e-09	26	P35270	SPR	Sepiapterin reductase	SPRE_HUMAN	15	277.965	3.77965	X	N
S / N	O15484	O15484	1.78774	1.78774	2.78663e-11	3.37996e-09	28	O15484	CAPN5	Calpain-5	CAN5_HUMAN	27	245.274	3.45274	S	N
X / N	P30038	P30038	1.31521	1.31521	2.83236e-11	3.37996e-09	26	P30038	ALDH4A1	Delta-1-pyrroline-5-carboxylate dehydrogenase, mitochondrial	AL4A1_HUMAN	31	148.838	2.48838	X	N
X / N	Q2M389	Q2M389	1.83002	1.83002	3.32801e-11	3.87907e-09	26	Q2M389	WASHC4	WASH complex subunit 4	WASC4_HUMAN	19	255.542	3.55542	X	N
S / N	P21695	P21695	2.032	2.032	3.75848e-11	4.10393e-09	30	P21695	GPD1	Glycerol-3-phosphate dehydrogenase [NAD(+)], cytoplasmic	GPDA_HUMAN	28	308.971	4.08971	S	N
S / N	P54652	P54652	1.91643	1.91643	3.88054e-11	4.13814e-09	30	P54652	HSPA2	Heat shock-related 70 kDa protein 2	HSP72_HUMAN	42	277.487	3.77487	S	N
X / N	O43772	O43772	1.23982	1.23982	4.31909e-11	4.32946e-09	26	O43772	SLC25A20	Mitochondrial carnitine/acylcarnitine carrier protein	MCAT_HUMAN	17	136.168	2.36168	X	N
X / N	P46940	P46940	-1.41135	1.41135	4.24082e-11	4.32946e-09	26	P46940	IQGAP1	Ras GTPase-activating-like protein IQGAP1	IQGA1_HUMAN	96	-62.404	0.37596	X	N
S / N	Q9ULN7	Q9ULN7	1.65144	1.65144	4.27515e-11	4.32946e-09	26	Q9ULN7	PNMA8B	Paraneoplastic antigen-like protein 8B	PNM8B_HUMAN	2	214.146	3.14146	S	N
X / N	Q8TEF2	Q8TEF2	1.24603	1.24603	4.98342e-11	4.89743e-09	24	Q8TEF2	C10orf105	Uncharacterized protein C10orf105	CJ105_HUMAN	3	137.189	2.37189	X	N
X / N	P55087	P55087	6.1152	6.1152	5.28709e-11	4.99979e-09	23	P55087	AQP4	Aquaporin-4	AQP4_HUMAN	11	6831.99	69.3199	X	N
X / N	Q9UDR5	Q9UDR5	1.03102	1.03102	5.19e-11	4.99979e-09	26	Q9UDR5	AASS	Alpha-aminoadipic semialdehyde synthase, mitochondrial	AASS_HUMAN	39	104.347	2.04347	X	N
X / N	P51610	P51610	-1.32603	1.32603	5.46792e-11	5.07347e-09	26	P51610	HCFC1	Host cell factor 1	HCFC1_HUMAN	44	-60.1135	0.398865	X	N
S / N	Q9HAV0	Q9HAV0	1.54103	1.54103	5.56745e-11	5.07347e-09	30	Q9HAV0	GNB4	Guanine nucleotide-binding protein subunit beta-4	GBB4_HUMAN	9	191.002	2.91002	S	N
X / N	P26232	P26232	2.03432	2.03432	5.822e-11	5.09135e-09	26	P26232	CTNNA2	Catenin alpha-2	CTNA2_HUMAN	48	309.63	4.0963	X	N
S / N	Q9NZR1	Q9NZR1	2.25378	2.25378	5.78941e-11	5.09135e-09	30	Q9NZR1	TMOD2	Tropomodulin-2	TMOD2_HUMAN	16	376.93	4.7693	S	N
X / N	Q13586	Q13586	-1.65259	1.65259	6.53566e-11	5.36995e-09	26	Q13586	STIM1	Stromal interaction molecule 1	STIM1_HUMAN	25	-68.1932	0.318068	X	N
X / N	Q13185	Q13185	-1.33822	1.33822	6.90382e-11	5.58096e-09	26	Q13185	CBX3	Chromobox protein homolog 3	CBX3_HUMAN	6	-60.4493	0.395507	X	N
X / N	P04899	P04899	1.49205	1.49205	7.53192e-11	5.99206e-09	26	P04899	GNAI2	Guanine nucleotide-binding protein G(i) subunit alpha-2	GNAI2_HUMAN	24	181.288	2.81288	X	N
X / N	O14653	O14653	-1.23404	1.23404	8.01154e-11	6.17751e-09	26	O14653	GOSR2	Golgi SNAP receptor complex member 2	GOSR2_HUMAN	10	-57.4875	0.425125	X	N
S / N	O75146	O75146	1.80854	1.80854	8.51468e-11	6.36949e-09	29	O75146	HIP1R	Huntingtin-interacting protein 1-related protein	HIP1R_HUMAN	48	250.287	3.50287	S	N
X / N	Q8WXE9	Q8WXE9	2.92304	2.92304	9.45806e-11	6.97115e-09	22	Q8WXE9	STON2	Stonin-2	STON2_HUMAN	21	658.441	7.58441	X	N
S / N	P51674	P51674	3.10974	3.10974	1.10465e-10	7.90928e-09	28	P51674	GPM6A	Neuronal membrane glycoprotein M6-a	GPM6A_HUMAN	10	763.228	8.63228	S	N
S / N	Q9NP74	Q9NP74	1.72356	1.72356	1.2097e-10	8.42084e-09	25	Q9NP74	PALMD	Palmdelphin	PALMD_HUMAN	14	230.251	3.30251	S	N
X / N	Q8NFC6	Q8NFC6	-1.5389	1.5389	1.34725e-10	9.24989e-09	24	Q8NFC6	BOD1L1	Biorientation of chromosomes in cell division protein 1-like 1	BD1L1_HUMAN	16	-65.5852	0.344148	X	N
X / N	O75367	O75367	-1.23134	1.23134	1.47689e-10	9.62685e-09	26	O75367	MACROH2A1	Core histone macro-H2A.1	H2AY_HUMAN	19	-57.4079	0.425921	X	N
S / N	O94919	O94919	2.44317	2.44317	1.49949e-10	9.62685e-09	30	O94919	ENDOD1	Endonuclease domain-containing 1 protein	ENDD1_HUMAN	18	443.837	5.43837	S	N
S / N	P27144	P27144	3.62826	3.62826	1.47127e-10	9.62685e-09	28	P27144	AK4	Adenylate kinase 4, mitochondrial	KAD4_HUMAN	18	1136.56	12.3656	S	N
X / N	Q93009	Q93009	-1.31192	1.31192	1.45862e-10	9.62685e-09	26	Q93009	USP7	Ubiquitin carboxyl-terminal hydrolase 7	UBP7_HUMAN	55	-59.7215	0.402785	X	N
S / N	Q96T76	Q96T76	-1.27361	1.27361	1.5174e-10	9.62685e-09	30	Q96T76	MMS19	MMS19 nucleotide excision repair protein homolog	MMS19_HUMAN	29	-58.6377	0.413623	S	N
S / N	Q9UQ03	Q9UQ03	1.72615	1.72615	1.48234e-10	9.62685e-09	30	Q9UQ03	CORO2B	Coronin-2B	COR2B_HUMAN	24	230.844	3.30844	S	N
S / N	P55087	P55087	4.93878	4.93878	1.606e-10	9.9374e-09	27	P55087	AQP4	Aquaporin-4	AQP4_HUMAN	11	2967.06	30.6706	S	N
X / N	Q8NCM8	Q8NCM8	-1.51973	1.51973	1.59205e-10	9.9374e-09	26	Q8NCM8	DYNC2H1	Cytoplasmic dynein 2 heavy chain 1	DYHC2_HUMAN	131	-65.1249	0.348751	X	N
S / N	Q14315	Q14315	1.48124	1.48124	1.75324e-10	1.07162e-08	30	Q14315	FLNC	Filamin-C	FLNC_HUMAN	179	179.189	2.79189	S	N
S / N	Q8N7J2	Q8N7J2	2.13969	2.13969	2.13254e-10	1.27242e-08	26	Q8N7J2	AMER2	APC membrane recruitment protein 2	AMER2_HUMAN	21	340.668	4.40668	S	N
X / N	Q9NZM1	Q9NZM1	-2.00503	2.00503	2.17351e-10	1.28161e-08	26	Q9NZM1	MYOF	Myoferlin	MYOF_HUMAN	85	-75.0869	0.249131	X	N
S / N	P08195	P08195	2.73128	2.73128	2.65213e-10	1.54564e-08	30	P08195	SLC3A2	4F2 cell-surface antigen heavy chain	4F2_HUMAN	28	564.044	6.64044	S	N
X / N	O75369	O75369	-1.62553	1.62553	2.86916e-10	1.63411e-08	26	O75369	FLNB	Filamin-B	FLNB_HUMAN	152	-67.5909	0.324091	X	N
S / N	O75190	O75190	1.3361	1.3361	2.97191e-10	1.63683e-08	30	O75190	DNAJB6	DnaJ homolog subfamily B member 6	DNJB6_HUMAN	8	152.469	2.52469	S	N
S / N	P26232	P26232	1.63305	1.63305	2.96608e-10	1.63683e-08	30	P26232	CTNNA2	Catenin alpha-2	CTNA2_HUMAN	48	210.169	3.10169	S	N
X / N	Q9BZC7	Q9BZC7	1.57736	1.57736	2.93483e-10	1.63683e-08	22	Q9BZC7	ABCA2	ATP-binding cassette sub-family A member 2	ABCA2_HUMAN	27	198.424	2.98424	X	N
S / N	Q8TEA8	Q8TEA8	1.31608	1.31608	3.1051e-10	1.67341e-08	30	Q8TEA8	DTD1	D-aminoacyl-tRNA deacylase 1	DTD1_HUMAN	10	148.989	2.48989	S	N
X / N	P28838	P28838	1.5106	1.5106	3.22743e-10	1.70272e-08	26	P28838	LAP3	Cytosol aminopeptidase	AMPL_HUMAN	33	184.928	2.84928	X	N
X / N	Q06830	Q06830	2.41181	2.41181	3.20641e-10	1.70272e-08	26	Q06830	PRDX1	Peroxiredoxin-1	PRDX1_HUMAN	26	432.142	5.32142	X	N
X / N	Q8NEU8	Q8NEU8	1.08526	1.08526	3.31121e-10	1.72873e-08	26	Q8NEU8	APPL2	DCC-interacting protein 13-beta	DP13B_HUMAN	28	112.176	2.12176	X	N
X / N	Q14204	Q14204	1.04617	1.04617	3.40009e-10	1.75683e-08	26	Q14204	DYNC1H1	Cytoplasmic dynein 1 heavy chain 1	DYHC1_HUMAN	289	106.503	2.06503	X	N
S / N	O94819	O94819	2.97307	2.97307	3.64344e-10	1.82609e-08	30	O94819	KBTBD11	Kelch repeat and BTB domain-containing protein 11	KBTBB_HUMAN	29	685.204	7.85204	S	N
S / N	P31323	P31323	1.35405	1.35405	3.89259e-10	1.90485e-08	30	P31323	PRKAR2B	cAMP-dependent protein kinase type II-beta regulatory subunit	KAP3_HUMAN	14	155.63	2.5563	S	N
X / N	Q9NPE3	Q9NPE3	-1.58907	1.58907	3.9146e-10	1.90485e-08	25	Q9NPE3	NOP10	H/ACA ribonucleoprotein complex subunit 3	NOP10_HUMAN	5	-66.7613	0.332387	X	N
X / N	Q9P246	Q9P246	-2.15831	2.15831	3.99571e-10	1.92562e-08	26	Q9P246	STIM2	Stromal interaction molecule 2	STIM2_HUMAN	9	-77.5981	0.224019	X	N
S / N	P36871	P36871	-1.15066	1.15066	4.04754e-10	1.93025e-08	30	P36871	PGM1	Phosphoglucomutase-1	PGM1_HUMAN	43	-54.9582	0.450418	S	N
X / N	P58107	P58107	-2.05509	2.05509	4.08233e-10	1.93025e-08	26	P58107	EPPK1	Epiplakin	EPIPL_HUMAN	112	-75.9366	0.240634	X	N
X / N	O43660	O43660	-1.0176	1.0176	4.67664e-10	2.17031e-08	26	O43660	PLRG1	Pleiotropic regulator 1	PLRG1_HUMAN	14	-50.6064	0.493936	X	N
X / N	P48681	P48681	2.30044	2.30044	4.74855e-10	2.17193e-08	26	P48681	NES	Nestin	NEST_HUMAN	77	392.609	4.92609	X	N
S / N	O95817	O95817	1.01185	1.01185	4.8875e-10	2.18716e-08	30	O95817	BAG3	BAG family molecular chaperone regulator 3	BAG3_HUMAN	33	101.65	2.0165	S	N
X / N	Q9H1B7	Q9H1B7	-1.42282	1.42282	4.85105e-10	2.18716e-08	26	Q9H1B7	IRF2BPL	Probable E3 ubiquitin-protein ligase IRF2BPL	I2BPL_HUMAN	16	-62.7018	0.372982	X	N
X / N	P10114	P10114	2.05832	2.05832	5.38494e-10	2.36748e-08	26	P10114	RAP2A	Ras-related protein Rap-2a	RAP2A_HUMAN	9	316.5	4.165	X	N
X / N	Q9UBG0	Q9UBG0	-3.56115	3.56115	5.364e-10	2.36748e-08	26	Q9UBG0	MRC2	C-type mannose receptor 2	MRC2_HUMAN	39	-91.528	0.0847204	X	N
X / N	P27701	P27701	3.99494	3.99494	5.70174e-10	2.46355e-08	21	P27701	CD82	CD82 antigen	CD82_HUMAN	5	1494.39	15.9439	X	N
S / N	Q9BPU6	Q9BPU6	1.20673	1.20673	6.08264e-10	2.60566e-08	28	Q9BPU6	DPYSL5	Dihydropyrimidinase-related protein 5	DPYL5_HUMAN	30	130.814	2.30814	S	N
X / N	Q13263	Q13263	-1.92923	1.92923	6.28989e-10	2.66291e-08	26	Q13263	TRIM28	Transcription intermediary factor 1-beta	TIF1B_HUMAN	33	-73.7431	0.262569	X	N
S / N	Q14185	Q14185	1.10197	1.10197	7.0981e-10	2.89377e-08	26	Q14185	DOCK1	Dedicator of cytokinesis protein 1	DOCK1_HUMAN	27	114.648	2.14648	S	N
X / N	Q9H0D6	Q9H0D6	-1.14755	1.14755	7.01282e-10	2.89377e-08	26	Q9H0D6	XRN2	5'-3' exoribonuclease 2	XRN2_HUMAN	37	-54.8608	0.451392	X	N
X / N	Q14CZ8	Q14CZ8	4.26943	4.26943	7.19394e-10	2.89553e-08	24	Q14CZ8	HEPACAM	Hepatocyte cell adhesion molecule	HECAM_HUMAN	16	1828.52	19.2852	X	N
X / N	Q15363	Q15363	-1.36236	1.36236	8.03895e-10	3.14775e-08	26	Q15363	TMED2	Transmembrane emp24 domain-containing protein 2	TMED2_HUMAN	5	-61.1054	0.388946	X	N
X / N	Q9HCC8	Q9HCC8	1.2749	1.2749	7.99048e-10	3.14775e-08	24	Q9HCC8	GDPD2	Glycerophosphoinositol inositolphosphodiesterase GDPD2	GDPD2_HUMAN	19	141.982	2.41982	X	N
S / N	O95741	O95741	4.42402	4.42402	8.35705e-10	3.23491e-08	21	O95741	CPNE6	Copine-6	CPNE6_HUMAN	34	2046.65	21.4665	S	N
X / N	Q9UKM9	Q9UKM9	-1.41296	1.41296	1.06027e-09	3.93636e-08	26	Q9UKM9	RALY	RNA-binding protein Raly	RALY_HUMAN	13	-62.4459	0.375541	X	N
S / N	Q9ULV4	Q9ULV4	1.26521	1.26521	1.11927e-09	4.12483e-08	30	Q9ULV4	CORO1C	Coronin-1C	COR1C_HUMAN	22	140.362	2.40362	S	N
X / N	P46100	P46100	-1.00195	1.00195	1.17346e-09	4.293e-08	26	P46100	ATRX	Transcriptional regulator ATRX	ATRX_HUMAN	34	-50.0675	0.499325	X	N
X / N	Q9UIJ7	Q9UIJ7	1.08894	1.08894	1.3463e-09	4.85444e-08	26	Q9UIJ7	AK3	GTP:AMP phosphotransferase AK3, mitochondrial	KAD3_HUMAN	20	112.717	2.12717	X	N
X / N	O15258	O15258	-1.17361	1.17361	1.39736e-09	4.92236e-08	26	O15258	RER1	Protein RER1	RER1_HUMAN	6	-55.669	0.44331	X	N
X / N	P06748	P06748	-1.31427	1.31427	1.40608e-09	4.92236e-08	26	P06748	NPM1	Nucleophosmin	NPM_HUMAN	15	-59.7871	0.402129	X	N
X / N	P09496	P09496	-1.21499	1.21499	1.39489e-09	4.92236e-08	26	P09496	CLTA	Clathrin light chain A	CLCA_HUMAN	7	-56.9225	0.430775	X	N
X / N	P61163	P61163	1.01967	1.01967	1.39018e-09	4.92236e-08	26	P61163	ACTR1A	Alpha-centractin	ACTZ_HUMAN	21	102.746	2.02746	X	N
X / N	Q9H3N1	Q9H3N1	1.15086	1.15086	1.41425e-09	4.92236e-08	26	Q9H3N1	TMX1	Thioredoxin-related transmembrane protein 1	TMX1_HUMAN	14	122.046	2.22046	X	N
X / N	P49593	P49593	1.58695	1.58695	1.42552e-09	4.92737e-08	26	P49593	PPM1F	Protein phosphatase 1F	PPM1F_HUMAN	16	200.415	3.00415	X	N
S / N	Q9BWD1	Q9BWD1	-1.36719	1.36719	1.50009e-09	5.14963e-08	30	Q9BWD1	ACAT2	Acetyl-CoA acetyltransferase, cytosolic	THIC_HUMAN	15	-61.2355	0.387645	S	N
S / N	P19367	P19367	1.10502	1.10502	1.57234e-09	5.3247e-08	30	P19367	HK1	Hexokinase-1	HXK1_HUMAN	49	115.102	2.15102	S	N
X / N	Q9ULV4	Q9ULV4	1.41956	1.41956	1.56607e-09	5.3247e-08	26	Q9ULV4	CORO1C	Coronin-1C	COR1C_HUMAN	22	167.504	2.67504	X	N
X / N	Q9UJ70	Q9UJ70	1.08166	1.08166	1.62313e-09	5.4598e-08	26	Q9UJ70	NAGK	N-acetyl-D-glucosamine kinase	NAGK_HUMAN	19	111.647	2.11647	X	N
S / N	P50995	P50995	1.10206	1.10206	1.68367e-09	5.62571e-08	30	P50995	ANXA11	Annexin A11	ANX11_HUMAN	22	114.66	2.1466	S	N
X / N	P27144	P27144	4.8421	4.8421	1.6965e-09	5.63103e-08	24	P27144	AK4	Adenylate kinase 4, mitochondrial	KAD4_HUMAN	18	2768.24	28.6824	X	N
S / N	Q13586	Q13586	-1.21915	1.21915	1.97123e-09	6.45738e-08	30	Q13586	STIM1	Stromal interaction molecule 1	STIM1_HUMAN	25	-57.0465	0.429535	S	N
X / N	Q9BZJ0	Q9BZJ0	-1.54117	1.54117	1.96916e-09	6.45738e-08	26	Q9BZJ0	CRNKL1	Crooked neck-like protein 1	CRNL1_HUMAN	12	-65.6393	0.343607	X	N
X / N	P51674	P51674	5.36098	5.36098	2.1885e-09	7.12258e-08	24	P51674	GPM6A	Neuronal membrane glycoprotein M6-a	GPM6A_HUMAN	10	4009.75	41.0975	X	N
X / N	P27361	P27361	1.39287	1.39287	2.22877e-09	7.20684e-08	26	P27361	MAPK3	Mitogen-activated protein kinase 3	MK03_HUMAN	17	162.6	2.626	X	N
X / N	P09382	P09382	2.63674	2.63674	2.30918e-09	7.41899e-08	26	P09382	LGALS1	Galectin-1	LEG1_HUMAN	13	521.926	6.21926	X	N
X / N	O75475	O75475	-1.5298	1.5298	2.42688e-09	7.74747e-08	26	O75475	PSIP1	PC4 and SFRS1-interacting protein	PSIP1_HUMAN	26	-65.3674	0.346326	X	N
X / N	P20962	P20962	-1.17482	1.17482	2.53624e-09	7.88016e-08	26	P20962	PTMS	Parathymosin	PTMS_HUMAN	2	-55.7061	0.442939	X	N
X / N	P53007	P53007	1.1898	1.1898	2.53423e-09	7.88016e-08	26	P53007	SLC25A1	Tricarboxylate transport protein, mitochondrial	TXTP_HUMAN	12	128.122	2.28122	X	N
X / N	Q8N3E9	Q8N3E9	1.26611	1.26611	2.54706e-09	7.88016e-08	26	Q8N3E9	PLCD3	1-phosphatidylinositol 4,5-bisphosphate phosphodiesterase delta-3	PLCD3_HUMAN	36	140.512	2.40512	X	N
X / N	Q9HAV0	Q9HAV0	1.77032	1.77032	2.51799e-09	7.88016e-08	26	Q9HAV0	GNB4	Guanine nucleotide-binding protein subunit beta-4	GBB4_HUMAN	9	241.13	3.4113	X	N
S / N	Q9P2B2	Q9P2B2	1.9703	1.9703	2.49587e-09	7.88016e-08	30	Q9P2B2	PTGFRN	Prostaglandin F2 receptor negative regulator	FPRP_HUMAN	30	291.849	3.91849	S	N
S / N	P52758	P52758	1.79295	1.79295	2.71728e-09	8.31768e-08	30	P52758	RIDA	2-iminobutanoate/2-iminopropanoate deaminase	RIDA_HUMAN	7	246.523	3.46523	S	N
S / N	Q08357	Q08357	2.40873	2.40873	2.73826e-09	8.31768e-08	27	Q08357	SLC20A2	Sodium-dependent phosphate transporter 2	S20A2_HUMAN	7	431.006	5.31006	S	N
X / N	Q8NE62	Q8NE62	2.37759	2.37759	2.73301e-09	8.31768e-08	21	Q8NE62	CHDH	Choline dehydrogenase, mitochondrial	CHDH_HUMAN	23	419.666	5.19666	X	N
S / N	Q9P246	Q9P246	-1.86712	1.86712	2.78304e-09	8.40277e-08	30	Q9P246	STIM2	Stromal interaction molecule 2	STIM2_HUMAN	9	-72.588	0.27412	S	N
S / N	Q9Y624	Q9Y624	1.301	1.301	2.87712e-09	8.58341e-08	29	Q9Y624	F11R	Junctional adhesion molecule A	JAM1_HUMAN	10	146.4	2.464	S	N
S / N	Q9BWM7	Q9BWM7	1.28303	1.28303	2.9141e-09	8.64228e-08	30	Q9BWM7	SFXN3	Sideroflexin-3	SFXN3_HUMAN	17	143.349	2.43349	S	N
S / N	Q9UM54	Q9UM54	1.6337	1.6337	2.93691e-09	8.6587e-08	30	Q9UM54	MYO6	Unconventional myosin-VI	MYO6_HUMAN	62	210.308	3.10308	S	N
X / N	Q96KP4	Q96KP4	1.49177	1.49177	3.07143e-09	9.00234e-08	26	Q96KP4	CNDP2	Cytosolic non-specific dipeptidase	CNDP2_HUMAN	34	181.234	2.81234	X	N
X / N	P46976	P46976	1.63949	1.63949	3.16938e-09	9.18203e-08	26	P46976	GYG1	Glycogenin-1	GLYG_HUMAN	13	211.556	3.11556	X	N
X / N	Q96JJ3	Q96JJ3	1.75655	1.75655	3.3655e-09	9.58404e-08	24	Q96JJ3	ELMO2	Engulfment and cell motility protein 2	ELMO2_HUMAN	18	237.89	3.3789	X	N
S / N	P14621	P14621	1.48253	1.48253	3.47828e-09	9.79389e-08	30	P14621	ACYP2	Acylphosphatase-2	ACYP2_HUMAN	14	179.438	2.79438	S	N
X / N	P52758	P52758	3.30328	3.30328	3.50256e-09	9.80717e-08	26	P52758	RIDA	2-iminobutanoate/2-iminopropanoate deaminase	RIDA_HUMAN	7	887.16	9.8716	X	N
X / N	Q7L2J0	Q7L2J0	-1.40326	1.40326	3.56882e-09	9.88228e-08	26	Q7L2J0	MEPCE	7SK snRNA methylphosphate capping enzyme	MEPCE_HUMAN	11	-62.1926	0.378074	X	N
X / N	Q9Y2S2	Q9Y2S2	3.41357	3.41357	3.54947e-09	9.88228e-08	26	Q9Y2S2	CRYL1	Lambda-crystallin homolog	CRYL1_HUMAN	20	965.579	10.6558	X	N
X / N	P02689	P02689	2.42117	2.42117	3.7602e-09	1.01983e-07	21	P02689	PMP2	Myelin P2 protein	MYP2_HUMAN	11	435.605	5.35605	X	N
X / N	O00712	O00712	-1.70172	1.70172	3.81895e-09	1.02906e-07	26	O00712	NFIB	Nuclear factor 1 B-type	NFIB_HUMAN	12	-69.2581	0.307419	X	N
X / N	Q96F85	Q96F85	1.2458	1.2458	4.02591e-09	1.07508e-07	26	Q96F85	CNRIP1	CB1 cannabinoid receptor-interacting protein 1	CNRP1_HUMAN	8	137.15	2.3715	X	N
X / N	Q9UHB4	Q9UHB4	-2.64455	2.64455	4.03264e-09	1.07508e-07	20	Q9UHB4	NDOR1	NADPH-dependent diflavin oxidoreductase 1	NDOR1_HUMAN	6	-84.0077	0.159923	X	N
S / N	P0CW24	P0CW24	1.38989	1.38989	4.13883e-09	1.09756e-07	21	P0CW24	PNMA6A	Paraneoplastic antigen-like protein 6A	PNM6A_HUMAN	2	162.059	2.62059	S	N
X / N	Q9Y4E1	Q9Y4E1	1.14842	1.14842	4.33566e-09	1.1437e-07	26	Q9Y4E1	WASHC2C	WASH complex subunit 2C	WAC2C_HUMAN	16	121.671	2.21671	X	N
X / N	Q9NQX4	Q9NQX4	-2.49868	2.49868	4.67078e-09	1.21927e-07	25	Q9NQX4	MYO5C	Unconventional myosin-Vc	MYO5C_HUMAN	43	-82.3062	0.176938	X	N
S / N	P14923	P14923	-1.91834	1.91834	4.82204e-09	1.2455e-07	30	P14923	JUP	Junction plakoglobin	PLAK_HUMAN	17	-73.5442	0.264558	S	N
X / N	Q08257	Q08257	1.13682	1.13682	4.8611e-09	1.2455e-07	26	Q08257	CRYZ	Quinone oxidoreductase	QOR_HUMAN	21	119.895	2.19895	X	N
X / N	Q8NF37	Q8NF37	-1.09203	1.09203	5.03001e-09	1.27325e-07	25	Q8NF37	LPCAT1	Lysophosphatidylcholine acyltransferase 1	PCAT1_HUMAN	12	-53.0901	0.469099	X	N
X / N	P52306	P52306	1.67075	1.67075	5.12655e-09	1.29117e-07	26	P52306	RAP1GDS1	Rap1 GTPase-GDP dissociation stimulator 1	GDS1_HUMAN	26	218.38	3.1838	X	N
X / N	P14550	P14550	1.16767	1.16767	5.26112e-09	1.31242e-07	26	P14550	AKR1A1	Aldo-keto reductase family 1 member A1	AK1A1_HUMAN	23	124.649	2.24649	X	N
X / N	Q9P2I0	Q9P2I0	-1.3766	1.3766	5.30464e-09	1.31242e-07	26	Q9P2I0	CPSF2	Cleavage and polyadenylation specificity factor subunit 2	CPSF2_HUMAN	18	-61.4875	0.385125	X	N
X / N	Q9Y4P3	Q9Y4P3	-1.51902	1.51902	5.30766e-09	1.31242e-07	26	Q9Y4P3	TBL2	Transducin beta-like protein 2	TBL2_HUMAN	16	-65.1077	0.348923	X	N
X / N	O95453	O95453	-1.90067	1.90067	5.40051e-09	1.32683e-07	22	O95453	PARN	Poly(A)-specific ribonuclease PARN	PARN_HUMAN	8	-73.2182	0.267818	X	N
X / N	P49419	P49419	1.24863	1.24863	5.55826e-09	1.35233e-07	26	P49419	ALDH7A1	Alpha-aminoadipic semialdehyde dehydrogenase	AL7A1_HUMAN	34	137.615	2.37615	X	N
X / N	Q15334	Q15334	1.28427	1.28427	5.72212e-09	1.37881e-07	26	Q15334	LLGL1	Lethal(2) giant larvae protein homolog 1	L2GL1_HUMAN	35	143.558	2.43558	X	N
S / N	P27338	P27338	2.41726	2.41726	5.7584e-09	1.38092e-07	30	P27338	MAOB	Amine oxidase [flavin-containing] B	AOFB_HUMAN	32	434.156	5.34156	S	N
X / N	O95302	O95302	-1.82466	1.82466	5.8999e-09	1.40523e-07	26	O95302	FKBP9	Peptidyl-prolyl cis-trans isomerase FKBP9	FKBP9_HUMAN	19	-71.7693	0.282307	X	N
X / N	P51149	P51149	1.2644	1.2644	5.91587e-09	1.40523e-07	26	P51149	RAB7A	Ras-related protein Rab-7a	RAB7A_HUMAN	20	140.227	2.40227	X	N
X / N	P61964	P61964	-1.75841	1.75841	6.7224e-09	1.5671e-07	26	P61964	WDR5	WD repeat-containing protein 5	WDR5_HUMAN	12	-70.4425	0.295575	X	N
X / N	P16671	P16671	-2.96081	2.96081	6.903e-09	1.58732e-07	18	P16671	CD36	Platelet glycoprotein 4	CD36_HUMAN	13	-87.1558	0.128442	X	N
X / N	Q9Y2J2	Q9Y2J2	-3.63727	3.63727	6.9681e-09	1.58746e-07	26	Q9Y2J2	EPB41L3	Band 4.1-like protein 3	E41L3_HUMAN	61	-91.9634	0.0803659	X	N
X / N	Q14315	Q14315	3.00816	3.00816	7.16126e-09	1.61677e-07	26	Q14315	FLNC	Filamin-C	FLNC_HUMAN	179	704.538	8.04538	X	N
X / N	P20073	P20073	1.60631	1.60631	7.3742e-09	1.64998e-07	26	P20073	ANXA7	Annexin A7	ANXA7_HUMAN	25	204.472	3.04472	X	N
X / N	Q99873	Q99873	-1.35995	1.35995	7.36624e-09	1.64998e-07	26	Q99873	PRMT1	Protein arginine N-methyltransferase 1	ANM1_HUMAN	23	-61.0403	0.389597	X	N
X / N	Q12789	Q12789	-1.27364	1.27364	8.22291e-09	1.79287e-07	26	Q12789	GTF3C1	General transcription factor 3C polypeptide 1	TF3C1_HUMAN	32	-58.6386	0.413614	X	N
X / N	Q9Y6W5	Q9Y6W5	1.07518	1.07518	8.17472e-09	1.79287e-07	26	Q9Y6W5	WASF2	Actin-binding protein WASF2	WASF2_HUMAN	10	110.699	2.10699	X	N
S / N	P23515	P23515	1.42357	1.42357	8.45302e-09	1.82614e-07	13	P23515	OMG	Oligodendrocyte-myelin glycoprotein	OMGP_HUMAN	6	168.249	2.68249	S	N
X / N	Q92544	Q92544	-1.86504	1.86504	9.04865e-09	1.92986e-07	26	Q92544	TM9SF4	Transmembrane 9 superfamily member 4	TM9S4_HUMAN	11	-72.5484	0.274516	X	N
X / N	P50995	P50995	1.86776	1.86776	9.38682e-09	1.98509e-07	26	P50995	ANXA11	Annexin A11	ANX11_HUMAN	22	264.966	3.64966	X	N
X / N	O95685	O95685	1.20146	1.20146	9.43293e-09	1.98646e-07	24	O95685	PPP1R3D	Protein phosphatase 1 regulatory subunit 3D	PPR3D_HUMAN	5	129.973	2.29973	X	N
S / N	Q04828	Q04828	-2.09613	2.09613	9.6501e-09	2.01526e-07	30	Q04828	AKR1C1	Aldo-keto reductase family 1 member C1	AK1C1_HUMAN	25	-76.6116	0.233884	S	N
X / N	Q09161	Q09161	-1.2677	1.2677	9.77012e-09	2.02876e-07	26	Q09161	NCBP1	Nuclear cap-binding protein subunit 1	NCBP1_HUMAN	28	-58.4679	0.415321	X	N
X / N	Q7Z6B7	Q7Z6B7	1.25592	1.25592	9.7957e-09	2.02876e-07	25	Q7Z6B7	SRGAP1	SLIT-ROBO Rho GTPase-activating protein 1	SRGP1_HUMAN	26	138.819	2.38819	X	N
S / N	P06396	P06396	-1.06686	1.06686	1.00633e-08	2.06321e-07	30	P06396	GSN	Gelsolin	GELS_HUMAN	44	-52.2643	0.477357	S	N
X / N	Q14185	Q14185	1.91463	1.91463	1.00855e-08	2.06321e-07	22	Q14185	DOCK1	Dedicator of cytokinesis protein 1	DOCK1_HUMAN	27	277.018	3.77018	X	N
X / N	Q08J23	Q08J23	-1.24479	1.24479	1.01893e-08	2.07597e-07	26	Q08J23	NSUN2	RNA cytosine C(5)-methyltransferase NSUN2	NSUN2_HUMAN	34	-57.8031	0.421969	X	N
X / N	P30086	P30086	1.88625	1.88625	1.02616e-08	2.08223e-07	26	P30086	PEBP1	Phosphatidylethanolamine-binding protein 1	PEBP1_HUMAN	17	269.672	3.69672	X	N
X / N	Q9NWQ8	Q9NWQ8	3.62463	3.62463	1.03611e-08	2.08554e-07	16	Q9NWQ8	PAG1	Phosphoprotein associated with glycosphingolipid-enriched microdomains 1	PHAG1_HUMAN	3	1133.45	12.3345	X	N
X / N	Q9NXG2	Q9NXG2	-2.16722	2.16722	1.07572e-08	2.14802e-07	26	Q9NXG2	THUMPD1	THUMP domain-containing protein 1	THUM1_HUMAN	20	-77.736	0.22264	X	N
X / N	Q9Y3Z3	Q9Y3Z3	1.1828	1.1828	1.09258e-08	2.17302e-07	26	Q9Y3Z3	SAMHD1	Deoxynucleoside triphosphate triphosphohydrolase SAMHD1	SAMH1_HUMAN	34	127.017	2.27017	X	N
X / N	P61225	P61225	1.34035	1.34035	1.12045e-08	2.21965e-07	26	P61225	RAP2B	Ras-related protein Rap-2b	RAP2B_HUMAN	6	153.212	2.53212	X	N
X / N	Q9H3Q1	Q9H3Q1	1.72099	1.72099	1.19336e-08	2.34484e-07	26	Q9H3Q1	CDC42EP4	Cdc42 effector protein 4	BORG4_HUMAN	13	229.663	3.29663	X	N
X / N	Q8N7J2	Q8N7J2	2.8936	2.8936	1.24326e-08	2.40587e-07	22	Q8N7J2	AMER2	APC membrane recruitment protein 2	AMER2_HUMAN	21	643.123	7.43123	X	N
X / N	Q9BY67	Q9BY67	-2.32987	2.32987	1.23619e-08	2.40587e-07	26	Q9BY67	CADM1	Cell adhesion molecule 1	CADM1_HUMAN	18	-80.1097	0.198903	X	N
X / N	Q9Y2A7	Q9Y2A7	1.1632	1.1632	1.24218e-08	2.40587e-07	26	Q9Y2A7	NCKAP1	Nck-associated protein 1	NCKP1_HUMAN	52	123.953	2.23953	X	N
X / N	P11216	P11216	2.66846	2.66846	1.2601e-08	2.42909e-07	26	P11216	PYGB	Glycogen phosphorylase, brain form	PYGB_HUMAN	52	535.751	6.35751	X	N
X / N	Q13557	Q13557	2.82988	2.82988	1.28303e-08	2.45181e-07	26	Q13557	CAMK2D	Calcium/calmodulin-dependent protein kinase type II subunit delta	KCC2D_HUMAN	18	611.016	7.11016	X	N
X / N	Q9UHD8	Q9UHD8	1.45108	1.45108	1.28223e-08	2.45181e-07	26	Q9UHD8	SEPTIN9	Septin-9	SEPT9_HUMAN	34	173.412	2.73412	X	N
X / N	O94819	O94819	4.02814	4.02814	1.33628e-08	2.53042e-07	26	O94819	KBTBD11	Kelch repeat and BTB domain-containing protein 11	KBTBB_HUMAN	29	1531.52	16.3152	X	N
S / N	Q9H313	Q9H313	-2.3784	2.3784	1.33904e-08	2.53042e-07	28	Q9H313	TTYH1	Protein tweety homolog 1	TTYH1_HUMAN	10	-80.7677	0.192323	S	N
X / N	Q9NYB9	Q9NYB9	1.43975	1.43975	1.34296e-08	2.53042e-07	26	Q9NYB9	ABI2	Abl interactor 2	ABI2_HUMAN	14	171.274	2.71274	X	N
X / N	Q8NHG8	Q8NHG8	1.49145	1.49145	1.35542e-08	2.53379e-07	19	Q8NHG8	ZNRF2	E3 ubiquitin-protein ligase ZNRF2	ZNRF2_HUMAN	3	181.172	2.81172	X	N
X / N	Q8TEX9	Q8TEX9	-1.33131	1.33131	1.35991e-08	2.53379e-07	26	Q8TEX9	IPO4	Importin-4	IPO4_HUMAN	28	-60.2593	0.397407	X	N
X / N	Q8TCU6	Q8TCU6	1.93887	1.93887	1.37246e-08	2.5477e-07	24	Q8TCU6	PREX1	Phosphatidylinositol 3,4,5-trisphosphate-dependent Rac exchanger 1 protein	PREX1_HUMAN	41	283.406	3.83406	X	N
X / N	Q969P0	Q969P0	2.24067	2.24067	1.41515e-08	2.60763e-07	24	Q969P0	IGSF8	Immunoglobulin superfamily member 8	IGSF8_HUMAN	14	372.618	4.72618	X	N
X / N	O95861	O95861	1.26794	1.26794	1.51518e-08	2.76148e-07	26	O95861	BPNT1	3'(2'),5'-bisphosphate nucleotidase 1	BPNT1_HUMAN	17	140.818	2.40818	X	N
X / N	Q96LB3	Q96LB3	-1.00458	1.00458	1.54798e-08	2.8009e-07	26	Q96LB3	IFT74	Intraflagellar transport protein 74 homolog	IFT74_HUMAN	23	-50.1586	0.498414	X	N
S / N	Q9Y2S2	Q9Y2S2	1.77311	1.77311	1.54795e-08	2.8009e-07	30	Q9Y2S2	CRYL1	Lambda-crystallin homolog	CRYL1_HUMAN	20	241.791	3.41791	S	N
X / N	Q9H3G5	Q9H3G5	-1.56799	1.56799	1.57847e-08	2.84578e-07	26	Q9H3G5	CPVL	Probable serine carboxypeptidase CPVL	CPVL_HUMAN	16	-66.2722	0.337278	X	N
S / N	Q16836	Q16836	1.071	1.071	1.62561e-08	2.89948e-07	30	Q16836	HADH	Hydroxyacyl-coenzyme A dehydrogenase, mitochondrial	HCDH_HUMAN	17	110.089	2.10089	S	N
X / N	P14923	P14923	-1.51837	1.51837	1.64389e-08	2.91137e-07	26	P14923	JUP	Junction plakoglobin	PLAK_HUMAN	17	-65.0921	0.349079	X	N
X / N	P30626	P30626	1.01743	1.01743	1.70462e-08	2.98726e-07	26	P30626	SRI	Sorcin	SORCN_HUMAN	12	102.431	2.02431	X	N
X / N	P00533	P00533	2.42047	2.42047	1.77098e-08	3.08794e-07	26	P00533	EGFR	Epidermal growth factor receptor	EGFR_HUMAN	42	435.344	5.35344	X	N
X / N	P62873	P62873	1.37961	1.37961	1.77439e-08	3.08794e-07	26	P62873	GNB1	Guanine nucleotide-binding protein G(I)/G(S)/G(T) subunit beta-1	GBB1_HUMAN	12	160.198	2.60198	X	N
S / N	P13611	P13611	-4.56878	4.56878	1.81556e-08	3.14865e-07	30	P13611	VCAN	Versican core protein	CSPG2_HUMAN	38	-95.7863	0.0421366	S	N
S / N	P06744	P06744	-1.27863	1.27863	1.85424e-08	3.18682e-07	30	P06744	GPI	Glucose-6-phosphate isomerase	G6PI_HUMAN	29	-58.7814	0.412186	S	N
X / N	P17252	P17252	3.83431	3.83431	1.85664e-08	3.18682e-07	25	P17252	PRKCA	Protein kinase C alpha type	KPCA_HUMAN	21	1326.41	14.2641	X	N
X / N	Q6NXR4	Q6NXR4	-1.16087	1.16087	1.87478e-08	3.1984e-07	26	Q6NXR4	TTI2	TELO2-interacting protein 2	TTI2_HUMAN	1	-55.2757	0.447243	X	N
X / N	Q8N6N7	Q8N6N7	3.51402	3.51402	1.87615e-08	3.1984e-07	17	Q8N6N7	ACBD7	Acyl-CoA-binding domain-containing protein 7	ACBD7_HUMAN	6	1042.42	11.4242	X	N
X / N	P05787	P05787	1.42204	1.42204	1.89039e-08	3.21175e-07	26	P05787	KRT8	Keratin, type II cytoskeletal 8	K2C8_HUMAN	54	167.965	2.67965	X	N
X / N	O75781	O75781	1.35792	1.35792	1.99268e-08	3.34023e-07	26	O75781	PALM	Paralemmin-1	PALM_HUMAN	18	156.315	2.56315	X	N
S / N	Q13683	Q13683	1.19351	1.19351	1.98819e-08	3.34023e-07	27	Q13683	ITGA7	Integrin alpha-7	ITA7_HUMAN	27	128.709	2.28709	S	N
S / N	Q9NWQ8	Q9NWQ8	3.25308	3.25308	1.98187e-08	3.34023e-07	19	Q9NWQ8	PAG1	Phosphoprotein associated with glycosphingolipid-enriched microdomains 1	PHAG1_HUMAN	3	853.396	9.53396	S	N
X / N	P16930	P16930	1.76946	1.76946	2.00268e-08	3.34581e-07	26	P16930	FAH	Fumarylacetoacetase	FAAA_HUMAN	20	240.926	3.40926	X	N
X / N	Q7Z3D6	Q7Z3D6	1.38998	1.38998	2.11517e-08	3.50414e-07	26	Q7Z3D6	DGLUCY	D-glutamate cyclase, mitochondrial	GLUCM_HUMAN	28	162.075	2.62075	X	N
X / N	Q969E4	Q969E4	-1.53419	1.53419	2.12498e-08	3.50414e-07	26	Q969E4	TCEAL3	Transcription elongation factor A protein-like 3	TCAL3_HUMAN	15	-65.4728	0.345272	X	N
S / N	P07108	P07108	1.44071	1.44071	2.21826e-08	3.6024e-07	28	P07108	DBI	Acyl-CoA-binding protein	ACBP_HUMAN	9	171.454	2.71454	S	N
X / N	P23515	P23515	4.05092	4.05092	2.23533e-08	3.6024e-07	16	P23515	OMG	Oligodendrocyte-myelin glycoprotein	OMGP_HUMAN	6	1557.48	16.5748	X	N
X / N	Q5T9L3	Q5T9L3	-2.10283	2.10283	2.21694e-08	3.6024e-07	26	Q5T9L3	WLS	Protein wntless homolog	WLS_HUMAN	11	-76.7199	0.232801	X	N
X / N	Q9NXR8	Q9NXR8	-1.42955	1.42955	2.23325e-08	3.6024e-07	26	Q9NXR8	ING3	Inhibitor of growth protein 3	ING3_HUMAN	2	-62.8752	0.371248	X	N
X / N	P05783	P05783	-1.66984	1.66984	2.33698e-08	3.75415e-07	16	P05783	KRT18	Keratin, type I cytoskeletal 18	K1C18_HUMAN	38	-68.5711	0.314289	X	N
X / N	P05091	P05091	1.70185	1.70185	2.35457e-08	3.77032e-07	26	P05091	ALDH2	Aldehyde dehydrogenase, mitochondrial	ALDH2_HUMAN	31	225.319	3.25319	X	N
X / N	P26599	P26599	-1.13999	1.13999	2.37844e-08	3.79641e-07	26	P26599	PTBP1	Polypyrimidine tract-binding protein 1	PTBP1_HUMAN	19	-54.6238	0.453762	X	N
S / N	P17252	P17252	2.30417	2.30417	2.39314e-08	3.80145e-07	29	P17252	PRKCA	Protein kinase C alpha type	KPCA_HUMAN	21	393.883	4.93883	S	N
X / N	Q7Z4S6	Q7Z4S6	1.89183	1.89183	2.40796e-08	3.80717e-07	26	Q7Z4S6	KIF21A	Kinesin-like protein KIF21A	KI21A_HUMAN	42	271.107	3.71107	X	N
X / N	P19388	P19388	-1.38481	1.38481	2.43778e-08	3.84219e-07	26	P19388	POLR2E	DNA-directed RNA polymerases I, II, and III subunit RPABC1	RPAB1_HUMAN	9	-61.706	0.38294	X	N
X / N	Q8IZP0	Q8IZP0	1.49872	1.49872	2.46779e-08	3.86518e-07	26	Q8IZP0	ABI1	Abl interactor 1	ABI1_HUMAN	12	182.592	2.82592	X	N
X / N	Q8N283	Q8N283	2.12395	2.12395	2.49836e-08	3.90086e-07	17	Q8N283	ANKRD35	Ankyrin repeat domain-containing protein 35	ANR35_HUMAN	10	335.886	4.35886	X	N
X / N	Q16527	Q16527	-1.67399	1.67399	2.52686e-08	3.93311e-07	26	Q16527	CSRP2	Cysteine and glycine-rich protein 2	CSRP2_HUMAN	11	-68.6615	0.313385	X	N
S / N	P04075	P04075	-1.41237	1.41237	2.53727e-08	3.93709e-07	30	P04075	ALDOA	Fructose-bisphosphate aldolase A	ALDOA_HUMAN	34	-62.4307	0.375693	S	N
S / N	Q9Y3Z3	Q9Y3Z3	1.06958	1.06958	2.55547e-08	3.95309e-07	30	Q9Y3Z3	SAMHD1	Deoxynucleoside triphosphate triphosphohydrolase SAMHD1	SAMH1_HUMAN	34	109.883	2.09883	S	N
X / N	P0C0S5;Q71UI9	P0C0S5;Q71UI9	-1.11621	1.11621	2.62259e-08	4.03203e-07	26	P0C0S5;Q71UI9	H2AZ1;H2AZ2	Histone H2A.Z;Histone H2A.V	H2AZ_HUMAN;H2AV_HUMAN	4	-53.8697	0.461303	X	N
X / N	P35221	P35221	-1.55092	1.55092	2.655e-08	4.06938e-07	26	P35221	CTNNA1	Catenin alpha-1	CTNA1_HUMAN	49	-65.8707	0.341293	X	N
X / N	P00387	P00387	1.12212	1.12212	2.78262e-08	4.22622e-07	26	P00387	CYB5R3	NADH-cytochrome b5 reductase 3	NB5R3_HUMAN	22	117.667	2.17667	X	N
X / N	Q14116	Q14116	-3.96124	3.96124	2.79958e-08	4.22815e-07	23	Q14116	IL18	Interleukin-18	IL18_HUMAN	9	-93.5798	0.0642021	X	N
X / N	Q7L7V1	Q7L7V1	-1.62206	1.62206	2.82478e-08	4.2516e-07	21	Q7L7V1	DHX32	Putative pre-mRNA-splicing factor ATP-dependent RNA helicase DHX32	DHX32_HUMAN	4	-67.513	0.32487	X	N
X / N	Q13409	Q13409	1.01244	1.01244	2.87856e-08	4.28349e-07	26	Q13409	DYNC1I2	Cytoplasmic dynein 1 intermediate chain 2	DC1I2_HUMAN	24	101.733	2.01733	X	N
X / N	Q9NXU5	Q9NXU5	-6.18763	6.18763	2.87417e-08	4.28349e-07	22	Q9NXU5	ARL15	ADP-ribosylation factor-like protein 15	ARL15_HUMAN	12	-98.628	0.0137195	X	N
X / N	P10636	P10636	3.17064	3.17064	2.94025e-08	4.35992e-07	21	P10636	MAPT	Microtubule-associated protein tau	TAU_HUMAN	16	800.445	9.00445	X	N
S / N	Q14CZ8	Q14CZ8	2.1315	2.1315	3.02981e-08	4.4663e-07	27	Q14CZ8	HEPACAM	Hepatocyte cell adhesion molecule	HECAM_HUMAN	16	338.174	4.38174	S	N
S / N	P09455	P09455	3.90848	3.90848	3.03949e-08	4.46743e-07	30	P09455	RBP1	Retinol-binding protein 1	RET1_HUMAN	17	1401.65	15.0165	S	N
X / N	Q8TC12	Q8TC12	-1.10539	1.10539	3.08779e-08	4.51195e-07	26	Q8TC12	RDH11	Retinol dehydrogenase 11	RDH11_HUMAN	13	-53.5224	0.464776	X	N
X / N	Q92520	Q92520	-1.75543	1.75543	3.14222e-08	4.57814e-07	26	Q92520	FAM3C	Protein FAM3C	FAM3C_HUMAN	8	-70.3815	0.296185	X	N
X / N	A0A0C4DH41;P01824;P01825;P06331;P0DP06;P0DP08	A0A0C4DH41;P01824;P01825;P06331;P0DP06;P0DP08	-3.47638	3.47638	3.17539e-08	4.59972e-07	26	A0A0C4DH41;P01824;P01825;P06331;P0DP06;P0DP08	IGHV4-61;IGHV4-39;IGHV4-59;IGHV4-34;IGHV4-30-4;IGHV4-38-2	Immunoglobulin heavy variable 4-61;Immunoglobulin heavy variable 4-39;Immunoglobulin heavy variable 4-59;Immunoglobulin heavy variable 4-34;Immunoglobulin heavy variable 4-30-4;Immunoglobulin heavy variable 4-38-2	HV461_HUMAN;HV439_HUMAN;HV459_HUMAN;HV434_HUMAN;HVD34_HUMAN;HVD82_HUMAN	2	-91.0153	0.0898471	X	N
X / N	P09455	P09455	1.65374	1.65374	3.17413e-08	4.59972e-07	26	P09455	RBP1	Retinol-binding protein 1	RET1_HUMAN	17	214.648	3.14648	X	N
X / N	Q9UH03	Q9UH03	3.38413	3.38413	3.22578e-08	4.63255e-07	24	Q9UH03	SEPTIN3	Neuronal-specific septin-3	SEPT3_HUMAN	16	944.056	10.4406	X	N
X / N	Q92629	Q92629	3.56924	3.56924	3.2358e-08	4.63367e-07	19	Q92629	SGCD	Delta-sarcoglycan	SGCD_HUMAN	10	1087	11.87	X	N
X / N	O75131	O75131	1.54655	1.54655	3.30537e-08	4.70639e-07	26	O75131	CPNE3	Copine-3	CPNE3_HUMAN	28	192.119	2.92119	X	N
X / N	P49711	P49711	-1.34245	1.34245	3.33266e-08	4.73181e-07	22	P49711	CTCF	Transcriptional repressor CTCF	CTCF_HUMAN	7	-60.5649	0.394351	X	N
X / N	Q8IX18	Q8IX18	-1.44192	1.44192	3.5482e-08	4.91259e-07	21	Q8IX18	DHX40	Probable ATP-dependent RNA helicase DHX40	DHX40_HUMAN	10	-63.1923	0.368077	X	N
X / N	Q9P258	Q9P258	-1.42959	1.42959	3.62105e-08	4.99965e-07	26	Q9P258	RCC2	Protein RCC2	RCC2_HUMAN	22	-62.8764	0.371236	X	N
X / N	P49006	P49006	1.62297	1.62297	3.69949e-08	5.06001e-07	26	P49006	MARCKSL1	MARCKS-related protein	MRP_HUMAN	5	208.009	3.08009	X	N
X / N	Q9Y3D3	Q9Y3D3	-1.69577	1.69577	3.70515e-08	5.06001e-07	26	Q9Y3D3	MRPS16	28S ribosomal protein S16, mitochondrial	RT16_HUMAN	6	-69.1309	0.308691	X	N
X / N	Q9H6Z4	Q9H6Z4	-1.52569	1.52569	3.72087e-08	5.06766e-07	26	Q9H6Z4	RANBP3	Ran-binding protein 3	RANB3_HUMAN	14	-65.2688	0.347312	X	N
S / N	A0JNW5	A0JNW5	2.11774	2.11774	3.73284e-08	5.07019e-07	21	A0JNW5	BLTP3B	Bridge-like lipid transfer protein family member 3B	BLT3B_HUMAN	3	334.013	4.34013	S	N
S / N	P05091	P05091	2.18249	2.18249	3.77631e-08	5.1097e-07	30	P05091	ALDH2	Aldehyde dehydrogenase, mitochondrial	ALDH2_HUMAN	31	353.937	4.53937	S	N
S / N	Q9UI08	Q9UI08	1.4759	1.4759	3.86642e-08	5.19531e-07	30	Q9UI08	EVL	Ena/VASP-like protein	EVL_HUMAN	9	178.157	2.78157	S	N
X / N	Q9Y5B9	Q9Y5B9	-1.35388	1.35388	3.86401e-08	5.19531e-07	26	Q9Y5B9	SUPT16H	FACT complex subunit SPT16	SP16H_HUMAN	42	-60.876	0.39124	X	N
S / N	Q9H9H4	Q9H9H4	1.07213	1.07213	3.90797e-08	5.2371e-07	28	Q9H9H4	VPS37B	Vacuolar protein sorting-associated protein 37B	VP37B_HUMAN	11	110.253	2.10253	S	N
X / N	P18754	P18754	-1.54115	1.54115	3.98006e-08	5.27727e-07	26	P18754	RCC1	Regulator of chromosome condensation	RCC1_HUMAN	15	-65.6389	0.343611	X	N
X / N	Q9NTZ6	Q9NTZ6	-1.10088	1.10088	3.97029e-08	5.27727e-07	26	Q9NTZ6	RBM12	RNA-binding protein 12	RBM12_HUMAN	22	-53.3768	0.466232	X	N
S / N	Q9H9C1	Q9H9C1	1.1433	1.1433	4.01384e-08	5.30801e-07	24	Q9H9C1	VIPAS39	Spermatogenesis-defective protein 39 homolog	SPE39_HUMAN	8	120.886	2.20886	S	N
X / N	Q8TEA8	Q8TEA8	1.52012	1.52012	4.07509e-08	5.34669e-07	26	Q8TEA8	DTD1	D-aminoacyl-tRNA deacylase 1	DTD1_HUMAN	10	186.815	2.86815	X	N
X / N	P13667	P13667	-1.12216	1.12216	4.27833e-08	5.59869e-07	26	P13667	PDIA4	Protein disulfide-isomerase A4	PDIA4_HUMAN	46	-54.0593	0.459407	X	N
X / N	Q02447	Q02447	-1.61212	1.61212	4.41067e-08	5.75685e-07	25	Q02447	SP3	Transcription factor Sp3	SP3_HUMAN	5	-67.2884	0.327116	X	N
X / N	Q9BZZ5	Q9BZZ5	-1.11159	1.11159	4.42855e-08	5.76517e-07	26	Q9BZZ5	API5	Apoptosis inhibitor 5	API5_HUMAN	16	-53.7215	0.462785	X	N
S / N	P10114	P10114	1.15089	1.15089	4.44764e-08	5.76758e-07	30	P10114	RAP2A	Ras-related protein Rap-2a	RAP2A_HUMAN	9	122.05	2.2205	S	N
X / N	P16402	P16402	-1.51487	1.51487	4.45342e-08	5.76758e-07	26	P16402	H1-3	Histone H1.3	H13_HUMAN	11	-65.0072	0.349928	X	N
X / N	P80404	P80404	1.47217	1.47217	4.51767e-08	5.82071e-07	26	P80404	ABAT	4-aminobutyrate aminotransferase, mitochondrial	GABT_HUMAN	37	177.438	2.77438	X	N
X / N	Q92625	Q92625	-1.19505	1.19505	4.50709e-08	5.82071e-07	26	Q92625	ANKS1A	Ankyrin repeat and SAM domain-containing protein 1A	ANS1A_HUMAN	24	-56.323	0.43677	X	N
X / N	Q01105	Q01105	-1.34049	1.34049	4.6782e-08	5.99671e-07	26	Q01105	SET	Protein SET	SET_HUMAN	9	-60.5115	0.394885	X	N
X / N	Q92539	Q92539	-1.89896	1.89896	4.8578e-08	6.19523e-07	19	Q92539	LPIN2	Phosphatidate phosphatase LPIN2	LPIN2_HUMAN	2	-73.1864	0.268136	X	N
X / N	P08195	P08195	2.91546	2.91546	5.02888e-08	6.22665e-07	26	P08195	SLC3A2	4F2 cell-surface antigen heavy chain	4F2_HUMAN	28	654.468	7.54468	X	N
X / N	P10412	P10412	-2.26362	2.26362	4.99555e-08	6.22665e-07	26	P10412	H1-4	Histone H1.4	H14_HUMAN	4	-79.1751	0.208249	X	N
X / N	P61244	P61244	-1.11368	1.11368	4.92167e-08	6.22665e-07	25	P61244	MAX	Protein max	MAX_HUMAN	3	-53.7887	0.462113	X	N
X / N	Q3V6T2	Q3V6T2	1.19936	1.19936	4.96978e-08	6.22665e-07	26	Q3V6T2	CCDC88A	Girdin	GRDN_HUMAN	20	129.638	2.29638	X	N
X / N	Q8WW22	Q8WW22	-1.34198	1.34198	4.89534e-08	6.22665e-07	23	Q8WW22	DNAJA4	DnaJ homolog subfamily A member 4	DNJA4_HUMAN	12	-60.552	0.39448	X	N
X / N	Q9H4L5	Q9H4L5	-2.13391	2.13391	5.03151e-08	6.22665e-07	26	Q9H4L5	OSBPL3	Oxysterol-binding protein-related protein 3	OSBL3_HUMAN	20	-77.216	0.22784	X	N
X / N	Q9UBF2	Q9UBF2	-1.15328	1.15328	5.02594e-08	6.22665e-07	26	Q9UBF2	COPG2	Coatomer subunit gamma-2	COPG2_HUMAN	42	-55.0397	0.449603	X	N
X / N	Q9Y2J8	Q9Y2J8	5.57221	5.57221	4.99709e-08	6.22665e-07	22	Q9Y2J8	PADI2	Protein-arginine deiminase type-2	PADI2_HUMAN	32	4657.77	47.5777	X	N
X / N	Q15170	Q15170	-1.48733	1.48733	4.97709e-08	6.22665e-07	20	Q15170	TCEAL1	Transcription elongation factor A protein-like 1	TCAL1_HUMAN	4	-64.3329	0.356671	X	N
X / N	Q9NVU7	Q9NVU7	-2.80377	2.80377	4.99052e-08	6.22665e-07	22	Q9NVU7	SDAD1	Protein SDA1 homolog	SDA1_HUMAN	3	-85.6787	0.143213	X	N
S / N	Q8N0U7	Q8N0U7	5.69134	5.69134	5.07527e-08	6.26534e-07	18	Q8N0U7	C1orf87	Uncharacterized protein C1orf87	CA087_HUMAN	24	5067.31	51.6731	S	N
X / N	Q96GA7	Q96GA7	2.33685	2.33685	5.30543e-08	6.50142e-07	26	Q96GA7	SDSL	Serine dehydratase-like	SDSL_HUMAN	15	405.197	5.05197	X	N
X / N	P51531	P51531	-1.02016	1.02016	5.35787e-08	6.54966e-07	26	P51531	SMARCA2	Probable global transcription activator SNF2L2	SMCA2_HUMAN	35	-50.6939	0.493061	X	N
X / N	Q6FIF0	Q6FIF0	-1.25433	1.25433	5.46288e-08	6.64562e-07	19	Q6FIF0	ZFAND6	AN1-type zinc finger protein 6	ZFAN6_HUMAN	1	-58.0812	0.419188	X	N
X / N	Q15637	Q15637	-1.01023	1.01023	5.4981e-08	6.65615e-07	26	Q15637	SF1	Splicing factor 1	SF01_HUMAN	14	-50.3532	0.496468	X	N
S / N	Q9Y6R7	Q9Y6R7	1.89612	1.89612	5.48592e-08	6.65615e-07	30	Q9Y6R7	FCGBP	IgGFc-binding protein	FCGBP_HUMAN	26	272.211	3.72211	S	N
S / N	P78324	P78324	2.12842	2.12842	5.76837e-08	6.91103e-07	29	P78324	SIRPA	Tyrosine-protein phosphatase non-receptor type substrate 1	SHPS1_HUMAN	20	337.238	4.37238	S	N
S / N	Q9NSD9	Q9NSD9	1.29119	1.29119	5.77758e-08	6.91103e-07	30	Q9NSD9	FARSB	Phenylalanine--tRNA ligase beta subunit	SYFB_HUMAN	31	144.73	2.4473	S	N
X / N	P17302	P17302	6.34738	6.34738	5.92219e-08	7.03978e-07	25	P17302	GJA1	Gap junction alpha-1 protein	CXA1_HUMAN	27	8042.39	81.4239	X	N
X / N	Q9UBT2	Q9UBT2	-1.36512	1.36512	5.90002e-08	7.03978e-07	26	Q9UBT2	UBA2	SUMO-activating enzyme subunit 2	SAE2_HUMAN	35	-61.1799	0.388201	X	N
X / N	Q92804	Q92804	-1.03757	1.03757	5.96149e-08	7.06359e-07	26	Q92804	TAF15	TATA-binding protein-associated factor 2N	RBP56_HUMAN	8	-51.2853	0.487147	X	N
S / N	Q53GG5	Q53GG5	1.46885	1.46885	6.01411e-08	7.07575e-07	30	Q53GG5	PDLIM3	PDZ and LIM domain protein 3	PDLI3_HUMAN	12	176.801	2.76801	S	N
X / N	Q9UJY1	Q9UJY1	2.93992	2.93992	6.00078e-08	7.07575e-07	26	Q9UJY1	HSPB8	Heat shock protein beta-8	HSPB8_HUMAN	12	667.371	7.67371	X	N
X / N	P49321	P49321	-1.71401	1.71401	6.03057e-08	7.07851e-07	26	P49321	NASP	Nuclear autoantigenic sperm protein	NASP_HUMAN	20	-69.5188	0.304812	X	N
X / N	P60201	P60201	5.18962	5.18962	6.11901e-08	7.15904e-07	24	P60201	PLP1	Myelin proteolipid protein	MYPR_HUMAN	10	3549.49	36.4949	X	N
X / N	Q7Z7H5	Q7Z7H5	-1.39723	1.39723	6.12775e-08	7.15904e-07	26	Q7Z7H5	TMED4	Transmembrane emp24 domain-containing protein 4	TMED4_HUMAN	8	-62.0342	0.379658	X	N
X / N	Q13683	Q13683	3.29345	3.29345	6.23614e-08	7.26873e-07	23	Q13683	ITGA7	Integrin alpha-7	ITA7_HUMAN	27	880.452	9.80452	X	N
X / N	Q92688	Q92688	-1.4365	1.4365	6.46751e-08	7.50351e-07	26	Q92688	ANP32B	Acidic leucine-rich nuclear phosphoprotein 32 family member B	AN32B_HUMAN	5	-63.0537	0.369463	X	N
X / N	O43491	O43491	-1.46294	1.46294	6.56102e-08	7.54216e-07	26	O43491	EPB41L2	Band 4.1-like protein 2	E41L2_HUMAN	63	-63.7246	0.362754	X	N
S / N	Q8N111	Q8N111	-3.09809	3.09809	6.59985e-08	7.56943e-07	30	Q8N111	CEND1	Cell cycle exit and neuronal differentiation protein 1	CEND_HUMAN	7	-88.3216	0.116784	S	N
X / N	P05106	P05106	-3.59955	3.59955	6.86262e-08	7.83496e-07	26	P05106	ITGB3	Integrin beta-3	ITB3_HUMAN	20	-91.7505	0.0824948	X	N
X / N	Q96EK6	Q96EK6	3.38567	3.38567	6.8835e-08	7.84094e-07	16	Q96EK6	GNPNAT1	Glucosamine 6-phosphate N-acetyltransferase	GNA1_HUMAN	4	945.176	10.4518	X	N
X / N	Q9BRJ6	Q9BRJ6	-2.23447	2.23447	7.14169e-08	8.09822e-07	25	Q9BRJ6	C7orf50	Uncharacterized protein C7orf50	CG050_HUMAN	7	-78.7501	0.212499	X	N
X / N	P27338	P27338	2.35789	2.35789	7.17069e-08	8.10233e-07	26	P27338	MAOB	Amine oxidase [flavin-containing] B	AOFB_HUMAN	32	412.619	5.12619	X	N
S / N	Q9NYB9	Q9NYB9	1.20229	1.20229	7.28049e-08	8.19996e-07	30	Q9NYB9	ABI2	Abl interactor 2	ABI2_HUMAN	14	130.104	2.30104	S	N
S / N	P21266	P21266	1.95122	1.95122	8.08996e-08	8.93103e-07	30	P21266	GSTM3	Glutathione S-transferase Mu 3	GSTM3_HUMAN	24	286.701	3.86701	S	N
X / N	Q9NP66	Q9NP66	-1.35611	1.35611	8.16829e-08	8.99769e-07	26	Q9NP66	HMG20A	High mobility group protein 20A	HM20A_HUMAN	5	-60.9366	0.390634	X	N
X / N	P16401	P16401	-2.77435	2.77435	8.22161e-08	9.02956e-07	26	P16401	H1-5	Histone H1.5	H15_HUMAN	7	-85.3837	0.146163	X	N
S / N	O76038	O76038	-3.51749	3.51749	8.4269e-08	9.17759e-07	20	O76038	SCGN	Secretagogin	SEGN_HUMAN	21	-91.2676	0.0873235	S	N
X / N	P17301	P17301	-4.15602	4.15602	8.43498e-08	9.17759e-07	24	P17301	ITGA2	Integrin alpha-2	ITA2_HUMAN	32	-94.3906	0.0560937	X	N
X / N	P45973	P45973	-1.23997	1.23997	8.44148e-08	9.17759e-07	26	P45973	CBX5	Chromobox protein homolog 5	CBX5_HUMAN	9	-57.662	0.42338	X	N
X / N	P46439	P46439	3.03534	3.03534	8.42169e-08	9.17759e-07	26	P46439	GSTM5	Glutathione S-transferase Mu 5	GSTM5_HUMAN	9	719.839	8.19839	X	N
X / N	P62745	P62745	-1.22143	1.22143	8.46498e-08	9.18322e-07	26	P62745	RHOB	Rho-related GTP-binding protein RhoB	RHOB_HUMAN	7	-57.1143	0.428857	X	N
X / N	Q9NX24	Q9NX24	-1.28127	1.28127	8.55875e-08	9.26489e-07	26	Q9NX24	NHP2	H/ACA ribonucleoprotein complex subunit 2	NHP2_HUMAN	6	-58.8567	0.411433	X	N
S / N	Q06278	Q06278	-1.27755	1.27755	8.63733e-08	9.29478e-07	30	Q06278	AOX1	Aldehyde oxidase	AOXA_HUMAN	10	-58.7504	0.412496	S	N
X / N	Q4G0J3	Q4G0J3	-1.18524	1.18524	8.63945e-08	9.29478e-07	26	Q4G0J3	LARP7	La-related protein 7	LARP7_HUMAN	19	-56.0248	0.439752	X	N
X / N	Q13123	Q13123	-1.05234	1.05234	8.80979e-08	9.43475e-07	26	Q13123	IK	Protein Red	RED_HUMAN	16	-51.7813	0.482187	X	N
X / N	Q16836	Q16836	1.07187	1.07187	8.92074e-08	9.50061e-07	26	Q16836	HADH	Hydroxyacyl-coenzyme A dehydrogenase, mitochondrial	HCDH_HUMAN	17	110.216	2.10216	X	N
X / N	Q8N129	Q8N129	-1.3382	1.3382	8.89786e-08	9.50061e-07	26	Q8N129	CNPY4	Protein canopy homolog 4	CNPY4_HUMAN	10	-60.4486	0.395514	X	N
X / N	Q86XI8	Q86XI8	-2.13935	2.13935	8.99274e-08	9.54907e-07	24	Q86XI8	ZSWIM9	Uncharacterized protein ZSWIM9	ZSWM9_HUMAN	1	-77.3019	0.226981	X	N
X / N	Q13449	Q13449	3.39163	3.39163	9.02494e-08	9.563e-07	26	Q13449	LSAMP	Limbic system-associated membrane protein	LSAMP_HUMAN	12	949.503	10.495	X	N
X / N	P39748	P39748	-2.42084	2.42084	9.04939e-08	9.56868e-07	26	P39748	FEN1	Flap endonuclease 1	FEN1_HUMAN	12	-81.3253	0.186747	X	N
X / N	P78324	P78324	3.62299	3.62299	9.15497e-08	9.65994e-07	25	P78324	SIRPA	Tyrosine-protein phosphatase non-receptor type substrate 1	SHPS1_HUMAN	20	1132.05	12.3205	X	N
S / N	Q96H79	Q96H79	1.04797	1.04797	9.20796e-08	9.69544e-07	25	Q96H79	ZC3HAV1L	Zinc finger CCCH-type antiviral protein 1-like	ZCCHL_HUMAN	7	106.763	2.06763	S	N
S / N	P10636	P10636	2.63995	2.63995	9.3589e-08	9.83371e-07	25	P10636	MAPT	Microtubule-associated protein tau	TAU_HUMAN	16	523.309	6.23309	S	N
X / N	P09936	P09936	-4.75508	4.75508	9.46035e-08	9.91217e-07	26	P09936	UCHL1	Ubiquitin carboxyl-terminal hydrolase isozyme L1	UCHL1_HUMAN	22	-96.2968	0.0370322	X	N
S / N	Q9NRN5	Q9NRN5	1.58107	1.58107	9.47312e-08	9.91217e-07	18	Q9NRN5	OLFML3	Olfactomedin-like protein 3	OLFL3_HUMAN	13	199.191	2.99191	S	N
X / N	P31939	P31939	1.01518	1.01518	9.67744e-08	1.00839e-06	26	P31939	ATIC	Bifunctional purine biosynthesis protein ATIC	PUR9_HUMAN	40	102.115	2.02115	X	N
X / N	Q9HCD5	Q9HCD5	-1.40792	1.40792	9.65825e-08	1.00839e-06	26	Q9HCD5	NCOA5	Nuclear receptor coactivator 5	NCOA5_HUMAN	17	-62.3145	0.376855	X	N
X / N	Q9UK22	Q9UK22	6.49626	6.49626	9.73315e-08	1.01209e-06	23	Q9UK22	FBXO2	F-box only protein 2	FBX2_HUMAN	19	8927.52	90.2752	X	N
X / N	Q8IZ83	Q8IZ83	-1.21726	1.21726	9.9687e-08	1.03106e-06	26	Q8IZ83	ALDH16A1	Aldehyde dehydrogenase family 16 member A1	A16A1_HUMAN	23	-56.99	0.4301	X	N
S / N	O60610	O60610	-2.48792	2.48792	1.00544e-07	1.03263e-06	30	O60610	DIAPH1	Protein diaphanous homolog 1	DIAP1_HUMAN	48	-82.1737	0.178263	S	N
X / N	P30838	P30838	1.61682	1.61682	1.01133e-07	1.03656e-06	24	P30838	ALDH3A1	Aldehyde dehydrogenase, dimeric NADP-preferring	AL3A1_HUMAN	22	206.698	3.06698	X	N
S / N	O15020	O15020	1.00296	1.00296	1.07089e-07	1.09537e-06	30	O15020	SPTBN2	Spectrin beta chain, non-erythrocytic 2	SPTN2_HUMAN	63	100.41	2.0041	S	N
S / N	Q16555	Q16555	1.42065	1.42065	1.07931e-07	1.09949e-06	30	Q16555	DPYSL2	Dihydropyrimidinase-related protein 2	DPYL2_HUMAN	33	167.706	2.67706	S	N
S / N	Q92561	Q92561	-1.27288	1.27288	1.08563e-07	1.10369e-06	30	Q92561	PHYHIP	Phytanoyl-CoA hydroxylase-interacting protein	PHYIP_HUMAN	7	-58.6168	0.413832	S	N
S / N	P02686	P02686	7.85023	7.85023	1.09029e-07	1.10618e-06	24	P02686	MBP	Myelin basic protein	MBP_HUMAN	16	22975.7	230.757	S	N
S / N	Q6UXB8	Q6UXB8	-2.54771	2.54771	1.09322e-07	1.10692e-06	30	Q6UXB8	PI16	Peptidase inhibitor 16	PI16_HUMAN	11	-82.8974	0.171026	S	N
X / N	P05771	P05771	2.01331	2.01331	1.12834e-07	1.14017e-06	26	P05771	PRKCB	Protein kinase C beta type	KPCB_HUMAN	27	303.707	4.03707	X	N
X / N	Q9UDY2	Q9UDY2	3.34354	3.34354	1.13614e-07	1.14543e-06	26	Q9UDY2	TJP2	Tight junction protein ZO-2	ZO2_HUMAN	66	915.092	10.1509	X	N
S / N	P36021	P36021	1.42633	1.42633	1.14653e-07	1.1477e-06	30	P36021	SLC16A2	Monocarboxylate transporter 8	MOT8_HUMAN	4	168.762	2.68762	S	N
X / N	Q13555	Q13555	3.46187	3.46187	1.14458e-07	1.1477e-06	26	Q13555	CAMK2G	Calcium/calmodulin-dependent protein kinase type II subunit gamma	KCC2G_HUMAN	23	1001.86	11.0186	X	N
X / N	Q658P3	Q658P3	2.57661	2.57661	1.14724e-07	1.1477e-06	25	Q658P3	STEAP3	Metalloreductase STEAP3	STEA3_HUMAN	11	496.535	5.96535	X	N
X / N	P53621	P53621	-1.00513	1.00513	1.17729e-07	1.1725e-06	26	P53621	COPA	Coatomer subunit alpha	COPA_HUMAN	71	-50.1776	0.498224	X	N
X / N	O00264	O00264	-1.48265	1.48265	1.18706e-07	1.17813e-06	26	O00264	PGRMC1	Membrane-associated progesterone receptor component 1	PGRC1_HUMAN	13	-64.2169	0.357831	X	N
X / N	P04216	P04216	1.72022	1.72022	1.26018e-07	1.24087e-06	25	P04216	THY1	Thy-1 membrane glycoprotein	THY1_HUMAN	4	229.487	3.29487	X	N
X / N	P36021	P36021	1.09353	1.09353	1.30486e-07	1.27237e-06	26	P36021	SLC16A2	Monocarboxylate transporter 8	MOT8_HUMAN	4	113.396	2.13396	X	N
X / N	P50238	P50238	-2.3457	2.3457	1.3019e-07	1.27237e-06	26	P50238	CRIP1	Cysteine-rich protein 1	CRIP1_HUMAN	6	-80.3268	0.196732	X	N
S / N	Q6KCM7	Q6KCM7	1.41333	1.41333	1.30459e-07	1.27237e-06	30	Q6KCM7	SLC25A25	Calcium-binding mitochondrial carrier protein SCaMC-2	SCMC2_HUMAN	17	166.352	2.66352	S	N
S / N	O00533	O00533	-4.8604	4.8604	1.32683e-07	1.28628e-06	30	O00533	CHL1	Neural cell adhesion molecule L1-like protein	NCHL1_HUMAN	41	-96.5575	0.0344251	S	N
S / N	Q9Y285	Q9Y285	1.18067	1.18067	1.32461e-07	1.28628e-06	30	Q9Y285	FARSA	Phenylalanine--tRNA ligase alpha subunit	SYFA_HUMAN	20	126.683	2.26683	S	N
S / N	P05230	P05230	1.89568	1.89568	1.41243e-07	1.3542e-06	28	P05230	FGF1	Fibroblast growth factor 1	FGF1_HUMAN	8	272.097	3.72097	S	N
X / N	Q6PJW8	Q6PJW8	-1.30719	1.30719	1.41311e-07	1.3542e-06	24	Q6PJW8	CNST	Consortin	CNST_HUMAN	3	-59.5894	0.404106	X	N
X / N	Q99447	Q99447	1.73788	1.73788	1.42597e-07	1.36392e-06	26	Q99447	PCYT2	Ethanolamine-phosphate cytidylyltransferase	PCY2_HUMAN	18	233.545	3.33545	X	N
X / N	P28482	P28482	1.6105	1.6105	1.44087e-07	1.36845e-06	26	P28482	MAPK1	Mitogen-activated protein kinase 1	MK01_HUMAN	28	205.357	3.05357	X	N
X / N	Q9Y315	Q9Y315	-1.09817	1.09817	1.43466e-07	1.36845e-06	26	Q9Y315	DERA	Deoxyribose-phosphate aldolase	DEOC_HUMAN	20	-53.2891	0.467109	X	N
X / N	Q9NYQ6	Q9NYQ6	-2.57646	2.57646	1.43877e-07	1.36845e-06	19	Q9NYQ6	CELSR1	Cadherin EGF LAG seven-pass G-type receptor 1	CELR1_HUMAN	22	-83.2348	0.167652	X	N
X / N	Q9Y624	Q9Y624	3.18298	3.18298	1.45047e-07	1.37165e-06	25	Q9Y624	F11R	Junctional adhesion molecule A	JAM1_HUMAN	10	808.181	9.08181	X	N
X / N	Q12802	Q12802	-1.81259	1.81259	1.45661e-07	1.37486e-06	26	Q12802	AKAP13	A-kinase anchor protein 13	AKP13_HUMAN	32	-71.532	0.28468	X	N
X / N	Q92743	Q92743	-2.92118	2.92118	1.55797e-07	1.4514e-06	26	Q92743	HTRA1	Serine protease HTRA1	HTRA1_HUMAN	14	-86.7981	0.132019	X	N
X / N	Q9Y5B0	Q9Y5B0	-1.37701	1.37701	1.5908e-07	1.47923e-06	26	Q9Y5B0	CTDP1	RNA polymerase II subunit A C-terminal domain phosphatase	CTDP1_HUMAN	12	-61.4984	0.385016	X	N
S / N	Q71RC9	Q71RC9	1.17795	1.17795	1.69538e-07	1.56199e-06	22	Q71RC9	SMIM5	Small integral membrane protein 5	SMIM5_HUMAN	2	126.256	2.26256	S	N
X / N	O00499	O00499	1.72127	1.72127	1.70147e-07	1.56473e-06	26	O00499	BIN1	Myc box-dependent-interacting protein 1	BIN1_HUMAN	22	229.728	3.29728	X	N
X / N	Q629K1	Q629K1	1.08427	1.08427	1.82538e-07	1.66046e-06	23	Q629K1	TRIQK	Triple QxxK/R motif-containing protein	TRIQK_HUMAN	1	112.03	2.1203	X	N
X / N	P09234	P09234	-1.33543	1.33543	1.85636e-07	1.68552e-06	26	P09234	SNRPC	U1 small nuclear ribonucleoprotein C	RU1C_HUMAN	3	-60.3727	0.396273	X	N
S / N	Q9UD71	Q9UD71	-1.28663	1.28663	1.8777e-07	1.69874e-06	30	Q9UD71	PPP1R1B	Protein phosphatase 1 regulatory subunit 1B	PPR1B_HUMAN	8	-59.0094	0.409906	S	N
X / N	Q13795	Q13795	-1.71613	1.71613	1.95671e-07	1.76385e-06	19	Q13795	ARFRP1	ADP-ribosylation factor-related protein 1	ARFRP_HUMAN	2	-69.5637	0.304363	X	N
X / N	A0A0B4J1V0	A0A0B4J1V0	-2.69296	2.69296	1.98337e-07	1.78074e-06	26	A0A0B4J1V0	IGHV3-15	Immunoglobulin heavy variable 3-15	HV315_HUMAN	4	-84.5354	0.154646	X	N
X / N	P01601	P01601	-2.05122	2.05122	1.9861e-07	1.78074e-06	19	P01601	IGKV1D-16	Immunoglobulin kappa variable 1D-16	KVD16_HUMAN	1	-75.8721	0.241279	X	N
X / N	Q9NRD1	Q9NRD1	1.38015	1.38015	1.98053e-07	1.78074e-06	24	Q9NRD1	FBXO6	F-box only protein 6	FBX6_HUMAN	9	160.295	2.60295	X	N
X / N	P53701	P53701	-2.34584	2.34584	2.01136e-07	1.80016e-06	23	P53701	HCCS	Holocytochrome c-type synthase	CCHL_HUMAN	13	-80.3288	0.196712	X	N
X / N	P49902	P49902	1.75079	1.75079	2.0249e-07	1.80491e-06	26	P49902	NT5C2	Cytosolic purine 5'-nucleotidase	5NTC_HUMAN	21	236.542	3.36542	X	N
X / N	Q6ZRP7	Q6ZRP7	-1.20866	1.20866	2.02485e-07	1.80491e-06	22	Q6ZRP7	QSOX2	Sulfhydryl oxidase 2	QSOX2_HUMAN	7	-56.7331	0.432669	X	N
X / N	Q9BQ67	Q9BQ67	-1.32043	1.32043	2.03623e-07	1.80773e-06	26	Q9BQ67	GRWD1	Glutamate-rich WD repeat-containing protein 1	GRWD1_HUMAN	9	-59.9586	0.400414	X	N
X / N	Q9Y696	Q9Y696	2.26204	2.26204	2.03784e-07	1.80773e-06	26	Q9Y696	CLIC4	Chloride intracellular channel protein 4	CLIC4_HUMAN	19	379.671	4.79671	X	N
X / N	Q01469	Q01469	4.0234	4.0234	2.05248e-07	1.8127e-06	26	Q01469	FABP5	Fatty acid-binding protein 5	FABP5_HUMAN	19	1526.16	16.2616	X	N
X / N	Q6NTF9	Q6NTF9	-1.52095	1.52095	2.0543e-07	1.8127e-06	25	Q6NTF9	RHBDD2	Rhomboid domain-containing protein 2	RHBD2_HUMAN	5	-65.1545	0.348455	X	N
S / N	Q9C0E8	Q9C0E8	1.16601	1.16601	2.06357e-07	1.81768e-06	30	Q9C0E8	LNPK	Endoplasmic reticulum junction formation protein lunapark	LNP_HUMAN	15	124.391	2.24391	S	N
X / N	Q9Y6C9	Q9Y6C9	1.01808	1.01808	2.10604e-07	1.84537e-06	26	Q9Y6C9	MTCH2	Mitochondrial carrier homolog 2	MTCH2_HUMAN	13	102.523	2.02523	X	N
X / N	P24928	P24928	-1.18012	1.18012	2.12317e-07	1.85712e-06	26	P24928	POLR2A	DNA-directed RNA polymerase II subunit RPB1	RPB1_HUMAN	33	-55.8684	0.441316	X	N
X / N	O60610	O60610	-2.29879	2.29879	2.14116e-07	1.86959e-06	26	O60610	DIAPH1	Protein diaphanous homolog 1	DIAP1_HUMAN	48	-79.6767	0.203233	X	N
X / N	Q96HN2	Q96HN2	1.79871	1.79871	2.16636e-07	1.88832e-06	26	Q96HN2	AHCYL2	Adenosylhomocysteinase 3	SAHH3_HUMAN	33	247.909	3.47909	X	N
X / N	Q99569	Q99569	-2.70419	2.70419	2.20079e-07	1.91499e-06	26	Q99569	PKP4	Plakophilin-4	PKP4_HUMAN	37	-84.6554	0.153446	X	N
X / N	P55081	P55081	-1.04872	1.04872	2.32691e-07	2.01077e-06	26	P55081	MFAP1	Microfibrillar-associated protein 1	MFAP1_HUMAN	10	-51.6604	0.483396	X	N
X / N	P50454	P50454	-2.03472	2.03472	2.33867e-07	2.01449e-06	26	P50454	SERPINH1	Serpin H1	SERPH_HUMAN	23	-75.5944	0.244056	X	N
S / N	Q9GZT4	Q9GZT4	-1.43281	1.43281	2.34882e-07	2.01926e-06	30	Q9GZT4	SRR	Serine racemase	SRR_HUMAN	11	-62.9592	0.370408	S	N
X / N	Q9H4Z3	Q9H4Z3	-2.92341	2.92341	2.36527e-07	2.02645e-06	24	Q9H4Z3	PCIF1	mRNA (2'-O-methyladenosine-N(6)-)-methyltransferase	CAPAM_HUMAN	11	-86.8184	0.131816	X	N
S / N	Q9NXU5	Q9NXU5	-5.0753	5.0753	2.38466e-07	2.03805e-06	30	Q9NXU5	ARL15	ADP-ribosylation factor-like protein 15	ARL15_HUMAN	12	-97.0339	0.0296608	S	N
X / N	Q13084	Q13084	-1.3657	1.3657	2.4175e-07	2.06063e-06	26	Q13084	MRPL28	39S ribosomal protein L28, mitochondrial	RM28_HUMAN	8	-61.1954	0.388046	X	N
X / N	P17028	P17028	-1.12079	1.12079	2.49589e-07	2.12384e-06	22	P17028	ZNF24	Zinc finger protein 24	ZNF24_HUMAN	8	-54.0159	0.459841	X	N
X / N	P02686	P02686	6.93555	6.93555	2.52324e-07	2.13985e-06	18	P02686	MBP	Myelin basic protein	MBP_HUMAN	16	12140.8	122.408	X	N
S / N	Q14699	Q14699	2.80367	2.80367	2.56244e-07	2.15848e-06	29	Q14699	RFTN1	Raftlin	RFTN1_HUMAN	22	598.217	6.98217	S	N
X / N	P42330	P42330	2.86336	2.86336	2.57934e-07	2.16907e-06	26	P42330	AKR1C3	Aldo-keto reductase family 1 member C3	AK1C3_HUMAN	16	627.71	7.2771	X	N
X / N	Q92793	Q92793	-1.60113	1.60113	2.59538e-07	2.17526e-06	23	Q92793	CREBBP	CREB-binding protein	CBP_HUMAN	9	-67.0382	0.329618	X	N
X / N	P99999	P99999	-1.99035	1.99035	2.61614e-07	2.18535e-06	26	P99999	CYCS	Cytochrome c	CYC_HUMAN	8	-74.8321	0.251679	X	N
S / N	Q13555	Q13555	1.07056	1.07056	2.66082e-07	2.21898e-06	30	Q13555	CAMK2G	Calcium/calmodulin-dependent protein kinase type II subunit gamma	KCC2G_HUMAN	23	110.025	2.10025	S	N
X / N	Q9P2E9	Q9P2E9	-2.02909	2.02909	2.66577e-07	2.21941e-06	26	Q9P2E9	RRBP1	Ribosome-binding protein 1	RRBP1_HUMAN	46	-75.4991	0.245009	X	N
X / N	O75381	O75381	-1.42812	1.42812	2.6767e-07	2.22113e-06	26	O75381	PEX14	Peroxisomal membrane protein PEX14	PEX14_HUMAN	6	-62.8386	0.371614	X	N
X / N	P13747	P13747	2.02267	2.02267	2.71785e-07	2.24783e-06	20	P13747	HLA-E	HLA class I histocompatibility antigen, alpha chain E	HLAE_HUMAN	4	306.335	4.06335	X	N
X / N	P50453	P50453	1.92539	1.92539	2.75093e-07	2.27145e-06	26	P50453	SERPINB9	Serpin B9	SPB9_HUMAN	22	279.841	3.79841	X	N
X / N	P48740	P48740	-1.71526	1.71526	2.75692e-07	2.27264e-06	19	P48740	MASP1	Mannan-binding lectin serine protease 1	MASP1_HUMAN	7	-69.5452	0.304548	X	N
X / N	Q8IX01	Q8IX01	-1.19414	1.19414	2.77652e-07	2.28504e-06	26	Q8IX01	SUGP2	SURP and G-patch domain-containing protein 2	SUGP2_HUMAN	38	-56.2953	0.437047	X	N
X / N	P16435	P16435	-1.73172	1.73172	2.80181e-07	2.29456e-06	26	P16435	POR	NADPH--cytochrome P450 reductase	NCPR_HUMAN	42	-69.8906	0.301094	X	N
X / N	Q8WXF7	Q8WXF7	1.25419	1.25419	2.80097e-07	2.29456e-06	26	Q8WXF7	ATL1	Atlastin-1	ATLA1_HUMAN	19	138.533	2.38533	X	N
X / N	Q03591	Q03591	-3.04725	3.04725	2.87706e-07	2.34088e-06	26	Q03591	CFHR1	Complement factor H-related protein 1	FHR1_HUMAN	13	-87.9028	0.120972	X	N
X / N	Q9C0I1	Q9C0I1	-1.71852	1.71852	2.93327e-07	2.3806e-06	25	Q9C0I1	MTMR12	Myotubularin-related protein 12	MTMRC_HUMAN	10	-69.6139	0.303861	X	N
X / N	Q9Y5J5	Q9Y5J5	1.61942	1.61942	2.94246e-07	2.38249e-06	22	Q9Y5J5	PHLDA3	Pleckstrin homology-like domain family A member 3	PHLA3_HUMAN	3	207.252	3.07252	X	N
X / N	P21926	P21926	-1.30933	1.30933	2.99686e-07	2.3994e-06	26	P21926	CD9	CD9 antigen	CD9_HUMAN	6	-59.6491	0.403509	X	N
X / N	Q6ZVM7	Q6ZVM7	-1.28463	1.28463	2.97397e-07	2.3994e-06	26	Q6ZVM7	TOM1L2	TOM1-like protein 2	TM1L2_HUMAN	18	-58.9525	0.410475	X	N
S / N	Q9H4F8	Q9H4F8	-2.28015	2.28015	2.98429e-07	2.3994e-06	30	Q9H4F8	SMOC1	SPARC-related modular calcium-binding protein 1	SMOC1_HUMAN	15	-79.4123	0.205877	S	N
X / N	Q9Y6N7	Q9Y6N7	-1.98474	1.98474	2.99176e-07	2.3994e-06	26	Q9Y6N7	ROBO1	Roundabout homolog 1	ROBO1_HUMAN	18	-74.7342	0.252658	X	N
S / N	P49023	P49023	1.04773	1.04773	3.009e-07	2.40528e-06	30	P49023	PXN	Paxillin	PAXI_HUMAN	18	106.728	2.06728	S	N
X / N	Q16181	Q16181	1.15035	1.15035	3.03851e-07	2.41027e-06	26	Q16181	SEPTIN7	Septin-7	SEPT7_HUMAN	27	121.968	2.21968	X	N
X / N	Q9Y5T5	Q9Y5T5	-1.17964	1.17964	3.02686e-07	2.41027e-06	24	Q9Y5T5	USP16	Ubiquitin carboxyl-terminal hydrolase 16	UBP16_HUMAN	7	-55.8539	0.441461	X	N
X / N	Q9BQG0	Q9BQG0	-1.28986	1.28986	3.05683e-07	2.42035e-06	26	Q9BQG0	MYBBP1A	Myb-binding protein 1A	MBB1A_HUMAN	38	-59.1008	0.408992	X	N
S / N	Q8NHP8	Q8NHP8	1.15654	1.15654	3.10112e-07	2.44769e-06	29	Q8NHP8	PLBD2	Putative phospholipase B-like 2	PLBL2_HUMAN	8	122.922	2.22922	S	N
S / N	Q96PY5	Q96PY5	1.34142	1.34142	3.13595e-07	2.46741e-06	29	Q96PY5	FMNL2	Formin-like protein 2	FMNL2_HUMAN	35	153.401	2.53401	S	N
X / N	P37235	P37235	1.21782	1.21782	3.29871e-07	2.58734e-06	26	P37235	HPCAL1	Hippocalcin-like protein 1	HPCL1_HUMAN	16	132.595	2.32595	X	N
X / N	P39687	P39687	-1.7369	1.7369	3.30536e-07	2.58851e-06	26	P39687	ANP32A	Acidic leucine-rich nuclear phosphoprotein 32 family member A	AN32A_HUMAN	9	-69.9986	0.300014	X	N
X / N	P09972	P09972	2.67937	2.67937	3.32234e-07	2.58967e-06	26	P09972	ALDOC	Fructose-bisphosphate aldolase C	ALDOC_HUMAN	39	540.577	6.40577	X	N
X / N	P41222	P41222	3.96655	3.96655	3.31452e-07	2.58967e-06	26	P41222	PTGDS	Prostaglandin-H2 D-isomerase	PTGDS_HUMAN	7	1463.33	15.6333	X	N
X / N	Q8IVN8	Q8IVN8	-2.74141	2.74141	3.32067e-07	2.58967e-06	23	Q8IVN8	SBSPON	Somatomedin-B and thrombospondin type-1 domain-containing protein	SBSPO_HUMAN	7	-85.0461	0.149539	X	N
X / N	P63208	P63208	2.2713	2.2713	3.35925e-07	2.61032e-06	26	P63208	SKP1	S-phase kinase-associated protein 1	SKP1_HUMAN	18	382.76	4.8276	X	N
X / N	P31040	P31040	-1.17002	1.17002	3.42507e-07	2.64506e-06	26	P31040	SDHA	Succinate dehydrogenase [ubiquinone] flavoprotein subunit, mitochondrial	SDHA_HUMAN	29	-55.5585	0.444415	X	N
X / N	Q13884	Q13884	2.73164	2.73164	3.45357e-07	2.66297e-06	24	Q13884	SNTB1	Beta-1-syntrophin	SNTB1_HUMAN	29	564.21	6.6421	X	N
X / N	Q96PD5	Q96PD5	-3.20793	3.20793	3.50748e-07	2.69211e-06	26	Q96PD5	PGLYRP2	N-acetylmuramoyl-L-alanine amidase	PGRP2_HUMAN	16	-89.1778	0.108222	X	N
X / N	Q92917	Q92917	-1.44153	1.44153	3.53536e-07	2.70936e-06	26	Q92917	GPKOW	G-patch domain and KOW motifs-containing protein	GPKOW_HUMAN	12	-63.1825	0.368175	X	N
X / N	Q13017	Q13017	1.28597	1.28597	3.56954e-07	2.72721e-06	26	Q13017	ARHGAP5	Rho GTPase-activating protein 5	RHG05_HUMAN	47	143.846	2.43846	X	N
X / N	P07108	P07108	3.7472	3.7472	3.57974e-07	2.72967e-06	24	P07108	DBI	Acyl-CoA-binding protein	ACBP_HUMAN	9	1242.83	13.4283	X	N
X / N	Q86U70	Q86U70	-2.35154	2.35154	3.61986e-07	2.75307e-06	23	Q86U70	LDB1	LIM domain-binding protein 1	LDB1_HUMAN	4	-80.4063	0.195937	X	N
S / N	O94811	O94811	1.82341	1.82341	3.79265e-07	2.86276e-06	30	O94811	TPPP	Tubulin polymerization-promoting protein	TPPP_HUMAN	14	253.917	3.53917	S	N
X / N	Q9H6L2	Q9H6L2	-1.38033	1.38033	3.78931e-07	2.86276e-06	26	Q9H6L2	TMEM231	Transmembrane protein 231	TM231_HUMAN	10	-61.587	0.38413	X	N
X / N	Q9BUQ8	Q9BUQ8	-1.30993	1.30993	3.79838e-07	2.86278e-06	26	Q9BUQ8	DDX23	Probable ATP-dependent RNA helicase DDX23	DDX23_HUMAN	27	-59.666	0.40334	X	N
S / N	P11216	P11216	1.52857	1.52857	3.80775e-07	2.86553e-06	30	P11216	PYGB	Glycogen phosphorylase, brain form	PYGB_HUMAN	52	188.5	2.885	S	N
S / N	Q9UPQ3	Q9UPQ3	1.70032	1.70032	3.83513e-07	2.8775e-06	28	Q9UPQ3	AGAP1	Arf-GAP with GTPase, ANK repeat and PH domain-containing protein 1	AGAP1_HUMAN	11	224.973	3.24973	S	N
X / N	Q13636	Q13636	3.307	3.307	3.86338e-07	2.89436e-06	24	Q13636	RAB31	Ras-related protein Rab-31	RAB31_HUMAN	11	889.707	9.89707	X	N
X / N	P0DMV8;P0DMV9	P0DMV8;P0DMV9	1.0328	1.0328	3.90107e-07	2.91389e-06	26	P0DMV8;P0DMV9	HSPA1A;HSPA1B	Heat shock 70 kDa protein 1A;Heat shock 70 kDa protein 1B	HS71A_HUMAN;HS71B_HUMAN	44	104.599	2.04599	X	N
X / N	Q96AC1	Q96AC1	1.6869	1.6869	3.89728e-07	2.91389e-06	26	Q96AC1	FERMT2	Fermitin family homolog 2	FERM2_HUMAN	34	221.963	3.21963	X	N
S / N	Q53HV7	Q53HV7	1.02495	1.02495	3.92979e-07	2.92892e-06	26	Q53HV7	SMUG1	Single-strand selective monofunctional uracil DNA glycosylase	SMUG1_HUMAN	6	103.489	2.03489	S	N
X / N	Q66K66	Q66K66	-3.62488	3.62488	3.93289e-07	2.92892e-06	26	Q66K66	TMEM198	Transmembrane protein 198	TM198_HUMAN	1	-91.8941	0.0810593	X	N
X / N	O00533	O00533	-4.29196	4.29196	3.94649e-07	2.93081e-06	26	O00533	CHL1	Neural cell adhesion molecule L1-like protein	NCHL1_HUMAN	41	-94.895	0.0510496	X	N
X / N	Q9H9S4	Q9H9S4	3.10518	3.10518	3.98396e-07	2.95379e-06	26	Q9H9S4	CAB39L	Calcium-binding protein 39-like	CB39L_HUMAN	22	760.505	8.60505	X	N
S / N	Q03013	Q03013	-1.67049	1.67049	3.99105e-07	2.95468e-06	30	Q03013	GSTM4	Glutathione S-transferase Mu 4	GSTM4_HUMAN	10	-68.5854	0.314146	S	N
X / N	Q9H008	Q9H008	2.3416	2.3416	4.10456e-07	3.02531e-06	26	Q9H008	LHPP	Phospholysine phosphohistidine inorganic pyrophosphate phosphatase	LHPP_HUMAN	12	406.863	5.06863	X	N
S / N	Q9Y6K5	Q9Y6K5	1.53937	1.53937	4.12881e-07	3.0387e-06	30	Q9Y6K5	OAS3	2'-5'-oligoadenylate synthase 3	OAS3_HUMAN	27	190.667	2.90667	S	N
X / N	A0A0B4J1X5	A0A0B4J1X5	-3.08186	3.08186	4.14256e-07	3.04436e-06	26	A0A0B4J1X5	IGHV3-74	Immunoglobulin heavy variable 3-74	HV374_HUMAN	1	-88.1895	0.118105	X	N
X / N	Q4G0X4	Q4G0X4	1.269	1.269	4.17813e-07	3.066e-06	17	Q4G0X4	KCTD21	BTB/POZ domain-containing protein KCTD21	KCD21_HUMAN	4	140.994	2.40994	X	N
X / N	O75146	O75146	3.30945	3.30945	4.19902e-07	3.07683e-06	25	O75146	HIP1R	Huntingtin-interacting protein 1-related protein	HIP1R_HUMAN	48	891.39	9.9139	X	N
S / N	Q5SGD2	Q5SGD2	1.28349	1.28349	4.37836e-07	3.18747e-06	22	Q5SGD2	PPM1L	Protein phosphatase 1L	PPM1L_HUMAN	6	143.428	2.43428	S	N
X / N	Q9H4G4	Q9H4G4	-1.43642	1.43642	4.38182e-07	3.18747e-06	26	Q9H4G4	GLIPR2	Golgi-associated plant pathogenesis-related protein 1	GAPR1_HUMAN	6	-63.0516	0.369484	X	N
X / N	P01743	P01743	-2.29119	2.29119	4.47816e-07	3.24813e-06	18	P01743	IGHV1-46	Immunoglobulin heavy variable 1-46	HV146_HUMAN	1	-79.5693	0.204307	X	N
S / N	Q8N283	Q8N283	1.49005	1.49005	4.52107e-07	3.26507e-06	20	Q8N283	ANKRD35	Ankyrin repeat domain-containing protein 35	ANR35_HUMAN	10	180.899	2.80899	S	N
X / N	Q9NVA2	Q9NVA2	1.13623	1.13623	4.53277e-07	3.26881e-06	26	Q9NVA2	SEPTIN11	Septin-11	SEP11_HUMAN	26	119.806	2.19806	X	N
S / N	Q9Y371	Q9Y371	1.0155	1.0155	4.58917e-07	3.29999e-06	30	Q9Y371	SH3GLB1	Endophilin-B1	SHLB1_HUMAN	13	102.16	2.0216	S	N
S / N	Q96NT1	Q96NT1	1.05961	1.05961	4.67058e-07	3.35371e-06	26	Q96NT1	NAP1L5	Nucleosome assembly protein 1-like 5	NP1L5_HUMAN	6	108.437	2.08437	S	N
X / N	Q9C040	Q9C040	1.0854	1.0854	4.72377e-07	3.38222e-06	26	Q9C040	TRIM2	Tripartite motif-containing protein 2	TRIM2_HUMAN	32	112.197	2.12197	X	N
X / N	P04004	P04004	-2.92507	2.92507	4.7356e-07	3.38585e-06	26	P04004	VTN	Vitronectin	VTNC_HUMAN	21	-86.8337	0.131663	X	N
X / N	Q9NRQ2	Q9NRQ2	1.57162	1.57162	4.74481e-07	3.38761e-06	25	Q9NRQ2	PLSCR4	Phospholipid scramblase 4	PLS4_HUMAN	4	197.238	2.97238	X	N
X / N	Q13813	Q13813	1.16536	1.16536	4.79099e-07	3.4087e-06	26	Q13813	SPTAN1	Spectrin alpha chain, non-erythrocytic 1	SPTN1_HUMAN	226	124.29	2.2429	X	N
X / N	Q9Y3E5	Q9Y3E5	-2.18416	2.18416	4.79476e-07	3.4087e-06	26	Q9Y3E5	PTRH2	Peptidyl-tRNA hydrolase 2, mitochondrial	PTH2_HUMAN	6	-77.996	0.22004	X	N
X / N	P36959	P36959	1.24455	1.24455	4.86714e-07	3.44063e-06	26	P36959	GMPR	GMP reductase 1	GMPR1_HUMAN	21	136.945	2.36945	X	N
X / N	Q06124	Q06124	1.18159	1.18159	4.91472e-07	3.46938e-06	26	Q06124	PTPN11	Tyrosine-protein phosphatase non-receptor type 11	PTN11_HUMAN	36	126.827	2.26827	X	N
X / N	Q14938	Q14938	-1.03057	1.03057	4.93239e-07	3.47207e-06	26	Q14938	NFIX	Nuclear factor 1 X-type	NFIX_HUMAN	15	-51.0482	0.489518	X	N
X / N	Q9HBL0	Q9HBL0	1.80755	1.80755	4.9279e-07	3.47207e-06	26	Q9HBL0	TNS1	Tensin-1	TENS1_HUMAN	56	250.048	3.50048	X	N
S / N	P48163	P48163	-1.57925	1.57925	4.98995e-07	3.50766e-06	30	P48163	ME1	NADP-dependent malic enzyme	MAOX_HUMAN	27	-66.5344	0.334656	S	N
S / N	P38935	P38935	2.15596	2.15596	5.00239e-07	3.51148e-06	19	P38935	IGHMBP2	DNA-binding protein SMUBP-2	SMBP2_HUMAN	2	345.666	4.45666	S	N
X / N	O75122	O75122	1.13834	1.13834	5.18181e-07	3.62221e-06	26	O75122	CLASP2	CLIP-associating protein 2	CLAP2_HUMAN	43	120.128	2.20128	X	N
X / N	A4FU01	A4FU01	2.07998	2.07998	5.21565e-07	3.63117e-06	18	A4FU01	MTMR11	Myotubularin-related protein 11	MTMRB_HUMAN	5	322.801	4.22801	X	N
X / N	O15075	O15075	2.48012	2.48012	5.21637e-07	3.63117e-06	26	O15075	DCLK1	Serine/threonine-protein kinase DCLK1	DCLK1_HUMAN	31	457.942	5.57942	X	N
X / N	P36222	P36222	3.53226	3.53226	5.20242e-07	3.63117e-06	17	P36222	CHI3L1	Chitinase-3-like protein 1	CH3L1_HUMAN	16	1056.96	11.5696	X	N
S / N	A4D161	A4D161	1.50364	1.50364	5.27616e-07	3.6677e-06	16	A4D161	FAM221A	Protein FAM221A	F221A_HUMAN	1	183.557	2.83557	S	N
X / N	P13797	P13797	-1.65058	1.65058	5.32526e-07	3.68649e-06	26	P13797	PLS3	Plastin-3	PLST_HUMAN	36	-68.1488	0.318512	X	N
X / N	Q13491	Q13491	1.31732	1.31732	5.31987e-07	3.68649e-06	26	Q13491	GPM6B	Neuronal membrane glycoprotein M6-b	GPM6B_HUMAN	6	149.202	2.49202	X	N
X / N	Q8NHL6	Q8NHL6	2.22781	2.22781	5.31409e-07	3.68649e-06	17	Q8NHL6	LILRB1	Leukocyte immunoglobulin-like receptor subfamily B member 1	LIRB1_HUMAN	2	368.422	4.68422	X	N
X / N	P48380	P48380	-1.25708	1.25708	5.35342e-07	3.70087e-06	23	P48380	RFX3	Transcription factor RFX3	RFX3_HUMAN	11	-58.1611	0.418389	X	N
X / N	Q9H000	Q9H000	1.34278	1.34278	5.44523e-07	3.74883e-06	24	Q9H000	MKRN2	E3 ubiquitin-protein ligase makorin-2	MKRN2_HUMAN	3	153.639	2.53639	X	N
X / N	Q9BQJ4	Q9BQJ4	1.18406	1.18406	5.53561e-07	3.80061e-06	26	Q9BQJ4	TMEM47	Transmembrane protein 47	TMM47_HUMAN	3	127.215	2.27215	X	N
X / N	P01780	P01780	-2.73202	2.73202	5.5795e-07	3.81507e-06	26	P01780	IGHV3-7	Immunoglobulin heavy variable 3-7	HV307_HUMAN	4	-84.9485	0.150515	X	N
X / N	Q9Y371	Q9Y371	1.08334	1.08334	5.63254e-07	3.84609e-06	26	Q9Y371	SH3GLB1	Endophilin-B1	SHLB1_HUMAN	13	111.893	2.11893	X	N
X / N	Q03154	Q03154	1.06127	1.06127	5.64107e-07	3.84668e-06	26	Q03154	ACY1	Aminoacylase-1	ACY1_HUMAN	22	108.677	2.08677	X	N
X / N	Q8IZ81	Q8IZ81	-1.99183	1.99183	5.74565e-07	3.90735e-06	26	Q8IZ81	ELMOD2	ELMO domain-containing protein 2	ELMD2_HUMAN	11	-74.858	0.25142	X	N
S / N	Q9Y606	Q9Y606	2.38672	2.38672	5.77353e-07	3.91248e-06	24	Q9Y606	PUS1	Pseudouridylate synthase 1 homolog	PUS1_HUMAN	10	422.967	5.22967	S	N
S / N	P35270	P35270	2.28765	2.28765	5.91418e-07	3.98949e-06	30	P35270	SPR	Sepiapterin reductase	SPRE_HUMAN	15	388.26	4.8826	S	N
S / N	O43307	O43307	1.20687	1.20687	6.03462e-07	4.0598e-06	23	O43307	ARHGEF9	Rho guanine nucleotide exchange factor 9	ARHG9_HUMAN	6	130.836	2.30836	S	N
X / N	P20338	P20338	1.06868	1.06868	6.0602e-07	4.07155e-06	26	P20338	RAB4A	Ras-related protein Rab-4A	RAB4A_HUMAN	9	109.751	2.09751	X	N
X / N	Q16774	Q16774	1.9761	1.9761	6.13609e-07	4.10602e-06	26	Q16774	GUK1	Guanylate kinase	KGUA_HUMAN	12	293.428	3.93428	X	N
X / N	Q8WTW3	Q8WTW3	-1.29226	1.29226	6.12884e-07	4.10602e-06	25	Q8WTW3	COG1	Conserved oligomeric Golgi complex subunit 1	COG1_HUMAN	15	-59.1688	0.408312	X	N
S / N	P62714	P62714	1.40166	1.40166	6.17344e-07	4.11637e-06	29	P62714	PPP2CB	Serine/threonine-protein phosphatase 2A catalytic subunit beta isoform	PP2AB_HUMAN	2	164.206	2.64206	S	N
S / N	P15104	P15104	1.55194	1.55194	6.19362e-07	4.1225e-06	30	P15104	GLUL	Glutamine synthetase	GLNA_HUMAN	15	193.211	2.93211	S	N
X / N	Q9H2K8	Q9H2K8	1.14514	1.14514	6.24544e-07	4.14598e-06	26	Q9H2K8	TAOK3	Serine/threonine-protein kinase TAO3	TAOK3_HUMAN	12	121.168	2.21168	X	N
X / N	P29536	P29536	2.98049	2.98049	6.26578e-07	4.1485e-06	26	P29536	LMOD1	Leiomodin-1	LMOD1_HUMAN	13	689.252	7.89252	X	N
X / N	Q96ST3	Q96ST3	-1.55597	1.55597	6.25925e-07	4.1485e-06	25	Q96ST3	SIN3A	Paired amphipathic helix protein Sin3a	SIN3A_HUMAN	28	-65.99	0.3401	X	N
X / N	Q02809	Q02809	-1.45402	1.45402	6.31632e-07	4.17644e-06	23	Q02809	PLOD1	Procollagen-lysine,2-oxoglutarate 5-dioxygenase 1	PLOD1_HUMAN	18	-63.4997	0.365003	X	N
X / N	Q9H1A4	Q9H1A4	-1.03645	1.03645	6.32838e-07	4.1789e-06	23	Q9H1A4	ANAPC1	Anaphase-promoting complex subunit 1	APC1_HUMAN	10	-51.2475	0.487525	X	N
X / N	Q9UBI6	Q9UBI6	1.50993	1.50993	6.37727e-07	4.1946e-06	26	Q9UBI6	GNG12	Guanine nucleotide-binding protein G(I)/G(S)/G(O) subunit gamma-12	GBG12_HUMAN	6	184.797	2.84797	X	N
X / N	P60660	P60660	-1.01355	1.01355	6.4869e-07	4.25969e-06	26	P60660	MYL6	Myosin light polypeptide 6	MYL6_HUMAN	6	-50.4673	0.495327	X	N
S / N	Q01469	Q01469	2.41584	2.41584	6.59005e-07	4.31756e-06	30	Q01469	FABP5	Fatty acid-binding protein 5	FABP5_HUMAN	19	433.63	5.3363	S	N
X / N	A0A0C4DH25	A0A0C4DH25	-2.57325	2.57325	6.76701e-07	4.40471e-06	23	A0A0C4DH25	IGKV3D-20	Immunoglobulin kappa variable 3D-20	KVD20_HUMAN	1	-83.1975	0.168025	X	N
S / N	Q96SU4	Q96SU4	-1.05217	1.05217	6.76608e-07	4.40471e-06	30	Q96SU4	OSBPL9	Oxysterol-binding protein-related protein 9	OSBL9_HUMAN	14	-51.7759	0.482241	S	N
X / N	Q9C0E8	Q9C0E8	2.06095	2.06095	6.79784e-07	4.41904e-06	26	Q9C0E8	LNPK	Endoplasmic reticulum junction formation protein lunapark	LNP_HUMAN	15	317.262	4.17262	X	N
X / N	P32456	P32456	2.01726	2.01726	6.86447e-07	4.44506e-06	24	P32456	GBP2	Guanylate-binding protein 2	GBP2_HUMAN	13	304.815	4.04815	X	N
X / N	P16219	P16219	1.40089	1.40089	6.93018e-07	4.47604e-06	26	P16219	ACADS	Short-chain specific acyl-CoA dehydrogenase, mitochondrial	ACADS_HUMAN	13	164.065	2.64065	X	N
X / N	O75368	O75368	1.71548	1.71548	6.94691e-07	4.48107e-06	26	O75368	SH3BGRL	Adapter SH3BGRL	SH3L1_HUMAN	12	228.405	3.28405	X	N
X / N	P13224	P13224	-3.21543	3.21543	6.96578e-07	4.48747e-06	23	P13224	GP1BB	Platelet glycoprotein Ib beta chain	GP1BB_HUMAN	5	-89.2339	0.107661	X	N
X / N	Q9NUB1	Q9NUB1	1.72314	1.72314	6.99908e-07	4.50313e-06	26	Q9NUB1	ACSS1	Acetyl-coenzyme A synthetase 2-like, mitochondrial	ACS2L_HUMAN	23	230.153	3.30153	X	N
X / N	Q6KCM7	Q6KCM7	1.35848	1.35848	7.21656e-07	4.61344e-06	26	Q6KCM7	SLC25A25	Calcium-binding mitochondrial carrier protein SCaMC-2	SCMC2_HUMAN	17	156.415	2.56415	X	N
X / N	Q86VP3	Q86VP3	1.31544	1.31544	7.25634e-07	4.62707e-06	23	Q86VP3	PACS2	Phosphofurin acidic cluster sorting protein 2	PACS2_HUMAN	15	148.878	2.48878	X	N
X / N	Q9BXF6	Q9BXF6	-1.0622	1.0622	7.40799e-07	4.71178e-06	26	Q9BXF6	RAB11FIP5	Rab11 family-interacting protein 5	RFIP5_HUMAN	13	-52.11	0.4789	X	N
X / N	O94906	O94906	-1.05602	1.05602	7.42953e-07	4.71588e-06	26	O94906	PRPF6	Pre-mRNA-processing factor 6	PRP6_HUMAN	41	-51.9042	0.480958	X	N
S / N	Q8N6N7	Q8N6N7	1.11125	1.11125	7.46131e-07	4.7277e-06	21	Q8N6N7	ACBD7	Acyl-CoA-binding domain-containing protein 7	ACBD7_HUMAN	6	116.033	2.16033	S	N
X / N	P61289	P61289	-1.58383	1.58383	7.5067e-07	4.75045e-06	26	P61289	PSME3	Proteasome activator complex subunit 3	PSME3_HUMAN	13	-66.6404	0.333596	X	N
S / N	Q3ZAQ7	Q3ZAQ7	1.81487	1.81487	7.63538e-07	4.81365e-06	21	Q3ZAQ7	VMA21	Vacuolar ATPase assembly integral membrane protein VMA21	VMA21_HUMAN	2	251.829	3.51829	S	N
X / N	Q9ULL4	Q9ULL4	2.09333	2.09333	7.63513e-07	4.81365e-06	24	Q9ULL4	PLXNB3	Plexin-B3	PLXB3_HUMAN	33	326.732	4.26732	X	N
S / N	Q8N392	Q8N392	1.18143	1.18143	7.68194e-07	4.83692e-06	30	Q8N392	ARHGAP18	Rho GTPase-activating protein 18	RHG18_HUMAN	21	126.802	2.26802	S	N
X / N	Q9UBE0	Q9UBE0	-1.48596	1.48596	7.86531e-07	4.92146e-06	26	Q9UBE0	SAE1	SUMO-activating enzyme subunit 1	SAE1_HUMAN	23	-64.299	0.35701	X	N
X / N	Q02252	Q02252	1.68196	1.68196	7.91673e-07	4.94746e-06	26	Q02252	ALDH6A1	Methylmalonate-semialdehyde dehydrogenase [acylating], mitochondrial	MMSA_HUMAN	33	220.863	3.20863	X	N
X / N	O95777	O95777	-1.06473	1.06473	7.94377e-07	4.95818e-06	26	O95777	LSM8	U6 snRNA-associated Sm-like protein LSm8	LSM8_HUMAN	7	-52.1937	0.478063	X	N
X / N	O94979	O94979	-1.02823	1.02823	8.07315e-07	5.03266e-06	26	O94979	SEC31A	Protein transport protein Sec31A	SC31A_HUMAN	42	-50.969	0.49031	X	N
S / N	O95382	O95382	2.70647	2.70647	8.26792e-07	5.13492e-06	20	O95382	MAP3K6	Mitogen-activated protein kinase kinase kinase 6	M3K6_HUMAN	2	552.722	6.52722	S	N
X / N	Q9UKN8	Q9UKN8	-1.09996	1.09996	8.30901e-07	5.15405e-06	26	Q9UKN8	GTF3C4	General transcription factor 3C polypeptide 4	TF3C4_HUMAN	16	-53.3472	0.466528	X	N
X / N	A0A0B4J2B5	A0A0B4J2B5	-2.50764	2.50764	8.42187e-07	5.2176e-06	26	A0A0B4J2B5	IGHV3OR16-9	Immunoglobulin heavy variable 3/OR16-9 (non-functional) (Fragment)	A0A0B4J2B5_HUMAN	2	-82.4157	0.175843	X	N
X / N	A0A075B6I9;P04211	A0A075B6I9;P04211	-3.03982	3.03982	8.53462e-07	5.26792e-06	25	A0A075B6I9;P04211	IGLV7-46;IGLV7-43	Immunoglobulin lambda variable 7-46;Immunoglobulin lambda variable 7-43	LV746_HUMAN;LV743_HUMAN	1	-87.8403	0.121597	X	N
S / N	Q96QD9	Q96QD9	1.54485	1.54485	8.52737e-07	5.26792e-06	24	Q96QD9	FYTTD1	UAP56-interacting factor	UIF_HUMAN	7	191.774	2.91774	S	N
X / N	Q9NP77	Q9NP77	-1.28046	1.28046	8.58627e-07	5.29328e-06	26	Q9NP77	SSU72	RNA polymerase II subunit A C-terminal domain phosphatase SSU72	SSU72_HUMAN	6	-58.8337	0.411663	X	N
S / N	O75477	O75477	1.01542	1.01542	8.64378e-07	5.30649e-06	30	O75477	ERLIN1	Erlin-1	ERLN1_HUMAN	11	102.149	2.02149	S	N
X / N	P01714	P01714	-2.58765	2.58765	8.66012e-07	5.30649e-06	26	P01714	IGLV3-19	Immunoglobulin lambda variable 3-19	LV319_HUMAN	2	-83.3644	0.166356	X	N
X / N	Q32MZ4	Q32MZ4	-1.03086	1.03086	8.64098e-07	5.30649e-06	25	Q32MZ4	LRRFIP1	Leucine-rich repeat flightless-interacting protein 1	LRRF1_HUMAN	19	-51.0581	0.489419	X	N
X / N	Q92820	Q92820	-1.49347	1.49347	8.67122e-07	5.30649e-06	25	Q92820	GGH	Gamma-glutamyl hydrolase	GGH_HUMAN	12	-64.4842	0.355158	X	N
S / N	Q9BSE4	Q9BSE4	1.20137	1.20137	8.84911e-07	5.40216e-06	24	Q9BSE4	HERPUD2	Homocysteine-responsive endoplasmic reticulum-resident ubiquitin-like domain member 2 protein	HERP2_HUMAN	3	129.959	2.29959	S	N
X / N	P18669	P18669	1.02482	1.02482	8.92898e-07	5.43108e-06	26	P18669	PGAM1	Phosphoglycerate mutase 1	PGAM1_HUMAN	24	103.47	2.0347	X	N
X / N	Q9BW30	Q9BW30	1.80669	1.80669	9.11482e-07	5.53739e-06	26	Q9BW30	TPPP3	Tubulin polymerization-promoting protein family member 3	TPPP3_HUMAN	19	249.838	3.49838	X	N
X / N	P0CAP1	P0CAP1	-2.59009	2.59009	9.16708e-07	5.54896e-06	22	P0CAP1	MYZAP	Myocardial zonula adherens protein	MYZAP_HUMAN	20	-83.3925	0.166075	X	N
S / N	P16070	P16070	-1.09783	1.09783	9.23868e-07	5.58556e-06	30	P16070	CD44	CD44 antigen	CD44_HUMAN	8	-53.2782	0.467218	S	N
X / N	A0A075B6S6	A0A075B6S6	-2.16767	2.16767	9.28845e-07	5.60888e-06	26	A0A075B6S6	IGKV2D-30	Immunoglobulin kappa variable 2D-30	KVD30_HUMAN	2	-77.7431	0.222569	X	N
X / N	P04271	P04271	3.17221	3.17221	9.3363e-07	5.63012e-06	26	P04271	S100B	Protein S100-B	S100B_HUMAN	6	801.428	9.01428	X	N
X / N	P45877	P45877	-2.17891	2.17891	9.34609e-07	5.63012e-06	24	P45877	PPIC	Peptidyl-prolyl cis-trans isomerase C	PPIC_HUMAN	3	-77.9157	0.220843	X	N
X / N	Q14714	Q14714	2.09227	2.09227	9.36185e-07	5.63285e-06	19	Q14714	SSPN	Sarcospan	SSPN_HUMAN	3	326.418	4.26418	X	N
X / N	Q9HBR0	Q9HBR0	-1.91562	1.91562	9.37383e-07	5.63329e-06	26	Q9HBR0	SLC38A10	Putative sodium-coupled neutral amino acid transporter 10	S38AA_HUMAN	11	-73.4942	0.265058	X	N
X / N	Q16555	Q16555	1.17611	1.17611	9.40478e-07	5.64512e-06	26	Q16555	DPYSL2	Dihydropyrimidinase-related protein 2	DPYL2_HUMAN	33	125.967	2.25967	X	N
S / N	Q9H2K8	Q9H2K8	1.16057	1.16057	9.42633e-07	5.65129e-06	30	Q9H2K8	TAOK3	Serine/threonine-protein kinase TAO3	TAOK3_HUMAN	12	123.546	2.23546	S	N
X / N	Q9NP58	Q9NP58	-2.11135	2.11135	9.48737e-07	5.68109e-06	26	Q9NP58	ABCB6	ATP-binding cassette sub-family B member 6	ABCB6_HUMAN	21	-76.8569	0.231431	X	N
S / N	P36222	P36222	2.42722	2.42722	9.53839e-07	5.70482e-06	16	P36222	CHI3L1	Chitinase-3-like protein 1	CH3L1_HUMAN	16	437.857	5.37857	S	N
S / N	Q53H96	Q53H96	1.29843	1.29843	9.60283e-07	5.72969e-06	30	Q53H96	PYCR3	Pyrroline-5-carboxylate reductase 3	P5CR3_HUMAN	13	145.961	2.45961	S	N
S / N	Q9UIW2	Q9UIW2	1.02933	1.02933	9.87468e-07	5.87092e-06	30	Q9UIW2	PLXNA1	Plexin-A1	PLXA1_HUMAN	32	104.107	2.04107	S	N
X / N	O60739	O60739	-1.32534	1.32534	1.02625e-06	6.06554e-06	26	O60739	EIF1B	Eukaryotic translation initiation factor 1b	EIF1B_HUMAN	9	-60.0946	0.399054	X	N
S / N	P51649	P51649	1.29937	1.29937	1.0341e-06	6.1047e-06	30	P51649	ALDH5A1	Succinate-semialdehyde dehydrogenase, mitochondrial	SSDH_HUMAN	25	146.122	2.46122	S	N
S / N	Q15942	Q15942	1.15913	1.15913	1.04006e-06	6.13268e-06	30	Q15942	ZYX	Zyxin	ZYX_HUMAN	19	123.323	2.23323	S	N
X / N	Q9Y2R4	Q9Y2R4	-1.60375	1.60375	1.05329e-06	6.1961e-06	22	Q9Y2R4	DDX52	Probable ATP-dependent RNA helicase DDX52	DDX52_HUMAN	4	-67.0979	0.329021	X	N
X / N	P01893	P01893	-1.69813	1.69813	1.05958e-06	6.2258e-06	25	P01893	HLA-H	Putative HLA class I histocompatibility antigen, alpha chain H	HLAH_HUMAN	2	-69.1814	0.308186	X	N
X / N	O43813	O43813	1.13597	1.13597	1.06233e-06	6.23468e-06	26	O43813	LANCL1	Glutathione S-transferase LANCL1	LANC1_HUMAN	17	119.766	2.19766	X	N
X / N	Q96GQ5	Q96GQ5	-2.59101	2.59101	1.06447e-06	6.23989e-06	26	Q96GQ5	RUSF1	RUS family member 1	RUSF1_HUMAN	16	-83.403	0.16597	X	N
S / N	Q7L1W4	Q7L1W4	-1.70214	1.70214	1.07004e-06	6.26521e-06	30	Q7L1W4	LRRC8D	Volume-regulated anion channel subunit LRRC8D	LRC8D_HUMAN	10	-69.2671	0.307329	S	N
X / N	Q9H8H3	Q9H8H3	1.94198	1.94198	1.07601e-06	6.27821e-06	26	Q9H8H3	METTL7A	Putative methyltransferase-like protein 7A	MET7A_HUMAN	12	284.233	3.84233	X	N
S / N	Q0VDF9	Q0VDF9	1.3003	1.3003	1.08362e-06	6.29857e-06	25	Q0VDF9	HSPA14	Heat shock 70 kDa protein 14	HSP7E_HUMAN	5	146.281	2.46281	S	N
X / N	Q8N2F6	Q8N2F6	1.02163	1.02163	1.08255e-06	6.29857e-06	26	Q8N2F6	ARMC10	Armadillo repeat-containing protein 10	ARM10_HUMAN	11	103.022	2.03022	X	N
X / N	Q8WTT2	Q8WTT2	-2.16469	2.16469	1.08453e-06	6.29857e-06	26	Q8WTT2	NOC3L	Nucleolar complex protein 3 homolog	NOC3L_HUMAN	8	-77.6971	0.223029	X	N
X / N	Q16270	Q16270	-3.67063	3.67063	1.09105e-06	6.32907e-06	26	Q16270	IGFBP7	Insulin-like growth factor-binding protein 7	IBP7_HUMAN	13	-92.1471	0.0785293	X	N
S / N	Q16822	Q16822	1.82921	1.82921	1.09383e-06	6.33788e-06	28	Q16822	PCK2	Phosphoenolpyruvate carboxykinase [GTP], mitochondrial	PCKGM_HUMAN	26	255.342	3.55342	S	N
X / N	P09471	P09471	1.45751	1.45751	1.09763e-06	6.33791e-06	26	P09471	GNAO1	Guanine nucleotide-binding protein G(o) subunit alpha	GNAO_HUMAN	15	174.633	2.74633	X	N
X / N	Q8IXM2	Q8IXM2	-1.22367	1.22367	1.09731e-06	6.33791e-06	23	Q8IXM2	BAP18	Chromatin complexes subunit BAP18	BAP18_HUMAN	5	-57.1807	0.428193	X	N
S / N	Q9UDY2	Q9UDY2	1.07986	1.07986	1.09643e-06	6.33791e-06	30	Q9UDY2	TJP2	Tight junction protein ZO-2	ZO2_HUMAN	66	111.383	2.11383	S	N
X / N	Q86U44	Q86U44	-1.06332	1.06332	1.11315e-06	6.42013e-06	24	Q86U44	METTL3	N6-adenosine-methyltransferase catalytic subunit	MTA70_HUMAN	14	-52.1469	0.478531	X	N
X / N	O43865	O43865	2.4034	2.4034	1.12361e-06	6.4656e-06	26	O43865	AHCYL1	S-adenosylhomocysteine hydrolase-like protein 1	SAHH2_HUMAN	18	429.048	5.29048	X	N
X / N	P08514	P08514	-3.51025	3.51025	1.13523e-06	6.52187e-06	26	P08514	ITGA2B	Integrin alpha-IIb	ITA2B_HUMAN	28	-91.2238	0.0877624	X	N
X / N	Q5VUB5	Q5VUB5	2.86547	2.86547	1.14387e-06	6.55961e-06	20	Q5VUB5	FAM171A1	Protein FAM171A1	F1711_HUMAN	26	628.773	7.28773	X	N
X / N	Q9UEY8	Q9UEY8	1.20977	1.20977	1.18362e-06	6.76429e-06	26	Q9UEY8	ADD3	Gamma-adducin	ADDG_HUMAN	32	131.3	2.313	X	N
S / N	Q12999	Q12999	1.02518	1.02518	1.18718e-06	6.77694e-06	26	Q12999	TSPAN31	Tetraspanin-31	TSN31_HUMAN	2	103.522	2.03522	S	N
X / N	Q7Z4Q2	Q7Z4Q2	-2.17723	2.17723	1.19133e-06	6.7929e-06	26	Q7Z4Q2	HEATR3	HEAT repeat-containing protein 3	HEAT3_HUMAN	6	-77.89	0.2211	X	N
X / N	O60883	O60883	2.81218	2.81218	1.21337e-06	6.89502e-06	21	O60883	GPR37L1	G-protein coupled receptor 37-like 1	G37L1_HUMAN	11	602.347	7.02347	X	N
X / N	P21291	P21291	2.84396	2.84396	1.21292e-06	6.89502e-06	26	P21291	CSRP1	Cysteine and glycine-rich protein 1	CSRP1_HUMAN	12	617.989	7.17989	X	N
X / N	P01709	P01709	-2.4525	2.4525	1.22475e-06	6.95182e-06	24	P01709	IGLV2-8	Immunoglobulin lambda variable 2-8	LV208_HUMAN	1	-81.7306	0.182694	X	N
X / N	O15027	O15027	-1.67853	1.67853	1.23645e-06	6.99446e-06	26	O15027	SEC16A	Protein transport protein Sec16A	SC16A_HUMAN	57	-68.76	0.3124	X	N
X / N	P35637	P35637	-1.12455	1.12455	1.24962e-06	7.05329e-06	26	P35637	FUS	RNA-binding protein FUS	FUS_HUMAN	8	-54.1355	0.458645	X	N
S / N	Q5VT66	Q5VT66	2.24629	2.24629	1.254e-06	7.05395e-06	22	Q5VT66	MTARC1	Mitochondrial amidoxime-reducing component 1	MARC1_HUMAN	7	374.461	4.74461	S	N
X / N	O43290	O43290	-1.46437	1.46437	1.26559e-06	7.09525e-06	26	O43290	SART1	U4/U6.U5 tri-snRNP-associated protein 1	SNUT1_HUMAN	23	-63.7605	0.362395	X	N
S / N	P32241	P32241	2.1111	2.1111	1.27305e-06	7.12909e-06	26	P32241	VIPR1	Vasoactive intestinal polypeptide receptor 1	VIPR1_HUMAN	1	332.02	4.3202	S	N
S / N	Q658P3	Q658P3	1.22165	1.22165	1.27913e-06	7.15511e-06	25	Q658P3	STEAP3	Metalloreductase STEAP3	STEA3_HUMAN	11	133.214	2.33214	S	N
X / N	P17480	P17480	-1.636	1.636	1.28801e-06	7.19675e-06	26	P17480	UBTF	Nucleolar transcription factor 1	UBF1_HUMAN	23	-67.8253	0.321747	X	N
X / N	O76041	O76041	1.65814	1.65814	1.29952e-06	7.23686e-06	26	O76041	NEBL	Nebulette	NEBL_HUMAN	8	215.609	3.15609	X	N
X / N	P28161	P28161	3.09164	3.09164	1.29892e-06	7.23686e-06	26	P28161	GSTM2	Glutathione S-transferase Mu 2	GSTM2_HUMAN	16	752.467	8.52467	X	N
X / N	Q9BTC0	Q9BTC0	-1.21394	1.21394	1.31351e-06	7.30668e-06	23	Q9BTC0	DIDO1	Death-inducer obliterator 1	DIDO1_HUMAN	23	-56.8909	0.431091	X	N
X / N	Q9UM54	Q9UM54	2.06201	2.06201	1.32311e-06	7.34377e-06	26	Q9UM54	MYO6	Unconventional myosin-VI	MYO6_HUMAN	62	317.567	4.17567	X	N
S / N	Q9Y6N7	Q9Y6N7	-1.59008	1.59008	1.32958e-06	7.36547e-06	28	Q9Y6N7	ROBO1	Roundabout homolog 1	ROBO1_HUMAN	18	-66.7847	0.332153	S	N
X / N	Q5BJH7	Q5BJH7	-1.76767	1.76767	1.3403e-06	7.41455e-06	22	Q5BJH7	YIF1B	Protein YIF1B	YIF1B_HUMAN	4	-70.6317	0.293683	X	N
X / N	Q96RU3	Q96RU3	2.01398	2.01398	1.35736e-06	7.46774e-06	23	Q96RU3	FNBP1	Formin-binding protein 1	FNBP1_HUMAN	12	303.894	4.03894	X	N
S / N	Q15599	Q15599	1.08882	1.08882	1.36491e-06	7.501e-06	30	Q15599	SLC9A3R2	Na(+)/H(+) exchange regulatory cofactor NHE-RF2	NHRF2_HUMAN	17	112.7	2.127	S	N
X / N	P20585	P20585	-1.60892	1.60892	1.37114e-06	7.527e-06	24	P20585	MSH3	DNA mismatch repair protein Msh3	MSH3_HUMAN	10	-67.2157	0.327843	X	N
X / N	Q01082	Q01082	1.17001	1.17001	1.38205e-06	7.57034e-06	26	Q01082	SPTBN1	Spectrin beta chain, non-erythrocytic 1	SPTB2_HUMAN	201	125.013	2.25013	X	N
X / N	P55008	P55008	1.2216	1.2216	1.38677e-06	7.58785e-06	24	P55008	AIF1	Allograft inflammatory factor 1	AIF1_HUMAN	5	133.206	2.33206	X	N
X / N	Q15149	Q15149	1.26919	1.26919	1.43625e-06	7.8415e-06	26	Q15149	PLEC	Plectin	PLEC_HUMAN	394	141.026	2.41026	X	N
X / N	P08697	P08697	-3.06916	3.06916	1.44391e-06	7.87473e-06	26	P08697	SERPINF2	Alpha-2-antiplasmin	A2AP_HUMAN	16	-88.0851	0.119149	X	N
X / N	A6NHR9	A6NHR9	-1.07852	1.07852	1.46198e-06	7.96463e-06	26	A6NHR9	SMCHD1	Structural maintenance of chromosomes flexible hinge domain-containing protein 1	SMHD1_HUMAN	40	-52.6486	0.473514	X	N
X / N	P21266	P21266	4.25968	4.25968	1.46635e-06	7.97976e-06	26	P21266	GSTM3	Glutathione S-transferase Mu 3	GSTM3_HUMAN	24	1815.55	19.1555	X	N
X / N	P14136	P14136	3.19162	3.19162	1.47262e-06	8.00134e-06	26	P14136	GFAP	Glial fibrillary acidic protein	GFAP_HUMAN	91	813.636	9.13636	X	N
X / N	Q15057	Q15057	1.28597	1.28597	1.49409e-06	8.08679e-06	26	Q15057	ACAP2	Arf-GAP with coiled-coil, ANK repeat and PH domain-containing protein 2	ACAP2_HUMAN	13	143.846	2.43846	X	N
X / N	Q8IY81	Q8IY81	-1.85433	1.85433	1.544e-06	8.30313e-06	23	Q8IY81	FTSJ3	pre-rRNA 2'-O-ribose RNA methyltransferase FTSJ3	SPB1_HUMAN	16	-72.3439	0.276561	X	N
X / N	Q9Y3B7	Q9Y3B7	-1.10322	1.10322	1.57929e-06	8.48381e-06	26	Q9Y3B7	MRPL11	39S ribosomal protein L11, mitochondrial	RM11_HUMAN	11	-53.4525	0.465475	X	N
X / N	Q6WCQ1	Q6WCQ1	-1.41983	1.41983	1.59603e-06	8.54172e-06	26	Q6WCQ1	MPRIP	Myosin phosphatase Rho-interacting protein	MPRIP_HUMAN	43	-62.6242	0.373758	X	N
S / N	O00499	O00499	1.38519	1.38519	1.62341e-06	8.67433e-06	30	O00499	BIN1	Myc box-dependent-interacting protein 1	BIN1_HUMAN	22	161.205	2.61205	S	N
X / N	O94880	O94880	-1.22134	1.22134	1.63575e-06	8.72167e-06	22	O94880	PHF14	PHD finger protein 14	PHF14_HUMAN	11	-57.1114	0.428886	X	N
X / N	P15104	P15104	2.6332	2.6332	1.63772e-06	8.72288e-06	26	P15104	GLUL	Glutamine synthetase	GLNA_HUMAN	15	520.402	6.20402	X	N
X / N	P30740	P30740	1.08038	1.08038	1.6458e-06	8.72968e-06	26	P30740	SERPINB1	Leukocyte elastase inhibitor	ILEU_HUMAN	24	111.46	2.1146	X	N
X / N	Q7L1W4	Q7L1W4	-1.61285	1.61285	1.64596e-06	8.72968e-06	25	Q7L1W4	LRRC8D	Volume-regulated anion channel subunit LRRC8D	LRC8D_HUMAN	10	-67.3049	0.326951	X	N
X / N	Q9NZR1	Q9NZR1	3.99129	3.99129	1.65477e-06	8.76712e-06	26	Q9NZR1	TMOD2	Tropomodulin-2	TMOD2_HUMAN	16	1490.37	15.9037	X	N
X / N	Q9BWM7	Q9BWM7	1.11611	1.11611	1.70363e-06	8.98798e-06	26	Q9BWM7	SFXN3	Sideroflexin-3	SFXN3_HUMAN	17	116.762	2.16762	X	N
S / N	Q9Y277	Q9Y277	1.0012	1.0012	1.71109e-06	9.01784e-06	30	Q9Y277	VDAC3	Voltage-dependent anion-selective channel protein 3	VDAC3_HUMAN	15	100.166	2.00166	S	N
X / N	Q96EP5	Q96EP5	-1.22571	1.22571	1.715e-06	9.01951e-06	26	Q96EP5	DAZAP1	DAZ-associated protein 1	DAZP1_HUMAN	8	-57.2412	0.427588	X	N
S / N	Q9UJY1	Q9UJY1	1.35748	1.35748	1.71361e-06	9.01951e-06	30	Q9UJY1	HSPB8	Heat shock protein beta-8	HSPB8_HUMAN	12	156.237	2.56237	S	N
X / N	Q5T200	Q5T200	-1.06526	1.06526	1.71935e-06	9.03289e-06	24	Q5T200	ZC3H13	Zinc finger CCCH domain-containing protein 13	ZC3HD_HUMAN	14	-52.2112	0.477888	X	N
X / N	P42892	P42892	2.40677	2.40677	1.72388e-06	9.04723e-06	18	P42892	ECE1	Endothelin-converting enzyme 1	ECE1_HUMAN	9	430.287	5.30287	X	N
X / N	Q08209	Q08209	1.3901	1.3901	1.78204e-06	9.28438e-06	24	Q08209	PPP3CA	Protein phosphatase 3 catalytic subunit alpha	PP2BA_HUMAN	8	162.096	2.62096	X	N
X / N	O95990	O95990	5.13158	5.13158	1.79834e-06	9.34987e-06	16	O95990	FAM107A	Actin-associated protein FAM107A	F107A_HUMAN	12	3405.58	35.0558	X	N
X / N	Q96JE9	Q96JE9	1.74034	1.74034	1.82539e-06	9.45131e-06	23	Q96JE9	MAP6	Microtubule-associated protein 6	MAP6_HUMAN	26	234.113	3.34113	X	N
X / N	Q92903	Q92903	-1.5545	1.5545	1.83608e-06	9.49684e-06	21	Q92903	CDS1	Phosphatidate cytidylyltransferase 1	CDS1_HUMAN	7	-65.9553	0.340447	X	N
X / N	P28907	P28907	4.40781	4.40781	1.89355e-06	9.784e-06	18	P28907	CD38	ADP-ribosyl cyclase/cyclic ADP-ribose hydrolase 1	CD38_HUMAN	17	2022.67	21.2267	X	N
X / N	P57737	P57737	1.31478	1.31478	1.89816e-06	9.79772e-06	26	P57737	CORO7	Coronin-7	CORO7_HUMAN	24	148.765	2.48765	X	N
X / N	P01701	P01701	-2.39698	2.39698	1.91182e-06	9.84794e-06	26	P01701	IGLV1-51	Immunoglobulin lambda variable 1-51	LV151_HUMAN	4	-81.0139	0.189861	X	N
S / N	P30038	P30038	2.44246	2.44246	1.91383e-06	9.84817e-06	30	P30038	ALDH4A1	Delta-1-pyrroline-5-carboxylate dehydrogenase, mitochondrial	AL4A1_HUMAN	31	443.567	5.43567	S	N
X / N	A0A075B6H7	A0A075B6H7	-2.16892	2.16892	1.92054e-06	9.87258e-06	26	A0A075B6H7	IGKV3-7	Probable non-functional immunoglobulin kappa variable 3-7	KV37_HUMAN	2	-77.7623	0.222377	X	N
X / N	Q08379	Q08379	-2.08943	2.08943	1.95185e-06	1.00232e-05	25	Q08379	GOLGA2	Golgin subfamily A member 2	GOGA2_HUMAN	33	-76.5027	0.234973	X	N
X / N	P21912	P21912	-1.07344	1.07344	1.99188e-06	1.02079e-05	26	P21912	SDHB	Succinate dehydrogenase [ubiquinone] iron-sulfur subunit, mitochondrial	SDHB_HUMAN	13	-52.4815	0.475185	X	N
X / N	P59665;P59666	P59665;P59666	-2.63013	2.63013	1.99792e-06	1.02284e-05	26	P59665;P59666	DEFA1B;DEFA3	Neutrophil defensin 1;Neutrophil defensin 3	DEF1_HUMAN;DEF3_HUMAN	4	-83.847	0.16153	X	N
X / N	Q9UJA5	Q9UJA5	-1.14064	1.14064	2.00277e-06	1.02427e-05	20	Q9UJA5	TRMT6	tRNA (adenine(58)-N(1))-methyltransferase non-catalytic subunit TRM6	TRM6_HUMAN	11	-54.644	0.45356	X	N
X / N	Q16762	Q16762	1.09673	1.09673	2.01442e-06	1.02918e-05	26	Q16762	TST	Thiosulfate sulfurtransferase	THTR_HUMAN	18	113.869	2.13869	X	N
S / N	P52306	P52306	1.0799	1.0799	2.02542e-06	1.03375e-05	30	P52306	RAP1GDS1	Rap1 GTPase-GDP dissociation stimulator 1	GDS1_HUMAN	26	111.389	2.11389	S	N
S / N	P61764	P61764	1.11754	1.11754	2.02953e-06	1.03479e-05	30	P61764	STXBP1	Syntaxin-binding protein 1	STXB1_HUMAN	33	116.977	2.16977	S	N
X / N	Q9UI08	Q9UI08	1.50446	1.50446	2.03534e-06	1.0367e-05	26	Q9UI08	EVL	Ena/VASP-like protein	EVL_HUMAN	9	183.718	2.83718	X	N
X / N	Q9Y657	Q9Y657	-2.22467	2.22467	2.04184e-06	1.0379e-05	25	Q9Y657	SPIN1	Spindlin-1	SPIN1_HUMAN	8	-78.6052	0.213948	X	N
X / N	Q6FI81	Q6FI81	-2.07199	2.07199	2.06317e-06	1.04768e-05	26	Q6FI81	CIAPIN1	Anamorsin	CPIN1_HUMAN	15	-76.2169	0.237831	X	N
S / N	P30838	P30838	3.98671	3.98671	2.10496e-06	1.06674e-05	25	P30838	ALDH3A1	Aldehyde dehydrogenase, dimeric NADP-preferring	AL3A1_HUMAN	22	1485.33	15.8533	S	N
X / N	O60762	O60762	-1.03659	1.03659	2.11397e-06	1.0696e-05	26	O60762	DPM1	Dolichol-phosphate mannosyltransferase subunit 1	DPM1_HUMAN	14	-51.2521	0.487479	X	N
X / N	Q10471	Q10471	-1.23362	1.23362	2.11488e-06	1.0696e-05	26	Q10471	GALNT2	Polypeptide N-acetylgalactosaminyltransferase 2	GALT2_HUMAN	23	-57.4752	0.425248	X	N
S / N	Q14116	Q14116	-2.62085	2.62085	2.18706e-06	1.09615e-05	30	Q14116	IL18	Interleukin-18	IL18_HUMAN	9	-83.7428	0.162572	S	N
S / N	Q9UHB6	Q9UHB6	-1.05246	1.05246	2.18652e-06	1.09615e-05	30	Q9UHB6	LIMA1	LIM domain and actin-binding protein 1	LIMA1_HUMAN	31	-51.7855	0.482145	S	N
X / N	Q9Y2P4	Q9Y2P4	-2.70541	2.70541	2.24412e-06	1.12139e-05	22	Q9Y2P4	SLC27A6	Long-chain fatty acid transport protein 6	S27A6_HUMAN	30	-84.6683	0.153317	X	N
S / N	Q99584	Q99584	-1.1326	1.1326	2.24704e-06	1.12173e-05	30	Q99584	S100A13	Protein S100-A13	S10AD_HUMAN	6	-54.3906	0.456094	S	N
X / N	Q8N0X7	Q8N0X7	1.00331	1.00331	2.29719e-06	1.14449e-05	26	Q8N0X7	SPART	Spartin	SPART_HUMAN	18	100.46	2.0046	X	N
X / N	P0DJ93	P0DJ93	1.92076	1.92076	2.30283e-06	1.14502e-05	20	P0DJ93	SMIM13	Small integral membrane protein 13	SIM13_HUMAN	2	278.622	3.78622	X	N
S / N	Q96JE9	Q96JE9	2.21238	2.21238	2.30058e-06	1.14502e-05	27	Q96JE9	MAP6	Microtubule-associated protein 6	MAP6_HUMAN	26	363.438	4.63438	S	N
S / N	Q00059	Q00059	1.22366	1.22366	2.31769e-06	1.15013e-05	30	Q00059	TFAM	Transcription factor A, mitochondrial	TFAM_HUMAN	15	133.538	2.33538	S	N
X / N	Q9UBP6	Q9UBP6	-2.21506	2.21506	2.41617e-06	1.19662e-05	19	Q9UBP6	METTL1	tRNA (guanine-N(7)-)-methyltransferase	TRMB_HUMAN	7	-78.4622	0.215378	X	N
S / N	Q96JJ3	Q96JJ3	1.08671	1.08671	2.4268e-06	1.19834e-05	28	Q96JJ3	ELMO2	Engulfment and cell motility protein 2	ELMO2_HUMAN	18	112.39	2.1239	S	N
X / N	O94856	O94856	2.01975	2.01975	2.44165e-06	1.20448e-05	26	O94856	NFASC	Neurofascin	NFASC_HUMAN	40	305.513	4.05513	X	N
X / N	Q14515	Q14515	-7.0206	7.0206	2.46742e-06	1.216e-05	26	Q14515	SPARCL1	SPARC-like protein 1	SPRL1_HUMAN	44	-99.2298	0.00770175	X	N
X / N	Q99426	Q99426	1.03897	1.03897	2.47498e-06	1.21853e-05	26	Q99426	TBCB	Tubulin-folding cofactor B	TBCB_HUMAN	14	105.475	2.05475	X	N
X / N	Q8TD22	Q8TD22	2.24545	2.24545	2.49087e-06	1.22334e-05	26	Q8TD22	SFXN5	Sideroflexin-5	SFXN5_HUMAN	12	374.184	4.74184	X	N
X / N	Q96NT0	Q96NT0	-1.15967	1.15967	2.48824e-06	1.22334e-05	24	Q96NT0	CCDC115	Coiled-coil domain-containing protein 115	CC115_HUMAN	5	-55.2385	0.447615	X	N
X / N	P01859	P01859	-2.28667	2.28667	2.54131e-06	1.24022e-05	26	P01859	IGHG2	Immunoglobulin heavy constant gamma 2	IGHG2_HUMAN	15	-79.5052	0.204948	X	N
X / N	P01857	P01857	-2.23702	2.23702	2.58737e-06	1.25536e-05	26	P01857	IGHG1	Immunoglobulin heavy constant gamma 1	IGHG1_HUMAN	14	-78.7876	0.212124	X	N
X / N	Q96JY6	Q96JY6	1.01561	1.01561	2.58528e-06	1.25536e-05	25	Q96JY6	PDLIM2	PDZ and LIM domain protein 2	PDLI2_HUMAN	11	102.175	2.02175	X	N
X / N	Q5SNT2	Q5SNT2	-1.84831	1.84831	2.5966e-06	1.25862e-05	26	Q5SNT2	TMEM201	Transmembrane protein 201	TM201_HUMAN	11	-72.2283	0.277717	X	N
S / N	Q13572	Q13572	1.4043	1.4043	2.60206e-06	1.26005e-05	24	Q13572	ITPK1	Inositol-tetrakisphosphate 1-kinase	ITPK1_HUMAN	4	164.688	2.64688	S	N
S / N	Q92633	Q92633	1.06584	1.06584	2.62109e-06	1.26593e-05	22	Q92633	LPAR1	Lysophosphatidic acid receptor 1	LPAR1_HUMAN	4	109.339	2.09339	S	N
X / N	P53384	P53384	-1.45358	1.45358	2.6254e-06	1.26646e-05	26	P53384	NUBP1	Cytosolic Fe-S cluster assembly factor NUBP1	NUBP1_HUMAN	12	-63.4886	0.365114	X	N
S / N	P43004	P43004	2.67332	2.67332	2.64324e-06	1.27261e-05	19	P43004	SLC1A2	Excitatory amino acid transporter 2	EAA2_HUMAN	14	537.897	6.37897	S	N
S / N	Q8WY91	Q8WY91	-1.86946	1.86946	2.64676e-06	1.27309e-05	30	Q8WY91	THAP4	Peroxynitrite isomerase THAP4	THAP4_HUMAN	4	-72.6325	0.273675	S	N
X / N	O60504	O60504	1.58144	1.58144	2.67347e-06	1.28347e-05	26	O60504	SORBS3	Vinexin	VINEX_HUMAN	21	199.269	2.99269	X	N
X / N	P43652	P43652	-3.31268	3.31268	2.69962e-06	1.29355e-05	26	P43652	AFM	Afamin	AFAM_HUMAN	26	-89.9357	0.100643	X	N
X / N	O75643	O75643	-1.08379	1.08379	2.70878e-06	1.2967e-05	26	O75643	SNRNP200	U5 small nuclear ribonucleoprotein 200 kDa helicase	U520_HUMAN	97	-52.8212	0.471788	X	N
S / N	A0A0C4DH41;P01824;P01825;P06331;P0DP06;P0DP08	A0A0C4DH41;P01824;P01825;P06331;P0DP06;P0DP08	-2.12967	2.12967	2.72264e-06	1.30179e-05	30	A0A0C4DH41;P01824;P01825;P06331;P0DP06;P0DP08	IGHV4-61;IGHV4-39;IGHV4-59;IGHV4-34;IGHV4-30-4;IGHV4-38-2	Immunoglobulin heavy variable 4-61;Immunoglobulin heavy variable 4-39;Immunoglobulin heavy variable 4-59;Immunoglobulin heavy variable 4-34;Immunoglobulin heavy variable 4-30-4;Immunoglobulin heavy variable 4-38-2	HV461_HUMAN;HV439_HUMAN;HV459_HUMAN;HV434_HUMAN;HVD34_HUMAN;HVD82_HUMAN	2	-77.1491	0.228509	S	N
X / N	P21695	P21695	3.46162	3.46162	2.72462e-06	1.30179e-05	26	P21695	GPD1	Glycerol-3-phosphate dehydrogenase [NAD(+)], cytoplasmic	GPDA_HUMAN	28	1001.67	11.0167	X	N
X / N	Q14554	Q14554	-2.08837	2.08837	2.73035e-06	1.30205e-05	24	Q14554	PDIA5	Protein disulfide-isomerase A5	PDIA5_HUMAN	16	-76.4854	0.235146	X	N
X / N	Q9HD20	Q9HD20	-1.31668	1.31668	2.83343e-06	1.3448e-05	26	Q9HD20	ATP13A1	Endoplasmic reticulum transmembrane helix translocase	AT131_HUMAN	43	-59.8543	0.401457	X	N
X / N	Q9UBL3	Q9UBL3	-1.34782	1.34782	2.84615e-06	1.34829e-05	26	Q9UBL3	ASH2L	Set1/Ash2 histone methyltransferase complex subunit ASH2	ASH2L_HUMAN	10	-60.7115	0.392885	X	N
X / N	Q8NE01	Q8NE01	-2.13656	2.13656	2.85204e-06	1.3498e-05	26	Q8NE01	CNNM3	Metal transporter CNNM3	CNNM3_HUMAN	19	-77.2579	0.227421	X	N
S / N	P51570	P51570	-1.1649	1.1649	2.86672e-06	1.35488e-05	30	P51570	GALK1	Galactokinase	GALK1_HUMAN	16	-55.4005	0.445995	S	N
X / N	Q12907	Q12907	-1.53385	1.53385	2.86818e-06	1.35488e-05	26	Q12907	LMAN2	Vesicular integral-membrane protein VIP36	LMAN2_HUMAN	18	-65.4646	0.345354	X	N
X / N	P11137	P11137	1.2514	1.2514	2.87751e-06	1.35673e-05	26	P11137	MAP2	Microtubule-associated protein 2	MTAP2_HUMAN	47	138.072	2.38072	X	N
S / N	P30837	P30837	1.39897	1.39897	2.87535e-06	1.35673e-05	28	P30837	ALDH1B1	Aldehyde dehydrogenase X, mitochondrial	AL1B1_HUMAN	14	163.714	2.63714	S	N
X / N	P42285	P42285	-1.26744	1.26744	2.94285e-06	1.38493e-05	25	P42285	MTREX	Exosome RNA helicase MTR4	MTREX_HUMAN	26	-58.4603	0.415397	X	N
X / N	O00194	O00194	-2.8862	2.8862	2.95263e-06	1.38564e-05	21	O00194	RAB27B	Ras-related protein Rab-27B	RB27B_HUMAN	5	-86.474	0.13526	X	N
S / N	Q14202	Q14202	1.39692	1.39692	2.95016e-06	1.38564e-05	30	Q14202	ZMYM3	Zinc finger MYM-type protein 3	ZMYM3_HUMAN	17	163.338	2.63338	S	N
X / N	P17655	P17655	1.78699	1.78699	2.97135e-06	1.39311e-05	26	P17655	CAPN2	Calpain-2 catalytic subunit	CAN2_HUMAN	33	245.094	3.45094	X	N
X / N	O95400	O95400	-2.2193	2.2193	2.99295e-06	1.40029e-05	25	O95400	CD2BP2	CD2 antigen cytoplasmic tail-binding protein 2	CD2B2_HUMAN	8	-78.5255	0.214745	X	N
X / N	Q15121	Q15121	1.32054	1.32054	2.99502e-06	1.40029e-05	26	Q15121	PEA15	Astrocytic phosphoprotein PEA-15	PEA15_HUMAN	10	149.76	2.4976	X	N
X / N	P12931	P12931	-1.0492	1.0492	3.01279e-06	1.40466e-05	24	P12931	SRC	Proto-oncogene tyrosine-protein kinase Src	SRC_HUMAN	13	-51.6764	0.483236	X	N
X / N	O43237	O43237	1.16846	1.16846	3.04802e-06	1.41713e-05	26	O43237	DYNC1LI2	Cytoplasmic dynein 1 light intermediate chain 2	DC1L2_HUMAN	27	124.772	2.24772	X	N
X / N	Q9NXF1	Q9NXF1	-1.32948	1.32948	3.07425e-06	1.428e-05	25	Q9NXF1	TEX10	Testis-expressed protein 10	TEX10_HUMAN	13	-60.2089	0.397911	X	N
S / N	P61604	P61604	1.00295	1.00295	3.08039e-06	1.42942e-05	30	P61604	HSPE1	10 kDa heat shock protein, mitochondrial	CH10_HUMAN	15	100.41	2.0041	S	N
S / N	Q9Y3L5	Q9Y3L5	1.30114	1.30114	3.08437e-06	1.42942e-05	30	Q9Y3L5	RAP2C	Ras-related protein Rap-2c	RAP2C_HUMAN	2	146.424	2.46424	S	N
X / N	O60547	O60547	1.28271	1.28271	3.1328e-06	1.44849e-05	26	O60547	GMDS	GDP-mannose 4,6 dehydratase	GMDS_HUMAN	11	143.295	2.43295	X	N
X / N	A0A0C4DH31	A0A0C4DH31	-2.78569	2.78569	3.14487e-06	1.45273e-05	22	A0A0C4DH31	IGHV1-18	Immunoglobulin heavy variable 1-18	HV118_HUMAN	1	-85.4981	0.145019	X	N
X / N	O15355	O15355	-2.15703	2.15703	3.17248e-06	1.45752e-05	26	O15355	PPM1G	Protein phosphatase 1G	PPM1G_HUMAN	14	-77.5782	0.224218	X	N
X / N	Q86VR2	Q86VR2	-1.49778	1.49778	3.16856e-06	1.45752e-05	26	Q86VR2	RETREG3	Reticulophagy regulator 3	RETR3_HUMAN	4	-64.5903	0.354097	X	N
S / N	Q86XI8	Q86XI8	-1.29672	1.29672	3.18937e-06	1.46384e-05	30	Q86XI8	ZSWIM9	Uncharacterized protein ZSWIM9	ZSWM9_HUMAN	1	-59.2949	0.407051	S	N
S / N	Q9Y5L3	Q9Y5L3	-2.29743	2.29743	3.3501e-06	1.5334e-05	28	Q9Y5L3	ENTPD2	Ectonucleoside triphosphate diphosphohydrolase 2	ENTP2_HUMAN	15	-79.6574	0.203426	S	N
X / N	P22607	P22607	1.57164	1.57164	3.3566e-06	1.53497e-05	24	P22607	FGFR3	Fibroblast growth factor receptor 3	FGFR3_HUMAN	11	197.243	2.97243	X	N
X / N	P01700	P01700	-2.85024	2.85024	3.40232e-06	1.55163e-05	21	P01700	IGLV1-47	Immunoglobulin lambda variable 1-47	LV147_HUMAN	2	-86.1327	0.138673	X	N
X / N	Q9H814	Q9H814	-1.67599	1.67599	3.40692e-06	1.55232e-05	25	Q9H814	PHAX	Phosphorylated adapter RNA export protein	PHAX_HUMAN	5	-68.7048	0.312952	X	N
X / N	Q6P2Q9	Q6P2Q9	-1.20883	1.20883	3.41445e-06	1.55434e-05	26	Q6P2Q9	PRPF8	Pre-mRNA-processing-splicing factor 8	PRP8_HUMAN	106	-56.7382	0.432618	X	N
S / N	O95219	O95219	1.06004	1.06004	3.4269e-06	1.55535e-05	28	O95219	SNX4	Sorting nexin-4	SNX4_HUMAN	12	108.498	2.08498	S	N
X / N	P01009	P01009	-2.93722	2.93722	3.4233e-06	1.55535e-05	26	P01009	SERPINA1	Alpha-1-antitrypsin	A1AT_HUMAN	39	-86.9441	0.130559	X	N
X / N	Q969N2	Q969N2	-1.13158	1.13158	3.43162e-06	1.55535e-05	25	Q969N2	PIGT	GPI transamidase component PIG-T	PIGT_HUMAN	20	-54.3585	0.456415	X	N
X / N	Q9Y5B6	Q9Y5B6	-1.18148	1.18148	3.43202e-06	1.55535e-05	22	Q9Y5B6	PAXBP1	PAX3- and PAX7-binding protein 1	PAXB1_HUMAN	7	-55.91	0.4409	X	N
X / N	P28370	P28370	-1.00863	1.00863	3.4512e-06	1.56255e-05	25	P28370	SMARCA1	Probable global transcription activator SNF2L1	SMCA1_HUMAN	24	-50.2983	0.497017	X	N
X / N	A0A0C4DH73;P01611	A0A0C4DH73;P01611	-2.2375	2.2375	3.46777e-06	1.56738e-05	26	A0A0C4DH73;P01611	IGKV1-12;IGKV1D-12	Immunoglobulin kappa variable 1-12;Immunoglobulin kappa variable 1D-12	KV112_HUMAN;KVD12_HUMAN	2	-78.7947	0.212053	X	N
X / N	A6NIH7	A6NIH7	-1.03829	1.03829	3.48566e-06	1.57389e-05	26	A6NIH7	UNC119B	Protein unc-119 homolog B	U119B_HUMAN	10	-51.3095	0.486905	X	N
X / N	Q9Y2Q3	Q9Y2Q3	-1.342	1.342	3.49282e-06	1.57428e-05	26	Q9Y2Q3	GSTK1	Glutathione S-transferase kappa 1	GSTK1_HUMAN	15	-60.5526	0.394474	X	N
X / N	Q9P016	Q9P016	-1.12117	1.12117	3.53574e-06	1.59219e-05	26	Q9P016	THYN1	Thymocyte nuclear protein 1	THYN1_HUMAN	12	-54.0279	0.459721	X	N
X / N	Q92896	Q92896	-1.57794	1.57794	3.55613e-06	1.59994e-05	26	Q92896	GLG1	Golgi apparatus protein 1	GSLG1_HUMAN	50	-66.504	0.33496	X	N
X / N	P25311	P25311	-3.18644	3.18644	3.56839e-06	1.60401e-05	26	P25311	AZGP1	Zinc-alpha-2-glycoprotein	ZA2G_HUMAN	21	-89.0154	0.109846	X	N
S / N	Q86UX2	Q86UX2	-1.87665	1.87665	3.5953e-06	1.61467e-05	30	Q86UX2	ITIH5	Inter-alpha-trypsin inhibitor heavy chain H5	ITIH5_HUMAN	36	-72.7685	0.272315	S	N
S / N	O75896	O75896	1.70341	1.70341	3.61008e-06	1.61985e-05	25	O75896	TUSC2	Tumor suppressor candidate 2	TUSC2_HUMAN	3	225.671	3.25671	S	N
X / N	Q9H2U2	Q9H2U2	-1.11601	1.11601	3.67213e-06	1.64181e-05	26	Q9H2U2	PPA2	Inorganic pyrophosphatase 2, mitochondrial	IPYR2_HUMAN	20	-53.8633	0.461367	X	N
X / N	P16112	P16112	6.61865	6.61865	3.67551e-06	1.64186e-05	20	P16112	ACAN	Aggrecan core protein	PGCA_HUMAN	48	9726.78	98.2678	X	N
S / N	Q8NHL6	Q8NHL6	2.54962	2.54962	3.6869e-06	1.64361e-05	21	Q8NHL6	LILRB1	Leukocyte immunoglobulin-like receptor subfamily B member 1	LIRB1_HUMAN	2	485.479	5.85479	S	N
X / N	P49327	P49327	1.32269	1.32269	3.79677e-06	1.67956e-05	26	P49327	FASN	Fatty acid synthase	FAS_HUMAN	114	150.131	2.50131	X	N
X / N	Q92599	Q92599	1.69187	1.69187	3.82836e-06	1.69055e-05	26	Q92599	SEPTIN8	Septin-8	SEPT8_HUMAN	17	223.075	3.23075	X	N
X / N	Q14257	Q14257	-1.20612	1.20612	3.84135e-06	1.69479e-05	26	Q14257	RCN2	Reticulocalbin-2	RCN2_HUMAN	13	-56.6566	0.433434	X	N
X / N	P29622	P29622	-3.35124	3.35124	3.85342e-06	1.69862e-05	26	P29622	SERPINA4	Kallistatin	KAIN_HUMAN	16	-90.2011	0.097989	X	N
X / N	Q01658	Q01658	-1.19831	1.19831	3.86433e-06	1.70194e-05	25	Q01658	DR1	Protein Dr1	NC2B_HUMAN	6	-56.4216	0.435784	X	N
X / N	P00747	P00747	-2.62845	2.62845	3.88622e-06	1.70933e-05	26	P00747	PLG	Plasminogen	PLMN_HUMAN	51	-83.8283	0.161717	X	N
X / N	Q96D96	Q96D96	1.4497	1.4497	3.89301e-06	1.71006e-05	20	Q96D96	HVCN1	Voltage-gated hydrogen channel 1	HVCN1_HUMAN	2	173.151	2.73151	X	N
S / N	Q8WY22	Q8WY22	1.40554	1.40554	3.90436e-06	1.71354e-05	22	Q8WY22	BRI3BP	BRI3-binding protein	BRI3B_HUMAN	3	164.917	2.64917	S	N
X / N	B9A064	B9A064	-2.53755	2.53755	3.98027e-06	1.74533e-05	26	B9A064	IGLL5	Immunoglobulin lambda-like polypeptide 5	IGLL5_HUMAN	5	-82.7765	0.172235	X	N
X / N	P38435	P38435	-1.85859	1.85859	4.03952e-06	1.76822e-05	25	P38435	GGCX	Vitamin K-dependent gamma-carboxylase	VKGC_HUMAN	12	-72.4254	0.275746	X	N
X / N	P0DOY3	P0DOY3	-1.92552	1.92552	4.07136e-06	1.7806e-05	26	P0DOY3	IGLC3	Immunoglobulin lambda constant 3	IGLC3_HUMAN	9	-73.6754	0.263246	X	N
X / N	P02748	P02748	-3.70674	3.70674	4.09222e-06	1.7866e-05	26	P02748	C9	Complement component C9	CO9_HUMAN	22	-92.3412	0.0765879	X	N
X / N	Q9H477	Q9H477	1.15252	1.15252	4.08878e-06	1.7866e-05	26	Q9H477	RBKS	Ribokinase	RBSK_HUMAN	8	122.301	2.22301	X	N
X / N	P63279	P63279	-1.27935	1.27935	4.11671e-06	1.79417e-05	26	P63279	UBE2I	SUMO-conjugating enzyme UBC9	UBC9_HUMAN	8	-58.802	0.41198	X	N
X / N	Q8IXI1	Q8IXI1	-1.78041	1.78041	4.14649e-06	1.80245e-05	26	Q8IXI1	RHOT2	Mitochondrial Rho GTPase 2	MIRO2_HUMAN	15	-70.8899	0.291101	X	N
X / N	Q12830	Q12830	-1.33162	1.33162	4.14212e-06	1.80245e-05	19	Q12830	BPTF	Nucleosome-remodeling factor subunit BPTF	BPTF_HUMAN	12	-60.2678	0.397322	X	N
X / N	P07355	P07355	-1.3469	1.3469	4.15874e-06	1.80464e-05	26	P07355	ANXA2	Annexin A2	ANXA2_HUMAN	38	-60.6864	0.393136	X	N
X / N	Q96Q45	Q96Q45	1.40431	1.40431	4.20033e-06	1.81569e-05	17	Q96Q45	TMEM237	Transmembrane protein 237	TM237_HUMAN	4	164.692	2.64692	X	N
S / N	Q9BRF8	Q9BRF8	-1.15326	1.15326	4.20231e-06	1.81569e-05	30	Q9BRF8	CPPED1	Serine/threonine-protein phosphatase CPPED1	CPPED_HUMAN	13	-55.0391	0.449609	S	N
X / N	Q16666	Q16666	1.83075	1.83075	4.23345e-06	1.82599e-05	21	Q16666	IFI16	Gamma-interferon-inducible protein 16	IF16_HUMAN	18	255.722	3.55722	X	N
S / N	P50749	P50749	1.11654	1.11654	4.29656e-06	1.85047e-05	28	P50749	RASSF2	Ras association domain-containing protein 2	RASF2_HUMAN	6	116.827	2.16827	S	N
X / N	Q8N111	Q8N111	-2.03201	2.03201	4.29758e-06	1.85047e-05	26	Q8N111	CEND1	Cell cycle exit and neuronal differentiation protein 1	CEND_HUMAN	7	-75.5486	0.244514	X	N
X / N	Q86V81	Q86V81	-1.17908	1.17908	4.30557e-06	1.85073e-05	26	Q86V81	ALYREF	THO complex subunit 4	THOC4_HUMAN	12	-55.8368	0.441632	X	N
S / N	P50440	P50440	1.62083	1.62083	4.32588e-06	1.85628e-05	26	P50440	GATM	Glycine amidinotransferase, mitochondrial	GATM_HUMAN	30	207.552	3.07552	S	N
S / N	Q9NWR8	Q9NWR8	2.11599	2.11599	4.34355e-06	1.86226e-05	22	Q9NWR8	MCUB	Calcium uniporter regulatory subunit MCUb, mitochondrial	MCUB_HUMAN	2	333.487	4.33487	S	N
X / N	Q7Z4V5	Q7Z4V5	-1.40172	1.40172	4.37107e-06	1.87246e-05	26	Q7Z4V5	HDGFL2	Hepatoma-derived growth factor-related protein 2	HDGR2_HUMAN	16	-62.1524	0.378476	X	N
X / N	P16403	P16403	-1.74626	1.74626	4.40347e-06	1.88245e-05	26	P16403	H1-2	Histone H1.2	H12_HUMAN	3	-70.1926	0.298074	X	N
X / N	Q13308	Q13308	-1.57567	1.57567	4.40049e-06	1.88245e-05	26	Q13308	PTK7	Inactive tyrosine-protein kinase 7	PTK7_HUMAN	31	-66.4513	0.335487	X	N
X / N	Q16822	Q16822	2.12224	2.12224	4.47877e-06	1.91206e-05	24	Q16822	PCK2	Phosphoenolpyruvate carboxykinase [GTP], mitochondrial	PCKGM_HUMAN	26	335.369	4.35369	X	N
S / N	Q8N6C5	Q8N6C5	1.97621	1.97621	4.49212e-06	1.91613e-05	29	Q8N6C5	IGSF1	Immunoglobulin superfamily member 1	IGSF1_HUMAN	19	293.458	3.93458	S	N
X / N	Q6IPX3	Q6IPX3	-2.85168	2.85168	4.52321e-06	1.92448e-05	15	Q6IPX3	TCEAL6	Transcription elongation factor A protein-like 6	TCAL6_HUMAN	5	-86.1465	0.138535	X	N
X / N	O00541	O00541	-1.19427	1.19427	4.54413e-06	1.93174e-05	23	O00541	PES1	Pescadillo homolog	PESC_HUMAN	10	-56.2994	0.437006	X	N
X / N	O95249	O95249	-1.20309	1.20309	4.59879e-06	1.95332e-05	26	O95249	GOSR1	Golgi SNAP receptor complex member 1	GOSR1_HUMAN	10	-56.5656	0.434344	X	N
S / N	Q86VP3	Q86VP3	1.03927	1.03927	4.63103e-06	1.96534e-05	27	Q86VP3	PACS2	Phosphofurin acidic cluster sorting protein 2	PACS2_HUMAN	15	105.519	2.05519	S	N
X / N	P04196	P04196	-3.21611	3.21611	4.64647e-06	1.96856e-05	26	P04196	HRG	Histidine-rich glycoprotein	HRG_HUMAN	20	-89.239	0.10761	X	N
X / N	P07711	P07711	-1.7648	1.7648	4.68042e-06	1.9796e-05	26	P07711	CTSL	Procathepsin L	CATL1_HUMAN	7	-70.5732	0.294268	X	N
X / N	Q9C0H9	Q9C0H9	-1.29218	1.29218	4.67912e-06	1.9796e-05	26	Q9C0H9	SRCIN1	SRC kinase signaling inhibitor 1	SRCN1_HUMAN	51	-59.1665	0.408335	X	N
S / N	P07741	P07741	-1.09063	1.09063	4.69401e-06	1.982e-05	30	P07741	APRT	Adenine phosphoribosyltransferase	APT_HUMAN	16	-53.0444	0.469556	S	N
S / N	Q13636	Q13636	1.56749	1.56749	4.71835e-06	1.98893e-05	28	Q13636	RAB31	Ras-related protein Rab-31	RAB31_HUMAN	11	196.389	2.96389	S	N
X / N	Q5SRE7	Q5SRE7	1.69787	1.69787	4.72913e-06	1.9918e-05	22	Q5SRE7	PHYHD1	Phytanoyl-CoA dioxygenase domain-containing protein 1	PHYD1_HUMAN	12	224.421	3.24421	X	N
X / N	Q16610	Q16610	-2.48275	2.48275	4.79215e-06	2.01326e-05	25	Q16610	ECM1	Extracellular matrix protein 1	ECM1_HUMAN	16	-82.1097	0.178903	X	N
S / N	Q7Z7B1	Q7Z7B1	-2.22221	2.22221	4.79665e-06	2.01347e-05	17	Q7Z7B1	PIGW	Phosphatidylinositol-glycan biosynthesis class W protein	PIGW_HUMAN	2	-78.5687	0.214313	S	N
X / N	O43272	O43272	2.46877	2.46877	4.80224e-06	2.01384e-05	21	O43272	PRODH	Proline dehydrogenase 1, mitochondrial	PROD_HUMAN	23	453.57	5.5357	X	N
S / N	P13284	P13284	1.67436	1.67436	4.80557e-06	2.01384e-05	29	P13284	IFI30	Gamma-interferon-inducible lysosomal thiol reductase	GILT_HUMAN	2	219.179	3.19179	S	N
X / N	Q9Y4C2	Q9Y4C2	-1.19852	1.19852	4.83194e-06	2.0232e-05	26	Q9Y4C2	TCAF1	TRPM8 channel-associated factor 1	TCAF1_HUMAN	13	-56.4279	0.435721	X	N
X / N	O75487	O75487	-1.22052	1.22052	4.86681e-06	2.0361e-05	26	O75487	GPC4	Glypican-4	GPC4_HUMAN	17	-57.0873	0.429127	X	N
X / N	O60763	O60763	-1.33264	1.33264	4.87481e-06	2.03774e-05	26	O60763	USO1	General vesicular transport factor p115	USO1_HUMAN	39	-60.2959	0.397041	X	N
X / N	Q15019	Q15019	1.01332	1.01332	4.90457e-06	2.04562e-05	26	Q15019	SEPTIN2	Septin-2	SEPT2_HUMAN	24	101.855	2.01855	X	N
X / N	Q9P015	Q9P015	-1.46063	1.46063	4.90589e-06	2.04562e-05	26	Q9P015	MRPL15	39S ribosomal protein L15, mitochondrial	RM15_HUMAN	12	-63.6665	0.363335	X	N
X / N	P09104	P09104	1.2065	1.2065	4.92432e-06	2.0516e-05	26	P09104	ENO2	Gamma-enolase	ENOG_HUMAN	17	130.777	2.30777	X	N
S / N	Q8IYS1	Q8IYS1	3.87619	3.87619	4.94295e-06	2.05765e-05	21	Q8IYS1	PM20D2	Xaa-Arg dipeptidase	P20D2_HUMAN	14	1368.41	14.6841	S	N
X / N	Q6P996	Q6P996	-2.48419	2.48419	4.95348e-06	2.06032e-05	26	Q6P996	PDXDC1	Pyridoxal-dependent decarboxylase domain-containing protein 1	PDXD1_HUMAN	19	-82.1275	0.178725	X	N
X / N	P11498	P11498	3.37411	3.37411	5.05389e-06	2.0986e-05	26	P11498	PC	Pyruvate carboxylase, mitochondrial	PYC_HUMAN	56	936.831	10.3683	X	N
S / N	Q8WUD6	Q8WUD6	-2.09988	2.09988	5.0847e-06	2.10759e-05	28	Q8WUD6	CHPT1	Cholinephosphotransferase 1	CHPT1_HUMAN	2	-76.6722	0.233278	S	N
X / N	P51659	P51659	-1.28485	1.28485	5.09518e-06	2.10876e-05	26	P51659	HSD17B4	Peroxisomal multifunctional enzyme type 2	DHB4_HUMAN	41	-58.9588	0.410412	X	N
X / N	P28289	P28289	-1.15864	1.15864	5.12494e-06	2.11932e-05	26	P28289	TMOD1	Tropomodulin-1	TMOD1_HUMAN	27	-55.2064	0.447936	X	N
S / N	Q86XL3	Q86XL3	1.03344	1.03344	5.15799e-06	2.12976e-05	21	Q86XL3	ANKLE2	Ankyrin repeat and LEM domain-containing protein 2	ANKL2_HUMAN	7	104.69	2.0469	S	N
X / N	A0A0J9YY99	A0A0J9YY99	-2.43921	2.43921	5.21086e-06	2.14424e-05	26	A0A0J9YY99	NaN	Ig-like domain-containing protein (Fragment)	A0A0J9YY99_HUMAN	6	-81.5615	0.184385	X	N
X / N	Q8N335	Q8N335	2.75421	2.75421	5.21063e-06	2.14424e-05	26	Q8N335	GPD1L	Glycerol-3-phosphate dehydrogenase 1-like protein	GPD1L_HUMAN	20	574.682	6.74682	X	N
X / N	P61129	P61129	-1.59616	1.59616	5.2258e-06	2.14862e-05	19	P61129	ZC3H6	Zinc finger CCCH domain-containing protein 6	ZC3H6_HUMAN	4	-66.9243	0.330757	X	N
S / N	Q14714	Q14714	1.10748	1.10748	5.23197e-06	2.1494e-05	23	Q14714	SSPN	Sarcospan	SSPN_HUMAN	3	115.469	2.15469	S	N
S / N	P17174	P17174	-1.85943	1.85943	5.26349e-06	2.15532e-05	30	P17174	GOT1	Aspartate aminotransferase, cytoplasmic	AATC_HUMAN	24	-72.4415	0.275585	S	N
S / N	Q09666	Q09666	-2.06292	2.06292	5.26606e-06	2.15532e-05	30	Q09666	AHNAK	Neuroblast differentiation-associated protein AHNAK	AHNK_HUMAN	337	-76.0669	0.239331	S	N
S / N	Q8NE62	Q8NE62	1.74635	1.74635	5.2679e-06	2.15532e-05	23	Q8NE62	CHDH	Choline dehydrogenase, mitochondrial	CHDH_HUMAN	23	235.508	3.35508	S	N
X / N	P43004	P43004	3.02651	3.02651	5.34552e-06	2.18174e-05	17	P43004	SLC1A2	Excitatory amino acid transporter 2	EAA2_HUMAN	14	714.837	8.14837	X	N
S / N	P42224	P42224	1.01397	1.01397	5.35405e-06	2.18344e-05	30	P42224	STAT1	Signal transducer and activator of transcription 1-alpha/beta	STAT1_HUMAN	37	101.946	2.01946	S	N
S / N	Q8WWB5	Q8WWB5	1.56727	1.56727	5.41361e-06	2.20414e-05	15	Q8WWB5	PIH1D2	PIH1 domain-containing protein 2	PIHD2_HUMAN	9	196.343	2.96343	S	N
X / N	O00468	O00468	-1.53956	1.53956	5.43851e-06	2.21069e-05	26	O00468	AGRN	Agrin	AGRIN_HUMAN	65	-65.601	0.34399	X	N
X / N	P02787	P02787	-3.08354	3.08354	5.45343e-06	2.21496e-05	26	P02787	TF	Serotransferrin	TRFE_HUMAN	73	-88.2032	0.117968	X	N
S / N	A0A075B6S6	A0A075B6S6	-1.60582	1.60582	5.48671e-06	2.22307e-05	30	A0A075B6S6	IGKV2D-30	Immunoglobulin kappa variable 2D-30	KVD30_HUMAN	2	-67.1451	0.328549	S	N
S / N	P48378	P48378	1.29922	1.29922	5.48466e-06	2.22307e-05	24	P48378	RFX2	DNA-binding protein RFX2	RFX2_HUMAN	18	146.096	2.46096	S	N
X / N	Q9NZU5	Q9NZU5	-1.18009	1.18009	5.52221e-06	2.23565e-05	26	Q9NZU5	LMCD1	LIM and cysteine-rich domains protein 1	LMCD1_HUMAN	24	-55.8676	0.441324	X	N
S / N	P50453	P50453	2.38171	2.38171	5.52688e-06	2.23573e-05	30	P50453	SERPINB9	Serpin B9	SPB9_HUMAN	22	421.153	5.21153	S	N
X / N	Q86WB0	Q86WB0	-1.32055	1.32055	5.53177e-06	2.23591e-05	24	Q86WB0	ZC3HC1	Zinc finger C3HC-type protein 1	ZC3C1_HUMAN	15	-59.9617	0.400383	X	N
X / N	P07195	P07195	1.71853	1.71853	5.58161e-06	2.25423e-05	26	P07195	LDHB	L-lactate dehydrogenase B chain	LDHB_HUMAN	25	229.101	3.29101	X	N
S / N	Q9Y4F5	Q9Y4F5	1.24738	1.24738	5.59784e-06	2.25715e-05	23	Q9Y4F5	CEP170B	Centrosomal protein of 170 kDa protein B	C170B_HUMAN	6	137.409	2.37409	S	N
X / N	Q9Y6A4	Q9Y6A4	-1.4075	1.4075	5.67673e-06	2.28712e-05	24	Q9Y6A4	CFAP20	Cilia- and flagella-associated protein 20	CFA20_HUMAN	7	-62.3034	0.376966	X	N
X / N	A6NCS6	A6NCS6	1.36679	1.36679	5.68939e-06	2.29038e-05	17	A6NCS6	C2orf72	Uncharacterized protein C2orf72	CB072_HUMAN	6	157.897	2.57897	X	N
X / N	Q6UX71	Q6UX71	1.06613	1.06613	5.70619e-06	2.2953e-05	26	Q6UX71	PLXDC2	Plexin domain-containing protein 2	PXDC2_HUMAN	11	109.382	2.09382	X	N
X / N	Q9P206	Q9P206	-1.77086	1.77086	5.73365e-06	2.30116e-05	22	Q9P206	KIAA1522	Uncharacterized protein KIAA1522	K1522_HUMAN	14	-70.6966	0.293034	X	N
S / N	Q9H7C9	Q9H7C9	-1.14094	1.14094	5.74607e-06	2.30394e-05	30	Q9H7C9	AAMDC	Mth938 domain-containing protein	AAMDC_HUMAN	7	-54.6536	0.453464	S	N
X / N	P62714	P62714	1.42161	1.42161	5.80344e-06	2.32138e-05	25	P62714	PPP2CB	Serine/threonine-protein phosphatase 2A catalytic subunit beta isoform	PP2AB_HUMAN	2	167.885	2.67885	X	N
X / N	P01860	P01860	-1.88644	1.88644	5.8082e-06	2.32143e-05	26	P01860	IGHG3	Immunoglobulin heavy constant gamma 3	IGHG3_HUMAN	20	-72.9526	0.270474	X	N
X / N	P07360	P07360	-3.57695	3.57695	5.8241e-06	2.32593e-05	25	P07360	C8G	Complement component C8 gamma chain	CO8G_HUMAN	9	-91.6203	0.0837973	X	N
X / N	P01834	P01834	-2.22049	2.22049	5.834e-06	2.32617e-05	26	P01834	IGKC	Immunoglobulin kappa constant	IGKC_HUMAN	9	-78.5432	0.214568	X	N
X / N	Q9Y5F9	Q9Y5F9	-1.32133	1.32133	5.83363e-06	2.32617e-05	26	Q9Y5F9	PCDHGB6	Protocadherin gamma-B6	PCDGI_HUMAN	7	-59.9834	0.400166	X	N
S / N	P37802	P37802	-1.19265	1.19265	5.8703e-06	2.33879e-05	30	P37802	TAGLN2	Transgelin-2	TAGL2_HUMAN	18	-56.2502	0.437498	S	N
X / N	Q68E01	Q68E01	-1.27722	1.27722	5.94328e-06	2.3641e-05	24	Q68E01	INTS3	Integrator complex subunit 3	INT3_HUMAN	16	-58.741	0.41259	X	N
X / N	Q69YQ0	Q69YQ0	-1.80863	1.80863	6.0263e-06	2.39157e-05	19	Q69YQ0	SPECC1L	Cytospin-A	CYTSA_HUMAN	7	-71.4538	0.285462	X	N
X / N	Q8NEP3	Q8NEP3	-2.49502	2.49502	6.02747e-06	2.39157e-05	26	Q8NEP3	DNAAF1	Dynein axonemal assembly factor 1	DAAF1_HUMAN	16	-82.2612	0.177388	X	N
X / N	P22087	P22087	-1.23792	1.23792	6.07022e-06	2.40505e-05	26	P22087	FBL	rRNA 2'-O-methyltransferase fibrillarin	FBRL_HUMAN	12	-57.6017	0.423983	X	N
S / N	P04181	P04181	1.04964	1.04964	6.10091e-06	2.4153e-05	30	P04181	OAT	Ornithine aminotransferase, mitochondrial	OAT_HUMAN	17	107.002	2.07002	S	N
X / N	Q5BKZ1	Q5BKZ1	-1.71563	1.71563	6.15869e-06	2.42668e-05	26	Q5BKZ1	ZNF326	DBIRD complex subunit ZNF326	ZN326_HUMAN	17	-69.553	0.30447	X	N
S / N	Q08174	Q08174	-2.20371	2.20371	6.17854e-06	2.43259e-05	24	Q08174	PCDH1	Protocadherin-1	PCDH1_HUMAN	11	-78.2921	0.217079	S	N
X / N	Q9BYT3	Q9BYT3	-1.62154	1.62154	6.21029e-06	2.44317e-05	26	Q9BYT3	STK33	Serine/threonine-protein kinase 33	STK33_HUMAN	12	-67.5012	0.324988	X	N
X / N	Q9NS15	Q9NS15	-1.82749	1.82749	6.25347e-06	2.45246e-05	26	Q9NS15	LTBP3	Latent-transforming growth factor beta-binding protein 3	LTBP3_HUMAN	8	-71.8245	0.281755	X	N
X / N	Q9UL26	Q9UL26	1.04501	1.04501	6.26052e-06	2.4533e-05	24	Q9UL26	RAB22A	Ras-related protein Rab-22A	RB22A_HUMAN	8	106.338	2.06338	X	N
X / N	P08519	P08519	-3.24098	3.24098	6.31191e-06	2.46771e-05	26	P08519	LPA	Apolipoprotein(a)	APOA_HUMAN	9	-89.4229	0.105771	X	N
S / N	Q08AD1	Q08AD1	-1.0024	1.0024	6.31205e-06	2.46771e-05	30	Q08AD1	CAMSAP2	Calmodulin-regulated spectrin-associated protein 2	CAMP2_HUMAN	11	-50.0832	0.499168	S	N
S / N	Q92629	Q92629	3.11608	3.11608	6.30631e-06	2.46771e-05	19	Q92629	SGCD	Delta-sarcoglycan	SGCD_HUMAN	10	767.029	8.67029	S	N
X / N	O14639	O14639	1.8153	1.8153	6.39589e-06	2.49659e-05	26	O14639	ABLIM1	Actin-binding LIM protein 1	ABLM1_HUMAN	44	251.932	3.51932	X	N
S / N	Q9UM19	Q9UM19	1.64471	1.64471	6.44199e-06	2.51067e-05	21	Q9UM19	HPCAL4	Hippocalcin-like protein 4	HPCL4_HUMAN	7	212.686	3.12686	S	N
S / N	A0A024RBG1	A0A024RBG1	-1.67316	1.67316	6.46936e-06	2.51547e-05	30	A0A024RBG1	NUDT4B	Diphosphoinositol polyphosphate phosphohydrolase NUDT4B	NUD4B_HUMAN	5	-68.6435	0.313565	S	N
S / N	Q7Z6B7	Q7Z6B7	1.12488	1.12488	6.6323e-06	2.57483e-05	29	Q7Z6B7	SRGAP1	SLIT-ROBO Rho GTPase-activating protein 1	SRGP1_HUMAN	26	118.083	2.18083	S	N
S / N	Q8WYR4	Q8WYR4	1.59661	1.59661	6.67527e-06	2.58951e-05	23	Q8WYR4	RSPH1	Radial spoke head 1 homolog	RSPH1_HUMAN	12	202.432	3.02432	S	N
X / N	Q9H3P7	Q9H3P7	-1.13813	1.13813	6.72924e-06	2.6044e-05	26	Q9H3P7	ACBD3	Golgi resident protein GCP60	GCP60_HUMAN	17	-54.5651	0.454349	X	N
S / N	A0A0B4J1X5	A0A0B4J1X5	-2.43713	2.43713	6.81304e-06	2.63074e-05	30	A0A0B4J1X5	IGHV3-74	Immunoglobulin heavy variable 3-74	HV374_HUMAN	1	-81.535	0.18465	S	N
X / N	Q12974	Q12974	2.13526	2.13526	6.95209e-06	2.67927e-05	16	Q12974	PTP4A2	Protein tyrosine phosphatase type IVA 2	TP4A2_HUMAN	7	339.316	4.39316	X	N
X / N	Q8TDN6	Q8TDN6	-1.3338	1.3338	6.95478e-06	2.67927e-05	26	Q8TDN6	BRIX1	Ribosome biogenesis protein BRX1 homolog	BRX1_HUMAN	13	-60.3278	0.396722	X	N
S / N	O00468	O00468	-1.50944	1.50944	7.06645e-06	2.7202e-05	30	O00468	AGRN	Agrin	AGRIN_HUMAN	65	-64.8751	0.351249	S	N
S / N	P48681	P48681	1.86162	1.86162	7.08631e-06	2.72575e-05	30	P48681	NES	Nestin	NEST_HUMAN	77	263.415	3.63415	S	N
X / N	P35858	P35858	-2.82557	2.82557	7.1129e-06	2.73179e-05	26	P35858	IGFALS	Insulin-like growth factor-binding protein complex acid labile subunit	ALS_HUMAN	16	-85.8935	0.141065	X	N
X / N	Q9H9J2	Q9H9J2	-1.23545	1.23545	7.14428e-06	2.74174e-05	26	Q9H9J2	MRPL44	39S ribosomal protein L44, mitochondrial	RM44_HUMAN	7	-57.5291	0.424709	X	N
X / N	P01034	P01034	3.57998	3.57998	7.17766e-06	2.75087e-05	26	P01034	CST3	Cystatin-C	CYTC_HUMAN	10	1095.86	11.9586	X	N
X / N	P15169	P15169	-3.10618	3.10618	7.3399e-06	2.80607e-05	20	P15169	CPN1	Carboxypeptidase N catalytic chain	CBPN_HUMAN	7	-88.3869	0.116131	X	N
S / N	Q96RU3	Q96RU3	1.43556	1.43556	7.34628e-06	2.80637e-05	27	Q96RU3	FNBP1	Formin-binding protein 1	FNBP1_HUMAN	12	170.487	2.70487	S	N
X / N	A0A075B7B8	A0A075B7B8	-2.38014	2.38014	7.44784e-06	2.83868e-05	26	A0A075B7B8	IGHV3OR16-12	Immunoglobulin heavy variable 3/OR16-12 (non-functional) (Fragment)	A0A075B7B8_HUMAN	1	-80.791	0.19209	X	N
S / N	Q96FC7	Q96FC7	-1.19264	1.19264	7.47845e-06	2.84817e-05	30	Q96FC7	PHYHIPL	Phytanoyl-CoA hydroxylase-interacting protein-like	PHIPL_HUMAN	20	-56.2499	0.437501	S	N
S / N	Q92896	Q92896	-1.42041	1.42041	7.5361e-06	2.86578e-05	30	Q92896	GLG1	Golgi apparatus protein 1	GSLG1_HUMAN	50	-62.6393	0.373607	S	N
X / N	P13671	P13671	-3.10274	3.10274	7.54301e-06	2.86623e-05	26	P13671	C6	Complement component C6	CO6_HUMAN	33	-88.3592	0.116408	X	N
X / N	Q9BS92	Q9BS92	1.08906	1.08906	7.58721e-06	2.88084e-05	26	Q9BS92	NIPSNAP3B	Protein NipSnap homolog 3B	NPS3B_HUMAN	12	112.736	2.12736	X	N
S / N	P60903	P60903	-1.28321	1.28321	7.61814e-06	2.88553e-05	30	P60903	S100A10	Protein S100-A10	S10AA_HUMAN	6	-58.9119	0.410881	S	N
X / N	Q02818	Q02818	-1.06916	1.06916	7.62835e-06	2.88553e-05	26	Q02818	NUCB1	Nucleobindin-1	NUCB1_HUMAN	22	-52.3403	0.476597	X	N
X / N	Q712K3	Q712K3	-2.05555	2.05555	7.615e-06	2.88553e-05	26	Q712K3	UBE2R2	Ubiquitin-conjugating enzyme E2 R2	UB2R2_HUMAN	6	-75.9442	0.240558	X	N
S / N	Q86UC2	Q86UC2	2.13911	2.13911	7.64392e-06	2.88924e-05	24	Q86UC2	RSPH3	Radial spoke head protein 3 homolog	RSPH3_HUMAN	6	340.49	4.4049	S	N
X / N	O75909	O75909	-2.04966	2.04966	7.67703e-06	2.89738e-05	22	O75909	CCNK	Cyclin-K	CCNK_HUMAN	6	-75.846	0.24154	X	N
X / N	Q14699	Q14699	1.90926	1.90926	7.77046e-06	2.92824e-05	25	Q14699	RFTN1	Raftlin	RFTN1_HUMAN	22	275.617	3.75617	X	N
S / N	Q6UWP7	Q6UWP7	1.35139	1.35139	7.78074e-06	2.92991e-05	29	Q6UWP7	LCLAT1	Lysocardiolipin acyltransferase 1	LCLT1_HUMAN	8	155.158	2.55158	S	N
X / N	Q8N8N7	Q8N8N7	1.08547	1.08547	7.80136e-06	2.9313e-05	26	Q8N8N7	PTGR2	Prostaglandin reductase 2	PTGR2_HUMAN	17	112.207	2.12207	X	N
X / N	O75152	O75152	-1.46248	1.46248	7.84889e-06	2.94451e-05	25	O75152	ZC3H11A	Zinc finger CCCH domain-containing protein 11A	ZC11A_HUMAN	7	-63.7132	0.362868	X	N
X / N	Q96A49	Q96A49	-1.92128	1.92128	7.98249e-06	2.98346e-05	24	Q96A49	SYAP1	Synapse-associated protein 1	SYAP1_HUMAN	12	-73.5981	0.264019	X	N
X / N	Q969X5	Q969X5	-1.17591	1.17591	7.99411e-06	2.98558e-05	26	Q969X5	ERGIC1	Endoplasmic reticulum-Golgi intermediate compartment protein 1	ERGI1_HUMAN	9	-55.7394	0.442606	X	N
X / N	O43148	O43148	-1.03845	1.03845	8.01323e-06	2.99049e-05	22	O43148	RNMT	mRNA cap guanine-N7 methyltransferase	MCES_HUMAN	11	-51.3151	0.486849	X	N
X / N	P14415	P14415	2.47071	2.47071	8.09908e-06	3.01356e-05	25	P14415	ATP1B2	Sodium/potassium-transporting ATPase subunit beta-2	AT1B2_HUMAN	13	454.318	5.54318	X	N
S / N	P17931	P17931	-1.23236	1.23236	8.12762e-06	3.01969e-05	30	P17931	LGALS3	Galectin-3	LEG3_HUMAN	8	-57.4378	0.425622	S	N
X / N	Q9UBR2	Q9UBR2	-2.04459	2.04459	8.14823e-06	3.02511e-05	26	Q9UBR2	CTSZ	Cathepsin Z	CATZ_HUMAN	10	-75.7609	0.242391	X	N
S / N	P55008	P55008	1.59863	1.59863	8.18604e-06	3.03465e-05	28	P55008	AIF1	Allograft inflammatory factor 1	AIF1_HUMAN	5	202.855	3.02855	S	N
X / N	Q9NVU0	Q9NVU0	-1.64894	1.64894	8.2285e-06	3.04813e-05	25	Q9NVU0	POLR3E	DNA-directed RNA polymerase III subunit RPC5	RPC5_HUMAN	9	-68.1126	0.318874	X	N
X / N	Q9UQ03	Q9UQ03	1.70776	1.70776	8.28221e-06	3.06171e-05	26	Q9UQ03	CORO2B	Coronin-2B	COR2B_HUMAN	24	226.652	3.26652	X	N
X / N	Q5VT66	Q5VT66	1.75144	1.75144	8.38623e-06	3.09285e-05	20	Q5VT66	MTARC1	Mitochondrial amidoxime-reducing component 1	MARC1_HUMAN	7	236.694	3.36694	X	N
S / N	Q9NZD2	Q9NZD2	1.75609	1.75609	8.48372e-06	3.12191e-05	30	Q9NZD2	GLTP	Glycolipid transfer protein	GLTP_HUMAN	8	237.781	3.37781	S	N
X / N	Q9BS26	Q9BS26	-1.40864	1.40864	8.53575e-06	3.13645e-05	26	Q9BS26	ERP44	Endoplasmic reticulum resident protein 44	ERP44_HUMAN	16	-62.3335	0.376665	X	N
X / N	P60903	P60903	-1.26051	1.26051	8.63475e-06	3.16818e-05	26	P60903	S100A10	Protein S100-A10	S10AA_HUMAN	6	-58.2605	0.417395	X	N
X / N	Q9BQI7	Q9BQI7	1.5393	1.5393	8.7108e-06	3.19239e-05	18	Q9BQI7	PSD2	PH and SEC7 domain-containing protein 2	PSD2_HUMAN	28	190.654	2.90654	X	N
S / N	Q9UHQ9	Q9UHQ9	2.02199	2.02199	8.73366e-06	3.19544e-05	30	Q9UHQ9	CYB5R1	NADH-cytochrome b5 reductase 1	NB5R1_HUMAN	23	306.145	4.06145	S	N
X / N	A6NDG6	A6NDG6	-1.02091	1.02091	8.78872e-06	3.21057e-05	26	A6NDG6	PGP	Glycerol-3-phosphate phosphatase	PGP_HUMAN	10	-50.7193	0.492807	X	N
X / N	P28347	P28347	-1.37437	1.37437	8.86374e-06	3.23562e-05	25	P28347	TEAD1	Transcriptional enhancer factor TEF-1	TEAD1_HUMAN	10	-61.428	0.38572	X	N
S / N	Q96QR8	Q96QR8	1.3245	1.3245	8.95136e-06	3.26523e-05	30	Q96QR8	PURB	Transcriptional activator protein Pur-beta	PURB_HUMAN	11	150.446	2.50446	S	N
X / N	Q13445	Q13445	-2.13956	2.13956	9.0443e-06	3.29194e-05	26	Q13445	TMED1	Transmembrane emp24 domain-containing protein 1	TMED1_HUMAN	7	-77.3052	0.226948	X	N
X / N	Q7L3T8	Q7L3T8	-1.2374	1.2374	9.06926e-06	3.29863e-05	24	Q7L3T8	PARS2	Probable proline--tRNA ligase, mitochondrial	SYPM_HUMAN	10	-57.5865	0.424135	X	N
X / N	Q9BZH6	Q9BZH6	-1.04106	1.04106	9.29788e-06	3.36712e-05	26	Q9BZH6	WDR11	WD repeat-containing protein 11	WDR11_HUMAN	37	-51.4031	0.485969	X	N
X / N	P13535	P13535	-2.20416	2.20416	9.37988e-06	3.38947e-05	22	P13535	MYH8	Myosin-8	MYH8_HUMAN	2	-78.2988	0.217012	X	N
X / N	Q8TDX7	Q8TDX7	1.76624	1.76624	9.40454e-06	3.39105e-05	24	Q8TDX7	NEK7	Serine/threonine-protein kinase Nek7	NEK7_HUMAN	15	240.167	3.40167	X	N
X / N	Q9NRN5	Q9NRN5	2.04582	2.04582	9.40021e-06	3.39105e-05	18	Q9NRN5	OLFML3	Olfactomedin-like protein 3	OLFL3_HUMAN	13	312.908	4.12908	X	N
X / N	Q96PY5	Q96PY5	1.27793	1.27793	9.4305e-06	3.39552e-05	25	Q96PY5	FMNL2	Formin-like protein 2	FMNL2_HUMAN	35	142.491	2.42491	X	N
S / N	O60739	O60739	-1.09058	1.09058	9.46416e-06	3.39788e-05	30	O60739	EIF1B	Eukaryotic translation initiation factor 1b	EIF1B_HUMAN	9	-53.0428	0.469572	S	N
X / N	Q13938	Q13938	1.24612	1.24612	9.49169e-06	3.40289e-05	26	Q13938	CAPS	Calcyphosin	CAYP1_HUMAN	14	137.203	2.37203	X	N
X / N	P02768	P02768	-2.98551	2.98551	9.56775e-06	3.42526e-05	26	P02768	ALB	Albumin	ALBU_HUMAN	98	-87.3738	0.126262	X	N
S / N	Q9UKU7	Q9UKU7	1.17761	1.17761	9.65131e-06	3.4527e-05	28	Q9UKU7	ACAD8	Isobutyryl-CoA dehydrogenase, mitochondrial	ACAD8_HUMAN	17	126.202	2.26202	S	N
X / N	Q8NI36	Q8NI36	-1.16539	1.16539	9.67308e-06	3.45802e-05	26	Q8NI36	WDR36	WD repeat-containing protein 36	WDR36_HUMAN	7	-55.4156	0.445844	X	N
S / N	Q8WTS1	Q8WTS1	1.60323	1.60323	9.69634e-06	3.46387e-05	20	Q8WTS1	ABHD5	1-acylglycerol-3-phosphate O-acyltransferase ABHD5	ABHD5_HUMAN	2	203.823	3.03823	S	N
X / N	Q8WWY3	Q8WWY3	-1.29509	1.29509	9.78674e-06	3.49367e-05	26	Q8WWY3	PRPF31	U4/U6 small nuclear ribonucleoprotein Prp31	PRP31_HUMAN	17	-59.2489	0.407511	X	N
X / N	Q4AE62	Q4AE62	1.86301	1.86301	9.92596e-06	3.54085e-05	24	Q4AE62	GTDC1	Glycosyltransferase-like domain-containing protein 1	GTDC1_HUMAN	2	263.765	3.63765	X	N
X / N	O00339	O00339	-2.0642	2.0642	9.95337e-06	3.54558e-05	26	O00339	MATN2	Matrilin-2	MATN2_HUMAN	29	-76.0882	0.239118	X	N
S / N	P55196	P55196	1.01769	1.01769	9.97374e-06	3.55031e-05	30	P55196	AFDN	Afadin	AFAD_HUMAN	51	102.468	2.02468	S	N
X / N	Q13740	Q13740	-3.17424	3.17424	1.00907e-05	3.58685e-05	26	Q13740	ALCAM	CD166 antigen	CD166_HUMAN	26	-88.9221	0.110779	X	N
X / N	P11217	P11217	2.16942	2.16942	1.01188e-05	3.59309e-05	26	P11217	PYGM	Glycogen phosphorylase, muscle form	PYGM_HUMAN	64	349.844	4.49844	X	N
X / N	Q9NW07	Q9NW07	-1.66004	1.66004	1.01226e-05	3.59309e-05	20	Q9NW07	ZNF358	Zinc finger protein 358	ZN358_HUMAN	5	-68.3569	0.316431	X	N
X / N	P02774	P02774	-3.24616	3.24616	1.01454e-05	3.59862e-05	26	P02774	GC	Vitamin D-binding protein	VTDB_HUMAN	35	-89.4608	0.105392	X	N
X / N	Q86WT1	Q86WT1	-1.03571	1.03571	1.03818e-05	3.66692e-05	24	Q86WT1	TTC30A	Tetratricopeptide repeat protein 30A	TT30A_HUMAN	18	-51.2224	0.487776	X	N
S / N	O00560	O00560	1.11932	1.11932	1.04561e-05	3.69056e-05	30	O00560	SDCBP	Syntenin-1	SDCB1_HUMAN	9	117.244	2.17244	S	N
X / N	Q12765	Q12765	1.7654	1.7654	1.04954e-05	3.69923e-05	26	Q12765	SCRN1	Secernin-1	SCRN1_HUMAN	29	239.967	3.39967	X	N
X / N	P09001	P09001	-1.09657	1.09657	1.05146e-05	3.70338e-05	25	P09001	MRPL3	39S ribosomal protein L3, mitochondrial	RM03_HUMAN	9	-53.2374	0.467626	X	N
X / N	P00748	P00748	-3.02108	3.02108	1.06047e-05	3.7325e-05	26	P00748	F12	Coagulation factor XII	FA12_HUMAN	14	-87.6813	0.123187	X	N
X / N	P53367	P53367	-1.42033	1.42033	1.07033e-05	3.76191e-05	26	P53367	ARFIP1	Arfaptin-1	ARFP1_HUMAN	11	-62.6373	0.373627	X	N
S / N	P13747	P13747	2.57706	2.57706	1.08041e-05	3.78938e-05	24	P13747	HLA-E	HLA class I histocompatibility antigen, alpha chain E	HLAE_HUMAN	4	496.721	5.96721	S	N
X / N	Q6UWP2	Q6UWP2	-2.08068	2.08068	1.08553e-05	3.80201e-05	25	Q6UWP2	DHRS11	Dehydrogenase/reductase SDR family member 11	DHR11_HUMAN	10	-76.3597	0.236403	X	N
S / N	A0A0B4J2B5	A0A0B4J2B5	-1.9297	1.9297	1.11213e-05	3.87352e-05	30	A0A0B4J2B5	IGHV3OR16-9	Immunoglobulin heavy variable 3/OR16-9 (non-functional) (Fragment)	A0A0B4J2B5_HUMAN	2	-73.7516	0.262484	S	N
X / N	P00367	P00367	2.26591	2.26591	1.11187e-05	3.87352e-05	26	P00367	GLUD1	Glutamate dehydrogenase 1, mitochondrial	DHE3_HUMAN	34	380.959	4.80959	X	N
S / N	Q5JST6	Q5JST6	2.03148	2.03148	1.11198e-05	3.87352e-05	20	Q5JST6	EFHC2	EF-hand domain-containing family member C2	EFHC2_HUMAN	4	308.823	4.08823	S	N
S / N	Q8TEF2	Q8TEF2	3.46941	3.46941	1.12376e-05	3.9079e-05	24	Q8TEF2	C10orf105	Uncharacterized protein C10orf105	CJ105_HUMAN	3	1007.64	11.0764	S	N
X / N	Q96RQ3	Q96RQ3	1.08615	1.08615	1.12965e-05	3.92091e-05	25	Q96RQ3	MCCC1	Methylcrotonoyl-CoA carboxylase subunit alpha, mitochondrial	MCCA_HUMAN	24	112.307	2.12307	X	N
X / N	Q15041	Q15041	-1.46124	1.46124	1.13131e-05	3.92398e-05	26	Q15041	ARL6IP1	ADP-ribosylation factor-like protein 6-interacting protein 1	AR6P1_HUMAN	3	-63.6819	0.363181	X	N
S / N	Q96EY8	Q96EY8	1.74143	1.74143	1.13675e-05	3.94009e-05	30	Q96EY8	MMAB	Corrinoid adenosyltransferase MMAB	MMAB_HUMAN	10	234.367	3.34367	S	N
X / N	Q01968	Q01968	-1.79353	1.79353	1.14107e-05	3.94823e-05	26	Q01968	OCRL	Inositol polyphosphate 5-phosphatase OCRL	OCRL_HUMAN	32	-71.1534	0.288466	X	N
X / N	Q9UF11	Q9UF11	2.96456	2.96456	1.14012e-05	3.94823e-05	18	Q9UF11	PLEKHB1	Pleckstrin homology domain-containing family B member 1	PKHB1_HUMAN	6	680.587	7.80587	X	N
X / N	Q8NI60	Q8NI60	1.08763	1.08763	1.1516e-05	3.97899e-05	26	Q8NI60	COQ8A	Atypical kinase COQ8A, mitochondrial	COQ8A_HUMAN	15	112.525	2.12525	X	N
S / N	P45954	P45954	-1.01936	1.01936	1.16126e-05	4.00843e-05	30	P45954	ACADSB	Short/branched chain specific acyl-CoA dehydrogenase, mitochondrial	ACDSB_HUMAN	17	-50.6664	0.493336	S	N
X / N	Q99611	Q99611	-1.81391	1.81391	1.16268e-05	4.01055e-05	26	Q99611	SEPHS2	Selenide, water dikinase 2	SPS2_HUMAN	5	-71.5581	0.284419	X	N
S / N	Q96PD5	Q96PD5	-2.33098	2.33098	1.16511e-05	4.01618e-05	30	Q96PD5	PGLYRP2	N-acetylmuramoyl-L-alanine amidase	PGRP2_HUMAN	16	-80.1251	0.198749	S	N
X / N	Q8N6C5	Q8N6C5	1.56625	1.56625	1.20177e-05	4.12296e-05	25	Q8N6C5	IGSF1	Immunoglobulin superfamily member 1	IGSF1_HUMAN	19	196.134	2.96134	X	N
S / N	Q96EY5	Q96EY5	1.32899	1.32899	1.20184e-05	4.12296e-05	24	Q96EY5	MVB12A	Multivesicular body subunit 12A	MB12A_HUMAN	6	151.227	2.51227	S	N
X / N	Q86W50	Q86W50	-1.28624	1.28624	1.20719e-05	4.12783e-05	22	Q86W50	METTL16	RNA N6-adenosine-methyltransferase METTL16	MET16_HUMAN	11	-58.9982	0.410018	X	N
S / N	Q96GQ5	Q96GQ5	-1.98531	1.98531	1.20685e-05	4.12783e-05	30	Q96GQ5	RUSF1	RUS family member 1	RUSF1_HUMAN	16	-74.7442	0.252558	S	N
S / N	P24593	P24593	-4.85597	4.85597	1.21356e-05	4.14614e-05	30	P24593	IGFBP5	Insulin-like growth factor-binding protein 5	IBP5_HUMAN	14	-96.5469	0.0345308	S	N
X / N	Q96J42	Q96J42	-1.33694	1.33694	1.21784e-05	4.15371e-05	24	Q96J42	TXNDC15	Thioredoxin domain-containing protein 15	TXD15_HUMAN	6	-60.414	0.39586	X	N
X / N	Q8TF74	Q8TF74	-1.11736	1.11736	1.22144e-05	4.15888e-05	26	Q8TF74	WIPF2	WAS/WASL-interacting protein family member 2	WIPF2_HUMAN	16	-53.9065	0.460935	X	N
S / N	Q8TC26	Q8TC26	2.39604	2.39604	1.2245e-05	4.16365e-05	19	Q8TC26	TMEM163	Transmembrane protein 163	TM163_HUMAN	8	426.355	5.26355	S	N
X / N	Q92785	Q92785	-1.01682	1.01682	1.22879e-05	4.17538e-05	24	Q92785	DPF2	Zinc finger protein ubi-d4	REQU_HUMAN	9	-50.5794	0.494206	X	N
X / N	Q96G25	Q96G25	-1.32762	1.32762	1.23349e-05	4.18569e-05	26	Q96G25	MED8	Mediator of RNA polymerase II transcription subunit 8	MED8_HUMAN	5	-60.1575	0.398425	X	N
S / N	P59768	P59768	2.6236	2.6236	1.23606e-05	4.19155e-05	30	P59768	GNG2	Guanine nucleotide-binding protein G(I)/G(S)/G(O) subunit gamma-2	GBG2_HUMAN	6	516.285	6.16285	S	N
S / N	Q96Q45	Q96Q45	1.05453	1.05453	1.23924e-05	4.19951e-05	22	Q96Q45	TMEM237	Transmembrane protein 237	TM237_HUMAN	4	107.705	2.07705	S	N
X / N	P01619	P01619	-2.33298	2.33298	1.2421e-05	4.20636e-05	26	P01619	IGKV3-20	Immunoglobulin kappa variable 3-20	KV320_HUMAN	6	-80.1527	0.198473	X	N
S / N	Q01581	Q01581	-1.52161	1.52161	1.24606e-05	4.21692e-05	30	Q01581	HMGCS1	Hydroxymethylglutaryl-CoA synthase, cytoplasmic	HMCS1_HUMAN	15	-65.1703	0.348297	S	N
S / N	A0A0B4J1V0	A0A0B4J1V0	-1.79767	1.79767	1.25465e-05	4.24028e-05	30	A0A0B4J1V0	IGHV3-15	Immunoglobulin heavy variable 3-15	HV315_HUMAN	4	-71.2362	0.287638	S	N
X / N	P16473	P16473	1.59806	1.59806	1.27403e-05	4.29707e-05	22	P16473	TSHR	Thyrotropin receptor	TSHR_HUMAN	14	202.736	3.02736	X	N
X / N	Q99439	Q99439	-1.44264	1.44264	1.27603e-05	4.30093e-05	26	Q99439	CNN2	Calponin-2	CNN2_HUMAN	11	-63.2106	0.367894	X	N
S / N	Q03111	Q03111	1.08937	1.08937	1.28371e-05	4.32099e-05	20	Q03111	MLLT1	Protein ENL	ENL_HUMAN	4	112.781	2.12781	S	N
S / N	P30740	P30740	1.40981	1.40981	1.28616e-05	4.32633e-05	30	P30740	SERPINB1	Leukocyte elastase inhibitor	ILEU_HUMAN	24	165.703	2.65703	S	N
X / N	P04217	P04217	-2.90349	2.90349	1.28713e-05	4.32669e-05	26	P04217	A1BG	Alpha-1B-glycoprotein	A1BG_HUMAN	17	-86.6352	0.133648	X	N
S / N	P01834	P01834	-2.02803	2.02803	1.2884e-05	4.32805e-05	30	P01834	IGKC	Immunoglobulin kappa constant	IGKC_HUMAN	9	-75.481	0.24519	S	N
X / N	O15504	O15504	-2.02497	2.02497	1.2989e-05	4.36041e-05	16	O15504	NUP42	Nucleoporin NUP42	NUP42_HUMAN	2	-75.429	0.24571	X	N
X / N	Q96PU4	Q96PU4	-2.14418	2.14418	1.30219e-05	4.36761e-05	25	Q96PU4	UHRF2	E3 ubiquitin-protein ligase UHRF2	UHRF2_HUMAN	6	-77.3776	0.226224	X	N
X / N	P07357	P07357	-3.28741	3.28741	1.32029e-05	4.4228e-05	26	P07357	C8A	Complement component C8 alpha chain	CO8A_HUMAN	20	-89.7579	0.102421	X	N
S / N	Q14515	Q14515	-5.94739	5.94739	1.3401e-05	4.47773e-05	30	Q14515	SPARCL1	SPARC-like protein 1	SPRL1_HUMAN	44	-98.3795	0.0162053	S	N
X / N	Q13424	Q13424	2.75611	2.75611	1.35527e-05	4.51179e-05	26	Q13424	SNTA1	Alpha-1-syntrophin	SNTA1_HUMAN	20	575.57	6.7557	X	N
X / N	Q9BW92	Q9BW92	-1.05816	1.05816	1.3557e-05	4.51179e-05	25	Q9BW92	TARS2	Threonine--tRNA ligase, mitochondrial	SYTM_HUMAN	16	-51.9756	0.480244	X	N
X / N	O43292	O43292	-1.32541	1.32541	1.36426e-05	4.53127e-05	26	O43292	GPAA1	Glycosylphosphatidylinositol anchor attachment 1 protein	GPAA1_HUMAN	7	-60.0965	0.399035	X	N
X / N	Q9Y5Y5	Q9Y5Y5	-1.21231	1.21231	1.37064e-05	4.54945e-05	24	Q9Y5Y5	PEX16	Peroxisomal membrane protein PEX16	PEX16_HUMAN	3	-56.8424	0.431576	X	N
X / N	A0A0G2JRQ6	A0A0G2JRQ6	-1.10282	1.10282	1.37559e-05	4.56285e-05	26	A0A0G2JRQ6	NaN	Ig-like domain-containing protein (Fragment)	A0A0G2JRQ6_HUMAN	3	-53.4393	0.465607	X	N
S / N	P07355	P07355	-1.24947	1.24947	1.378e-05	4.56479e-05	30	P07355	ANXA2	Annexin A2	ANXA2_HUMAN	38	-57.9399	0.420601	S	N
X / N	Q96A72	Q96A72	-1.25456	1.25456	1.38442e-05	4.57999e-05	26	Q96A72	MAGOHB	Protein mago nashi homolog 2	MGN2_HUMAN	9	-58.0879	0.419121	X	N
X / N	P04792	P04792	1.87437	1.87437	1.38919e-05	4.59274e-05	26	P04792	HSPB1	Heat shock protein beta-1	HSPB1_HUMAN	22	266.641	3.66641	X	N
X / N	O60832	O60832	-1.22634	1.22634	1.39491e-05	4.60864e-05	26	O60832	DKC1	H/ACA ribonucleoprotein complex subunit DKC1	DKC1_HUMAN	26	-57.2599	0.427401	X	N
S / N	P01701	P01701	-1.65074	1.65074	1.40602e-05	4.64227e-05	29	P01701	IGLV1-51	Immunoglobulin lambda variable 1-51	LV151_HUMAN	4	-68.1523	0.318477	S	N
X / N	Q8N4C8	Q8N4C8	1.47212	1.47212	1.41573e-05	4.67127e-05	26	Q8N4C8	MINK1	Misshapen-like kinase 1	MINK1_HUMAN	36	177.43	2.7743	X	N
X / N	Q9NPH2	Q9NPH2	-2.48221	2.48221	1.43612e-05	4.72919e-05	26	Q9NPH2	ISYNA1	Inositol-3-phosphate synthase 1	INO1_HUMAN	24	-82.103	0.17897	X	N
X / N	O14966	O14966	1.19277	1.19277	1.45355e-05	4.77406e-05	24	O14966	RAB29	Ras-related protein Rab-7L1	RAB7L_HUMAN	7	128.591	2.28591	X	N
S / N	P25391	P25391	-2.90987	2.90987	1.45648e-05	4.78053e-05	30	P25391	LAMA1	Laminin subunit alpha-1	LAMA1_HUMAN	58	-86.6942	0.133058	S	N
X / N	Q9NZ94	Q9NZ94	2.22775	2.22775	1.45794e-05	4.78218e-05	22	Q9NZ94	NLGN3	Neuroligin-3	NLGN3_HUMAN	3	368.404	4.68404	X	N
S / N	P50225	P50225	1.07587	1.07587	1.46075e-05	4.78828e-05	30	P50225	SULT1A1	Sulfotransferase 1A1	ST1A1_HUMAN	18	110.799	2.10799	S	N
X / N	Q96B54	Q96B54	-1.66542	1.66542	1.46568e-05	4.79928e-05	26	Q96B54	ZNF428	Zinc finger protein 428	ZN428_HUMAN	4	-68.4748	0.315252	X	N
S / N	Q5IJ48	Q5IJ48	3.50973	3.50973	1.46705e-05	4.79951e-05	30	Q5IJ48	CRB2	Protein crumbs homolog 2	CRUM2_HUMAN	30	1039.03	11.3903	S	N
S / N	Q99571	Q99571	2.08344	2.08344	1.4685e-05	4.80112e-05	24	Q99571	P2RX4	P2X purinoceptor 4	P2RX4_HUMAN	3	323.817	4.23817	S	N
X / N	Q9Y2Z2	Q9Y2Z2	-1.87619	1.87619	1.4724e-05	4.81072e-05	20	Q9Y2Z2	MTO1	Protein MTO1 homolog, mitochondrial	MTO1_HUMAN	2	-72.7598	0.272402	X	N
X / N	Q9BRT6	Q9BRT6	-3.48516	3.48516	1.47754e-05	4.82437e-05	24	Q9BRT6	LLPH	Protein LLP homolog	LLPH_HUMAN	2	-91.0698	0.0893023	X	N
X / N	P05546	P05546	-2.10515	2.10515	1.48107e-05	4.82961e-05	26	P05546	SERPIND1	Heparin cofactor 2	HEP2_HUMAN	20	-76.7573	0.232427	X	N
X / N	P06727	P06727	-3.42725	3.42725	1.49146e-05	4.85403e-05	26	P06727	APOA4	Apolipoprotein A-IV	APOA4_HUMAN	31	-90.704	0.09296	X	N
X / N	Q9H425	Q9H425	2.4634	2.4634	1.51306e-05	4.91476e-05	24	Q9H425	C1orf198	Uncharacterized protein C1orf198	CA198_HUMAN	16	451.515	5.51515	X	N
S / N	A0A075B6I9;P04211	A0A075B6I9;P04211	-2.01807	2.01807	1.51559e-05	4.91978e-05	29	A0A075B6I9;P04211	IGLV7-46;IGLV7-43	Immunoglobulin lambda variable 7-46;Immunoglobulin lambda variable 7-43	LV746_HUMAN;LV743_HUMAN	1	-75.3112	0.246888	S	N
X / N	P61218	P61218	-1.36294	1.36294	1.51724e-05	4.92195e-05	18	P61218	POLR2F	DNA-directed RNA polymerases I, II, and III subunit RPABC2	RPAB2_HUMAN	1	-61.1211	0.388789	X	N
S / N	P52895	P52895	-4.27676	4.27676	1.53595e-05	4.97299e-05	30	P52895	AKR1C2	Aldo-keto reductase family 1 member C2	AK1C2_HUMAN	6	-94.841	0.05159	S	N
X / N	Q9NQG5	Q9NQG5	-1.35419	1.35419	1.53575e-05	4.97299e-05	26	Q9NQG5	RPRD1B	Regulation of nuclear pre-mRNA domain-containing protein 1B	RPR1B_HUMAN	13	-60.8845	0.391155	X	N
X / N	Q96TA1	Q96TA1	-1.50324	1.50324	1.54426e-05	4.99344e-05	26	Q96TA1	NIBAN2	Protein Niban 2	NIBA2_HUMAN	27	-64.724	0.35276	X	N
X / N	P02766	P02766	-2.9007	2.9007	1.58478e-05	5.112e-05	26	P02766	TTR	Transthyretin	TTHY_HUMAN	13	-86.6093	0.133907	X	N
S / N	Q13449	Q13449	2.1578	2.1578	1.58501e-05	5.112e-05	26	Q13449	LSAMP	Limbic system-associated membrane protein	LSAMP_HUMAN	12	346.235	4.46235	S	N
X / N	P49257	P49257	-1.29249	1.29249	1.5877e-05	5.1145e-05	26	P49257	LMAN1	Protein ERGIC-53	LMAN1_HUMAN	17	-59.1754	0.408246	X	N
X / N	Q9BS40	Q9BS40	-3.2729	3.2729	1.62083e-05	5.2041e-05	24	Q9BS40	LXN	Latexin	LXN_HUMAN	4	-89.6544	0.103456	X	N
S / N	Q9NVH6	Q9NVH6	1.52705	1.52705	1.62228e-05	5.20542e-05	30	Q9NVH6	TMLHE	Trimethyllysine dioxygenase, mitochondrial	TMLH_HUMAN	19	188.196	2.88196	S	N
X / N	Q16881	Q16881	1.54151	1.54151	1.62386e-05	5.20612e-05	26	Q16881	TXNRD1	Thioredoxin reductase 1, cytoplasmic	TRXR1_HUMAN	27	191.1	2.911	X	N
X / N	Q8IU81	Q8IU81	-1.5796	1.5796	1.62457e-05	5.20612e-05	25	Q8IU81	IRF2BP1	Interferon regulatory factor 2-binding protein 1	I2BP1_HUMAN	14	-66.5425	0.334575	X	N
X / N	O95967	O95967	-1.93173	1.93173	1.63048e-05	5.22169e-05	26	O95967	EFEMP2	EGF-containing fibulin-like extracellular matrix protein 2	FBLN4_HUMAN	14	-73.7886	0.262114	X	N
X / N	Q9GZM5	Q9GZM5	-1.91628	1.91628	1.63622e-05	5.23674e-05	26	Q9GZM5	YIPF3	Protein YIPF3	YIPF3_HUMAN	5	-73.5064	0.264936	X	N
X / N	P02790	P02790	-3.34017	3.34017	1.63842e-05	5.24043e-05	26	P02790	HPX	Hemopexin	HEMO_HUMAN	26	-90.1256	0.0987438	X	N
X / N	Q6P6C2	Q6P6C2	-1.58601	1.58601	1.65095e-05	5.27378e-05	25	Q6P6C2	ALKBH5	RNA demethylase ALKBH5	ALKB5_HUMAN	10	-66.691	0.33309	X	N
X / N	Q9H173	Q9H173	-1.95537	1.95537	1.66082e-05	5.30192e-05	26	Q9H173	SIL1	Nucleotide exchange factor SIL1	SIL1_HUMAN	13	-74.2145	0.257855	X	N
X / N	P83916	P83916	-1.77325	1.77325	1.66411e-05	5.30568e-05	25	P83916	CBX1	Chromobox protein homolog 1	CBX1_HUMAN	5	-70.7452	0.292548	X	N
X / N	P34949	P34949	1.07079	1.07079	1.67101e-05	5.31752e-05	26	P34949	MPI	Mannose-6-phosphate isomerase	MPI_HUMAN	20	110.058	2.10058	X	N
X / N	O15067	O15067	-1.20165	1.20165	1.68421e-05	5.34594e-05	26	O15067	PFAS	Phosphoribosylformylglycinamidine synthase	PUR4_HUMAN	36	-56.5222	0.434778	X	N
S / N	O43795	O43795	1.04799	1.04799	1.70326e-05	5.3803e-05	29	O43795	MYO1B	Unconventional myosin-Ib	MYO1B_HUMAN	39	106.765	2.06765	S	N
X / N	O43933	O43933	-1.43071	1.43071	1.7035e-05	5.3803e-05	25	O43933	PEX1	Peroxisomal ATPase PEX1	PEX1_HUMAN	15	-62.9051	0.370949	X	N
X / N	Q12874	Q12874	-1.00992	1.00992	1.70276e-05	5.3803e-05	26	Q12874	SF3A3	Splicing factor 3A subunit 3	SF3A3_HUMAN	20	-50.3427	0.496573	X	N
X / N	P12429	P12429	-3.5491	3.5491	1.71217e-05	5.40051e-05	25	P12429	ANXA3	Annexin A3	ANXA3_HUMAN	23	-91.4569	0.0854311	X	N
X / N	P23352	P23352	-3.22881	3.22881	1.72004e-05	5.42191e-05	18	P23352	ANOS1	Anosmin-1	KALM_HUMAN	22	-89.3333	0.106667	X	N
X / N	Q9UK41	Q9UK41	1.01911	1.01911	1.72872e-05	5.44585e-05	26	Q9UK41	VPS28	Vacuolar protein sorting-associated protein 28 homolog	VPS28_HUMAN	12	102.667	2.02667	X	N
X / N	Q9Y2V7	Q9Y2V7	-1.2934	1.2934	1.73871e-05	5.47389e-05	26	Q9Y2V7	COG6	Conserved oligomeric Golgi complex subunit 6	COG6_HUMAN	6	-59.2012	0.407988	X	N
S / N	Q96S19	Q96S19	-1.35228	1.35228	1.74898e-05	5.4924e-05	30	Q96S19	METTL26	Methyltransferase-like 26	MTL26_HUMAN	11	-60.8329	0.391671	S	N
X / N	Q9P0U4	Q9P0U4	-1.7549	1.7549	1.75114e-05	5.49575e-05	26	Q9P0U4	CXXC1	CXXC-type zinc finger protein 1	CXXC1_HUMAN	8	-70.3705	0.296295	X	N
X / N	Q8NFZ8	Q8NFZ8	-1.60243	1.60243	1.75883e-05	5.51643e-05	26	Q8NFZ8	CADM4	Cell adhesion molecule 4	CADM4_HUMAN	13	-67.0679	0.329321	X	N
X / N	Q9H1C4	Q9H1C4	-1.40221	1.40221	1.76019e-05	5.51724e-05	26	Q9H1C4	UNC93B1	Protein unc-93 homolog B1	UN93B_HUMAN	5	-62.165	0.37835	X	N
X / N	O14562	O14562	-1.24568	1.24568	1.7667e-05	5.53418e-05	26	O14562	UBFD1	Ubiquitin domain-containing protein UBFD1	UBFD1_HUMAN	8	-57.8292	0.421708	X	N
S / N	Q9UDR5	Q9UDR5	1.55093	1.55093	1.79271e-05	5.60516e-05	30	Q9UDR5	AASS	Alpha-aminoadipic semialdehyde synthase, mitochondrial	AASS_HUMAN	39	193.006	2.93006	S	N
X / N	P55769	P55769	-1.12572	1.12572	1.81341e-05	5.6593e-05	26	P55769	SNU13	NHP2-like protein 1	NH2L1_HUMAN	8	-54.1726	0.458274	X	N
X / N	Q9BSV6	Q9BSV6	-1.7779	1.7779	1.85833e-05	5.77789e-05	22	Q9BSV6	TSEN34	tRNA-splicing endonuclease subunit Sen34	SEN34_HUMAN	2	-70.8393	0.291607	X	N
X / N	Q147X3	Q147X3	-1.66324	1.66324	1.8621e-05	5.77885e-05	26	Q147X3	NAA30	N-alpha-acetyltransferase 30	NAA30_HUMAN	5	-68.427	0.31573	X	N
X / N	Q709F0	Q709F0	-1.91874	1.91874	1.86142e-05	5.77885e-05	21	Q709F0	ACAD11	Acyl-CoA dehydrogenase family member 11	ACD11_HUMAN	15	-73.5514	0.264486	X	N
X / N	Q9Y6A1	Q9Y6A1	-1.11786	1.11786	1.86928e-05	5.79754e-05	24	Q9Y6A1	POMT1	Protein O-mannosyl-transferase 1	POMT1_HUMAN	11	-53.9224	0.460776	X	N
S / N	Q9NZQ3	Q9NZQ3	-1.03452	1.03452	1.87543e-05	5.80881e-05	30	Q9NZQ3	NCKIPSD	NCK-interacting protein with SH3 domain	SPN90_HUMAN	17	-51.1823	0.488177	S	N
X / N	P06396	P06396	1.08999	1.08999	1.8989e-05	5.86402e-05	26	P06396	GSN	Gelsolin	GELS_HUMAN	44	112.873	2.12873	X	N
X / N	Q9NRX2	Q9NRX2	-1.37043	1.37043	1.90843e-05	5.8862e-05	26	Q9NRX2	MRPL17	39S ribosomal protein L17, mitochondrial	RM17_HUMAN	9	-61.3225	0.386775	X	N
X / N	Q9BZL6	Q9BZL6	-2.73385	2.73385	1.94181e-05	5.97444e-05	16	Q9BZL6	PRKD2	Serine/threonine-protein kinase D2	KPCD2_HUMAN	5	-84.9675	0.150325	X	N
S / N	P01780	P01780	-1.75219	1.75219	1.94881e-05	5.98862e-05	30	P01780	IGHV3-7	Immunoglobulin heavy variable 3-7	HV307_HUMAN	4	-70.3149	0.296851	S	N
X / N	O14841	O14841	1.0632	1.0632	1.96506e-05	6.03116e-05	25	O14841	OPLAH	5-oxoprolinase	OPLA_HUMAN	34	108.956	2.08956	X	N
X / N	A0A0A0MRZ8;P04433	A0A0A0MRZ8;P04433	-2.29303	2.29303	1.97245e-05	6.05014e-05	26	A0A0A0MRZ8;P04433	IGKV3D-11;IGKV3-11	Immunoglobulin kappa variable 3D-11;Immunoglobulin kappa variable 3-11	KVD11_HUMAN;KV311_HUMAN	4	-79.5954	0.204046	X	N
X / N	Q8TED1	Q8TED1	-1.76765	1.76765	1.97855e-05	6.06141e-05	25	Q8TED1	GPX8	Probable glutathione peroxidase 8	GPX8_HUMAN	6	-70.6313	0.293687	X	N
S / N	Q9Y3E5	Q9Y3E5	-1.51849	1.51849	1.98453e-05	6.07603e-05	30	Q9Y3E5	PTRH2	Peptidyl-tRNA hydrolase 2, mitochondrial	PTH2_HUMAN	6	-65.095	0.34905	S	N
X / N	Q9BXP5	Q9BXP5	-1.05391	1.05391	1.98899e-05	6.07855e-05	26	Q9BXP5	SRRT	Serrate RNA effector molecule homolog	SRRT_HUMAN	36	-51.834	0.48166	X	N
S / N	Q9Y2J8	Q9Y2J8	5.95098	5.95098	1.9928e-05	6.08649e-05	26	Q9Y2J8	PADI2	Protein-arginine deiminase type-2	PADI2_HUMAN	32	6086.18	61.8618	S	N
X / N	Q8NBJ7	Q8NBJ7	-1.75482	1.75482	2.00133e-05	6.10509e-05	26	Q8NBJ7	SUMF2	Inactive C-alpha-formylglycine-generating enzyme 2	SUMF2_HUMAN	13	-70.369	0.29631	X	N
S / N	Q13509	Q13509	2.4158	2.4158	2.00726e-05	6.11947e-05	30	Q13509	TUBB3	Tubulin beta-3 chain	TBB3_HUMAN	11	433.614	5.33614	S	N
X / N	Q6UX53	Q6UX53	1.2722	1.2722	2.01136e-05	6.1245e-05	22	Q6UX53	METTL7B	Thiol S-methyltransferase METTL7B	MET7B_HUMAN	9	141.53	2.4153	X	N
X / N	A0A0B4J1U7	A0A0B4J1U7	-3.3	3.3	2.02116e-05	6.14316e-05	26	A0A0B4J1U7	IGHV6-1	Immunoglobulin heavy variable 6-1	HV601_HUMAN	3	-89.8469	0.101531	X	N
S / N	P10809	P10809	1.14853	1.14853	2.02057e-05	6.14316e-05	30	P10809	HSPD1	60 kDa heat shock protein, mitochondrial	CH60_HUMAN	52	121.687	2.21687	S	N
S / N	P63096	P63096	1.09049	1.09049	2.09368e-05	6.3176e-05	30	P63096	GNAI1	Guanine nucleotide-binding protein G(i) subunit alpha-1	GNAI1_HUMAN	9	112.947	2.12947	S	N
X / N	O15347	O15347	-3.80611	3.80611	2.12119e-05	6.39322e-05	26	O15347	HMGB3	High mobility group protein B3	HMGB3_HUMAN	11	-92.851	0.0714904	X	N
S / N	P26440	P26440	1.19323	1.19323	2.1213e-05	6.39322e-05	30	P26440	IVD	Isovaleryl-CoA dehydrogenase, mitochondrial	IVD_HUMAN	18	128.663	2.28663	S	N
X / N	Q8TDD1	Q8TDD1	-1.19246	1.19246	2.14759e-05	6.46081e-05	26	Q8TDD1	DDX54	ATP-dependent RNA helicase DDX54	DDX54_HUMAN	15	-56.2443	0.437557	X	N
X / N	Q96EY5	Q96EY5	2.13029	2.13029	2.16383e-05	6.50577e-05	19	Q96EY5	MVB12A	Multivesicular body subunit 12A	MB12A_HUMAN	6	337.806	4.37806	X	N
X / N	Q08170	Q08170	-1.24393	1.24393	2.16915e-05	6.51394e-05	26	Q08170	SRSF4	Serine/arginine-rich splicing factor 4	SRSF4_HUMAN	7	-57.778	0.42222	X	N
X / N	P02751	P02751	-2.431	2.431	2.1741e-05	6.5249e-05	26	P02751	FN1	Fibronectin	FINC_HUMAN	94	-81.4563	0.185437	X	N
X / N	Q93052	Q93052	1.01971	1.01971	2.20718e-05	6.60442e-05	25	Q93052	LPP	Lipoma-preferred partner	LPP_HUMAN	21	102.752	2.02752	X	N
X / N	P02760	P02760	-3.1577	3.1577	2.20979e-05	6.60828e-05	26	P02760	AMBP	Protein AMBP	AMBP_HUMAN	16	-88.7943	0.112057	X	N
S / N	A1IGU5	A1IGU5	1.11335	1.11335	2.21805e-05	6.62508e-05	22	A1IGU5	ARHGEF37	Rho guanine nucleotide exchange factor 37	ARH37_HUMAN	7	116.347	2.16347	S	N
X / N	P02765	P02765	-3.15612	3.15612	2.21805e-05	6.62508e-05	26	P02765	AHSG	Alpha-2-HS-glycoprotein	FETUA_HUMAN	11	-88.7821	0.112179	X	N
X / N	Q9Y6U3	Q9Y6U3	1.82485	1.82485	2.23673e-05	6.66102e-05	24	Q9Y6U3	SCIN	Scinderin	SCIN_HUMAN	27	254.271	3.54271	X	N
S / N	Q8IWZ6	Q8IWZ6	1.11237	1.11237	2.25761e-05	6.71919e-05	28	Q8IWZ6	BBS7	Bardet-Biedl syndrome 7 protein	BBS7_HUMAN	17	116.2	2.162	S	N
X / N	O14925	O14925	-1.35417	1.35417	2.26485e-05	6.73277e-05	22	O14925	TIMM23	Mitochondrial import inner membrane translocase subunit Tim23	TIM23_HUMAN	3	-60.884	0.39116	X	N
X / N	Q53S08	Q53S08	1.19058	1.19058	2.27743e-05	6.76613e-05	26	Q53S08	RAB6D	Ras-related protein Rab-6D	RAB6D_HUMAN	6	128.245	2.28245	X	N
S / N	Q8NF91	Q8NF91	1.58295	1.58295	2.30342e-05	6.83931e-05	30	Q8NF91	SYNE1	Nesprin-1	SYNE1_HUMAN	339	199.582	2.99582	S	N
X / N	Q9HD26	Q9HD26	-2.06669	2.06669	2.3063e-05	6.8438e-05	26	Q9HD26	GOPC	Golgi-associated PDZ and coiled-coil motif-containing protein	GOPC_HUMAN	7	-76.1293	0.238707	X	N
X / N	P05164	P05164	-2.91508	2.91508	2.31443e-05	6.86387e-05	26	P05164	MPO	Myeloperoxidase	PERM_HUMAN	30	-86.7422	0.132578	X	N
X / N	O43657	O43657	-2.5399	2.5399	2.36752e-05	6.99648e-05	26	O43657	TSPAN6	Tetraspanin-6	TSN6_HUMAN	5	-82.8046	0.171954	X	N
S / N	O75569	O75569	1.30319	1.30319	2.41348e-05	7.12389e-05	30	O75569	PRKRA	Interferon-inducible double-stranded RNA-dependent protein kinase activator A	PRKRA_HUMAN	14	146.774	2.46774	S	N
X / N	P30039	P30039	1.14634	1.14634	2.43636e-05	7.1754e-05	25	P30039	PBLD	Phenazine biosynthesis-like domain-containing protein	PBLD_HUMAN	13	121.351	2.21351	X	N
S / N	Q96MH6	Q96MH6	1.09636	1.09636	2.43666e-05	7.1754e-05	30	Q96MH6	TMEM68	Transmembrane protein 68	TMM68_HUMAN	8	113.815	2.13815	S	N
X / N	Q96AQ6	Q96AQ6	1.05385	1.05385	2.47834e-05	7.2853e-05	26	Q96AQ6	PBXIP1	Pre-B-cell leukemia transcription factor-interacting protein 1	PBIP1_HUMAN	31	107.606	2.07606	X	N
X / N	Q8WX93	Q8WX93	1.67093	1.67093	2.4802e-05	7.2865e-05	26	Q8WX93	PALLD	Palladin	PALLD_HUMAN	25	218.42	3.1842	X	N
X / N	P27169	P27169	-2.2217	2.2217	2.50443e-05	7.34602e-05	26	P27169	PON1	Serum paraoxonase/arylesterase 1	PON1_HUMAN	9	-78.5611	0.214389	X	N
X / N	P03952	P03952	-2.56715	2.56715	2.51144e-05	7.36101e-05	26	P03952	KLKB1	Plasma kallikrein	KLKB1_HUMAN	24	-83.1263	0.168737	X	N
X / N	O75815	O75815	1.06537	1.06537	2.51486e-05	7.36675e-05	18	O75815	BCAR3	Breast cancer anti-estrogen resistance protein 3	BCAR3_HUMAN	5	109.271	2.09271	X	N
X / N	P02749	P02749	-2.42751	2.42751	2.55012e-05	7.45258e-05	26	P02749	APOH	Beta-2-glycoprotein 1	APOH_HUMAN	17	-81.4114	0.185886	X	N
X / N	Q15435	Q15435	1.32777	1.32777	2.55203e-05	7.45382e-05	26	Q15435	PPP1R7	Protein phosphatase 1 regulatory subunit 7	PP1R7_HUMAN	17	151.014	2.51014	X	N
X / N	P04406	P04406	1.08538	1.08538	2.56637e-05	7.49134e-05	26	P04406	GAPDH	Glyceraldehyde-3-phosphate dehydrogenase	G3P_HUMAN	33	112.194	2.12194	X	N
X / N	P46939	P46939	1.58925	1.58925	2.56822e-05	7.49238e-05	26	P46939	UTRN	Utrophin	UTRN_HUMAN	105	200.892	3.00892	X	N
S / N	Q9NPH2	Q9NPH2	-2.39047	2.39047	2.58741e-05	7.53522e-05	30	Q9NPH2	ISYNA1	Inositol-3-phosphate synthase 1	INO1_HUMAN	24	-80.928	0.19072	S	N
X / N	Q9UJ83	Q9UJ83	-1.90939	1.90939	2.58638e-05	7.53522e-05	22	Q9UJ83	HACL1	2-hydroxyacyl-CoA lyase 1	HACL1_HUMAN	9	-73.3794	0.266206	X	N
S / N	Q9H477	Q9H477	1.76181	1.76181	2.63628e-05	7.64642e-05	30	Q9H477	RBKS	Ribokinase	RBSK_HUMAN	8	239.122	3.39122	S	N
X / N	O15260	O15260	-1.13893	1.13893	2.66413e-05	7.71381e-05	26	O15260	SURF4	Surfeit locus protein 4	SURF4_HUMAN	6	-54.5904	0.454096	X	N
S / N	Q9BRR9	Q9BRR9	1.10037	1.10037	2.71407e-05	7.83491e-05	20	Q9BRR9	ARHGAP9	Rho GTPase-activating protein 9	RHG09_HUMAN	2	114.409	2.14409	S	N
X / N	Q9UP83	Q9UP83	-1.14928	1.14928	2.71879e-05	7.84037e-05	26	Q9UP83	COG5	Conserved oligomeric Golgi complex subunit 5	COG5_HUMAN	14	-54.9149	0.450851	X	N
X / N	Q71RC9	Q71RC9	1.34449	1.34449	2.72592e-05	7.85641e-05	22	Q71RC9	SMIM5	Small integral membrane protein 5	SMIM5_HUMAN	2	153.94	2.5394	X	N
S / N	Q96KR6	Q96KR6	1.09103	1.09103	2.74452e-05	7.89639e-05	30	Q96KR6	FAM210B	Protein FAM210B, mitochondrial	F210B_HUMAN	3	113.026	2.13026	S	N
S / N	A6NDG6	A6NDG6	-1.00589	1.00589	2.75758e-05	7.92489e-05	30	A6NDG6	PGP	Glycerol-3-phosphate phosphatase	PGP_HUMAN	10	-50.2039	0.497961	S	N
S / N	Q9BU23	Q9BU23	-1.15278	1.15278	2.77094e-05	7.95871e-05	30	Q9BU23	LMF2	Lipase maturation factor 2	LMF2_HUMAN	8	-55.0242	0.449758	S	N
X / N	P31323	P31323	1.84676	1.84676	2.81035e-05	8.05345e-05	26	P31323	PRKAR2B	cAMP-dependent protein kinase type II-beta regulatory subunit	KAP3_HUMAN	14	259.692	3.59692	X	N
S / N	Q9NVU0	Q9NVU0	-1.19522	1.19522	2.81949e-05	8.07502e-05	30	Q9NVU0	POLR3E	DNA-directed RNA polymerase III subunit RPC5	RPC5_HUMAN	9	-56.328	0.43672	S	N
S / N	Q8IWT6	Q8IWT6	-1.18645	1.18645	2.82772e-05	8.09395e-05	30	Q8IWT6	LRRC8A	Volume-regulated anion channel subunit LRRC8A	LRC8A_HUMAN	19	-56.0617	0.439383	S	N
X / N	P35579	P35579	-1.10664	1.10664	2.84868e-05	8.14929e-05	26	P35579	MYH9	Myosin-9	MYH9_HUMAN	112	-53.5624	0.464376	X	N
S / N	P04233	P04233	1.36473	1.36473	2.85241e-05	8.15532e-05	30	P04233	CD74	HLA class II histocompatibility antigen gamma chain	HG2A_HUMAN	11	157.529	2.57529	S	N
X / N	O96011	O96011	-2.15102	2.15102	2.85977e-05	8.16686e-05	24	O96011	PEX11B	Peroxisomal membrane protein 11B	PX11B_HUMAN	10	-77.4846	0.225154	X	N
X / N	Q8WXX5	Q8WXX5	-1.48809	1.48809	2.88385e-05	8.2031e-05	26	Q8WXX5	DNAJC9	DnaJ homolog subfamily C member 9	DNJC9_HUMAN	7	-64.3515	0.356485	X	N
X / N	Q8TF05	Q8TF05	-1.54542	1.54542	2.89416e-05	8.22309e-05	25	Q8TF05	PPP4R1	Serine/threonine-protein phosphatase 4 regulatory subunit 1	PP4R1_HUMAN	14	-65.7404	0.342596	X	N
S / N	Q16222	Q16222	-2.44434	2.44434	2.90646e-05	8.2487e-05	30	Q16222	UAP1	UDP-N-acetylhexosamine pyrophosphorylase	UAP1_HUMAN	10	-81.627	0.18373	S	N
S / N	Q92823	Q92823	-1.49324	1.49324	2.96083e-05	8.37925e-05	30	Q92823	NRCAM	Neuronal cell adhesion molecule	NRCAM_HUMAN	36	-64.4785	0.355215	S	N
X / N	Q9NZH0	Q9NZH0	2.12291	2.12291	2.95922e-05	8.37925e-05	24	Q9NZH0	GPRC5B	G-protein coupled receptor family C group 5 member B	GPC5B_HUMAN	3	335.57	4.3557	X	N
X / N	Q92604	Q92604	-1.42209	1.42209	2.98302e-05	8.4278e-05	23	Q92604	LPGAT1	Acyl-CoA:lysophosphatidylglycerol acyltransferase 1	LGAT1_HUMAN	6	-62.6829	0.373171	X	N
X / N	O43172	O43172	-1.44304	1.44304	2.98911e-05	8.43549e-05	26	O43172	PRPF4	U4/U6 small nuclear ribonucleoprotein Prp4	PRP4_HUMAN	18	-63.2209	0.367791	X	N
X / N	O75607	O75607	-2.40341	2.40341	2.98818e-05	8.43549e-05	20	O75607	NPM3	Nucleoplasmin-3	NPM3_HUMAN	4	-81.0983	0.189017	X	N
X / N	P08397	P08397	-2.35017	2.35017	3.00369e-05	8.47186e-05	26	P08397	HMBS	Porphobilinogen deaminase	HEM3_HUMAN	15	-80.3877	0.196123	X	N
S / N	P16144	P16144	-1.04737	1.04737	3.00767e-05	8.47831e-05	30	P16144	ITGB4	Integrin beta-4	ITB4_HUMAN	66	-51.615	0.48385	S	N
X / N	P08237	P08237	1.38568	1.38568	3.05925e-05	8.5947e-05	26	P08237	PFKM	ATP-dependent 6-phosphofructokinase, muscle type	PFKAM_HUMAN	35	161.295	2.61295	X	N
X / N	P09543	P09543	2.11514	2.11514	3.06256e-05	8.59918e-05	26	P09543	CNP	2',3'-cyclic-nucleotide 3'-phosphodiesterase	CN37_HUMAN	39	333.231	4.33231	X	N
S / N	Q96F10	Q96F10	-1.31443	1.31443	3.17222e-05	8.85254e-05	30	Q96F10	SAT2	Thialysine N-epsilon-acetyltransferase	SAT2_HUMAN	9	-59.7915	0.402085	S	N
X / N	Q9NQX3	Q9NQX3	1.18741	1.18741	3.20904e-05	8.94534e-05	25	Q9NQX3	GPHN	Gephyrin	GEPH_HUMAN	23	127.743	2.27743	X	N
X / N	P31431	P31431	1.69016	1.69016	3.22012e-05	8.97124e-05	19	P31431	SDC4	Syndecan-4	SDC4_HUMAN	4	222.693	3.22693	X	N
X / N	Q92504	Q92504	-1.18912	1.18912	3.22955e-05	8.9875e-05	26	Q92504	SLC39A7	Zinc transporter SLC39A7	S39A7_HUMAN	3	-56.1429	0.438571	X	N
X / N	Q92626	Q92626	-1.04448	1.04448	3.23232e-05	8.99024e-05	24	Q92626	PXDN	Peroxidasin homolog	PXDN_HUMAN	37	-51.518	0.48482	X	N
X / N	Q9BT73	Q9BT73	-1.95321	1.95321	3.30657e-05	9.17638e-05	24	Q9BT73	PSMG3	Proteasome assembly chaperone 3	PSMG3_HUMAN	5	-74.1759	0.258241	X	N
X / N	P02750	P02750	-3.14569	3.14569	3.31012e-05	9.18114e-05	25	P02750	LRG1	Leucine-rich alpha-2-glycoprotein	A2GL_HUMAN	11	-88.7006	0.112994	X	N
S / N	Q2PZI1	Q2PZI1	1.11736	1.11736	3.37245e-05	9.32579e-05	28	Q2PZI1	DPY19L1	Probable C-mannosyltransferase DPY19L1	D19L1_HUMAN	16	116.949	2.16949	S	N
X / N	Q8TB61	Q8TB61	-1.27199	1.27199	3.40078e-05	9.38585e-05	26	Q8TB61	SLC35B2	Adenosine 3'-phospho 5'-phosphosulfate transporter 1	S35B2_HUMAN	8	-58.5911	0.414089	X	N
X / N	P12004	P12004	-1.71971	1.71971	3.40815e-05	9.39068e-05	26	P12004	PCNA	Proliferating cell nuclear antigen	PCNA_HUMAN	14	-69.6391	0.303609	X	N
S / N	O15231	O15231	2.90313	2.90313	3.41399e-05	9.4016e-05	22	O15231	ZNF185	Zinc finger protein 185	ZN185_HUMAN	31	648.05	7.4805	S	N
S / N	Q9HCC8	Q9HCC8	4.50557	4.50557	3.44587e-05	9.47899e-05	28	Q9HCC8	GDPD2	Glycerophosphoinositol inositolphosphodiesterase GDPD2	GDPD2_HUMAN	19	2171.49	22.7149	S	N
X / N	P32418	P32418	-4.33834	4.33834	3.4544e-05	9.49169e-05	24	P32418	SLC8A1	Sodium/calcium exchanger 1	NAC1_HUMAN	9	-95.0566	0.0494343	X	N
X / N	Q10570	Q10570	-1.50817	1.50817	3.45806e-05	9.49169e-05	26	Q10570	CPSF1	Cleavage and polyadenylation specificity factor subunit 1	CPSF1_HUMAN	23	-64.8443	0.351557	X	N
X / N	Q13576	Q13576	-1.87899	1.87899	3.45719e-05	9.49169e-05	26	Q13576	IQGAP2	Ras GTPase-activating-like protein IQGAP2	IQGA2_HUMAN	80	-72.8127	0.271873	X	N
X / N	Q9H3U1	Q9H3U1	-1.37562	1.37562	3.46656e-05	9.5098e-05	26	Q9H3U1	UNC45A	Protein unc-45 homolog A	UN45A_HUMAN	33	-61.4612	0.385388	X	N
S / N	P22692	P22692	-4.10978	4.10978	3.47241e-05	9.52063e-05	12	P22692	IGFBP4	Insulin-like growth factor-binding protein 4	IBP4_HUMAN	1	-94.2079	0.0579208	S	N
X / N	A0A075B6K4	A0A075B6K4	-2.64262	2.64262	3.47532e-05	9.52302e-05	26	A0A075B6K4	IGLV3-10	Immunoglobulin lambda variable 3-10	LV310_HUMAN	3	-83.9862	0.160138	X	N
X / N	Q15493	Q15493	1.18144	1.18144	3.47708e-05	9.52302e-05	26	Q15493	RGN	Regucalcin	RGN_HUMAN	21	126.803	2.26803	X	N
X / N	A0A075B6R9;A0A0C4DH68	A0A075B6R9;A0A0C4DH68	-2.98087	2.98087	3.50924e-05	9.59536e-05	26	A0A075B6R9;A0A0C4DH68	IGKV2D-24;IGKV2-24	Probable non-functional immunoglobulin kappa variable 2D-24;Immunoglobulin kappa variable 2-24	KVD24_HUMAN;KV224_HUMAN	4	-87.3331	0.126669	X	N
S / N	Q8N5X7	Q8N5X7	1.60741	1.60741	3.53806e-05	9.6689e-05	16	Q8N5X7	EIF4E3	Eukaryotic translation initiation factor 4E type 3	IF4E3_HUMAN	2	204.704	3.04704	S	N
S / N	O96007	O96007	-2.45934	2.45934	3.54654e-05	9.68497e-05	30	O96007	MOCS2	Molybdopterin synthase catalytic subunit	MOC2B_HUMAN	6	-81.817	0.18183	S	N
S / N	Q9Y2J2	Q9Y2J2	-1.59018	1.59018	3.55271e-05	9.69308e-05	30	Q9Y2J2	EPB41L3	Band 4.1-like protein 3	E41L3_HUMAN	61	-66.787	0.33213	S	N
X / N	P0C870	P0C870	1.62314	1.62314	3.56665e-05	9.72052e-05	26	P0C870	JMJD7	Bifunctional peptidase and (3S)-lysyl hydroxylase JMJD7	JMJD7_HUMAN	13	208.046	3.08046	X	N
X / N	P00734	P00734	-2.43246	2.43246	3.67451e-05	9.97652e-05	26	P00734	F2	Prothrombin	THRB_HUMAN	34	-81.4751	0.185249	X	N
X / N	Q16643	Q16643	-1.13122	1.13122	3.68398e-05	9.9968e-05	26	Q16643	DBN1	Drebrin	DREB_HUMAN	26	-54.347	0.45653	X	N
X / N	Q9HAN9	Q9HAN9	-1.4894	1.4894	3.68651e-05	9.99826e-05	26	Q9HAN9	NMNAT1	Nicotinamide/nicotinic acid mononucleotide adenylyltransferase 1	NMNA1_HUMAN	6	-64.3839	0.356161	X	N
X / N	A0A0C4DH29	A0A0C4DH29	-3.12451	3.12451	3.71104e-05	0.00010043	21	A0A0C4DH29	IGHV1-3	Immunoglobulin heavy variable 1-3	HV103_HUMAN	1	-88.5336	0.114664	X	N
X / N	Q92979	Q92979	-1.06684	1.06684	3.71064e-05	0.00010043	16	Q92979	EMG1	Ribosomal RNA small subunit methyltransferase NEP1	NEP1_HUMAN	3	-52.2638	0.477362	X	N
S / N	Q14643	Q14643	1.12451	1.12451	3.72217e-05	0.000100673	30	Q14643	ITPR1	Inositol 1,4,5-trisphosphate receptor type 1	ITPR1_HUMAN	47	118.028	2.18028	S	N
X / N	Q5DX21	Q5DX21	1.73353	1.73353	3.73094e-05	0.000100806	25	Q5DX21	IGSF11	Immunoglobulin superfamily member 11	IGS11_HUMAN	5	232.54	3.3254	X	N
S / N	P41567	P41567	-1.1072	1.1072	3.73594e-05	0.000100887	30	P41567	EIF1	Eukaryotic translation initiation factor 1	EIF1_HUMAN	4	-53.5806	0.464194	S	N
X / N	Q96IU4	Q96IU4	1.17185	1.17185	3.74597e-05	0.000101103	26	Q96IU4	ABHD14B	Putative protein-lysine deacylase ABHD14B	ABHEB_HUMAN	9	125.3	2.253	X	N
X / N	O15235	O15235	-1.73697	1.73697	3.75696e-05	0.000101345	23	O15235	MRPS12	28S ribosomal protein S12, mitochondrial	RT12_HUMAN	2	-70.0001	0.299999	X	N
S / N	Q96JH8	Q96JH8	1.13594	1.13594	3.77942e-05	0.00010187	26	Q96JH8	RADIL	Ras-associating and dilute domain-containing protein	RADIL_HUMAN	14	119.762	2.19762	S	N
X / N	Q86UL8	Q86UL8	2.16101	2.16101	3.79043e-05	0.000102028	24	Q86UL8	MAGI2	Membrane-associated guanylate kinase, WW and PDZ domain-containing protein 2	MAGI2_HUMAN	26	347.227	4.47227	X	N
S / N	A0A0A0MT69	A0A0A0MT69	-1.61654	1.61654	3.79519e-05	0.000102101	25	A0A0A0MT69	IGKJ4	Immunoglobulin kappa joining 4 (Fragment)	A0A0A0MT69_HUMAN	1	-67.3883	0.326117	S	N
X / N	A0A087WSY6	A0A087WSY6	-1.78177	1.78177	3.79887e-05	0.000102146	21	A0A087WSY6	IGKV3D-15	Immunoglobulin kappa variable 3D-15	KVD15_HUMAN	3	-70.9175	0.290825	X	N
S / N	Q13228	Q13228	-1.3423	1.3423	3.80131e-05	0.000102156	30	Q13228	SELENBP1	Methanethiol oxidase	SBP1_HUMAN	42	-60.5609	0.394391	S	N
S / N	Q13886	Q13886	2.55112	2.55112	3.80741e-05	0.000102265	20	Q13886	KLF9	Krueppel-like factor 9	KLF9_HUMAN	1	486.089	5.86089	S	N
X / N	Q8WVE0	Q8WVE0	1.18923	1.18923	3.83546e-05	0.000102909	22	Q8WVE0	EEF1AKMT1	EEF1A lysine methyltransferase 1	EFMT1_HUMAN	2	128.03	2.2803	X	N
X / N	Q99808	Q99808	-2.23665	2.23665	3.8408e-05	0.000102997	23	Q99808	SLC29A1	Equilibrative nucleoside transporter 1	S29A1_HUMAN	4	-78.7822	0.212178	X	N
X / N	Q92989	Q92989	-1.30134	1.30134	3.84575e-05	0.000103042	20	Q92989	CLP1	Polyribonucleotide 5'-hydroxyl-kinase Clp1	CLP1_HUMAN	1	-59.4252	0.405748	X	N
X / N	Q92643	Q92643	-1.72485	1.72485	3.87154e-05	0.000103599	26	Q92643	PIGK	GPI-anchor transamidase	GPI8_HUMAN	12	-69.7469	0.302531	X	N
S / N	Q9NR34	Q9NR34	-1.6004	1.6004	3.87591e-05	0.000103661	30	Q9NR34	MAN1C1	Mannosyl-oligosaccharide 1,2-alpha-mannosidase IC	MA1C1_HUMAN	10	-67.0215	0.329785	S	N
X / N	A0A0A0MT69	A0A0A0MT69	-1.99068	1.99068	3.90878e-05	0.000104484	20	A0A0A0MT69	IGKJ4	Immunoglobulin kappa joining 4 (Fragment)	A0A0A0MT69_HUMAN	1	-74.838	0.25162	X	N
X / N	Q86UX7	Q86UX7	-2.01323	2.01323	3.91714e-05	0.000104652	26	Q86UX7	FERMT3	Fermitin family homolog 3	URP2_HUMAN	22	-75.2283	0.247717	X	N
X / N	P82932	P82932	-1.83777	1.83777	3.96062e-05	0.000105532	25	P82932	MRPS6	28S ribosomal protein S6, mitochondrial	RT06_HUMAN	7	-72.0247	0.279753	X	N
X / N	Q8IY67	Q8IY67	-1.1875	1.1875	3.96658e-05	0.000105635	26	Q8IY67	RAVER1	Ribonucleoprotein PTB-binding 1	RAVR1_HUMAN	14	-56.0938	0.439062	X	N
X / N	Q8IW45	Q8IW45	1.26897	1.26897	3.97972e-05	0.000105816	26	Q8IW45	NAXD	ATP-dependent (S)-NAD(P)H-hydrate dehydratase	NNRD_HUMAN	14	140.989	2.40989	X	N
S / N	Q9Y5Y2	Q9Y5Y2	-1.21439	1.21439	4.00819e-05	0.000106517	30	Q9Y5Y2	NUBP2	Cytosolic Fe-S cluster assembly factor NUBP2	NUBP2_HUMAN	9	-56.9045	0.430955	S	N
X / N	Q15847	Q15847	1.74255	1.74255	4.0228e-05	0.000106679	18	Q15847	ADIRF	Adipogenesis regulatory factor	ADIRF_HUMAN	3	234.626	3.34626	X	N
X / N	Q13242	Q13242	-1.0834	1.0834	4.03661e-05	0.000106871	26	Q13242	SRSF9	Serine/arginine-rich splicing factor 9	SRSF9_HUMAN	15	-52.8085	0.471915	X	N
X / N	A0A075B6H9	A0A075B6H9	-1.42343	1.42343	4.04091e-05	0.000106871	22	A0A075B6H9	IGLV4-69	Immunoglobulin lambda variable 4-69	LV469_HUMAN	2	-62.7175	0.372825	X	N
X / N	Q8IYS1	Q8IYS1	1.05117	1.05117	4.04284e-05	0.000106871	14	Q8IYS1	PM20D2	Xaa-Arg dipeptidase	P20D2_HUMAN	14	107.221	2.07221	X	N
X / N	Q9BX67	Q9BX67	1.05647	1.05647	4.09881e-05	0.000108293	26	Q9BX67	JAM3	Junctional adhesion molecule C	JAM3_HUMAN	11	107.984	2.07984	X	N
X / N	P60983	P60983	2.03204	2.03204	4.10698e-05	0.000108363	26	P60983	GMFB	Glia maturation factor beta	GMFB_HUMAN	6	308.982	4.08982	X	N
X / N	Q4J6C6	Q4J6C6	1.1745	1.1745	4.10619e-05	0.000108363	26	Q4J6C6	PREPL	Prolyl endopeptidase-like	PPCEL_HUMAN	17	125.715	2.25715	X	N
X / N	P07451	P07451	-3.19227	3.19227	4.13512e-05	0.00010884	26	P07451	CA3	Carbonic anhydrase 3	CAH3_HUMAN	18	-89.0597	0.109403	X	N
X / N	Q12979	Q12979	1.36276	1.36276	4.13839e-05	0.00010884	26	Q12979	ABR	Active breakpoint cluster region-related protein	ABR_HUMAN	24	157.177	2.57177	X	N
X / N	Q9P2X0	Q9P2X0	-1.19072	1.19072	4.14122e-05	0.00010884	26	Q9P2X0	DPM3	Dolichol-phosphate mannosyltransferase subunit 3	DPM3_HUMAN	2	-56.1915	0.438085	X	N
S / N	Q7Z5N4	Q7Z5N4	1.15691	1.15691	4.13967e-05	0.00010884	22	Q7Z5N4	SDK1	Protein sidekick-1	SDK1_HUMAN	6	122.98	2.2298	S	N
S / N	P07451	P07451	-2.99259	2.99259	4.15824e-05	0.00010923	30	P07451	CA3	Carbonic anhydrase 3	CAH3_HUMAN	18	-87.4356	0.125644	S	N
X / N	O95817	O95817	2.4738	2.4738	4.17667e-05	0.000109599	26	O95817	BAG3	BAG family molecular chaperone regulator 3	BAG3_HUMAN	33	455.504	5.55504	X	N
X / N	P49913	P49913	-2.25506	2.25506	4.18006e-05	0.000109631	24	P49913	CAMP	Cathelicidin antimicrobial peptide	CAMP_HUMAN	6	-79.0512	0.209488	X	N
X / N	P18887	P18887	-1.04745	1.04745	4.18759e-05	0.000109771	26	P18887	XRCC1	DNA repair protein XRCC1	XRCC1_HUMAN	12	-51.6179	0.483821	X	N
X / N	P57088	P57088	-1.38746	1.38746	4.19383e-05	0.000109877	26	P57088	TMEM33	Transmembrane protein 33	TMM33_HUMAN	9	-61.7763	0.382237	X	N
X / N	Q12955	Q12955	-3.26199	3.26199	4.26721e-05	0.000111741	24	Q12955	ANK3	Ankyrin-3	ANK3_HUMAN	23	-89.5758	0.104242	X	N
X / N	Q7Z7A4	Q7Z7A4	1.39542	1.39542	4.31371e-05	0.000112841	26	Q7Z7A4	PXK	PX domain-containing protein kinase-like protein	PXK_HUMAN	6	163.064	2.63064	X	N
S / N	P14415	P14415	1.24391	1.24391	4.33226e-05	0.000113208	29	P14415	ATP1B2	Sodium/potassium-transporting ATPase subunit beta-2	AT1B2_HUMAN	13	136.84	2.3684	S	N
X / N	Q9UFN0	Q9UFN0	1.27577	1.27577	4.35212e-05	0.000113608	26	Q9UFN0	NIPSNAP3A	Protein NipSnap homolog 3A	NPS3A_HUMAN	16	142.129	2.42129	X	N
X / N	P07358	P07358	-3.26624	3.26624	4.36267e-05	0.000113666	26	P07358	C8B	Complement component C8 beta chain	CO8B_HUMAN	24	-89.6065	0.103935	X	N
S / N	Q8NEP3	Q8NEP3	-1.66933	1.66933	4.36256e-05	0.000113666	30	Q8NEP3	DNAAF1	Dynein axonemal assembly factor 1	DAAF1_HUMAN	16	-68.5601	0.314399	S	N
X / N	Q9NXB0	Q9NXB0	-1.60043	1.60043	4.36338e-05	0.000113666	23	Q9NXB0	MKS1	Tectonic-like complex member MKS1	MKS1_HUMAN	8	-67.0222	0.329778	X	N
X / N	P34947	P34947	-2.80766	2.80766	4.38869e-05	0.00011414	24	P34947	GRK5	G protein-coupled receptor kinase 5	GRK5_HUMAN	3	-85.7173	0.142827	X	N
S / N	Q8NFP7	Q8NFP7	-1.20499	1.20499	4.39845e-05	0.000114223	30	Q8NFP7	NUDT10	Diphosphoinositol polyphosphate phosphohydrolase 3-alpha	NUD10_HUMAN	8	-56.6227	0.433773	S	N
X / N	Q15011	Q15011	-1.53728	1.53728	4.40853e-05	0.000114337	24	Q15011	HERPUD1	Homocysteine-responsive endoplasmic reticulum-resident ubiquitin-like domain member 1 protein	HERP1_HUMAN	3	-65.5466	0.344534	X	N
X / N	P00738	P00738	-2.17616	2.17616	4.44586e-05	0.00011507	26	P00738	HP	Haptoglobin	HPT_HUMAN	33	-77.8736	0.221264	X	N
X / N	P0CW24	P0CW24	2.67402	2.67402	4.44672e-05	0.00011507	16	P0CW24	PNMA6A	Paraneoplastic antigen-like protein 6A	PNM6A_HUMAN	2	538.205	6.38205	X	N
X / N	O14529	O14529	-2.76776	2.76776	4.49634e-05	0.000116103	10	O14529	CUX2	Homeobox protein cut-like 2	CUX2_HUMAN	2	-85.3168	0.146832	X	N
S / N	Q9HBT6	Q9HBT6	-1.7549	1.7549	4.50579e-05	0.000116287	14	Q9HBT6	CDH20	Cadherin-20	CAD20_HUMAN	4	-70.3706	0.296294	S	N
X / N	Q15050	Q15050	-1.56661	1.56661	4.543e-05	0.000117187	26	Q15050	RRS1	Ribosome biogenesis regulatory protein homolog	RRS1_HUMAN	10	-66.24	0.3376	X	N
X / N	P01042	P01042	-2.94737	2.94737	4.55143e-05	0.000117284	26	P01042	KNG1	Kininogen-1	KNG1_HUMAN	28	-87.0356	0.129644	X	N
X / N	Q3ZCW2	Q3ZCW2	-2.42462	2.42462	4.55021e-05	0.000117284	22	Q3ZCW2	LGALSL	Galectin-related protein	LEGL_HUMAN	7	-81.3741	0.186259	X	N
X / N	Q9BUF5	Q9BUF5	1.91078	1.91078	4.55743e-05	0.000117378	26	Q9BUF5	TUBB6	Tubulin beta-6 chain	TBB6_HUMAN	16	276.011	3.76011	X	N
X / N	O60294	O60294	-1.75763	1.75763	4.57809e-05	0.000117669	17	O60294	LCMT2	tRNA wybutosine-synthesizing protein 4	TYW4_HUMAN	11	-70.4267	0.295733	X	N
X / N	Q9Y5Q9	Q9Y5Q9	-1.06955	1.06955	4.58779e-05	0.000117786	26	Q9Y5Q9	GTF3C3	General transcription factor 3C polypeptide 3	TF3C3_HUMAN	16	-52.3531	0.476469	X	N
X / N	Q96B86	Q96B86	1.40147	1.40147	4.60839e-05	0.000118205	25	Q96B86	RGMA	Repulsive guidance molecule A	RGMA_HUMAN	7	164.17	2.6417	X	N
S / N	P43652	P43652	-2.45612	2.45612	4.61877e-05	0.000118411	30	P43652	AFM	Afamin	AFAM_HUMAN	26	-81.7764	0.182236	S	N
S / N	Q9NRD1	Q9NRD1	1.0094	1.0094	4.65037e-05	0.000119099	28	Q9NRD1	FBXO6	F-box only protein 6	FBX6_HUMAN	9	101.308	2.01308	S	N
X / N	Q9NR12	Q9NR12	-1.31082	1.31082	4.68292e-05	0.00011981	26	Q9NR12	PDLIM7	PDZ and LIM domain protein 7	PDLI7_HUMAN	9	-59.6907	0.403093	X	N
X / N	P61165	P61165	-1.01786	1.01786	4.68863e-05	0.000119828	23	P61165	TMEM258	Transmembrane protein 258	TM258_HUMAN	1	-50.6153	0.493847	X	N
S / N	B9A064	B9A064	-1.87763	1.87763	4.74622e-05	0.000121177	30	B9A064	IGLL5	Immunoglobulin lambda-like polypeptide 5	IGLL5_HUMAN	5	-72.7869	0.272131	S	N
X / N	Q9UQM7	Q9UQM7	2.85309	2.85309	4.74853e-05	0.000121177	26	Q9UQM7	CAMK2A	Calcium/calmodulin-dependent protein kinase type II subunit alpha	KCC2A_HUMAN	17	622.546	7.22546	X	N
X / N	Q14728	Q14728	-1.2541	1.2541	4.7582e-05	0.000121303	26	Q14728	MFSD10	Major facilitator superfamily domain-containing protein 10	MFS10_HUMAN	5	-58.0746	0.419254	X	N
X / N	P37802	P37802	-1.08728	1.08728	4.77424e-05	0.00012165	26	P37802	TAGLN2	Transgelin-2	TAGL2_HUMAN	18	-52.9354	0.470646	X	N
X / N	Q14498	Q14498	-1.01017	1.01017	4.78302e-05	0.000121811	26	Q14498	RBM39	RNA-binding protein 39	RBM39_HUMAN	19	-50.3512	0.496488	X	N
S / N	Q5KU26	Q5KU26	-1.54536	1.54536	4.8471e-05	0.00012317	30	Q5KU26	COLEC12	Collectin-12	COL12_HUMAN	20	-65.7389	0.342611	S	N
S / N	Q9HBM0	Q9HBM0	1.75388	1.75388	4.8554e-05	0.000123188	28	Q9HBM0	VEZT	Vezatin	VEZA_HUMAN	5	237.265	3.37265	S	N
X / N	P24298	P24298	4.19039	4.19039	4.88459e-05	0.000123769	21	P24298	GPT	Alanine aminotransferase 1	ALAT1_HUMAN	20	1725.72	18.2572	X	N
S / N	P12277	P12277	-1.25073	1.25073	4.89579e-05	0.000123991	30	P12277	CKB	Creatine kinase B-type	KCRB_HUMAN	33	-57.9765	0.420235	S	N
S / N	Q9Y696	Q9Y696	1.05294	1.05294	4.9078e-05	0.000124169	30	Q9Y696	CLIC4	Chloride intracellular channel protein 4	CLIC4_HUMAN	19	107.475	2.07475	S	N
X / N	O43592	O43592	1.55842	1.55842	4.9361e-05	0.000124577	26	O43592	XPOT	Exportin-T	XPOT_HUMAN	26	194.53	2.9453	X	N
X / N	O76031	O76031	-1.54608	1.54608	4.94227e-05	0.000124577	26	O76031	CLPX	ATP-dependent Clp protease ATP-binding subunit clpX-like, mitochondrial	CLPX_HUMAN	16	-65.7561	0.342439	X	N
S / N	P60201	P60201	6.74781	6.74781	4.9276e-05	0.000124577	28	P60201	PLP1	Myelin proteolipid protein	MYPR_HUMAN	10	10647.1	107.471	S	N
X / N	Q14914	Q14914	1.31767	1.31767	4.92958e-05	0.000124577	25	Q14914	PTGR1	Prostaglandin reductase 1	PTGR1_HUMAN	16	149.263	2.49263	X	N
X / N	Q6Y1H2	Q6Y1H2	1.25904	1.25904	4.93235e-05	0.000124577	26	Q6Y1H2	HACD2	Very-long-chain (3R)-3-hydroxyacyl-CoA dehydratase 2	HACD2_HUMAN	2	139.336	2.39336	X	N
X / N	Q53GS9	Q53GS9	-1.07181	1.07181	4.94704e-05	0.000124591	26	Q53GS9	USP39	U4/U6.U5 tri-snRNP-associated protein 2	SNUT2_HUMAN	19	-52.4278	0.475722	X	N
S / N	P02652	P02652	-2.07196	2.07196	4.97326e-05	0.000125021	30	P02652	APOA2	Apolipoprotein A-II	APOA2_HUMAN	6	-76.2163	0.237837	S	N
S / N	Q9HCK4	Q9HCK4	-2.9251	2.9251	4.96924e-05	0.000125021	26	Q9HCK4	ROBO2	Roundabout homolog 2	ROBO2_HUMAN	15	-86.8339	0.131661	S	N
S / N	Q9UNH6	Q9UNH6	1.50506	1.50506	4.98946e-05	0.000125287	23	Q9UNH6	SNX7	Sorting nexin-7	SNX7_HUMAN	7	183.837	2.83837	S	N
X / N	O75718	O75718	-1.48759	1.48759	5.00388e-05	0.000125586	18	O75718	CRTAP	Cartilage-associated protein	CRTAP_HUMAN	5	-64.3392	0.356608	X	N
X / N	Q15291	Q15291	-2.46293	2.46293	5.03802e-05	0.00012633	18	Q15291	RBBP5	Retinoblastoma-binding protein 5	RBBP5_HUMAN	11	-81.8623	0.181377	X	N
X / N	Q16595	Q16595	-2.66829	2.66829	5.0678e-05	0.000126809	18	Q16595	FXN	Frataxin, mitochondrial	FRDA_HUMAN	5	-84.2687	0.157313	X	N
S / N	P01593;P01594	P01593;P01594	-1.67424	1.67424	5.08608e-05	0.000127076	30	P01593;P01594	IGKV1D-33;IGKV1-33	Immunoglobulin kappa variable 1D-33;Immunoglobulin kappa variable 1-33	KVD33_HUMAN;KV133_HUMAN	1	-68.667	0.31333	S	N
X / N	Q9H4L4	Q9H4L4	-1.77918	1.77918	5.08279e-05	0.000127076	23	Q9H4L4	SENP3	Sentrin-specific protease 3	SENP3_HUMAN	5	-70.8651	0.291349	X	N
S / N	Q14999	Q14999	-1.53798	1.53798	5.22175e-05	0.000130141	30	Q14999	CUL7	Cullin-7	CUL7_HUMAN	18	-65.5633	0.344367	S	N
X / N	Q9ULX7	Q9ULX7	-1.90911	1.90911	5.21939e-05	0.000130141	22	Q9ULX7	CA14	Carbonic anhydrase 14	CAH14_HUMAN	9	-73.3743	0.266257	X	N
X / N	Q96FV2	Q96FV2	1.54239	1.54239	5.25215e-05	0.000130834	26	Q96FV2	SCRN2	Secernin-2	SCRN2_HUMAN	13	191.276	2.91276	X	N
X / N	Q9Y666	Q9Y666	-1.01865	1.01865	5.26237e-05	0.000130958	24	Q9Y666	SLC12A7	Solute carrier family 12 member 7	S12A7_HUMAN	15	-50.6421	0.493579	X	N
S / N	Q66K66	Q66K66	-2.4196	2.4196	5.26514e-05	0.000130962	30	Q66K66	TMEM198	Transmembrane protein 198	TM198_HUMAN	1	-81.3093	0.186907	S	N
X / N	Q5T3U5	Q5T3U5	-1.93213	1.93213	5.29366e-05	0.000131541	19	Q5T3U5	ABCC10	ATP-binding cassette sub-family C member 10	MRP7_HUMAN	3	-73.7958	0.262042	X	N
X / N	Q14624	Q14624	-2.60879	2.60879	5.29886e-05	0.000131605	26	Q14624	ITIH4	Inter-alpha-trypsin inhibitor heavy chain H4	ITIH4_HUMAN	43	-83.6063	0.163937	X	N
X / N	P07996	P07996	-4.57243	4.57243	5.32432e-05	0.000132106	26	P07996	THBS1	Thrombospondin-1	TSP1_HUMAN	54	-95.797	0.0420302	X	N
S / N	Q9H3G5	Q9H3G5	1.22129	1.22129	5.34163e-05	0.00013247	30	Q9H3G5	CPVL	Probable serine carboxypeptidase CPVL	CPVL_HUMAN	16	133.154	2.33154	S	N
S / N	P01859	P01859	-1.60514	1.60514	5.37308e-05	0.000133118	30	P01859	IGHG2	Immunoglobulin heavy constant gamma 2	IGHG2_HUMAN	15	-67.1297	0.328703	S	N
X / N	P18583	P18583	-1.17865	1.17865	5.37601e-05	0.000133119	26	P18583	SON	Protein SON	SON_HUMAN	37	-55.8234	0.441766	X	N
X / N	O15269	O15269	-1.25933	1.25933	5.40088e-05	0.000133543	26	O15269	SPTLC1	Serine palmitoyltransferase 1	SPTC1_HUMAN	19	-58.2261	0.417739	X	N
X / N	P42785	P42785	-1.11827	1.11827	5.40936e-05	0.000133587	26	P42785	PRCP	Lysosomal Pro-X carboxypeptidase	PCP_HUMAN	17	-53.9355	0.460645	X	N
S / N	Q86VL8	Q86VL8	2.4338	2.4338	5.40554e-05	0.000133587	22	Q86VL8	SLC47A2	Multidrug and toxin extrusion protein 2	S47A2_HUMAN	5	440.315	5.40315	S	N
X / N	P67812	P67812	-1.13905	1.13905	5.42877e-05	0.000133837	26	P67812	SEC11A	Signal peptidase complex catalytic subunit SEC11A	SC11A_HUMAN	6	-54.5941	0.454059	X	N
X / N	P02753	P02753	-3.64616	3.64616	5.4414e-05	0.000134082	26	P02753	RBP4	Retinol-binding protein 4	RET4_HUMAN	11	-92.0127	0.0798725	X	N
X / N	Q14766	Q14766	-1.75081	1.75081	5.45658e-05	0.00013439	23	Q14766	LTBP1	Latent-transforming growth factor beta-binding protein 1	LTBP1_HUMAN	9	-70.2866	0.297134	X	N
S / N	P01860	P01860	-1.44927	1.44927	5.47509e-05	0.000134714	30	P01860	IGHG3	Immunoglobulin heavy constant gamma 3	IGHG3_HUMAN	20	-63.3794	0.366206	S	N
X / N	Q7Z6J6	Q7Z6J6	-2.7813	2.7813	5.48258e-05	0.000134832	23	Q7Z6J6	FRMD5	FERM domain-containing protein 5	FRMD5_HUMAN	18	-85.4539	0.145461	X	N
X / N	Q96GC5	Q96GC5	-1.60482	1.60482	5.49876e-05	0.000135097	24	Q96GC5	MRPL48	39S ribosomal protein L48, mitochondrial	RM48_HUMAN	3	-67.1223	0.328777	X	N
X / N	Q8N3V7	Q8N3V7	-2.45486	2.45486	5.51203e-05	0.00013529	23	Q8N3V7	SYNPO	Synaptopodin	SYNPO_HUMAN	15	-81.7605	0.182395	X	N
X / N	P29966	P29966	1.11027	1.11027	5.55402e-05	0.000136121	26	P29966	MARCKS	Myristoylated alanine-rich C-kinase substrate	MARCS_HUMAN	16	115.886	2.15886	X	N
S / N	P30046	P30046	-1.16247	1.16247	5.55737e-05	0.000136134	30	P30046	DDT	D-dopachrome decarboxylase	DOPD_HUMAN	13	-55.3253	0.446747	S	N
S / N	Q9H773	Q9H773	-2.9209	2.9209	5.56e-05	0.000136134	26	Q9H773	DCTPP1	dCTP pyrophosphatase 1	DCTP1_HUMAN	6	-86.7955	0.132045	S	N
X / N	Q9Y4W2	Q9Y4W2	-1.88592	1.88592	5.61858e-05	0.000137367	26	Q9Y4W2	LAS1L	Ribosomal biogenesis protein LAS1L	LAS1L_HUMAN	17	-72.9428	0.270572	X	N
X / N	P29218	P29218	1.03987	1.03987	5.65622e-05	0.000138129	26	P29218	IMPA1	Inositol monophosphatase 1	IMPA1_HUMAN	16	105.605	2.05605	X	N
X / N	P02647	P02647	-2.52023	2.52023	5.66603e-05	0.000138258	26	P02647	APOA1	Apolipoprotein A-I	APOA1_HUMAN	36	-82.5685	0.174315	X	N
S / N	O43310	O43310	1.32735	1.32735	5.7023e-05	0.000138872	27	O43310	CTIF	CBP80/20-dependent translation initiation factor	CTIF_HUMAN	4	150.942	2.50942	S	N
X / N	Q9Y4F1	Q9Y4F1	-1.35251	1.35251	5.73823e-05	0.000139679	26	Q9Y4F1	FARP1	FERM, ARHGEF and pleckstrin domain-containing protein 1	FARP1_HUMAN	50	-60.8389	0.391611	X	N
S / N	Q06828	Q06828	-2.32032	2.32032	5.78545e-05	0.000140624	30	Q06828	FMOD	Fibromodulin	FMOD_HUMAN	12	-79.9777	0.200223	S	N
X / N	Q96HW7	Q96HW7	-1.32513	1.32513	5.79495e-05	0.000140787	11	Q96HW7	INTS4	Integrator complex subunit 4	INT4_HUMAN	4	-60.0887	0.399113	X	N
X / N	P00492	P00492	-2.1414	2.1414	5.81203e-05	0.000141065	26	P00492	HPRT1	Hypoxanthine-guanine phosphoribosyltransferase	HPRT_HUMAN	13	-77.3341	0.226659	X	N
S / N	Q53H47	Q53H47	1.32246	1.32246	5.86499e-05	0.000142212	20	Q53H47	SETMAR	Histone-lysine N-methyltransferase SETMAR	SETMR_HUMAN	4	150.093	2.50093	S	N
S / N	Q9NVU7	Q9NVU7	-1.12243	1.12243	5.87588e-05	0.000142398	26	Q9NVU7	SDAD1	Protein SDA1 homolog	SDA1_HUMAN	3	-54.0679	0.459321	S	N
X / N	P18615	P18615	-1.48591	1.48591	5.89056e-05	0.000142557	24	P18615	NELFE	Negative elongation factor E	NELFE_HUMAN	9	-64.2978	0.357022	X	N
X / N	P15259	P15259	3.3097	3.3097	5.90575e-05	0.000142786	25	P15259	PGAM2	Phosphoglycerate mutase 2	PGAM2_HUMAN	16	891.563	9.91563	X	N
X / N	Q6P2E9	Q6P2E9	-1.02091	1.02091	5.91302e-05	0.000142893	26	Q6P2E9	EDC4	Enhancer of mRNA-decapping protein 4	EDC4_HUMAN	33	-50.7194	0.492806	X	N
X / N	O43143	O43143	-1.26583	1.26583	5.97147e-05	0.000144028	26	O43143	DHX15	ATP-dependent RNA helicase DHX15	DHX15_HUMAN	38	-58.414	0.41586	X	N
X / N	Q5PRF9	Q5PRF9	-1.26083	1.26083	5.98652e-05	0.000144321	24	Q5PRF9	SAMD4B	Protein Smaug homolog 2	SMAG2_HUMAN	9	-58.2697	0.417303	X	N
S / N	Q9Y4D1	Q9Y4D1	-2.47661	2.47661	6.0077e-05	0.000144693	30	Q9Y4D1	DAAM1	Disheveled-associated activator of morphogenesis 1	DAAM1_HUMAN	32	-82.0334	0.179666	S	N
S / N	Q99569	Q99569	-1.3964	1.3964	6.09862e-05	0.000146742	30	Q99569	PKP4	Plakophilin-4	PKP4_HUMAN	37	-62.0125	0.379875	S	N
S / N	P48506	P48506	-1.43978	1.43978	6.10257e-05	0.000146766	30	P48506	GCLC	Glutamate--cysteine ligase catalytic subunit	GSH1_HUMAN	29	-63.1377	0.368623	S	N
S / N	O43603	O43603	1.24677	1.24677	6.11471e-05	0.000146855	27	O43603	GALR2	Galanin receptor type 2	GALR2_HUMAN	1	137.31	2.3731	S	N
S / N	P0DOY3	P0DOY3	-1.43301	1.43301	6.11506e-05	0.000146855	30	P0DOY3	IGLC3	Immunoglobulin lambda constant 3	IGLC3_HUMAN	9	-62.9643	0.370357	S	N
X / N	P09211	P09211	1.00338	1.00338	6.15266e-05	0.000147546	26	P09211	GSTP1	Glutathione S-transferase P	GSTP1_HUMAN	15	100.47	2.0047	X	N
X / N	P30405	P30405	1.6066	1.6066	6.17093e-05	0.000147913	25	P30405	PPIF	Peptidyl-prolyl cis-trans isomerase F, mitochondrial	PPIF_HUMAN	7	204.534	3.04534	X	N
X / N	Q6DKJ4	Q6DKJ4	-2.32009	2.32009	6.2351e-05	0.000149237	26	Q6DKJ4	NXN	Nucleoredoxin	NXN_HUMAN	18	-79.9744	0.200256	X	N
X / N	Q9P013	Q9P013	-1.52417	1.52417	6.25916e-05	0.00014967	26	Q9P013	CWC15	Spliceosome-associated protein CWC15 homolog	CWC15_HUMAN	9	-65.232	0.34768	X	N
X / N	Q6PCE3	Q6PCE3	-1.95784	1.95784	6.35946e-05	0.000151491	26	Q6PCE3	PGM2L1	Glucose 1,6-bisphosphate synthase	PGM2L_HUMAN	17	-74.2587	0.257413	X	N
X / N	Q14693	Q14693	1.80412	1.80412	6.57252e-05	0.000155973	22	Q14693	LPIN1	Phosphatidate phosphatase LPIN1	LPIN1_HUMAN	5	249.216	3.49216	X	N
X / N	Q9NWZ5	Q9NWZ5	-2.20944	2.20944	6.64459e-05	0.000157311	24	Q9NWZ5	UCKL1	Uridine-cytidine kinase-like 1	UCKL1_HUMAN	11	-78.3782	0.216218	X	N
X / N	Q5T3I0	Q5T3I0	-1.25689	1.25689	6.64242e-05	0.000157311	14	Q5T3I0	GPATCH4	G patch domain-containing protein 4	GPTC4_HUMAN	1	-58.1556	0.418444	X	N
X / N	Q6GQQ9	Q6GQQ9	1.24858	1.24858	6.69073e-05	0.000158254	23	Q6GQQ9	OTUD7B	OTU domain-containing protein 7B	OTU7B_HUMAN	12	137.608	2.37608	X	N
X / N	Q9NQ50	Q9NQ50	-1.33148	1.33148	6.68972e-05	0.000158254	26	Q9NQ50	MRPL40	39S ribosomal protein L40, mitochondrial	RM40_HUMAN	5	-60.2639	0.397361	X	N
S / N	P13535	P13535	-1.68538	1.68538	6.69861e-05	0.000158291	28	P13535	MYH8	Myosin-8	MYH8_HUMAN	2	-68.9078	0.310922	S	N
S / N	Q5T124	Q5T124	2.11538	2.11538	6.69552e-05	0.000158291	23	Q5T124	UBXN11	UBX domain-containing protein 11	UBX11_HUMAN	7	333.305	4.33305	S	N
X / N	Q04756	Q04756	-2.09499	2.09499	6.80673e-05	0.000160317	24	Q04756	HGFAC	Hepatocyte growth factor activator	HGFA_HUMAN	8	-76.593	0.23407	X	N
X / N	Q9Y4J8	Q9Y4J8	2.26586	2.26586	6.85789e-05	0.000161294	26	Q9Y4J8	DTNA	Dystrobrevin alpha	DTNA_HUMAN	31	380.941	4.80941	X	N
S / N	A6NGB9	A6NGB9	1.46057	1.46057	6.86379e-05	0.000161357	24	A6NGB9	WIPF3	WAS/WASL-interacting protein family member 3	WIPF3_HUMAN	7	175.218	2.75218	S	N
S / N	P53794	P53794	-3.15664	3.15664	6.87614e-05	0.000161572	28	P53794	SLC5A3	Sodium/myo-inositol cotransporter	SC5A3_HUMAN	7	-88.7861	0.112139	S	N
X / N	A0A075B7D0	A0A075B7D0	-1.56385	1.56385	6.88226e-05	0.00016164	26	A0A075B7D0	IGHV1OR15-1	Immunoglobulin heavy variable 1/OR15-1 (non-functional) (Fragment)	A0A075B7D0_HUMAN	1	-66.1754	0.338246	X	N
X / N	P02652	P02652	-2.03237	2.03237	7.07225e-05	0.000165559	26	P02652	APOA2	Apolipoprotein A-II	APOA2_HUMAN	6	-75.5547	0.244453	X	N
S / N	A0A075B6I0	A0A075B6I0	-1.46734	1.46734	7.11405e-05	0.000166459	26	A0A075B6I0	IGLV8-61	Immunoglobulin lambda variable 8-61	LV861_HUMAN	2	-63.8351	0.361649	S	N
S / N	P02787	P02787	-2.30881	2.30881	7.13697e-05	0.00016684	30	P02787	TF	Serotransferrin	TRFE_HUMAN	73	-79.8173	0.201827	S	N
X / N	P20810	P20810	-1.33333	1.33333	7.19971e-05	0.000168228	26	P20810	CAST	Calpastatin	ICAL_HUMAN	25	-60.3148	0.396852	X	N
X / N	Q99536	Q99536	1.04994	1.04994	7.2093e-05	0.000168374	26	Q99536	VAT1	Synaptic vesicle membrane protein VAT-1 homolog	VAT1_HUMAN	25	107.044	2.07044	X	N
X / N	Q06265	Q06265	-1.21409	1.21409	7.26403e-05	0.000169573	21	Q06265	EXOSC9	Exosome complex component RRP45	EXOS9_HUMAN	3	-56.8954	0.431046	X	N
X / N	P53794	P53794	-3.35793	3.35793	7.29081e-05	0.00017004	26	P53794	SLC5A3	Sodium/myo-inositol cotransporter	SC5A3_HUMAN	7	-90.2464	0.0975356	X	N
X / N	Q13895	Q13895	-1.08358	1.08358	7.39797e-05	0.000172041	25	Q13895	BYSL	Bystin	BYST_HUMAN	7	-52.8143	0.471857	X	N
X / N	P51178	P51178	2.08154	2.08154	7.46166e-05	0.000173299	26	P51178	PLCD1	1-phosphatidylinositol 4,5-bisphosphate phosphodiesterase delta-1	PLCD1_HUMAN	32	323.259	4.23259	X	N
X / N	P01877	P01877	-2.08138	2.08138	7.51343e-05	0.000174339	26	P01877	IGHA2	Immunoglobulin heavy constant alpha 2	IGHA2_HUMAN	15	-76.3711	0.236289	X	N
X / N	P02654	P02654	-1.82506	1.82506	7.56812e-05	0.000175527	26	P02654	APOC1	Apolipoprotein C-I	APOC1_HUMAN	4	-71.7771	0.282229	X	N
S / N	Q15041	Q15041	-1.13247	1.13247	7.58052e-05	0.000175733	30	Q15041	ARL6IP1	ADP-ribosylation factor-like protein 6-interacting protein 1	AR6P1_HUMAN	3	-54.3866	0.456134	S	N
S / N	P01703	P01703	-2.62299	2.62299	7.60037e-05	0.000176112	19	P01703	IGLV1-40	Immunoglobulin lambda variable 1-40	LV140_HUMAN	1	-83.7669	0.162331	S	N
X / N	Q9BV38	Q9BV38	-1.16668	1.16668	7.6109e-05	0.000176193	26	Q9BV38	WDR18	WD repeat-containing protein 18	WDR18_HUMAN	10	-55.4556	0.445444	X	N
X / N	P31150	P31150	1.07442	1.07442	7.62849e-05	0.000176519	26	P31150	GDI1	Rab GDP dissociation inhibitor alpha	GDIA_HUMAN	37	110.587	2.10587	X	N
S / N	P08697	P08697	-2.00571	2.00571	7.63652e-05	0.000176542	30	P08697	SERPINF2	Alpha-2-antiplasmin	A2AP_HUMAN	16	-75.0987	0.249013	S	N
S / N	A0A0A0MRZ8;P04433	A0A0A0MRZ8;P04433	-1.92428	1.92428	7.71972e-05	0.000178152	30	A0A0A0MRZ8;P04433	IGKV3D-11;IGKV3-11	Immunoglobulin kappa variable 3D-11;Immunoglobulin kappa variable 3-11	KVD11_HUMAN;KV311_HUMAN	4	-73.6529	0.263471	S	N
X / N	Q96AY3	Q96AY3	-1.6018	1.6018	7.72038e-05	0.000178152	26	Q96AY3	FKBP10	Peptidyl-prolyl cis-trans isomerase FKBP10	FKB10_HUMAN	21	-67.0535	0.329465	X	N
S / N	P25311	P25311	-2.2748	2.2748	7.76177e-05	0.000178867	30	P25311	AZGP1	Zinc-alpha-2-glycoprotein	ZA2G_HUMAN	21	-79.3359	0.206641	S	N
X / N	O75828	O75828	1.41207	1.41207	7.8317e-05	0.000180235	26	O75828	CBR3	Carbonyl reductase [NADPH] 3	CBR3_HUMAN	17	166.119	2.66119	X	N
X / N	P01031	P01031	-3.22093	3.22093	7.83385e-05	0.000180235	26	P01031	C5	Complement C5	CO5_HUMAN	66	-89.2749	0.107251	X	N
X / N	P15153	P15153	-1.07926	1.07926	7.82897e-05	0.000180235	25	P15153	RAC2	Ras-related C3 botulinum toxin substrate 2	RAC2_HUMAN	4	-52.6728	0.473272	X	N
X / N	Q92620	Q92620	-1.2689	1.2689	7.83585e-05	0.000180235	26	Q92620	DHX38	Pre-mRNA-splicing factor ATP-dependent RNA helicase PRP16	PRP16_HUMAN	22	-58.5025	0.414975	X	N
S / N	P01857	P01857	-1.45116	1.45116	7.86136e-05	0.000180739	30	P01857	IGHG1	Immunoglobulin heavy constant gamma 1	IGHG1_HUMAN	14	-63.4274	0.365726	S	N
X / N	A0A0J9YX35	A0A0J9YX35	-2.92015	2.92015	7.8984e-05	0.000181383	21	A0A0J9YX35	IGHV3-64D	Immunoglobulin heavy variable 3-64D	HV64D_HUMAN	1	-86.7887	0.132113	X	N
X / N	Q08380	Q08380	-1.34112	1.34112	7.89324e-05	0.000181383	26	Q08380	LGALS3BP	Galectin-3-binding protein	LG3BP_HUMAN	18	-60.5285	0.394715	X	N
X / N	P52815	P52815	-1.48341	1.48341	7.98205e-05	0.000182843	26	P52815	MRPL12	39S ribosomal protein L12, mitochondrial	RM12_HUMAN	6	-64.2357	0.357643	X	N
X / N	Q9Y6Y8	Q9Y6Y8	-1.20091	1.20091	8.01917e-05	0.000183485	26	Q9Y6Y8	SEC23IP	SEC23-interacting protein	S23IP_HUMAN	21	-56.5	0.435	X	N
X / N	O95218	O95218	-1.38292	1.38292	8.02832e-05	0.000183567	26	O95218	ZRANB2	Zinc finger Ran-binding domain-containing protein 2	ZRAB2_HUMAN	10	-61.6558	0.383442	X	N
X / N	O00423	O00423	-1.35437	1.35437	8.05809e-05	0.000184164	22	O00423	EML1	Echinoderm microtubule-associated protein-like 1	EMAL1_HUMAN	19	-60.8894	0.391106	X	N
S / N	Q9BYV8	Q9BYV8	1.66802	1.66802	8.06532e-05	0.000184245	30	Q9BYV8	CEP41	Centrosomal protein of 41 kDa	CEP41_HUMAN	17	217.778	3.17778	S	N
S / N	Q96GX2	Q96GX2	2.32031	2.32031	8.10558e-05	0.000185048	10	Q96GX2	ATXN7L3B	Ataxin-7-like protein 3B	A7L3B_HUMAN	1	399.438	4.99438	S	N
X / N	Q6ZMW3	Q6ZMW3	1.83768	1.83768	8.28002e-05	0.000188463	17	Q6ZMW3	EML6	Echinoderm microtubule-associated protein-like 6	EMAL6_HUMAN	2	257.436	3.57436	X	N
S / N	P33316	P33316	1.02906	1.02906	8.33905e-05	0.00018972	30	P33316	DUT	Deoxyuridine 5'-triphosphate nucleotidohydrolase, mitochondrial	DUT_HUMAN	10	104.07	2.0407	S	N
X / N	P08651	P08651	-1.33092	1.33092	8.4069e-05	0.00019109	26	P08651	NFIC	Nuclear factor 1 C-type	NFIC_HUMAN	7	-60.2484	0.397516	X	N
X / N	Q13641	Q13641	-2.78227	2.78227	8.43464e-05	0.000191634	26	Q13641	TPBG	Trophoblast glycoprotein	TPBG_HUMAN	8	-85.4637	0.145363	X	N
S / N	Q16851	Q16851	1.58654	1.58654	8.45315e-05	0.000191796	30	Q16851	UGP2	UTP--glucose-1-phosphate uridylyltransferase	UGPA_HUMAN	33	200.328	3.00328	S	N
X / N	P10720	P10720	-3.65401	3.65401	8.47315e-05	0.000192073	24	P10720	PF4V1	Platelet factor 4 variant	PF4V_HUMAN	3	-92.0561	0.0794388	X	N
S / N	P30405	P30405	1.03259	1.03259	8.48352e-05	0.000192222	29	P30405	PPIF	Peptidyl-prolyl cis-trans isomerase F, mitochondrial	PPIF_HUMAN	7	104.569	2.04569	S	N
X / N	P61626	P61626	-1.67754	1.67754	8.58331e-05	0.000194307	26	P61626	LYZ	Lysozyme C	LYSC_HUMAN	7	-68.7384	0.312616	X	N
X / N	P35612	P35612	-1.87391	1.87391	8.58996e-05	0.00019437	26	P35612	ADD2	Beta-adducin	ADDB_HUMAN	31	-72.7167	0.272833	X	N
S / N	Q9UHJ6	Q9UHJ6	-1.15993	1.15993	8.63654e-05	0.000195159	30	Q9UHJ6	SHPK	Sedoheptulokinase	SHPK_HUMAN	15	-55.2466	0.447534	S	N
X / N	Q9BRB3	Q9BRB3	-3.2131	3.2131	8.63521e-05	0.000195159	21	Q9BRB3	PIGQ	Phosphatidylinositol N-acetylglucosaminyltransferase subunit Q	PIGQ_HUMAN	11	-89.2165	0.107835	X	N
S / N	O15075	O15075	1.6809	1.6809	8.70532e-05	0.000196536	30	O15075	DCLK1	Serine/threonine-protein kinase DCLK1	DCLK1_HUMAN	31	220.628	3.20628	S	N
S / N	Q9BZ71	Q9BZ71	-2.09445	2.09445	8.71431e-05	0.000196562	12	Q9BZ71	PITPNM3	Membrane-associated phosphatidylinositol transfer protein 3	PITM3_HUMAN	1	-76.5842	0.234158	S	N
X / N	P98160	P98160	-1.76374	1.76374	8.79143e-05	0.000197945	26	P98160	HSPG2	Basement membrane-specific heparan sulfate proteoglycan core protein	PGBM_HUMAN	130	-70.5517	0.294483	X	N
X / N	P46379	P46379	-1.10196	1.10196	8.84737e-05	0.000199116	26	P46379	BAG6	Large proline-rich protein BAG6	BAG6_HUMAN	28	-53.4117	0.465883	X	N
X / N	P61601	P61601	1.38137	1.38137	8.86691e-05	0.000199466	24	P61601	NCALD	Neurocalcin-delta	NCALD_HUMAN	7	160.515	2.60515	X	N
X / N	Q9Y6K5	Q9Y6K5	1.72515	1.72515	8.89827e-05	0.000200081	26	Q9Y6K5	OAS3	2'-5'-oligoadenylate synthase 3	OAS3_HUMAN	27	230.615	3.30615	X	N
S / N	A0A0J9YY99	A0A0J9YY99	-1.69448	1.69448	8.92396e-05	0.000200569	30	A0A0J9YY99	NaN	Ig-like domain-containing protein (Fragment)	A0A0J9YY99_HUMAN	6	-69.1034	0.308966	S	N
S / N	A0A075B6H7	A0A075B6H7	-1.49285	1.49285	8.95765e-05	0.000201236	30	A0A075B6H7	IGKV3-7	Probable non-functional immunoglobulin kappa variable 3-7	KV37_HUMAN	2	-64.4689	0.355311	S	N
X / N	O95154	O95154	1.20364	1.20364	8.96761e-05	0.00020137	26	O95154	AKR7A3	Aflatoxin B1 aldehyde reductase member 3	ARK73_HUMAN	10	130.32	2.3032	X	N
S / N	P55285	P55285	1.8086	1.8086	8.98072e-05	0.000201573	27	P55285	CDH6	Cadherin-6	CADH6_HUMAN	15	250.303	3.50303	S	N
X / N	P41221	P41221	-1.81284	1.81284	9.02881e-05	0.000202472	19	P41221	WNT5A	Protein Wnt-5a	WNT5A_HUMAN	8	-71.537	0.28463	X	N
S / N	P06727	P06727	-2.79238	2.79238	9.04945e-05	0.000202844	30	P06727	APOA4	Apolipoprotein A-IV	APOA4_HUMAN	31	-85.5652	0.144348	S	N
S / N	P53384	P53384	-1.07596	1.07596	9.0736e-05	0.000203203	30	P53384	NUBP1	Cytosolic Fe-S cluster assembly factor NUBP1	NUBP1_HUMAN	12	-52.5646	0.474354	S	N
X / N	P53999	P53999	-1.10581	1.10581	9.08949e-05	0.000203468	26	P53999	SUB1	Activated RNA polymerase II transcriptional coactivator p15	TCP4_HUMAN	8	-53.5359	0.464641	X	N
X / N	Q9NUT2	Q9NUT2	-1.15942	1.15942	9.14114e-05	0.000204442	26	Q9NUT2	ABCB8	Mitochondrial potassium channel ATP-binding subunit	MITOS_HUMAN	14	-55.2307	0.447693	X	N
X / N	P05230	P05230	2.69485	2.69485	9.18096e-05	0.000205241	24	P05230	FGF1	Fibroblast growth factor 1	FGF1_HUMAN	8	547.487	6.47487	X	N
X / N	Q9UKS6	Q9UKS6	1.24292	1.24292	9.19477e-05	0.000205458	23	Q9UKS6	PACSIN3	Protein kinase C and casein kinase substrate in neurons protein 3	PACN3_HUMAN	14	136.677	2.36677	X	N
X / N	Q8WXA9	Q8WXA9	-1.32941	1.32941	9.19921e-05	0.000205465	21	Q8WXA9	SREK1	Splicing regulatory glutamine/lysine-rich protein 1	SREK1_HUMAN	6	-60.2069	0.397931	X	N
X / N	P01591	P01591	-2.8026	2.8026	9.28161e-05	0.000207029	26	P01591	JCHAIN	Immunoglobulin J chain	IGJ_HUMAN	6	-85.6671	0.143329	X	N
S / N	Q8IV36	Q8IV36	1.09748	1.09748	9.29286e-05	0.000207188	20	Q8IV36	HID1	Protein HID1	HID1_HUMAN	4	113.98	2.1398	S	N
X / N	P80303	P80303	-1.60787	1.60787	9.30108e-05	0.000207279	26	P80303	NUCB2	Nucleobindin-2	NUCB2_HUMAN	10	-67.1918	0.328082	X	N
X / N	Q8IXJ6	Q8IXJ6	1.63959	1.63959	9.33831e-05	0.000207924	24	Q8IXJ6	SIRT2	NAD-dependent protein deacetylase sirtuin-2	SIR2_HUMAN	20	211.576	3.11576	X	N
X / N	Q9GZT3	Q9GZT3	-1.24158	1.24158	9.43251e-05	0.000209741	26	Q9GZT3	SLIRP	SRA stem-loop-interacting RNA-binding protein, mitochondrial	SLIRP_HUMAN	8	-57.7091	0.422909	X	N
S / N	P01602	P01602	-1.92493	1.92493	9.48877e-05	0.000210806	28	P01602	IGKV1-5	Immunoglobulin kappa variable 1-5	KV105_HUMAN	2	-73.6647	0.263353	S	N
S / N	Q9ULS5	Q9ULS5	1.11022	1.11022	9.50545e-05	0.000211082	20	Q9ULS5	TMCC3	Transmembrane and coiled-coil domain protein 3	TMCC3_HUMAN	4	115.878	2.15878	S	N
X / N	P17174	P17174	-1.44764	1.44764	9.53092e-05	0.000211367	26	P17174	GOT1	Aspartate aminotransferase, cytoplasmic	AATC_HUMAN	24	-63.3379	0.366621	X	N
S / N	Q8NHG8	Q8NHG8	2.16011	2.16011	9.55354e-05	0.000211775	19	Q8NHG8	ZNRF2	E3 ubiquitin-protein ligase ZNRF2	ZNRF2_HUMAN	3	346.948	4.46948	S	N
X / N	O95445	O95445	-2.69629	2.69629	9.57637e-05	0.000212187	26	O95445	APOM	Apolipoprotein M	APOM_HUMAN	6	-84.5711	0.154289	X	N
S / N	P02768	P02768	-2.26663	2.26663	9.64904e-05	0.000213514	30	P02768	ALB	Albumin	ALBU_HUMAN	98	-79.2185	0.207815	S	N
X / N	Q13509	Q13509	2.13788	2.13788	9.68385e-05	0.000214095	26	Q13509	TUBB3	Tubulin beta-3 chain	TBB3_HUMAN	11	340.115	4.40115	X	N
X / N	P00740	P00740	-2.77315	2.77315	9.69681e-05	0.000214288	26	P00740	F9	Coagulation factor IX	FA9_HUMAN	10	-85.3716	0.146284	X	N
S / N	Q92570	Q92570	2.67391	2.67391	9.70204e-05	0.000214309	16	Q92570	NR4A3	Nuclear receptor subfamily 4 group A member 3	NR4A3_HUMAN	7	538.155	6.38155	S	N
S / N	Q5JPH6	Q5JPH6	-1.06081	1.06081	9.74662e-05	0.000215009	28	Q5JPH6	EARS2	Probable glutamate--tRNA ligase, mitochondrial	SYEM_HUMAN	9	-52.0637	0.479363	S	N
X / N	A0A0C4DH67	A0A0C4DH67	-2.41172	2.41172	9.79346e-05	0.000215947	26	A0A0C4DH67	IGKV1-8	Immunoglobulin kappa variable 1-8	KV108_HUMAN	2	-81.2068	0.187932	X	N
S / N	Q6FI81	Q6FI81	-1.27001	1.27001	9.83557e-05	0.000216685	30	Q6FI81	CIAPIN1	Anamorsin	CPIN1_HUMAN	15	-58.5344	0.414656	S	N
X / N	P35442	P35442	-4.40058	4.40058	9.84596e-05	0.000216819	22	P35442	THBS2	Thrombospondin-2	TSP2_HUMAN	14	-95.2653	0.047347	X	N
S / N	P34897	P34897	1.21422	1.21422	9.86336e-05	0.000217011	30	P34897	SHMT2	Serine hydroxymethyltransferase, mitochondrial	GLYM_HUMAN	27	132.015	2.32015	S	N
S / N	P01782;P0DP04	P01782;P0DP04	-1.02867	1.02867	9.91365e-05	0.000217831	30	P01782;P0DP04	IGHV3-9;IGHV3-43D	Immunoglobulin heavy variable 3-9;Immunoglobulin heavy variable 3-43D	HV309_HUMAN;HV43D_HUMAN	3	-50.9838	0.490162	S	N
S / N	Q9Y6U3	Q9Y6U3	1.63055	1.63055	9.97406e-05	0.000218885	28	Q9Y6U3	SCIN	Scinderin	SCIN_HUMAN	27	209.63	3.0963	S	N
S / N	P22304	P22304	3.17698	3.17698	0.00010007	0.000219302	19	P22304	IDS	Iduronate 2-sulfatase	IDS_HUMAN	4	804.413	9.04413	S	N
X / N	P05452	P05452	-1.39652	1.39652	0.000100897	0.000220732	26	P05452	CLEC3B	Tetranectin	TETN_HUMAN	10	-62.0155	0.379845	X	N
X / N	Q9Y5S9	Q9Y5S9	-1.12834	1.12834	0.000100951	0.000220752	24	Q9Y5S9	RBM8A	RNA-binding protein 8A	RBM8A_HUMAN	6	-54.256	0.45744	X	N
S / N	P30519	P30519	-1.07122	1.07122	0.000101194	0.000221188	30	P30519	HMOX2	Heme oxygenase 2	HMOX2_HUMAN	16	-52.4083	0.475917	S	N
S / N	Q5TD94	Q5TD94	1.83195	1.83195	0.000101361	0.000221457	25	Q5TD94	RSPH4A	Radial spoke head protein 4 homolog A	RSH4A_HUMAN	17	256.018	3.56018	S	N
X / N	Q92968	Q92968	-1.50519	1.50519	0.000101668	0.00022203	20	Q92968	PEX13	Peroxisomal membrane protein PEX13	PEX13_HUMAN	1	-64.7717	0.352283	X	N
X / N	P53365	P53365	-1.05573	1.05573	0.000101793	0.000222206	26	P53365	ARFIP2	Arfaptin-2	ARFP2_HUMAN	6	-51.8947	0.481053	X	N
X / N	Q8NFP7	Q8NFP7	-1.04141	1.04141	0.000103237	0.000224772	26	Q8NFP7	NUDT10	Diphosphoinositol polyphosphate phosphohydrolase 3-alpha	NUD10_HUMAN	8	-51.4149	0.485851	X	N
X / N	Q14324;Q14896	Q14324;Q14896	3.00122	3.00122	0.00010371	0.000225507	23	Q14324;Q14896	MYBPC2;MYBPC3	Myosin-binding protein C, fast-type;Myosin-binding protein C, cardiac-type	MYPC2_HUMAN;MYPC3_HUMAN	1	700.675	8.00675	X	N
X / N	Q9Y4A5	Q9Y4A5	-1.21418	1.21418	0.000104403	0.000226818	24	Q9Y4A5	TRRAP	Transformation/transcription domain-associated protein	TRRAP_HUMAN	31	-56.8983	0.431017	X	N
X / N	Q96NT1	Q96NT1	1.92981	1.92981	0.000104481	0.000226888	24	Q96NT1	NAP1L5	Nucleosome assembly protein 1-like 5	NP1L5_HUMAN	6	281.006	3.81006	X	N
X / N	P00450	P00450	-2.45739	2.45739	0.000104681	0.000227225	26	P00450	CP	Ceruloplasmin	CERU_HUMAN	53	-81.7925	0.182075	X	N
X / N	Q4G0N4	Q4G0N4	1.26124	1.26124	0.000105208	0.000227972	25	Q4G0N4	NADK2	NAD kinase 2, mitochondrial	NAKD2_HUMAN	24	139.701	2.39701	X	N
S / N	Q8NCJ5	Q8NCJ5	1.63294	1.63294	0.000106703	0.000230914	15	Q8NCJ5	SPRYD3	SPRY domain-containing protein 3	SPRY3_HUMAN	4	210.144	3.10144	S	N
S / N	P02766	P02766	-2.31529	2.31529	0.000106963	0.000231177	30	P02766	TTR	Transthyretin	TTHY_HUMAN	13	-79.9077	0.200923	S	N
S / N	Q86SJ2	Q86SJ2	-1.7476	1.7476	0.000106955	0.000231177	18	Q86SJ2	AMIGO2	Amphoterin-induced protein 2	AMGO2_HUMAN	5	-70.2204	0.297796	S	N
X / N	O94830	O94830	1.12043	1.12043	0.000107076	0.000231321	22	O94830	DDHD2	Phospholipase DDHD2	DDHD2_HUMAN	15	117.411	2.17411	X	N
S / N	A8MSI8	A8MSI8	1.32904	1.32904	0.000107327	0.000231749	27	A8MSI8	LYRM9	LYR motif-containing protein 9	LYRM9_HUMAN	2	151.235	2.51235	S	N
S / N	P61916	P61916	1.49234	1.49234	0.000107608	0.000232171	30	P61916	NPC2	NPC intracellular cholesterol transporter 2	NPC2_HUMAN	7	181.344	2.81344	S	N
X / N	Q9NYB0	Q9NYB0	-1.41952	1.41952	0.000108247	0.000233349	26	Q9NYB0	TERF2IP	Telomeric repeat-binding factor 2-interacting protein 1	TE2IP_HUMAN	19	-62.6164	0.373836	X	N
S / N	Q16666	Q16666	1.34855	1.34855	0.000108322	0.00023341	25	Q16666	IFI16	Gamma-interferon-inducible protein 16	IF16_HUMAN	18	154.656	2.54656	S	N
X / N	Q9Y5Q8	Q9Y5Q8	-1.37321	1.37321	0.000109031	0.000234836	25	Q9Y5Q8	GTF3C5	General transcription factor 3C polypeptide 5	TF3C5_HUMAN	17	-61.3969	0.386031	X	N
X / N	Q9UPY6	Q9UPY6	2.40965	2.40965	0.000109755	0.000235888	24	Q9UPY6	WASF3	Actin-binding protein WASF3	WASF3_HUMAN	9	431.346	5.31346	X	N
S / N	O76080	O76080	-1.46137	1.46137	0.000109751	0.000235888	23	O76080	ZFAND5	AN1-type zinc finger protein 5	ZFAN5_HUMAN	3	-63.6851	0.363149	S	N
X / N	P04275	P04275	-2.165	2.165	0.000109924	0.000235969	26	P04275	VWF	von Willebrand factor	VWF_HUMAN	85	-77.7018	0.222982	X	N
S / N	Q8N3R9	Q8N3R9	1.40632	1.40632	0.000109903	0.000235969	30	Q8N3R9	PALS1	Protein PALS1	PALS1_HUMAN	32	165.061	2.65061	S	N
X / N	Q9NY91	Q9NY91	1.03509	1.03509	0.000109934	0.000235969	26	Q9NY91	SLC5A4	Solute carrier family 5 member 4	SC5A4_HUMAN	1	104.924	2.04924	X	N
X / N	Q15063	Q15063	-4.6178	4.6178	0.000110637	0.000237072	25	Q15063	POSTN	Periostin	POSTN_HUMAN	48	-95.9271	0.0407291	X	N
X / N	P19652	P19652	-3.24509	3.24509	0.000111679	0.000238998	26	P19652	ORM2	Alpha-1-acid glycoprotein 2	A1AG2_HUMAN	11	-89.453	0.10547	X	N
X / N	O43847	O43847	-1.26966	1.26966	0.00011206	0.000239638	26	O43847	NRDC	Nardilysin	NRDC_HUMAN	15	-58.5243	0.414757	X	N
X / N	Q13572	Q13572	2.04896	2.04896	0.000112098	0.000239638	20	Q13572	ITPK1	Inositol-tetrakisphosphate 1-kinase	ITPK1_HUMAN	4	313.808	4.13808	X	N
S / N	Q8N9W5	Q8N9W5	1.42781	1.42781	0.000113146	0.00024152	19	Q8N9W5	DNAAF3	Dynein axonemal assembly factor 3	DAAF3_HUMAN	13	169.037	2.69037	S	N
S / N	P23142	P23142	-3.16615	3.16615	0.000113665	0.00024242	30	P23142	FBLN1	Fibulin-1	FBLN1_HUMAN	23	-88.8597	0.111403	S	N
X / N	O43236	O43236	1.01991	1.01991	0.000114125	0.000243196	18	O43236	SEPTIN4	Septin-4	SEPT4_HUMAN	7	102.779	2.02779	X	N
X / N	P23193	P23193	-1.26007	1.26007	0.00011489	0.000244617	26	P23193	TCEA1	Transcription elongation factor A protein 1	TCEA1_HUMAN	18	-58.2476	0.417524	X	N
X / N	P01742	P01742	-2.4863	2.4863	0.000115125	0.000245014	26	P01742	IGHV1-69	Immunoglobulin heavy variable 1-69	HV169_HUMAN	3	-82.1537	0.178463	X	N
X / N	Q8N5C6	Q8N5C6	-1.73526	1.73526	0.000115383	0.000245458	25	Q8N5C6	SRBD1	S1 RNA-binding domain-containing protein 1	SRBD1_HUMAN	15	-69.9645	0.300355	X	N
S / N	P51688	P51688	1.28336	1.28336	0.000115595	0.000245596	29	P51688	SGSH	N-sulphoglucosamine sulphohydrolase	SPHM_HUMAN	9	143.404	2.43404	S	N
X / N	Q8TAE8	Q8TAE8	-1.06362	1.06362	0.000115591	0.000245596	26	Q8TAE8	GADD45GIP1	Growth arrest and DNA damage-inducible proteins-interacting protein 1	G45IP_HUMAN	4	-52.1569	0.478431	X	N
S / N	Q02127	Q02127	-1.00566	1.00566	0.000116269	0.000246716	29	Q02127	DHODH	Dihydroorotate dehydrogenase (quinone), mitochondrial	PYRD_HUMAN	8	-50.1956	0.498044	S	N
X / N	O00193	O00193	-1.76947	1.76947	0.000116382	0.00024685	19	O00193	SMAP	Small acidic protein	SMAP_HUMAN	3	-70.6684	0.293316	X	N
S / N	P06703	P06703	-1.22724	1.22724	0.000116542	0.000246909	30	P06703	S100A6	Protein S100-A6	S10A6_HUMAN	5	-57.2866	0.427134	S	N
S / N	Q8NEG2	Q8NEG2	1.1633	1.1633	0.000117375	0.000248535	20	Q8NEG2	C7orf57	Uncharacterized protein C7orf57	CG057_HUMAN	8	123.969	2.23969	S	N
X / N	P56199	P56199	-1.38253	1.38253	0.000117884	0.000249296	26	P56199	ITGA1	Integrin alpha-1	ITA1_HUMAN	14	-61.6454	0.383546	X	N
X / N	P55735	P55735	-1.2196	1.2196	0.000118202	0.000249865	26	P55735	SEC13	Protein SEC13 homolog	SEC13_HUMAN	12	-57.0599	0.429401	X	N
X / N	P16152	P16152	1.25118	1.25118	0.000118456	0.000250189	26	P16152	CBR1	Carbonyl reductase [NADPH] 1	CBR1_HUMAN	19	138.037	2.38037	X	N
X / N	P01876	P01876	-2.03905	2.03905	0.000118529	0.000250238	26	P01876	IGHA1	Immunoglobulin heavy constant alpha 1	IGHA1_HUMAN	11	-75.6676	0.243324	X	N
X / N	P35754	P35754	-1.43067	1.43067	0.000119592	0.000252378	26	P35754	GLRX	Glutaredoxin-1	GLRX1_HUMAN	5	-62.9041	0.370959	X	N
X / N	P29083	P29083	-1.13284	1.13284	0.000120349	0.000253548	25	P29083	GTF2E1	General transcription factor IIE subunit 1	T2EA_HUMAN	4	-54.3982	0.456018	X	N
X / N	Q16799	Q16799	-1.02024	1.02024	0.000120344	0.000253548	26	Q16799	RTN1	Reticulon-1	RTN1_HUMAN	30	-50.6966	0.493034	X	N
S / N	P27169	P27169	-1.84176	1.84176	0.000122658	0.000257653	30	P27169	PON1	Serum paraoxonase/arylesterase 1	PON1_HUMAN	9	-72.1019	0.278981	S	N
X / N	Q15555	Q15555	1.55605	1.55605	0.000122836	0.000257704	26	Q15555	MAPRE2	Microtubule-associated protein RP/EB family member 2	MARE2_HUMAN	12	194.048	2.94048	X	N
S / N	Q9NRS6	Q9NRS6	-1.50499	1.50499	0.000122824	0.000257704	26	Q9NRS6	SNX15	Sorting nexin-15	SNX15_HUMAN	6	-64.7668	0.352332	S	N
X / N	Q13595	Q13595	-1.60667	1.60667	0.000123202	0.000258256	26	Q13595	TRA2A	Transformer-2 protein homolog alpha	TRA2A_HUMAN	8	-67.1646	0.328354	X	N
X / N	Q53GG5	Q53GG5	1.08498	1.08498	0.000123187	0.000258256	26	Q53GG5	PDLIM3	PDZ and LIM domain protein 3	PDLI3_HUMAN	12	112.134	2.12134	X	N
S / N	P10644	P10644	-1.96633	1.96633	0.000124145	0.000259907	30	P10644	PRKAR1A	cAMP-dependent protein kinase type I-alpha regulatory subunit	KAP0_HUMAN	25	-74.4097	0.255903	S	N
X / N	P14621	P14621	3.84308	3.84308	0.000124234	0.000259984	26	P14621	ACYP2	Acylphosphatase-2	ACYP2_HUMAN	14	1335.11	14.3511	X	N
X / N	O43852	O43852	-1.41888	1.41888	0.000124776	0.000260901	26	O43852	CALU	Calumenin	CALU_HUMAN	20	-62.5998	0.374002	X	N
S / N	Q16270	Q16270	-2.28941	2.28941	0.000125694	0.000262381	30	Q16270	IGFBP7	Insulin-like growth factor-binding protein 7	IBP7_HUMAN	13	-79.5441	0.204559	S	N
S / N	Q92597	Q92597	1.06044	1.06044	0.000126122	0.000262946	30	Q92597	NDRG1	Protein NDRG1	NDRG1_HUMAN	14	108.557	2.08557	S	N
X / N	O94776	O94776	-1.27763	1.27763	0.000126605	0.000263845	26	O94776	MTA2	Metastasis-associated protein MTA2	MTA2_HUMAN	21	-58.7529	0.412471	X	N
X / N	P20340	P20340	1.04275	1.04275	0.00012721	0.000264884	26	P20340	RAB6A	Ras-related protein Rab-6A	RAB6A_HUMAN	7	106.014	2.06014	X	N
S / N	P05154	P05154	-2.14031	2.14031	0.000128122	0.000266341	30	P05154	SERPINA5	Plasma serine protease inhibitor	IPSP_HUMAN	11	-77.3169	0.226831	S	N
S / N	A0A0C4DH38	A0A0C4DH38	-2.35157	2.35157	0.00012935	0.000268292	30	A0A0C4DH38	IGHV5-51	Immunoglobulin heavy variable 5-51	HV551_HUMAN	4	-80.4068	0.195932	S	N
X / N	Q9NWR8	Q9NWR8	1.57477	1.57477	0.000129382	0.000268292	18	Q9NWR8	MCUB	Calcium uniporter regulatory subunit MCUb, mitochondrial	MCUB_HUMAN	2	197.888	2.97888	X	N
S / N	A0A075B6R9;A0A0C4DH68	A0A075B6R9;A0A0C4DH68	-2.39476	2.39476	0.000130779	0.000270931	30	A0A075B6R9;A0A0C4DH68	IGKV2D-24;IGKV2-24	Probable non-functional immunoglobulin kappa variable 2D-24;Immunoglobulin kappa variable 2-24	KVD24_HUMAN;KV224_HUMAN	4	-80.9846	0.190154	S	N
X / N	Q5VT52	Q5VT52	-1.57495	1.57495	0.000132778	0.000274766	21	Q5VT52	RPRD2	Regulation of nuclear pre-mRNA domain-containing protein 2	RPRD2_HUMAN	17	-66.4344	0.335656	X	N
S / N	Q9Y6C2	Q9Y6C2	-1.47385	1.47385	0.000133232	0.000275591	27	Q9Y6C2	EMILIN1	EMILIN-1	EMIL1_HUMAN	13	-63.9979	0.360021	S	N
X / N	O75462	O75462	-3.61748	3.61748	0.000133453	0.000275936	23	O75462	CRLF1	Cytokine receptor-like factor 1	CRLF1_HUMAN	21	-91.8524	0.081476	X	N
S / N	P00533	P00533	2.4364	2.4364	0.000133583	0.000276086	30	P00533	EGFR	Epidermal growth factor receptor	EGFR_HUMAN	42	441.291	5.41291	S	N
S / N	Q5SQI0	Q5SQI0	1.15911	1.15911	0.000133636	0.000276086	28	Q5SQI0	ATAT1	Alpha-tubulin N-acetyltransferase 1	ATAT_HUMAN	17	123.32	2.2332	S	N
X / N	O60725	O60725	-1.10224	1.10224	0.000133859	0.000276318	23	O60725	ICMT	Protein-S-isoprenylcysteine O-methyltransferase	ICMT_HUMAN	2	-53.4206	0.465794	X	N
X / N	P05156	P05156	-2.88434	2.88434	0.000133807	0.000276318	26	P05156	CFI	Complement factor I	CFAI_HUMAN	20	-86.4566	0.135434	X	N
X / N	P01718	P01718	-2.59479	2.59479	0.000133933	0.000276358	25	P01718	IGLV3-27	Immunoglobulin lambda variable 3-27	LV327_HUMAN	3	-83.4465	0.165535	X	N
S / N	Q8TD22	Q8TD22	1.65653	1.65653	0.000134454	0.000276878	30	Q8TD22	SFXN5	Sideroflexin-5	SFXN5_HUMAN	12	215.258	3.15258	S	N
X / N	Q96E11	Q96E11	-1.74578	1.74578	0.00013446	0.000276878	26	Q96E11	MRRF	Ribosome-recycling factor, mitochondrial	RRFM_HUMAN	7	-70.1828	0.298172	X	N
S / N	P02751	P02751	-1.88332	1.88332	0.000134715	0.00027728	30	P02751	FN1	Fibronectin	FINC_HUMAN	94	-72.894	0.27106	S	N
S / N	Q96DC8	Q96DC8	1.19066	1.19066	0.000135271	0.000277973	24	Q96DC8	ECHDC3	Enoyl-CoA hydratase domain-containing protein 3, mitochondrial	ECHD3_HUMAN	9	128.258	2.28258	S	N
X / N	P08246	P08246	-3.23609	3.23609	0.000135425	0.000278177	26	P08246	ELANE	Neutrophil elastase	ELNE_HUMAN	8	-89.387	0.10613	X	N
X / N	Q13501	Q13501	1.31308	1.31308	0.000136629	0.000280534	26	Q13501	SQSTM1	Sequestosome-1	SQSTM_HUMAN	10	148.471	2.48471	X	N
X / N	P50225	P50225	1.86313	1.86313	0.000137712	0.0002823	26	P50225	SULT1A1	Sulfotransferase 1A1	ST1A1_HUMAN	18	263.797	3.63797	X	N
X / N	Q9UQB8	Q9UQB8	-1.17471	1.17471	0.000137714	0.0002823	26	Q9UQB8	BAIAP2	Brain-specific angiogenesis inhibitor 1-associated protein 2	BAIP2_HUMAN	25	-55.7027	0.442973	X	N
X / N	P78504	P78504	-1.89711	1.89711	0.000137773	0.000282305	25	P78504	JAG1	Protein jagged-1	JAG1_HUMAN	7	-73.1519	0.268481	X	N
S / N	P51690	P51690	-2.51855	2.51855	0.000138812	0.000284201	27	P51690	ARSL	Arylsulfatase L	ARSL_HUMAN	10	-82.5481	0.174519	S	N
X / N	Q8N5Y8	Q8N5Y8	-1.24186	1.24186	0.000139019	0.000284394	16	Q8N5Y8	PARP16	Protein mono-ADP-ribosyltransferase PARP16	PAR16_HUMAN	3	-57.7173	0.422827	X	N
X / N	Q9Y2H5	Q9Y2H5	1.70913	1.70913	0.000139729	0.000285612	25	Q9Y2H5	PLEKHA6	Pleckstrin homology domain-containing family A member 6	PKHA6_HUMAN	20	226.963	3.26963	X	N
X / N	O00116	O00116	-1.66466	1.66466	0.00013985	0.000285727	26	O00116	AGPS	Alkyldihydroxyacetonephosphate synthase, peroxisomal	ADAS_HUMAN	21	-68.4581	0.315419	X	N
X / N	P01008	P01008	-2.50383	2.50383	0.000140196	0.000285867	26	P01008	SERPINC1	Antithrombin-III	ANT3_HUMAN	31	-82.3692	0.176308	X	N
S / N	P47712	P47712	-1.37959	1.37959	0.000140162	0.000285867	28	P47712	PLA2G4A	Cytosolic phospholipase A2	PA24A_HUMAN	22	-61.5672	0.384328	S	N
X / N	Q9Y467	Q9Y467	-2.22682	2.22682	0.000140308	0.000285979	22	Q9Y467	SALL2	Sal-like protein 2	SALL2_HUMAN	8	-78.6371	0.213629	X	N
S / N	P01009	P01009	-1.8769	1.8769	0.000140485	0.000286225	30	P01009	SERPINA1	Alpha-1-antitrypsin	A1AT_HUMAN	39	-72.7732	0.272268	S	N
X / N	Q01740	Q01740	-2.53034	2.53034	0.000141495	0.00028793	18	Q01740	FMO1	Flavin-containing monooxygenase 1	FMO1_HUMAN	15	-82.6902	0.173098	X	N
X / N	Q6DKI1	Q6DKI1	-1.85975	1.85975	0.000142241	0.000289214	18	Q6DKI1	RPL7L1	60S ribosomal protein L7-like 1	RL7L_HUMAN	3	-72.4475	0.275525	X	N
S / N	P01714	P01714	-1.40408	1.40408	0.000142934	0.000290504	30	P01714	IGLV3-19	Immunoglobulin lambda variable 3-19	LV319_HUMAN	2	-62.2142	0.377858	S	N
X / N	P40937	P40937	-2.17619	2.17619	0.000143164	0.000290855	22	P40937	RFC5	Replication factor C subunit 5	RFC5_HUMAN	10	-77.8741	0.221259	X	N
S / N	P51513	P51513	1.36257	1.36257	0.000143271	0.000290954	26	P51513	NOVA1	RNA-binding protein Nova-1	NOVA1_HUMAN	13	157.143	2.57143	S	N
X / N	Q12841	Q12841	-2.23237	2.23237	0.000144628	0.00029359	25	Q12841	FSTL1	Follistatin-related protein 1	FSTL1_HUMAN	6	-78.7191	0.212809	X	N
X / N	Q8NBJ5	Q8NBJ5	-1.02273	1.02273	0.0001452	0.000294513	26	Q8NBJ5	COLGALT1	Procollagen galactosyltransferase 1	GT251_HUMAN	18	-50.7817	0.492183	X	N
S / N	Q8NAT1	Q8NAT1	1.34186	1.34186	0.000146535	0.00029686	28	Q8NAT1	POMGNT2	Protein O-linked-mannose beta-1,4-N-acetylglucosaminyltransferase 2	PMGT2_HUMAN	17	153.478	2.53478	S	N
X / N	P61923	P61923	-1.12625	1.12625	0.000147193	0.000297952	26	P61923	COPZ1	Coatomer subunit zeta-1	COPZ1_HUMAN	5	-54.1894	0.458106	X	N
X / N	O94886	O94886	-1.58391	1.58391	0.000147868	0.000299198	21	O94886	TMEM63A	CSC1-like protein 1	CSCL1_HUMAN	7	-66.6424	0.333576	X	N
X / N	Q86T65	Q86T65	1.35133	1.35133	0.000149376	0.000301884	24	Q86T65	DAAM2	Disheveled-associated activator of morphogenesis 2	DAAM2_HUMAN	41	155.147	2.55147	X	N
X / N	P60006	P60006	-1.00587	1.00587	0.000150098	0.000303221	23	P60006	ANAPC15	Anaphase-promoting complex subunit 15	APC15_HUMAN	1	-50.203	0.49797	X	N
S / N	Q15493	Q15493	1.38054	1.38054	0.000150175	0.000303254	30	Q15493	RGN	Regucalcin	RGN_HUMAN	21	160.367	2.60367	S	N
S / N	P01008	P01008	-2.4402	2.4402	0.000150661	0.000303992	30	P01008	SERPINC1	Antithrombin-III	ANT3_HUMAN	31	-81.5742	0.184258	S	N
X / N	O14494	O14494	1.30501	1.30501	0.00015077	0.000304088	26	O14494	PLPP1	Phospholipid phosphatase 1	PLPP1_HUMAN	4	147.085	2.47085	X	N
S / N	P14136	P14136	1.16655	1.16655	0.000153861	0.00030908	30	P14136	GFAP	Glial fibrillary acidic protein	GFAP_HUMAN	91	124.474	2.24474	S	N
X / N	P48431	P48431	-1.56935	1.56935	0.000154944	0.000311029	26	P48431	SOX2	Transcription factor SOX-2	SOX2_HUMAN	5	-66.304	0.33696	X	N
X / N	Q9NXG6	Q9NXG6	-1.00285	1.00285	0.000155677	0.000312311	26	Q9NXG6	P4HTM	Transmembrane prolyl 4-hydroxylase	P4HTM_HUMAN	9	-50.0988	0.499012	X	N
S / N	Q9P275	Q9P275	1.38903	1.38903	0.000155719	0.000312311	14	Q9P275	USP36	Ubiquitin carboxyl-terminal hydrolase 36	UBP36_HUMAN	3	161.902	2.61902	S	N
S / N	P01709	P01709	-1.62919	1.62919	0.000155809	0.000312366	30	P01709	IGLV2-8	Immunoglobulin lambda variable 2-8	LV208_HUMAN	1	-67.673	0.32327	S	N
S / N	Q12974	Q12974	1.28383	1.28383	0.000156594	0.000313689	20	Q12974	PTP4A2	Protein tyrosine phosphatase type IVA 2	TP4A2_HUMAN	7	143.484	2.43484	S	N
X / N	Q9NZD2	Q9NZD2	1.53689	1.53689	0.000156542	0.000313689	26	Q9NZD2	GLTP	Glycolipid transfer protein	GLTP_HUMAN	8	190.168	2.90168	X	N
S / N	P02765	P02765	-2.50338	2.50338	0.000158872	0.000317618	30	P02765	AHSG	Alpha-2-HS-glycoprotein	FETUA_HUMAN	11	-82.3637	0.176363	S	N
X / N	Q5JTH9	Q5JTH9	-1.05309	1.05309	0.000159926	0.000319216	26	Q5JTH9	RRP12	RRP12-like protein	RRP12_HUMAN	29	-51.8066	0.481934	X	N
S / N	O43657	O43657	-1.93923	1.93923	0.000160193	0.000319622	30	O43657	TSPAN6	Tetraspanin-6	TSN6_HUMAN	5	-73.9245	0.260755	S	N
X / N	P06681	P06681	-2.90578	2.90578	0.000160721	0.000320291	26	P06681	C2	Complement C2	CO2_HUMAN	20	-86.6564	0.133436	X	N
S / N	Q8TDJ6	Q8TDJ6	1.21072	1.21072	0.000162704	0.000323351	26	Q8TDJ6	DMXL2	DmX-like protein 2	DMXL2_HUMAN	9	131.453	2.31453	S	N
X / N	Q96K37	Q96K37	-1.45312	1.45312	0.000162605	0.000323351	26	Q96K37	SLC35E1	Solute carrier family 35 member E1	S35E1_HUMAN	4	-63.4768	0.365232	X	N
X / N	Q9UKB3	Q9UKB3	2.32935	2.32935	0.000163085	0.000323972	24	Q9UKB3	DNAJC12	DnaJ homolog subfamily C member 12	DJC12_HUMAN	3	402.58	5.0258	X	N
X / N	Q9BX66	Q9BX66	1.63098	1.63098	0.000163275	0.000324222	26	Q9BX66	SORBS1	Sorbin and SH3 domain-containing protein 1	SRBS1_HUMAN	40	209.722	3.09722	X	N
X / N	P02763	P02763	-3.04576	3.04576	0.00016375	0.000324907	26	P02763	ORM1	Alpha-1-acid glycoprotein 1	A1AG1_HUMAN	7	-87.8902	0.121098	X	N
X / N	P35249	P35249	-1.48025	1.48025	0.00016389	0.000325056	21	P35249	RFC4	Replication factor C subunit 4	RFC4_HUMAN	13	-64.1574	0.358426	X	N
X / N	Q8NHS9	Q8NHS9	-4.5146	4.5146	0.00016414	0.000325423	21	Q8NHS9	SPATA22	Spermatogenesis-associated protein 22	SPT22_HUMAN	1	-95.6251	0.0437492	X	N
X / N	Q92466	Q92466	-1.06399	1.06399	0.000164535	0.000326076	26	Q92466	DDB2	DNA damage-binding protein 2	DDB2_HUMAN	7	-52.1692	0.478308	X	N
X / N	O75882	O75882	-2.18754	2.18754	0.00016515	0.000326908	26	O75882	ATRN	Attractin	ATRN_HUMAN	14	-78.0475	0.219525	X	N
S / N	Q86UK0	Q86UK0	-1.16987	1.16987	0.000166602	0.000329261	20	Q86UK0	ABCA12	Glucosylceramide transporter ABCA12	ABCAC_HUMAN	2	-55.5537	0.444463	S	N
S / N	Q8WTT2	Q8WTT2	-1.42098	1.42098	0.000166728	0.000329382	30	Q8WTT2	NOC3L	Nucleolar complex protein 3 homolog	NOC3L_HUMAN	8	-62.654	0.37346	S	N
S / N	Q8IW35	Q8IW35	1.07698	1.07698	0.000166802	0.000329397	27	Q8IW35	CEP97	Centrosomal protein of 97 kDa	CEP97_HUMAN	11	110.961	2.10961	S	N
X / N	Q12768	Q12768	1.21783	1.21783	0.000167133	0.000329921	26	Q12768	WASHC5	WASH complex subunit 5	WASC5_HUMAN	33	132.597	2.32597	X	N
X / N	Q9H3F6	Q9H3F6	1.35315	1.35315	0.000167306	0.000330134	24	Q9H3F6	KCTD10	BTB/POZ domain-containing adapter for CUL3-mediated RhoA degradation protein 3	BACD3_HUMAN	1	155.469	2.55469	X	N
X / N	Q8IZJ3	Q8IZJ3	1.55814	1.55814	0.000168974	0.000333031	20	Q8IZJ3	CPAMD8	C3 and PZP-like alpha-2-macroglobulin domain-containing protein 8	CPMD8_HUMAN	13	194.474	2.94474	X	N
S / N	Q9NWB7	Q9NWB7	1.59692	1.59692	0.000169249	0.000333311	29	Q9NWB7	IFT57	Intraflagellar transport protein 57 homolog	IFT57_HUMAN	14	202.496	3.02496	S	N
X / N	P32780	P32780	-1.4912	1.4912	0.000169379	0.000333435	14	P32780	GTF2H1	General transcription factor IIH subunit 1	TF2H1_HUMAN	2	-64.4283	0.355717	X	N
X / N	O60602	O60602	-3.1954	3.1954	0.000169477	0.000333497	20	O60602	TLR5	Toll-like receptor 5	TLR5_HUMAN	1	-89.0834	0.109166	X	N
S / N	P62760	P62760	1.34894	1.34894	0.000170272	0.00033493	28	P62760	VSNL1	Visinin-like protein 1	VISL1_HUMAN	9	154.726	2.54726	S	N
X / N	Q9C0C9	Q9C0C9	-1.02717	1.02717	0.000170828	0.000335761	26	Q9C0C9	UBE2O	(E3-independent) E2 ubiquitin-conjugating enzyme	UBE2O_HUMAN	33	-50.9328	0.490672	X	N
X / N	Q765P7	Q765P7	3.77345	3.77345	0.000171569	0.000336721	25	Q765P7	MTSS2	Protein MTSS 2	MTSS2_HUMAN	22	1267.48	13.6748	X	N
X / N	Q9BW91	Q9BW91	-1.87658	1.87658	0.000171594	0.000336721	25	Q9BW91	NUDT9	ADP-ribose pyrophosphatase, mitochondrial	NUDT9_HUMAN	11	-72.7671	0.272329	X	N
X / N	Q99848	Q99848	-1.3351	1.3351	0.000171928	0.000336998	24	Q99848	EBNA1BP2	Probable rRNA-processing protein EBP2	EBP2_HUMAN	7	-60.3636	0.396364	X	N
X / N	P19823	P19823	-2.29067	2.29067	0.000173908	0.000339948	26	P19823	ITIH2	Inter-alpha-trypsin inhibitor heavy chain H2	ITIH2_HUMAN	33	-79.5619	0.204381	X	N
X / N	P11678	P11678	-3.6084	3.6084	0.000174127	0.000340244	21	P11678	EPX	Eosinophil peroxidase	PERE_HUMAN	21	-91.801	0.0819904	X	N
X / N	Q08945	Q08945	-1.13551	1.13551	0.000174788	0.000341402	26	Q08945	SSRP1	FACT complex subunit SSRP1	SSRP1_HUMAN	23	-54.4827	0.455173	X	N
X / N	P22792	P22792	-2.5662	2.5662	0.000176123	0.00034357	23	P22792	CPN2	Carboxypeptidase N subunit 2	CPN2_HUMAN	11	-83.1152	0.168848	X	N
S / N	Q96TA1	Q96TA1	-1.09129	1.09129	0.000176568	0.000344208	30	Q96TA1	NIBAN2	Protein Niban 2	NIBA2_HUMAN	27	-53.0657	0.469343	S	N
X / N	Q93062	Q93062	-1.96121	1.96121	0.000176896	0.000344712	21	Q93062	RBPMS	RNA-binding protein with multiple splicing	RBPMS_HUMAN	4	-74.3186	0.256814	X	N
X / N	Q9BT88	Q9BT88	1.19067	1.19067	0.000177509	0.000345638	22	Q9BT88	SYT11	Synaptotagmin-11	SYT11_HUMAN	5	128.259	2.28259	X	N
S / N	Q8N556	Q8N556	1.71785	1.71785	0.000178815	0.000348008	22	Q8N556	AFAP1	Actin filament-associated protein 1	AFAP1_HUMAN	7	228.945	3.28945	S	N
X / N	P10643	P10643	-1.97148	1.97148	0.000180077	0.000350096	26	P10643	C7	Complement component C7	CO7_HUMAN	32	-74.5009	0.254991	X	N
X / N	P36955	P36955	-1.91747	1.91747	0.000182052	0.00035366	26	P36955	SERPINF1	Pigment epithelium-derived factor	PEDF_HUMAN	16	-73.5281	0.264719	X	N
S / N	O00522	O00522	1.64427	1.64427	0.000184197	0.000356721	10	O00522	KRIT1	Krev interaction trapped protein 1	KRIT1_HUMAN	4	212.589	3.12589	S	N
S / N	Q9NT99	Q9NT99	-1.21897	1.21897	0.000186085	0.000360238	30	Q9NT99	LRRC4B	Leucine-rich repeat-containing protein 4B	LRC4B_HUMAN	19	-57.0409	0.429591	S	N
S / N	Q9NSC2	Q9NSC2	-2.52347	2.52347	0.00018622	0.000360361	20	Q9NSC2	SALL1	Sal-like protein 1	SALL1_HUMAN	4	-82.6075	0.173925	S	N
S / N	P29622	P29622	-2.32403	2.32403	0.000188333	0.000363748	30	P29622	SERPINA4	Kallistatin	KAIN_HUMAN	16	-80.0291	0.199709	S	N
X / N	Q96CB8	Q96CB8	-1.16481	1.16481	0.000188528	0.000363985	24	Q96CB8	INTS12	Integrator complex subunit 12	INT12_HUMAN	4	-55.3977	0.446023	X	N
S / N	P17301	P17301	-2.11124	2.11124	0.000190098	0.00036645	30	P17301	ITGA2	Integrin alpha-2	ITA2_HUMAN	32	-76.8551	0.231449	S	N
S / N	P19827	P19827	-2.22156	2.22156	0.000190239	0.000366582	30	P19827	ITIH1	Inter-alpha-trypsin inhibitor heavy chain H1	ITIH1_HUMAN	32	-78.559	0.21441	S	N
X / N	Q8IZL8	Q8IZL8	-1.66105	1.66105	0.000192276	0.000370364	26	Q8IZL8	PELP1	Proline-, glutamic acid- and leucine-rich protein 1	PELP1_HUMAN	21	-68.3792	0.316208	X	N
X / N	O43866	O43866	-3.484	3.484	0.000194569	0.000374492	26	O43866	CD5L	CD5 antigen-like	CD5L_HUMAN	13	-91.0626	0.0893739	X	N
X / N	Q15545	Q15545	-1.31221	1.31221	0.000195313	0.000375637	16	Q15545	TAF7	Transcription initiation factor TFIID subunit 7	TAF7_HUMAN	8	-59.7296	0.402704	X	N
X / N	P10415	P10415	-1.00102	1.00102	0.000195708	0.000376251	22	P10415	BCL2	Apoptosis regulator Bcl-2	BCL2_HUMAN	5	-50.0353	0.499647	X	N
S / N	Q01484	Q01484	-1.44084	1.44084	0.00019586	0.000376399	30	Q01484	ANK2	Ankyrin-2	ANK2_HUMAN	101	-63.1647	0.368353	S	N
S / N	A0A075B7B8	A0A075B7B8	-1.60061	1.60061	0.000196854	0.000378019	30	A0A075B7B8	IGHV3OR16-12	Immunoglobulin heavy variable 3/OR16-12 (non-functional) (Fragment)	A0A075B7B8_HUMAN	1	-67.0262	0.329738	S	N
X / N	Q9HB66	Q9HB66	-1.32748	1.32748	0.000198998	0.000381845	22	Q9HB66	MKKS	Alternative protein MKKS	Q9HB66_HUMAN	2	-60.1536	0.398464	X	N
X / N	Q99735	Q99735	-1.52305	1.52305	0.000199545	0.0003826	26	Q99735	MGST2	Microsomal glutathione S-transferase 2	MGST2_HUMAN	1	-65.205	0.34795	X	N
X / N	O96013	O96013	-1.51498	1.51498	0.000200699	0.000384519	26	O96013	PAK4	Serine/threonine-protein kinase PAK 4	PAK4_HUMAN	9	-65.0099	0.349901	X	N
S / N	P54868	P54868	-2.4804	2.4804	0.000200921	0.000384797	18	P54868	HMGCS2	Hydroxymethylglutaryl-CoA synthase, mitochondrial	HMCS2_HUMAN	14	-82.0805	0.179195	S	N
X / N	O14791	O14791	-2.96385	2.96385	0.000202605	0.000387874	26	O14791	APOL1	Apolipoprotein L1	APOL1_HUMAN	9	-87.1828	0.128172	X	N
S / N	P16035	P16035	1.38859	1.38859	0.000202777	0.000388056	26	P16035	TIMP2	Metalloproteinase inhibitor 2	TIMP2_HUMAN	6	161.822	2.61822	S	N
X / N	P02776	P02776	-2.65833	2.65833	0.000205364	0.000392557	26	P02776	PF4	Platelet factor 4	PLF4_HUMAN	3	-84.1597	0.158403	X	N
S / N	P04196	P04196	-2.12819	2.12819	0.000205947	0.000393521	30	P04196	HRG	Histidine-rich glycoprotein	HRG_HUMAN	20	-77.1255	0.228745	S	N
X / N	P52630	P52630	1.55946	1.55946	0.000207232	0.000395245	25	P52630	STAT2	Signal transducer and activator of transcription 2	STAT2_HUMAN	22	194.743	2.94743	X	N
X / N	Q7Z2T5	Q7Z2T5	-2.33162	2.33162	0.000207159	0.000395245	17	Q7Z2T5	TRMT1L	TRMT1-like protein	TRM1L_HUMAN	6	-80.134	0.19866	X	N
S / N	O95684	O95684	-1.34264	1.34264	0.000208088	0.000396554	12	O95684	CEP43	Centrosomal protein 43	CEP43_HUMAN	2	-60.5701	0.394299	S	N
X / N	P42224	P42224	2.12117	2.12117	0.000208335	0.000396723	26	P42224	STAT1	Signal transducer and activator of transcription 1-alpha/beta	STAT1_HUMAN	37	335.048	4.35048	X	N
S / N	O75882	O75882	-1.53446	1.53446	0.000208859	0.000397269	30	O75882	ATRN	Attractin	ATRN_HUMAN	14	-65.4791	0.345209	S	N
S / N	Q8NCW5	Q8NCW5	1.19767	1.19767	0.000210436	0.000399965	30	Q8NCW5	NAXE	NAD(P)H-hydrate epimerase	NNRE_HUMAN	15	129.369	2.29369	S	N
X / N	Q9NSY0	Q9NSY0	1.5181	1.5181	0.000211128	0.000401127	26	Q9NSY0	NRBP2	Nuclear receptor-binding protein 2	NRBP2_HUMAN	18	186.413	2.86413	X	N
S / N	Q8WU90	Q8WU90	1.1985	1.1985	0.000212959	0.000403993	29	Q8WU90	ZC3H15	Zinc finger CCCH domain-containing protein 15	ZC3HF_HUMAN	9	129.501	2.29501	S	N
S / N	Q15768	Q15768	-2.67588	2.67588	0.0002158	0.00040861	29	Q15768	EFNB3	Ephrin-B3	EFNB3_HUMAN	15	-84.3512	0.156488	S	N
S / N	Q6IS24	Q6IS24	-2.55714	2.55714	0.000216545	0.000409866	25	Q6IS24	GALNT17	Polypeptide N-acetylgalactosaminyltransferase 17	GLT17_HUMAN	7	-83.0088	0.169912	S	N
S / N	Q15165	Q15165	-1.0813	1.0813	0.000218244	0.000412148	30	Q15165	PON2	Serum paraoxonase/arylesterase 2	PON2_HUMAN	15	-52.7398	0.472602	S	N
X / N	Q8NHY3	Q8NHY3	1.05728	1.05728	0.000218104	0.000412148	26	Q8NHY3	GAS2L2	GAS2-like protein 2	GA2L2_HUMAN	9	108.101	2.08101	X	N
X / N	P08185	P08185	-3.25192	3.25192	0.000219545	0.000414137	26	P08185	SERPINA6	Corticosteroid-binding globulin	CBG_HUMAN	10	-89.5028	0.104972	X	N
S / N	P20264	P20264	1.14158	1.14158	0.000220304	0.000415256	21	P20264	POU3F3	POU domain, class 3, transcription factor 3	PO3F3_HUMAN	5	120.623	2.20623	S	N
X / N	P00742	P00742	-2.27078	2.27078	0.000220778	0.000415992	24	P00742	F10	Coagulation factor X	FA10_HUMAN	8	-79.2782	0.207218	X	N
S / N	P35754	P35754	-1.34665	1.34665	0.00022206	0.000417937	30	P35754	GLRX	Glutaredoxin-1	GLRX1_HUMAN	5	-60.6796	0.393204	S	N
X / N	Q7Z5L9	Q7Z5L9	-1.40644	1.40644	0.000222333	0.000418294	26	Q7Z5L9	IRF2BP2	Interferon regulatory factor 2-binding protein 2	I2BP2_HUMAN	14	-62.2758	0.377242	X	N
X / N	Q14194	Q14194	1.74237	1.74237	0.000222519	0.000418485	26	Q14194	CRMP1	Dihydropyrimidinase-related protein 1	DPYL1_HUMAN	33	234.585	3.34585	X	N
X / N	O75891	O75891	1.22338	1.22338	0.000223169	0.000419111	26	O75891	ALDH1L1	Cytosolic 10-formyltetrahydrofolate dehydrogenase	AL1L1_HUMAN	47	133.492	2.33492	X	N
S / N	P08571	P08571	-1.57625	1.57625	0.000223179	0.000419111	30	P08571	CD14	Monocyte differentiation antigen CD14	CD14_HUMAN	14	-66.4648	0.335352	S	N
X / N	Q8N4Q1	Q8N4Q1	-1.69279	1.69279	0.000223022	0.000419111	18	Q8N4Q1	CHCHD4	Mitochondrial intermembrane space import and assembly protein 40	MIA40_HUMAN	4	-69.0672	0.309328	X	N
S / N	Q8TCS8	Q8TCS8	1.04484	1.04484	0.000223186	0.000419111	30	Q8TCS8	PNPT1	Polyribonucleotide nucleotidyltransferase 1, mitochondrial	PNPT1_HUMAN	33	106.314	2.06314	S	N
S / N	P02774	P02774	-2.34822	2.34822	0.000223964	0.000420415	30	P02774	GC	Vitamin D-binding protein	VTDB_HUMAN	35	-80.3612	0.196388	S	N
S / N	Q96C74	Q96C74	1.97357	1.97357	0.000225398	0.000422789	23	Q96C74	ROPN1L	Ropporin-1-like protein	ROP1L_HUMAN	16	292.74	3.9274	S	N
S / N	Q9BUF5	Q9BUF5	1.58225	1.58225	0.000226922	0.000425171	30	Q9BUF5	TUBB6	Tubulin beta-6 chain	TBB6_HUMAN	16	199.437	2.99437	S	N
X / N	Q9ULN7	Q9ULN7	2.51574	2.51574	0.000230126	0.000430531	21	Q9ULN7	PNMA8B	Paraneoplastic antigen-like protein 8B	PNM8B_HUMAN	2	471.892	5.71892	X	N
S / N	Q7Z6J6	Q7Z6J6	-2.07765	2.07765	0.000230339	0.000430768	29	Q7Z6J6	FRMD5	FERM domain-containing protein 5	FRMD5_HUMAN	18	-76.31	0.2369	S	N
X / N	Q68CL5	Q68CL5	1.40964	1.40964	0.000230592	0.000431082	14	Q68CL5	TPGS2	Tubulin polyglutamylase complex subunit 2	TPGS2_HUMAN	1	165.67	2.6567	X	N
X / N	O43251;Q9NWB1	O43251;Q9NWB1	-1.38624	1.38624	0.000231713	0.000433015	18	O43251;Q9NWB1	RBFOX2;RBFOX1	RNA binding protein fox-1 homolog 2;RNA binding protein fox-1 homolog 1	RFOX2_HUMAN;RFOX1_HUMAN	5	-61.7441	0.382559	X	N
X / N	A8MSI8	A8MSI8	1.37301	1.37301	0.000232927	0.000434473	23	A8MSI8	LYRM9	LYR motif-containing protein 9	LYRM9_HUMAN	2	159.011	2.59011	X	N
X / N	Q13451	Q13451	-1.78852	1.78852	0.000233206	0.000434676	24	Q13451	FKBP5	Peptidyl-prolyl cis-trans isomerase FKBP5	FKBP5_HUMAN	17	-71.0531	0.289469	X	N
S / N	O75462	O75462	-3.33493	3.33493	0.000233209	0.000434676	27	O75462	CRLF1	Cytokine receptor-like factor 1	CRLF1_HUMAN	21	-90.0897	0.0991029	S	N
X / N	Q7L4I2	Q7L4I2	-1.43742	1.43742	0.000234315	0.000436089	19	Q7L4I2	RSRC2	Arginine/serine-rich coiled-coil protein 2	RSRC2_HUMAN	5	-63.0772	0.369228	X	N
X / N	Q9Y5L3	Q9Y5L3	2.29712	2.29712	0.000235715	0.000438531	24	Q9Y5L3	ENTPD2	Ectonucleoside triphosphate diphosphohydrolase 2	ENTP2_HUMAN	15	391.475	4.91475	X	N
X / N	Q9BQE3	Q9BQE3	-1.6046	1.6046	0.000236778	0.000440346	26	Q9BQE3	TUBA1C	Tubulin alpha-1C chain	TBA1C_HUMAN	2	-67.1172	0.328828	X	N
X / N	P56377	P56377	-1.20973	1.20973	0.000238432	0.000443093	25	P56377	AP1S2	AP-1 complex subunit sigma-2	AP1S2_HUMAN	6	-56.7652	0.432348	X	N
S / N	P42356	P42356	1.05218	1.05218	0.000238982	0.000443457	30	P42356	PI4KA	Phosphatidylinositol 4-kinase alpha	PI4KA_HUMAN	52	107.366	2.07366	S	N
S / N	Q7Z3G6	Q7Z3G6	1.69439	1.69439	0.000238852	0.000443457	22	Q7Z3G6	PRICKLE2	Prickle-like protein 2	PRIC2_HUMAN	14	223.64	3.2364	S	N
S / N	Q8IYS4	Q8IYS4	1.81758	1.81758	0.000241079	0.000447018	20	Q8IYS4	DNAAF8	Dynein axonemal assembly factor 8	DAAF8_HUMAN	1	252.49	3.5249	S	N
X / N	Q12860	Q12860	1.82412	1.82412	0.000241537	0.000447701	26	Q12860	CNTN1	Contactin-1	CNTN1_HUMAN	49	254.091	3.54091	X	N
X / N	P63272	P63272	-1.23722	1.23722	0.000241754	0.000447772	26	P63272	SUPT4H1	Transcription elongation factor SPT4	SPT4H_HUMAN	4	-57.581	0.42419	X	N
X / N	Q5SQI0	Q5SQI0	2.39312	2.39312	0.000241743	0.000447772	24	Q5SQI0	ATAT1	Alpha-tubulin N-acetyltransferase 1	ATAT_HUMAN	17	425.292	5.25292	X	N
X / N	Q52LD8	Q52LD8	2.04484	2.04484	0.000243684	0.000451179	25	Q52LD8	RFTN2	Raftlin-2	RFTN2_HUMAN	11	312.628	4.12628	X	N
X / N	P04083	P04083	-1.27856	1.27856	0.000245156	0.00045357	26	P04083	ANXA1	Annexin A1	ANXA1_HUMAN	35	-58.7792	0.412208	X	N
X / N	Q9Y5U2	Q9Y5U2	-2.531	2.531	0.000246857	0.00045638	23	Q9Y5U2	TSSC4	Protein TSSC4	TSSC4_HUMAN	4	-82.6981	0.173019	X	N
X / N	O94986	O94986	1.09858	1.09858	0.000247455	0.000457317	26	O94986	CEP152	Centrosomal protein of 152 kDa	CE152_HUMAN	1	114.144	2.14144	X	N
X / N	Q9BSY4	Q9BSY4	-1.67036	1.67036	0.000247771	0.000457733	22	Q9BSY4	CHCHD5	Coiled-coil-helix-coiled-coil-helix domain-containing protein 5	CHCH5_HUMAN	5	-68.5825	0.314175	X	N
S / N	Q96HS1	Q96HS1	1.03863	1.03863	0.000248292	0.000458525	29	Q96HS1	PGAM5	Serine/threonine-protein phosphatase PGAM5, mitochondrial	PGAM5_HUMAN	17	105.428	2.05428	S	N
S / N	Q9BZ29	Q9BZ29	1.10645	1.10645	0.000248416	0.000458586	25	Q9BZ29	DOCK9	Dedicator of cytokinesis protein 9	DOCK9_HUMAN	5	115.315	2.15315	S	N
S / N	Q33E94	Q33E94	-1.29933	1.29933	0.000250524	0.00046171	21	Q33E94	RFX4	Transcription factor RFX4	RFX4_HUMAN	7	-59.3685	0.406315	S	N
S / N	Q96DP5	Q96DP5	1.62503	1.62503	0.000250524	0.00046171	15	Q96DP5	MTFMT	Methionyl-tRNA formyltransferase, mitochondrial	FMT_HUMAN	4	208.448	3.08448	S	N
X / N	Q12923	Q12923	-1.10925	1.10925	0.000251076	0.000462291	25	Q12923	PTPN13	Tyrosine-protein phosphatase non-receptor type 13	PTN13_HUMAN	16	-53.6464	0.463536	X	N
X / N	P04080	P04080	1.6821	1.6821	0.000252346	0.000464131	26	P04080	CSTB	Cystatin-B	CYTB_HUMAN	8	220.894	3.20894	X	N
X / N	P22352	P22352	-2.27184	2.27184	0.000252309	0.000464131	26	P22352	GPX3	Glutathione peroxidase 3	GPX3_HUMAN	7	-79.2935	0.207065	X	N
X / N	P25208	P25208	-1.22393	1.22393	0.000253113	0.000465372	20	P25208	NFYB	Nuclear transcription factor Y subunit beta	NFYB_HUMAN	3	-57.1884	0.428116	X	N
S / N	Q96CX2	Q96CX2	1.33348	1.33348	0.000253235	0.000465424	30	Q96CX2	KCTD12	BTB/POZ domain-containing protein KCTD12	KCD12_HUMAN	20	152.01	2.5201	S	N
X / N	Q9NYK5	Q9NYK5	-1.24019	1.24019	0.000257412	0.000471718	26	Q9NYK5	MRPL39	39S ribosomal protein L39, mitochondrial	RM39_HUMAN	11	-57.6684	0.423316	X	N
X / N	P24821	P24821	1.50258	1.50258	0.000258682	0.00047318	26	P24821	TNC	Tenascin	TENA_HUMAN	106	183.349	2.83349	X	N
X / N	P49427	P49427	-1.24775	1.24775	0.000258522	0.00047318	24	P49427	CDC34	Ubiquitin-conjugating enzyme E2 R1	UB2R1_HUMAN	6	-57.8895	0.421105	X	N
S / N	O95445	O95445	-2.43289	2.43289	0.000258962	0.000473432	30	O95445	APOM	Apolipoprotein M	APOM_HUMAN	6	-81.4806	0.185194	S	N
X / N	Q9H0W5	Q9H0W5	-1.44982	1.44982	0.000259009	0.000473432	26	Q9H0W5	CCDC8	Coiled-coil domain-containing protein 8	CCDC8_HUMAN	11	-63.3933	0.366067	X	N
S / N	P09525	P09525	-1.50922	1.50922	0.00025977	0.000474651	30	P09525	ANXA4	Annexin A4	ANXA4_HUMAN	29	-64.8699	0.351301	S	N
X / N	O60934	O60934	-1.25002	1.25002	0.000260389	0.000475435	22	O60934	NBN	Nibrin	NBN_HUMAN	15	-57.9558	0.420442	X	N
X / N	O94915	O94915	-1.08909	1.08909	0.000262967	0.000479171	26	O94915	FRYL	Protein furry homolog-like	FRYL_HUMAN	35	-52.9943	0.470057	X	N
X / N	Q4KMQ2	Q4KMQ2	1.15466	1.15466	0.000263112	0.000479185	26	Q4KMQ2	ANO6	Anoctamin-6	ANO6_HUMAN	21	122.632	2.22632	X	N
X / N	O75884	O75884	1.06818	1.06818	0.00026323	0.000479226	26	O75884	RBBP9	Serine hydrolase RBBP9	RBBP9_HUMAN	9	109.678	2.09678	X	N
X / N	P24043	P24043	1.2513	1.2513	0.000263384	0.000479331	23	P24043	LAMA2	Laminin subunit alpha-2	LAMA2_HUMAN	60	138.057	2.38057	X	N
S / N	Q15011	Q15011	-1.08673	1.08673	0.000264139	0.000480532	28	Q15011	HERPUD1	Homocysteine-responsive endoplasmic reticulum-resident ubiquitin-like domain member 1 protein	HERP1_HUMAN	3	-52.9172	0.470828	S	N
S / N	P19823	P19823	-2.16759	2.16759	0.000264242	0.000480545	30	P19823	ITIH2	Inter-alpha-trypsin inhibitor heavy chain H2	ITIH2_HUMAN	33	-77.7418	0.222582	S	N
X / N	Q15070	Q15070	-1.26059	1.26059	0.000265678	0.00048263	26	Q15070	OXA1L	Mitochondrial inner membrane protein OXA1L	OXA1L_HUMAN	8	-58.2626	0.417374	X	N
S / N	P49748	P49748	-1.24765	1.24765	0.000266881	0.000484465	30	P49748	ACADVL	Very long-chain specific acyl-CoA dehydrogenase, mitochondrial	ACADV_HUMAN	39	-57.8865	0.421135	S	N
X / N	Q8N568	Q8N568	1.02835	1.02835	0.000268034	0.000486206	26	Q8N568	DCLK2	Serine/threonine-protein kinase DCLK2	DCLK2_HUMAN	39	103.969	2.03969	X	N
X / N	Q99805	Q99805	-1.02468	1.02468	0.000268349	0.000486601	26	Q99805	TM9SF2	Transmembrane 9 superfamily member 2	TM9S2_HUMAN	12	-50.8479	0.491521	X	N
X / N	Q08462	Q08462	1.21091	1.21091	0.000269208	0.000487981	24	Q08462	ADCY2	Adenylate cyclase type 2	ADCY2_HUMAN	31	131.483	2.31483	X	N
S / N	Q9Y223	Q9Y223	-1.5821	1.5821	0.000269438	0.000488059	29	Q9Y223	GNE	Bifunctional UDP-N-acetylglucosamine 2-epimerase/N-acetylmannosamine kinase	GLCNE_HUMAN	14	-66.6005	0.333995	S	N
S / N	Q8WUW1	Q8WUW1	1.05893	1.05893	0.000269803	0.00048853	30	Q8WUW1	BRK1	Protein BRICK1	BRK1_HUMAN	6	108.338	2.08338	S	N
S / N	P61601	P61601	1.09214	1.09214	0.00027291	0.000493265	28	P61601	NCALD	Neurocalcin-delta	NCALD_HUMAN	7	113.19	2.1319	S	N
X / N	Q9BRR6	Q9BRR6	-1.05656	1.05656	0.000273449	0.000494062	26	Q9BRR6	ADPGK	ADP-dependent glucokinase	ADPGK_HUMAN	12	-51.9223	0.480777	X	N
S / N	P01019	P01019	-1.19788	1.19788	0.00027742	0.000500949	30	P01019	AGT	Angiotensinogen	ANGT_HUMAN	14	-56.4084	0.435916	S	N
X / N	Q6YHK3	Q6YHK3	1.39661	1.39661	0.000277561	0.000500949	26	Q6YHK3	CD109	CD109 antigen	CD109_HUMAN	42	163.281	2.63281	X	N
S / N	Q96NT5	Q96NT5	1.19516	1.19516	0.000277551	0.000500949	28	Q96NT5	SLC46A1	Proton-coupled folate transporter	PCFT_HUMAN	2	128.97	2.2897	S	N
S / N	Q02952	Q02952	-1.1887	1.1887	0.000279693	0.000504433	30	Q02952	AKAP12	A-kinase anchor protein 12	AKA12_HUMAN	69	-56.1301	0.438699	S	N
X / N	P00751	P00751	-3.06791	3.06791	0.000281302	0.000506789	26	P00751	CFB	Complement factor B	CFAB_HUMAN	37	-88.0747	0.119253	X	N
X / N	Q9UPQ0	Q9UPQ0	-1.49942	1.49942	0.000282466	0.00050852	26	Q9UPQ0	LIMCH1	LIM and calponin homology domains-containing protein 1	LIMC1_HUMAN	48	-64.6305	0.353695	X	N
X / N	O95382	O95382	1.5013	1.5013	0.000285096	0.000512702	13	O95382	MAP3K6	Mitogen-activated protein kinase kinase kinase 6	M3K6_HUMAN	2	183.098	2.83098	X	N
S / N	Q96M98	Q96M98	1.54983	1.54983	0.000285635	0.000513487	15	Q96M98	PACRG	Parkin coregulated gene protein	PACRG_HUMAN	2	192.782	2.92782	S	N
S / N	Q5T2S8	Q5T2S8	1.87204	1.87204	0.000287729	0.00051688	20	Q5T2S8	ODAD2	Outer dynein arm-docking complex subunit 2	ODAD2_HUMAN	12	266.049	3.66049	S	N
X / N	P39880	P39880	-1.25085	1.25085	0.00028891	0.000518374	26	P39880	CUX1	Homeobox protein cut-like 1	CUX1_HUMAN	14	-57.98	0.4202	X	N
X / N	O14490	O14490	-1.71927	1.71927	0.000290988	0.000521428	18	O14490	DLGAP1	Disks large-associated protein 1	DLGP1_HUMAN	8	-69.6298	0.303702	X	N
X / N	O00625	O00625	1.07877	1.07877	0.000291908	0.000522703	26	O00625	PIR	Pirin	PIR_HUMAN	17	111.223	2.11223	X	N
X / N	P11309	P11309	3.47848	3.47848	0.000297026	0.000531108	21	P11309	PIM1	Serine/threonine-protein kinase pim-1	PIM1_HUMAN	1	1014.62	11.1462	X	N
X / N	Q8N414	Q8N414	1.5348	1.5348	0.000297628	0.000531892	17	Q8N414	PGBD5	PiggyBac transposable element-derived protein 5	PGBD5_HUMAN	3	189.748	2.89748	X	N
X / N	A0A0B4J1Y9	A0A0B4J1Y9	-3.13489	3.13489	0.000299092	0.000533659	24	A0A0B4J1Y9	IGHV3-72	Immunoglobulin heavy variable 3-72	HV372_HUMAN	2	-88.6157	0.113843	X	N
X / N	Q8N5X7	Q8N5X7	1.66806	1.66806	0.000299564	0.000534311	16	Q8N5X7	EIF4E3	Eukaryotic translation initiation factor 4E type 3	IF4E3_HUMAN	2	217.786	3.17786	X	N
S / N	P07686	P07686	1.41636	1.41636	0.000300522	0.000535829	30	P07686	HEXB	Beta-hexosaminidase subunit beta	HEXB_HUMAN	18	166.911	2.66911	S	N
X / N	P02775	P02775	-2.79782	2.79782	0.00030072	0.000535992	26	P02775	PPBP	Platelet basic protein	CXCL7_HUMAN	5	-85.6195	0.143805	X	N
X / N	Q9UEW8	Q9UEW8	1.06292	1.06292	0.000300889	0.000536102	26	Q9UEW8	STK39	STE20/SPS1-related proline-alanine-rich protein kinase	STK39_HUMAN	9	108.915	2.08915	X	N
X / N	Q9H4A6	Q9H4A6	-1.08138	1.08138	0.000301104	0.000536295	25	Q9H4A6	GOLPH3	Golgi phosphoprotein 3	GOLP3_HUMAN	8	-52.7423	0.472577	X	N
X / N	Q9BYC9	Q9BYC9	-2.43266	2.43266	0.000303271	0.00053958	24	Q9BYC9	MRPL20	39S ribosomal protein L20, mitochondrial	RM20_HUMAN	4	-81.4777	0.185223	X	N
S / N	Q9H173	Q9H173	-1.3286	1.3286	0.000303606	0.000539983	30	Q9H173	SIL1	Nucleotide exchange factor SIL1	SIL1_HUMAN	13	-60.1846	0.398154	S	N
X / N	P09105	P09105	-2.50079	2.50079	0.000304545	0.000541269	21	P09105	HBQ1	Hemoglobin subunit theta-1	HBAT_HUMAN	6	-82.332	0.17668	X	N
X / N	P13637	P13637	-2.5481	2.5481	0.000306648	0.000544429	26	P13637	ATP1A3	Sodium/potassium-transporting ATPase subunit alpha-3	AT1A3_HUMAN	34	-82.9019	0.170981	X	N
X / N	A0A0B4J1Y8	A0A0B4J1Y8	-2.45324	2.45324	0.000308504	0.000547141	25	A0A0B4J1Y8	IGLV9-49	Immunoglobulin lambda variable 9-49	LV949_HUMAN	2	-81.7399	0.182601	X	N
X / N	Q9Y3B8	Q9Y3B8	1.04637	1.04637	0.000309162	0.000547921	26	Q9Y3B8	REXO2	Oligoribonuclease, mitochondrial	ORN_HUMAN	9	106.533	2.06533	X	N
X / N	A0A0C4DH34	A0A0C4DH34	-2.2737	2.2737	0.000315136	0.00055772	26	A0A0C4DH34	IGHV4-28	Immunoglobulin heavy variable 4-28	HV428_HUMAN	1	-79.3201	0.206799	X	N
X / N	P11532	P11532	1.24481	1.24481	0.000316571	0.000559809	26	P11532	DMD	Dystrophin	DMD_HUMAN	119	136.988	2.36988	X	N
X / N	Q13426	Q13426	-1.83749	1.83749	0.000316652	0.000559809	18	Q13426	XRCC4	DNA repair protein XRCC4	XRCC4_HUMAN	5	-72.0192	0.279808	X	N
X / N	P07225	P07225	-1.78494	1.78494	0.00031736	0.000560863	26	P07225	PROS1	Vitamin K-dependent protein S	PROS_HUMAN	19	-70.9811	0.290189	X	N
X / N	P55854	P55854	-1.3617	1.3617	0.000318874	0.000562944	26	P55854	SUMO3	Small ubiquitin-related modifier 3	SUMO3_HUMAN	3	-61.0876	0.389124	X	N
X / N	Q9UJZ1	Q9UJZ1	-1.12629	1.12629	0.000320753	0.000565448	26	Q9UJZ1	STOML2	Stomatin-like protein 2, mitochondrial	STML2_HUMAN	21	-54.1907	0.458093	X	N
X / N	P33151	P33151	-2.05252	2.05252	0.000322596	0.000568314	25	P33151	CDH5	Cadherin-5	CADH5_HUMAN	10	-75.8938	0.241062	X	N
X / N	Q9Y2U5	Q9Y2U5	1.07564	1.07564	0.000323107	0.000569014	18	Q9Y2U5	MAP3K2	Mitogen-activated protein kinase kinase kinase 2	M3K2_HUMAN	1	110.766	2.10766	X	N
S / N	Q9H9S4	Q9H9S4	1.18302	1.18302	0.000324033	0.000570243	30	Q9H9S4	CAB39L	Calcium-binding protein 39-like	CB39L_HUMAN	22	127.051	2.27051	S	N
X / N	P25391	P25391	-2.19695	2.19695	0.000324323	0.000570554	26	P25391	LAMA1	Laminin subunit alpha-1	LAMA1_HUMAN	58	-78.1902	0.218098	X	N
X / N	O43310	O43310	1.82491	1.82491	0.000325258	0.000571596	23	O43310	CTIF	CBP80/20-dependent translation initiation factor	CTIF_HUMAN	4	254.285	3.54285	X	N
S / N	Q92859	Q92859	-1.28372	1.28372	0.000327258	0.000574506	30	Q92859	NEO1	Neogenin	NEO1_HUMAN	28	-58.9264	0.410736	S	N
X / N	P20160	P20160	-2.6736	2.6736	0.000328813	0.000576631	21	P20160	AZU1	Azurocidin	CAP7_HUMAN	5	-84.3265	0.156735	X	N
X / N	Q96MW5	Q96MW5	-1.3959	1.3959	0.000330126	0.000578731	24	Q96MW5	COG8	Conserved oligomeric Golgi complex subunit 8	COG8_HUMAN	12	-61.9992	0.380008	X	N
X / N	Q9NQW7	Q9NQW7	1.37615	1.37615	0.000330474	0.000579138	26	Q9NQW7	XPNPEP1	Xaa-Pro aminopeptidase 1	XPP1_HUMAN	30	159.575	2.59575	X	N
X / N	P09525	P09525	-1.49135	1.49135	0.000331191	0.000579787	26	P09525	ANXA4	Annexin A4	ANXA4_HUMAN	29	-64.4321	0.355679	X	N
X / N	Q13432	Q13432	-1.28974	1.28974	0.000332189	0.00058133	23	Q13432	UNC119	Protein unc-119 homolog A	U119A_HUMAN	2	-59.0974	0.409026	X	N
X / N	P02675	P02675	-2.61103	2.61103	0.000333115	0.000581935	26	P02675	FGB	Fibrinogen beta chain	FIBB_HUMAN	51	-83.6317	0.163683	X	N
X / N	P08567	P08567	-2.31253	2.31253	0.000333104	0.000581935	26	P08567	PLEK	Pleckstrin	PLEK_HUMAN	10	-79.8693	0.201307	X	N
S / N	P05107	P05107	1.31904	1.31904	0.000334999	0.000584616	29	P05107	ITGB2	Integrin beta-2	ITB2_HUMAN	23	149.5	2.495	S	N
S / N	A0A0C4DH73;P01611	A0A0C4DH73;P01611	-1.53331	1.53331	0.00033754	0.000588229	30	A0A0C4DH73;P01611	IGKV1-12;IGKV1D-12	Immunoglobulin kappa variable 1-12;Immunoglobulin kappa variable 1D-12	KV112_HUMAN;KVD12_HUMAN	2	-65.4516	0.345484	S	N
X / N	P16870	P16870	2.02365	2.02365	0.000337657	0.000588229	19	P16870	CPE	Carboxypeptidase E	CBPE_HUMAN	18	306.61	4.0661	X	N
S / N	Q9H0X4	Q9H0X4	-1.44879	1.44879	0.000339078	0.000590091	30	Q9H0X4	FAM234A	Protein FAM234A	F234A_HUMAN	8	-63.3672	0.366328	S	N
X / N	O75150	O75150	-1.56535	1.56535	0.000342989	0.000596016	25	O75150	RNF40	E3 ubiquitin-protein ligase BRE1B	BRE1B_HUMAN	10	-66.2104	0.337896	X	N
X / N	O15455	O15455	-1.83265	1.83265	0.000343265	0.000596134	18	O15455	TLR3	Toll-like receptor 3	TLR3_HUMAN	9	-71.9252	0.280748	X	N
S / N	Q9UJQ1	Q9UJQ1	-1.82928	1.82928	0.000343973	0.000596951	22	Q9UJQ1	LAMP5	Lysosome-associated membrane glycoprotein 5	LAMP5_HUMAN	4	-71.8594	0.281406	S	N
S / N	P01619	P01619	-1.60604	1.60604	0.000344504	0.000597664	30	P01619	IGKV3-20	Immunoglobulin kappa variable 3-20	KV320_HUMAN	6	-67.1501	0.328499	S	N
X / N	Q86UY6	Q86UY6	-2.50703	2.50703	0.000347535	0.000602506	12	Q86UY6	NAA40	N-alpha-acetyltransferase 40	NAA40_HUMAN	2	-82.4083	0.175917	X	N
X / N	Q92752	Q92752	4.14681	4.14681	0.000348478	0.000603933	19	Q92752	TNR	Tenascin-R	TENR_HUMAN	38	1671.38	17.7138	X	N
X / N	Q6P2P2	Q6P2P2	-1.0076	1.0076	0.000348995	0.000604619	21	Q6P2P2	PRMT9	Protein arginine N-methyltransferase 9	ANM9_HUMAN	3	-50.2628	0.497372	X	N
S / N	Q9ULI3	Q9ULI3	1.25576	1.25576	0.000349943	0.000606053	17	Q9ULI3	HEG1	Protein HEG homolog 1	HEG1_HUMAN	4	138.793	2.38793	S	N
X / N	Q9UBU9	Q9UBU9	-1.23393	1.23393	0.000350588	0.00060675	25	Q9UBU9	NXF1	Nuclear RNA export factor 1	NXF1_HUMAN	11	-57.4841	0.425159	X	N
S / N	P04217	P04217	-2.06463	2.06463	0.000350833	0.000606964	30	P04217	A1BG	Alpha-1B-glycoprotein	A1BG_HUMAN	17	-76.0953	0.239047	S	N
X / N	O43826	O43826	-2.87542	2.87542	0.000351129	0.000607057	24	O43826	SLC37A4	Glucose-6-phosphate exchanger SLC37A4	G6PT1_HUMAN	3	-86.3726	0.136274	X	N
X / N	Q13405	Q13405	-1.10007	1.10007	0.000351395	0.000607308	25	Q13405	MRPL49	39S ribosomal protein L49, mitochondrial	RM49_HUMAN	5	-53.3507	0.466493	X	N
X / N	P00746	P00746	-2.16779	2.16779	0.000352189	0.000608471	24	P00746	CFD	Complement factor D	CFAD_HUMAN	7	-77.7449	0.222551	X	N
X / N	Q15599	Q15599	1.89505	1.89505	0.000352797	0.0006091	26	Q15599	SLC9A3R2	Na(+)/H(+) exchange regulatory cofactor NHE-RF2	NHRF2_HUMAN	17	271.934	3.71934	X	N
X / N	P80108	P80108	-2.63169	2.63169	0.000353552	0.000609844	24	P80108	GPLD1	Phosphatidylinositol-glycan-specific phospholipase D	PHLD_HUMAN	9	-83.8645	0.161355	X	N
X / N	P01024	P01024	-2.35514	2.35514	0.000354734	0.000611603	26	P01024	C3	Complement C3	CO3_HUMAN	133	-80.4552	0.195448	X	N
X / N	Q7L4E1	Q7L4E1	-1.97943	1.97943	0.000356525	0.000613635	17	Q7L4E1	MIGA2	Mitoguardin 2	MIGA2_HUMAN	4	-74.641	0.25359	X	N
S / N	P02760	P02760	-2.37513	2.37513	0.000356799	0.000613685	30	P02760	AMBP	Protein AMBP	AMBP_HUMAN	16	-80.7241	0.192759	S	N
X / N	Q16619	Q16619	1.52822	1.52822	0.000356781	0.000613685	17	Q16619	CTF1	Cardiotrophin-1	CTF1_HUMAN	2	188.431	2.88431	X	N
S / N	Q6H8Q1	Q6H8Q1	2.02183	2.02183	0.000358035	0.000615177	20	Q6H8Q1	ABLIM2	Actin-binding LIM protein 2	ABLM2_HUMAN	11	306.097	4.06097	S	N
X / N	Q96AG4	Q96AG4	-1.23265	1.23265	0.000359345	0.000617004	26	Q96AG4	LRRC59	Leucine-rich repeat-containing protein 59	LRC59_HUMAN	12	-57.4466	0.425534	X	N
S / N	P05026	P05026	-1.04125	1.04125	0.000361642	0.000620099	30	P05026	ATP1B1	Sodium/potassium-transporting ATPase subunit beta-1	AT1B1_HUMAN	17	-51.4093	0.485907	S	N
S / N	Q5TEA3	Q5TEA3	3.12221	3.12221	0.000362294	0.000621004	16	Q5TEA3	DNAAF9	Dynein axonemal assembly factor 9	DAAF9_HUMAN	7	770.719	8.70719	S	N
S / N	Q5T4B2	Q5T4B2	-1.39173	1.39173	0.000362934	0.000621888	16	Q5T4B2	CERCAM	Inactive glycosyltransferase 25 family member 3	GT253_HUMAN	1	-61.8893	0.381107	S	N
S / N	P03952	P03952	-1.81441	1.81441	0.000364788	0.000624639	30	P03952	KLKB1	Plasma kallikrein	KLKB1_HUMAN	24	-71.568	0.28432	S	N
X / N	Q8WYP5	Q8WYP5	-1.07066	1.07066	0.00036703	0.000627656	18	Q8WYP5	AHCTF1	Protein ELYS	ELYS_HUMAN	20	-52.3899	0.476101	X	N
X / N	Q8N4Q0	Q8N4Q0	-1.11832	1.11832	0.000368001	0.000629066	24	Q8N4Q0	PTGR3	Prostaglandin reductase 3	PTGR3_HUMAN	6	-53.937	0.46063	X	N
S / N	P09936	P09936	-1.90407	1.90407	0.00036889	0.000630156	30	P09936	UCHL1	Ubiquitin carboxyl-terminal hydrolase isozyme L1	UCHL1_HUMAN	22	-73.2811	0.267189	S	N
S / N	Q9Y2D0	Q9Y2D0	-2.687	2.687	0.000369209	0.000630271	28	Q9Y2D0	CA5B	Carbonic anhydrase 5B, mitochondrial	CAH5B_HUMAN	6	-84.4714	0.155286	S	N
S / N	Q7KYR7	Q7KYR7	-1.44723	1.44723	0.00037047	0.000631563	30	Q7KYR7	BTN2A1	Butyrophilin subfamily 2 member A1	BT2A1_HUMAN	6	-63.3275	0.366725	S	N
X / N	Q8WZ64	Q8WZ64	-1.69886	1.69886	0.000371251	0.00063268	26	Q8WZ64	ARAP2	Arf-GAP with Rho-GAP domain, ANK repeat and PH domain-containing protein 2	ARAP2_HUMAN	2	-69.197	0.30803	X	N
X / N	P37840	P37840	-2.68868	2.68868	0.000371602	0.000633063	26	P37840	SNCA	Alpha-synuclein	SYUA_HUMAN	9	-84.4895	0.155105	X	N
X / N	P02679	P02679	-2.53261	2.53261	0.000373311	0.000635011	26	P02679	FGG	Fibrinogen gamma chain	FIBG_HUMAN	34	-82.7175	0.172825	X	N
S / N	Q7Z4H3	Q7Z4H3	-1.16955	1.16955	0.00037338	0.000635011	30	Q7Z4H3	HDDC2	5'-deoxynucleotidase HDDC2	HDDC2_HUMAN	13	-55.544	0.44456	S	N
S / N	Q8WWI5	Q8WWI5	-1.1327	1.1327	0.000375766	0.000638421	30	Q8WWI5	SLC44A1	Choline transporter-like protein 1	CTL1_HUMAN	17	-54.3938	0.456062	S	N
X / N	P01871	P01871	-3.11318	3.11318	0.000377446	0.000641057	26	P01871	IGHM	Immunoglobulin heavy constant mu	IGHM_HUMAN	22	-88.4432	0.115568	X	N
X / N	Q08117	Q08117	-1.77679	1.77679	0.000379017	0.000643209	21	Q08117	TLE5	TLE family member 5	TLE5_HUMAN	2	-70.8167	0.291833	X	N
S / N	Q92752	Q92752	2.06823	2.06823	0.000379098	0.000643209	23	Q92752	TNR	Tenascin-R	TENR_HUMAN	38	319.372	4.19372	S	N
X / N	Q9BVJ7	Q9BVJ7	1.39755	1.39755	0.000380452	0.000645069	25	Q9BVJ7	DUSP23	Dual specificity protein phosphatase 23	DUS23_HUMAN	12	163.453	2.63453	X	N
X / N	Q15059	Q15059	-1.40864	1.40864	0.000393197	0.000663091	25	Q15059	BRD3	Bromodomain-containing protein 3	BRD3_HUMAN	9	-62.3332	0.376668	X	N
X / N	Q2TAY7	Q2TAY7	-1.25585	1.25585	0.000394364	0.000664834	26	Q2TAY7	SMU1	WD40 repeat-containing protein SMU1	SMU1_HUMAN	18	-58.1252	0.418748	X	N
S / N	P41214	P41214	-1.3203	1.3203	0.000396419	0.000667625	30	P41214	EIF2D	Eukaryotic translation initiation factor 2D	EIF2D_HUMAN	12	-59.9549	0.400451	S	N
X / N	P10644	P10644	-1.7241	1.7241	0.000396761	0.000667977	26	P10644	PRKAR1A	cAMP-dependent protein kinase type I-alpha regulatory subunit	KAP0_HUMAN	25	-69.7312	0.302688	X	N
X / N	Q86X55	Q86X55	-1.14782	1.14782	0.000397859	0.000669151	26	Q86X55	CARM1	Histone-arginine methyltransferase CARM1	CARM1_HUMAN	12	-54.8694	0.451306	X	N
X / N	P08311	P08311	-2.9889	2.9889	0.000399474	0.000671338	26	P08311	CTSG	Cathepsin G	CATG_HUMAN	11	-87.4035	0.125965	X	N
X / N	Q32P28	Q32P28	-2.531	2.531	0.000399561	0.000671338	25	Q32P28	P3H1	Prolyl 3-hydroxylase 1	P3H1_HUMAN	14	-82.6982	0.173018	X	N
X / N	Q9NRZ5	Q9NRZ5	-1.72289	1.72289	0.000401653	0.000674626	19	Q9NRZ5	AGPAT4	1-acyl-sn-glycerol-3-phosphate acyltransferase delta	PLCD_HUMAN	6	-69.706	0.30294	X	N
X / N	P01599	P01599	-3.61216	3.61216	0.000402414	0.000675678	20	P01599	IGKV1-17	Immunoglobulin kappa variable 1-17	KV117_HUMAN	3	-91.8223	0.0817772	X	N
S / N	P02647	P02647	-1.99229	1.99229	0.000403268	0.000676659	30	P02647	APOA1	Apolipoprotein A-I	APOA1_HUMAN	36	-74.866	0.25134	S	N
X / N	Q58FG0	Q58FG0	-1.96306	1.96306	0.000403216	0.000676659	24	Q58FG0	HSP90AA5P	Putative heat shock protein HSP 90-alpha A5	HS905_HUMAN	2	-74.3516	0.256484	X	N
S / N	Q9Y305	Q9Y305	1.20617	1.20617	0.000404527	0.000678543	30	Q9Y305	ACOT9	Acyl-coenzyme A thioesterase 9, mitochondrial	ACOT9_HUMAN	33	130.724	2.30724	S	N
S / N	P02790	P02790	-2.36468	2.36468	0.000406184	0.000681095	30	P02790	HPX	Hemopexin	HEMO_HUMAN	26	-80.5839	0.194161	S	N
X / N	Q9BQQ3	Q9BQQ3	-2.0157	2.0157	0.000408052	0.000683998	18	Q9BQQ3	GORASP1	Golgi reassembly-stacking protein 1	GORS1_HUMAN	4	-75.2705	0.247295	X	N
X / N	A1X283	A1X283	-2.38745	2.38745	0.000413534	0.000692031	25	A1X283	SH3PXD2B	SH3 and PX domain-containing protein 2B	SPD2B_HUMAN	26	-80.888	0.19112	X	N
X / N	Q96EY7	Q96EY7	-1.05818	1.05818	0.000415644	0.000695098	26	Q96EY7	PTCD3	Pentatricopeptide repeat domain-containing protein 3, mitochondrial	PTCD3_HUMAN	16	-51.9761	0.480239	X	N
S / N	Q86UU1	Q86UU1	1.08873	1.08873	0.000416943	0.000696805	30	Q86UU1	PHLDB1	Pleckstrin homology-like domain family B member 1	PHLB1_HUMAN	42	112.687	2.12687	S	N
S / N	P12109	P12109	-1.01964	1.01964	0.000417976	0.000698298	30	P12109	COL6A1	Collagen alpha-1(VI) chain	CO6A1_HUMAN	39	-50.6762	0.493238	S	N
X / N	P53041	P53041	-1.26402	1.26402	0.000419035	0.000699734	26	P53041	PPP5C	Serine/threonine-protein phosphatase 5	PPP5_HUMAN	24	-58.3619	0.416381	X	N
X / N	Q9NVS2	Q9NVS2	-1.75841	1.75841	0.000419254	0.000699734	25	Q9NVS2	MRPS18A	39S ribosomal protein S18a, mitochondrial	RT18A_HUMAN	7	-70.4427	0.295573	X	N
S / N	Q9NVR5	Q9NVR5	1.94692	1.94692	0.000419231	0.000699734	25	Q9NVR5	DNAAF2	Protein kintoun	KTU_HUMAN	29	285.549	3.85549	S	N
X / N	Q8N3F0	Q8N3F0	1.68661	1.68661	0.000421661	0.000702853	26	Q8N3F0	MTURN	Maturin	MTURN_HUMAN	5	221.899	3.21899	X	N
S / N	Q9H6Q4	Q9H6Q4	-1.16147	1.16147	0.00042591	0.00070919	29	Q9H6Q4	CIAO3	Cytosolic iron-sulfur assembly component 3	CIAO3_HUMAN	11	-55.2944	0.447056	S	N
X / N	Q6UXH9	Q6UXH9	-3.51523	3.51523	0.000428497	0.000712787	24	Q6UXH9	PAMR1	Inactive serine protease PAMR1	PAMR1_HUMAN	24	-91.254	0.0874599	X	N
X / N	Q96EL3	Q96EL3	-1.40125	1.40125	0.000429819	0.000714039	26	Q96EL3	MRPL53	39S ribosomal protein L53, mitochondrial	RM53_HUMAN	6	-62.1399	0.378601	X	N
S / N	Q2TB90	Q2TB90	1.25595	1.25595	0.000430417	0.000714794	23	Q2TB90	HKDC1	Hexokinase HKDC1	HKDC1_HUMAN	34	138.825	2.38825	S	N
S / N	O14490	O14490	-1.77363	1.77363	0.000433284	0.000719079	13	O14490	DLGAP1	Disks large-associated protein 1	DLGP1_HUMAN	8	-70.7529	0.292471	S	N
X / N	A0A0J9YXX1	A0A0J9YXX1	-2.99482	2.99482	0.000434326	0.000720331	19	A0A0J9YXX1	IGHV5-10-1	Immunoglobulin heavy variable 5-10-1	HV5X1_HUMAN	1	-87.455	0.12545	X	N
X / N	Q86U42	Q86U42	-1.06904	1.06904	0.000434756	0.000720807	26	Q86U42	PABPN1	Polyadenylate-binding protein 2	PABP2_HUMAN	9	-52.3364	0.476636	X	N
S / N	P01877	P01877	-1.61044	1.61044	0.000439949	0.000728065	30	P01877	IGHA2	Immunoglobulin heavy constant alpha 2	IGHA2_HUMAN	15	-67.2503	0.327497	S	N
X / N	O14686	O14686	-2.49525	2.49525	0.000442358	0.000731432	26	O14686	KMT2D	Histone-lysine N-methyltransferase 2D	KMT2D_HUMAN	4	-82.264	0.17736	X	N
S / N	P60520	P60520	-1.20732	1.20732	0.000444451	0.000733724	30	P60520	GABARAPL2	Gamma-aminobutyric acid receptor-associated protein-like 2	GBRL2_HUMAN	11	-56.6926	0.433074	S	N
X / N	Q9UM19	Q9UM19	3.00111	3.00111	0.000445095	0.000734305	17	Q9UM19	HPCAL4	Hippocalcin-like protein 4	HPCL4_HUMAN	7	700.614	8.00614	X	N
S / N	Q96EK6	Q96EK6	2.34165	2.34165	0.00044665	0.000736627	14	Q96EK6	GNPNAT1	Glucosamine 6-phosphate N-acetyltransferase	GNA1_HUMAN	4	406.881	5.06881	S	N
X / N	A0A0C4DH36	A0A0C4DH36	-2.1196	2.1196	0.000447796	0.000738274	11	A0A0C4DH36	IGHV3-38	Probable non-functional immunoglobulin heavy variable 3-38	HV338_HUMAN	1	-76.9889	0.230111	X	N
S / N	P01042	P01042	-2.24072	2.24072	0.000448144	0.000738592	30	P01042	KNG1	Kininogen-1	KNG1_HUMAN	28	-78.842	0.21158	S	N
S / N	Q6YP21	Q6YP21	-1.04036	1.04036	0.000449696	0.000740314	30	Q6YP21	KYAT3	Kynurenine--oxoglutarate transaminase 3	KAT3_HUMAN	14	-51.3794	0.486206	S	N
S / N	Q96FT9	Q96FT9	1.41848	1.41848	0.000451297	0.000742336	21	Q96FT9	IFT43	Intraflagellar transport protein 43 homolog	IFT43_HUMAN	8	167.303	2.67303	S	N
X / N	Q15768	Q15768	-2.49465	2.49465	0.000451704	0.000742518	23	Q15768	EFNB3	Ephrin-B3	EFNB3_HUMAN	15	-82.2566	0.177434	X	N
S / N	P05155	P05155	-2.16574	2.16574	0.000452595	0.00074374	30	P05155	SERPING1	Plasma protease C1 inhibitor	IC1_HUMAN	19	-77.7132	0.222868	S	N
S / N	Q9NZN4	Q9NZN4	-1.28726	1.28726	0.000458161	0.000751899	30	Q9NZN4	EHD2	EH domain-containing protein 2	EHD2_HUMAN	28	-59.0271	0.409729	S	N
S / N	P02689	P02689	2.07855	2.07855	0.000459272	0.000752984	22	P02689	PMP2	Myelin P2 protein	MYP2_HUMAN	11	322.382	4.22382	S	N
S / N	Q8IYM0	Q8IYM0	-1.10179	1.10179	0.000459161	0.000752984	28	Q8IYM0	FAM186B	Protein FAM186B	F186B_HUMAN	1	-53.406	0.46594	S	N
X / N	O14558	O14558	3.21292	3.21292	0.000459925	0.000753808	26	O14558	HSPB6	Heat shock protein beta-6	HSPB6_HUMAN	10	827.223	9.27223	X	N
X / N	Q9UHY8	Q9UHY8	-1.24856	1.24856	0.000460675	0.00075458	25	Q9UHY8	FEZ2	Fasciculation and elongation protein zeta-2	FEZ2_HUMAN	5	-57.9131	0.420869	X	N
X / N	Q5HYK3	Q5HYK3	1.06983	1.06983	0.000466161	0.000761787	24	Q5HYK3	COQ5	2-methoxy-6-polyprenyl-1,4-benzoquinol methylase, mitochondrial	COQ5_HUMAN	11	109.919	2.09919	X	N
X / N	P26012	P26012	-1.19932	1.19932	0.000466465	0.000762035	26	P26012	ITGB8	Integrin beta-8	ITB8_HUMAN	17	-56.4519	0.435481	X	N
X / N	Q9NZP8	Q9NZP8	-2.74007	2.74007	0.000468076	0.000764169	25	Q9NZP8	C1RL	Complement C1r subcomponent-like protein	C1RL_HUMAN	3	-85.0322	0.149678	X	N
S / N	O75695	O75695	1.56963	1.56963	0.00046904	0.000765492	30	O75695	RP2	Protein XRP2	XRP2_HUMAN	14	196.828	2.96828	S	N
S / N	P08397	P08397	-1.78119	1.78119	0.000474308	0.000772079	30	P08397	HMBS	Porphobilinogen deaminase	HEM3_HUMAN	15	-70.9056	0.290944	S	N
S / N	Q30154	Q30154	1.27488	1.27488	0.000478123	0.000777028	30	Q30154	HLA-DRB5	HLA class II histocompatibility antigen, DR beta 5 chain	DRB5_HUMAN	4	141.979	2.41979	S	N
S / N	Q14410	Q14410	1.60771	1.60771	0.000479131	0.000778413	18	Q14410	GK2	Glycerol kinase 2	GLPK2_HUMAN	1	204.769	3.04769	S	N
S / N	P01718	P01718	-1.67708	1.67708	0.000480465	0.000780074	28	P01718	IGLV3-27	Immunoglobulin lambda variable 3-27	LV327_HUMAN	3	-68.7286	0.312714	S	N
X / N	P35269	P35269	-1.5535	1.5535	0.000480382	0.000780074	23	P35269	GTF2F1	General transcription factor IIF subunit 1	T2FA_HUMAN	11	-65.9317	0.340683	X	N
X / N	Q14244	Q14244	1.0922	1.0922	0.000484398	0.000785443	25	Q14244	MAP7	Ensconsin	MAP7_HUMAN	9	113.198	2.13198	X	N
S / N	P00167	P00167	-1.29107	1.29107	0.000486316	0.000787787	30	P00167	CYB5A	Cytochrome b5	CYB5_HUMAN	6	-59.1352	0.408648	S	N
X / N	Q9NQZ2	Q9NQZ2	-1.54579	1.54579	0.000486987	0.000787857	24	Q9NQZ2	UTP3	Something about silencing protein 10	SAS10_HUMAN	5	-65.7492	0.342508	X	N
S / N	Q86W74	Q86W74	1.15997	1.15997	0.000489287	0.000790811	22	Q86W74	ANKRD46	Ankyrin repeat domain-containing protein 46	ANR46_HUMAN	2	123.452	2.23452	S	N
X / N	Q9NTX5	Q9NTX5	1.13799	1.13799	0.00049732	0.000801985	26	Q9NTX5	ECHDC1	Ethylmalonyl-CoA decarboxylase	ECHD1_HUMAN	14	120.074	2.20074	X	N
X / N	P18428	P18428	-2.61424	2.61424	0.000499837	0.000805266	26	P18428	LBP	Lipopolysaccharide-binding protein	LBP_HUMAN	8	-83.6681	0.163319	X	N
X / N	P08603	P08603	-2.53137	2.53137	0.000502725	0.000809139	26	P08603	CFH	Complement factor H	CFAH_HUMAN	56	-82.7026	0.172974	X	N
S / N	Q5TGY3	Q5TGY3	1.27622	1.27622	0.00050442	0.000811606	24	Q5TGY3	AHDC1	Transcription factor Gibbin	AHDC1_HUMAN	14	142.204	2.42204	S	N
X / N	O95487	O95487	-1.04062	1.04062	0.0005088	0.000817603	26	O95487	SEC24B	Protein transport protein Sec24B	SC24B_HUMAN	30	-51.388	0.48612	X	N
X / N	Q5JPH6	Q5JPH6	-1.56465	1.56465	0.000515955	0.00082857	21	Q5JPH6	EARS2	Probable glutamate--tRNA ligase, mitochondrial	SYEM_HUMAN	9	-66.1939	0.338061	X	N
X / N	P48506	P48506	-1.04908	1.04908	0.000516466	0.00082886	26	P48506	GCLC	Glutamate--cysteine ligase catalytic subunit	GSH1_HUMAN	29	-51.6723	0.483277	X	N
S / N	Q8NEJ9	Q8NEJ9	1.28542	1.28542	0.000523015	0.000838297	23	Q8NEJ9	NGDN	Neuroguidin	NGDN_HUMAN	1	143.754	2.43754	S	N
S / N	O75352	O75352	-1.03835	1.03835	0.000526091	0.000842688	30	O75352	MPDU1	Mannose-P-dolichol utilization defect 1 protein	MPU1_HUMAN	3	-51.3117	0.486883	S	N
S / N	Q5H9L2	Q5H9L2	-2.43781	2.43781	0.000530585	0.000849072	20	Q5H9L2	TCEAL5	Transcription elongation factor A protein-like 5	TCAL5_HUMAN	1	-81.5436	0.184564	S	N
X / N	O15078	O15078	-1.32015	1.32015	0.00053201	0.000850687	22	O15078	CEP290	Centrosomal protein of 290 kDa	CE290_HUMAN	5	-59.9507	0.400493	X	N
S / N	P34931	P34931	1.11529	1.11529	0.0005325	0.000851049	19	P34931	HSPA1L	Heat shock 70 kDa protein 1-like	HS71L_HUMAN	2	116.639	2.16639	S	N
S / N	P16671	P16671	1.3763	1.3763	0.000532692	0.000851084	30	P16671	CD36	Platelet glycoprotein 4	CD36_HUMAN	13	159.602	2.59602	S	N
X / N	P51606	P51606	2.31508	2.31508	0.00053633	0.000855764	24	P51606	RENBP	N-acylglucosamine 2-epimerase	RENBP_HUMAN	17	397.632	4.97632	X	N
X / N	Q99470	Q99470	-1.94748	1.94748	0.000536475	0.000855764	16	Q99470	SDF2	Stromal cell-derived factor 2	SDF2_HUMAN	4	-74.073	0.25927	X	N
S / N	Q9BXB5	Q9BXB5	-1.30604	1.30604	0.000538782	0.000859171	29	Q9BXB5	OSBPL10	Oxysterol-binding protein-related protein 10	OSB10_HUMAN	4	-59.5571	0.404429	S	N
X / N	O95810	O95810	-1.13961	1.13961	0.000540035	0.000860124	26	O95810	CAVIN2	Caveolae-associated protein 2	CAVN2_HUMAN	12	-54.6118	0.453882	X	N
X / N	Q13162	Q13162	-1.39312	1.39312	0.000539988	0.000860124	26	Q13162	PRDX4	Peroxiredoxin-4	PRDX4_HUMAN	15	-61.926	0.38074	X	N
X / N	Q8WYA6	Q8WYA6	-1.08644	1.08644	0.000540122	0.000860124	26	Q8WYA6	CTNNBL1	Beta-catenin-like protein 1	CTBL1_HUMAN	18	-52.9079	0.470921	X	N
X / N	Q9NR77	Q9NR77	-2.22602	2.22602	0.000539652	0.000860124	21	Q9NR77	PXMP2	Peroxisomal membrane protein 2	PXMP2_HUMAN	4	-78.6252	0.213748	X	N
S / N	Q6PI78	Q6PI78	1.49467	1.49467	0.000546377	0.000868795	28	Q6PI78	TMEM65	Transmembrane protein 65	TMM65_HUMAN	6	181.8	2.818	S	N
S / N	Q8NBF6	Q8NBF6	1.16756	1.16756	0.00054825	0.000871496	22	Q8NBF6	AVL9	Late secretory pathway protein AVL9 homolog	AVL9_HUMAN	2	124.631	2.24631	S	N
S / N	P19623	P19623	-1.11954	1.11954	0.000555936	0.000882036	30	P19623	SRM	Spermidine synthase	SPEE_HUMAN	17	-53.976	0.46024	S	N
X / N	P34931	P34931	1.11043	1.11043	0.00055793	0.00088492	18	P34931	HSPA1L	Heat shock 70 kDa protein 1-like	HS71L_HUMAN	2	115.91	2.1591	X	N
S / N	P56597	P56597	1.19849	1.19849	0.000560657	0.000888963	26	P56597	NME5	Nucleoside diphosphate kinase homolog 5	NDK5_HUMAN	10	129.5	2.295	S	N
X / N	P51805	P51805	1.13951	1.13951	0.000561376	0.000889822	26	P51805	PLXNA3	Plexin-A3	PLXA3_HUMAN	21	120.306	2.20306	X	N
X / N	P09486	P09486	-1.48584	1.48584	0.000566117	0.00089677	26	P09486	SPARC	SPARC	SPRC_HUMAN	13	-64.296	0.35704	X	N
S / N	Q7Z7K6	Q7Z7K6	1.74421	1.74421	0.000569719	0.000900767	30	Q7Z7K6	CENPV	Centromere protein V	CENPV_HUMAN	8	235.011	3.35011	S	N
S / N	Q53HC5	Q53HC5	-1.1978	1.1978	0.000574875	0.000908059	27	Q53HC5	KLHL26	Kelch-like protein 26	KLH26_HUMAN	6	-56.4062	0.435938	S	N
S / N	P05546	P05546	-1.52482	1.52482	0.000575223	0.000908323	30	P05546	SERPIND1	Heparin cofactor 2	HEP2_HUMAN	20	-65.2476	0.347524	S	N
X / N	Q9UQB3	Q9UQB3	1.8586	1.8586	0.00057783	0.000911579	26	Q9UQB3	CTNND2	Catenin delta-2	CTND2_HUMAN	45	262.656	3.62656	X	N
X / N	O75153	O75153	-1.50076	1.50076	0.000582258	0.000917697	26	O75153	CLUH	Clustered mitochondria protein homolog	CLU_HUMAN	31	-64.6633	0.353367	X	N
S / N	O14645	O14645	2.35843	2.35843	0.000585675	0.000922213	20	O14645	DNALI1	Axonemal dynein light intermediate polypeptide 1	IDLC_HUMAN	11	412.811	5.12811	S	N
X / N	Q15311	Q15311	1.49729	1.49729	0.000589226	0.000927221	25	Q15311	RALBP1	RalA-binding protein 1	RBP1_HUMAN	8	182.311	2.82311	X	N
X / N	P16104	P16104	-1.62204	1.62204	0.000595788	0.000936666	25	P16104	H2AX	Histone H2AX	H2AX_HUMAN	7	-67.5125	0.324875	X	N
X / N	Q9BYD6	Q9BYD6	-1.06936	1.06936	0.000596477	0.000937454	22	Q9BYD6	MRPL1	39S ribosomal protein L1, mitochondrial	RM01_HUMAN	8	-52.3471	0.476529	X	N
S / N	A0A0C4DH25	A0A0C4DH25	-1.70774	1.70774	0.000597482	0.000938741	28	A0A0C4DH25	IGKV3D-20	Immunoglobulin kappa variable 3D-20	KVD20_HUMAN	1	-69.386	0.30614	S	N
X / N	Q6DD87	Q6DD87	-1.42226	1.42226	0.000598427	0.000939635	19	Q6DD87	ZNF787	Zinc finger protein 787	ZN787_HUMAN	7	-62.6872	0.373128	X	N
X / N	Q86SR1	Q86SR1	-1.72826	1.72826	0.000598617	0.00093964	21	Q86SR1	GALNT10	Polypeptide N-acetylgalactosaminyltransferase 10	GLT10_HUMAN	4	-69.8185	0.301815	X	N
X / N	P09914	P09914	1.46341	1.46341	0.000602071	0.000944765	26	P09914	IFIT1	Interferon-induced protein with tetratricopeptide repeats 1	IFIT1_HUMAN	22	175.758	2.75758	X	N
S / N	Q9H840	Q9H840	1.00959	1.00959	0.000603267	0.000946346	27	Q9H840	GEMIN7	Gem-associated protein 7	GEMI7_HUMAN	1	101.333	2.01333	S	N
X / N	Q8TD55	Q8TD55	1.49415	1.49415	0.000605172	0.000948444	26	Q8TD55	PLEKHO2	Pleckstrin homology domain-containing family O member 2	PKHO2_HUMAN	10	181.698	2.81698	X	N
S / N	P42892	P42892	1.92375	1.92375	0.000611026	0.000955527	14	P42892	ECE1	Endothelin-converting enzyme 1	ECE1_HUMAN	9	279.409	3.79409	S	N
S / N	P35858	P35858	-1.93192	1.93192	0.00061242	0.000956533	30	P35858	IGFALS	Insulin-like growth factor-binding protein complex acid labile subunit	ALS_HUMAN	16	-73.7919	0.262081	S	N
X / N	Q9UGM5	Q9UGM5	-3.09918	3.09918	0.000612166	0.000956533	21	Q9UGM5	FETUB	Fetuin-B	FETUB_HUMAN	3	-88.3305	0.116695	X	N
S / N	Q969T3	Q969T3	-1.57673	1.57673	0.000615556	0.00096111	26	Q969T3	SNX21	Sorting nexin-21	SNX21_HUMAN	5	-66.4758	0.335242	S	N
X / N	O14879	O14879	1.34016	1.34016	0.000616222	0.000961552	26	O14879	IFIT3	Interferon-induced protein with tetratricopeptide repeats 3	IFIT3_HUMAN	18	153.18	2.5318	X	N
X / N	Q9GZM7	Q9GZM7	1.64273	1.64273	0.000619561	0.000965769	21	Q9GZM7	TINAGL1	Tubulointerstitial nephritis antigen-like	TINAL_HUMAN	11	212.256	3.12256	X	N
X / N	O75711	O75711	1.92529	1.92529	0.000621136	0.000967396	18	O75711	SCRG1	Scrapie-responsive protein 1	SCRG1_HUMAN	2	279.813	3.79813	X	N
X / N	P27707	P27707	-1.86429	1.86429	0.000622698	0.000969244	26	P27707	DCK	Deoxycytidine kinase	DCK_HUMAN	11	-72.5341	0.274659	X	N
X / N	O95831	O95831	-1.5008	1.5008	0.000623122	0.000969602	26	O95831	AIFM1	Apoptosis-inducing factor 1, mitochondrial	AIFM1_HUMAN	29	-64.6641	0.353359	X	N
X / N	Q8NDM7	Q8NDM7	1.48686	1.48686	0.000623917	0.000970236	26	Q8NDM7	CFAP43	Cilia- and flagella-associated protein 43	CFA43_HUMAN	2	180.279	2.80279	X	N
X / N	P17029	P17029	-1.03187	1.03187	0.000624164	0.000970319	16	P17029	ZKSCAN1	Zinc finger protein with KRAB and SCAN domains 1	ZKSC1_HUMAN	2	-51.0924	0.489076	X	N
X / N	A0AVF1	A0AVF1	-1.10958	1.10958	0.000626314	0.000973059	23	A0AVF1	TTC26	Intraflagellar transport protein 56	IFT56_HUMAN	21	-53.6571	0.463429	X	N
X / N	Q96BX8	Q96BX8	1.76279	1.76279	0.000631405	0.00098036	19	Q96BX8	MOB3A	MOB kinase activator 3A	MOB3A_HUMAN	2	239.354	3.39354	X	N
X / N	Q96EL2	Q96EL2	-1.52083	1.52083	0.000632119	0.000981165	21	Q96EL2	MRPS24	28S ribosomal protein S24, mitochondrial	RT24_HUMAN	6	-65.1516	0.348484	X	N
S / N	P06280	P06280	1.65019	1.65019	0.000633342	0.000982553	28	P06280	GLA	Alpha-galactosidase A	AGAL_HUMAN	14	213.875	3.13875	S	N
S / N	A0A0B4J1U7	A0A0B4J1U7	-1.92112	1.92112	0.000634547	0.000983687	30	A0A0B4J1U7	IGHV6-1	Immunoglobulin heavy variable 6-1	HV601_HUMAN	3	-73.5951	0.264049	S	N
X / N	Q8IZR5	Q8IZR5	-1.00264	1.00264	0.000634725	0.000983687	26	Q8IZR5	CMTM4	CKLF-like MARVEL transmembrane domain-containing protein 4	CKLF4_HUMAN	3	-50.0914	0.499086	X	N
S / N	O75208	O75208	-1.50732	1.50732	0.000634944	0.000983721	30	O75208	COQ9	Ubiquinone biosynthesis protein COQ9, mitochondrial	COQ9_HUMAN	9	-64.8235	0.351765	S	N
X / N	Q9HAT2	Q9HAT2	-2.18371	2.18371	0.000639346	0.00098985	26	Q9HAT2	SIAE	Sialate O-acetylesterase	SIAE_HUMAN	17	-77.9891	0.220109	X	N
S / N	Q13938	Q13938	1.40328	1.40328	0.000640908	0.000991429	30	Q13938	CAPS	Calcyphosin	CAYP1_HUMAN	14	164.503	2.64503	S	N
X / N	P06312	P06312	-1.93825	1.93825	0.000643087	0.000994186	26	P06312	IGKV4-1	Immunoglobulin kappa variable 4-1	KV401_HUMAN	5	-73.9067	0.260933	X	N
S / N	Q9Y5A9	Q9Y5A9	1.03531	1.03531	0.00064547	0.000996334	21	Q9Y5A9	YTHDF2	YTH domain-containing family protein 2	YTHD2_HUMAN	5	104.955	2.04955	S	N
X / N	Q9BZX2	Q9BZX2	-1.40453	1.40453	0.000645737	0.000996438	21	Q9BZX2	UCK2	Uridine-cytidine kinase 2	UCK2_HUMAN	2	-62.226	0.37774	X	N
S / N	Q96S99	Q96S99	-1.62312	1.62312	0.000646138	0.00099675	27	Q96S99	PLEKHF1	Pleckstrin homology domain-containing family F member 1	PKHF1_HUMAN	3	-67.5368	0.324632	S	N
S / N	P17658	P17658	1.84749	1.84749	0.00065105	0.00100217	9	P17658	KCNA6	Potassium voltage-gated channel subfamily A member 6	KCNA6_HUMAN	2	259.873	3.59873	S	N
X / N	O14734	O14734	-1.55144	1.55144	0.000656077	0.00100898	26	O14734	ACOT8	Acyl-coenzyme A thioesterase 8	ACOT8_HUMAN	10	-65.883	0.34117	X	N
S / N	Q9NX05	Q9NX05	1.21863	1.21863	0.00065759	0.00101037	30	Q9NX05	FAM120C	Constitutive coactivator of PPAR-gamma-like protein 2	F120C_HUMAN	34	132.725	2.32725	S	N
S / N	P02753	P02753	-2.72107	2.72107	0.000661877	0.00101572	30	P02753	RBP4	Retinol-binding protein 4	RET4_HUMAN	11	-84.8338	0.151662	S	N
X / N	O00754	O00754	-2.24371	2.24371	0.000664776	0.00101938	24	O00754	MAN2B1	Lysosomal alpha-mannosidase	MA2B1_HUMAN	23	-78.8857	0.211143	X	N
S / N	Q86WJ1	Q86WJ1	1.70513	1.70513	0.000665075	0.00101938	9	Q86WJ1	CHD1L	Chromodomain-helicase-DNA-binding protein 1-like	CHD1L_HUMAN	5	226.059	3.26059	S	N
X / N	Q9C0B1	Q9C0B1	-1.70119	1.70119	0.000665961	0.00102042	26	Q9C0B1	FTO	Alpha-ketoglutarate-dependent dioxygenase FTO	FTO_HUMAN	27	-69.2468	0.307532	X	N
X / N	P51452	P51452	-1.02707	1.02707	0.000670544	0.00102713	26	P51452	DUSP3	Dual specificity protein phosphatase 3	DUS3_HUMAN	8	-50.9294	0.490706	X	N
X / N	Q8N6T3	Q8N6T3	-1.33553	1.33553	0.000670752	0.00102713	25	Q8N6T3	ARFGAP1	ADP-ribosylation factor GTPase-activating protein 1	ARFG1_HUMAN	11	-60.3754	0.396246	X	N
X / N	P00966	P00966	-2.22861	2.22861	0.000671529	0.00102801	26	P00966	ASS1	Argininosuccinate synthase	ASSY_HUMAN	28	-78.6636	0.213364	X	N
S / N	A0A0B4J1Y8	A0A0B4J1Y8	-1.54158	1.54158	0.000674618	0.00103242	28	A0A0B4J1Y8	IGLV9-49	Immunoglobulin lambda variable 9-49	LV949_HUMAN	2	-65.649	0.34351	S	N
S / N	Q8N961	Q8N961	2.52154	2.52154	0.000679121	0.00103805	14	Q8N961	ABTB2	Ankyrin repeat and BTB/POZ domain-containing protein 2	ABTB2_HUMAN	8	474.194	5.74194	S	N
X / N	Q8IUI8	Q8IUI8	-1.49956	1.49956	0.000682668	0.00104315	26	Q8IUI8	CRLF3	Cytokine receptor-like factor 3	CRLF3_HUMAN	5	-64.6338	0.353662	X	N
S / N	P09486	P09486	-1.26823	1.26823	0.000682991	0.00104332	30	P09486	SPARC	SPARC	SPRC_HUMAN	13	-58.483	0.41517	S	N
X / N	Q9P2K3	Q9P2K3	-1.13671	1.13671	0.000688172	0.00104932	20	Q9P2K3	RCOR3	REST corepressor 3	RCOR3_HUMAN	8	-54.5203	0.454797	X	N
X / N	Q16363	Q16363	-1.50557	1.50557	0.000689903	0.00105132	25	Q16363	LAMA4	Laminin subunit alpha-4	LAMA4_HUMAN	38	-64.7809	0.352191	X	N
X / N	Q02985	Q02985	-2.72166	2.72166	0.000692806	0.0010551	26	Q02985	CFHR3	Complement factor H-related protein 3	FHR3_HUMAN	5	-84.8401	0.151599	X	N
X / N	P23469	P23469	1.20741	1.20741	0.000694132	0.0010568	17	P23469	PTPRE	Receptor-type tyrosine-protein phosphatase epsilon	PTPRE_HUMAN	9	130.923	2.30923	X	N
S / N	O14618	O14618	-1.89495	1.89495	0.000695308	0.00105795	30	O14618	CCS	Copper chaperone for superoxide dismutase	CCS_HUMAN	8	-73.1116	0.268884	S	N
X / N	O60443	O60443	-1.18188	1.18188	0.000697763	0.00106008	26	O60443	GSDME	Gasdermin-E	GSDME_HUMAN	20	-55.9222	0.440778	X	N
S / N	Q96S55	Q96S55	1.29119	1.29119	0.000697725	0.00106008	29	Q96S55	WRNIP1	ATPase WRNIP1	WRIP1_HUMAN	14	144.729	2.44729	S	N
X / N	O95352	O95352	1.28282	1.28282	0.00070021	0.00106315	26	O95352	ATG7	Ubiquitin-like modifier-activating enzyme ATG7	ATG7_HUMAN	25	143.314	2.43314	X	N
X / N	Q13625	Q13625	1.29681	1.29681	0.000704575	0.00106835	22	Q13625	TP53BP2	Apoptosis-stimulating of p53 protein 2	ASPP2_HUMAN	13	145.685	2.45685	X	N
S / N	Q9Y2P4	Q9Y2P4	-1.13029	1.13029	0.000709732	0.00107565	30	Q9Y2P4	SLC27A6	Long-chain fatty acid transport protein 6	S27A6_HUMAN	30	-54.3177	0.456823	S	N
X / N	P01861	P01861	-2.09469	2.09469	0.000713841	0.0010809	26	P01861	IGHG4	Immunoglobulin heavy constant gamma 4	IGHG4_HUMAN	9	-76.5881	0.234119	X	N
X / N	P47813	P47813	-1.22802	1.22802	0.000723132	0.00109364	26	P47813	EIF1AX	Eukaryotic translation initiation factor 1A, X-chromosomal	IF1AX_HUMAN	2	-57.3096	0.426904	X	N
X / N	P24593	P24593	-3.02368	3.02368	0.000732313	0.00110686	26	P24593	IGFBP5	Insulin-like growth factor-binding protein 5	IBP5_HUMAN	14	-87.7035	0.122965	X	N
S / N	Q9UI15	Q9UI15	1.15258	1.15258	0.000734107	0.00110924	28	Q9UI15	TAGLN3	Transgelin-3	TAGL3_HUMAN	12	122.312	2.22312	S	N
S / N	O94910	O94910	-2.01365	2.01365	0.000739736	0.00111673	7	O94910	ADGRL1	Adhesion G protein-coupled receptor L1	AGRL1_HUMAN	2	-75.2354	0.247646	S	N
X / N	O43603	O43603	3.30783	3.30783	0.000740289	0.00111723	23	O43603	GALR2	Galanin receptor type 2	GALR2_HUMAN	1	890.273	9.90273	X	N
X / N	Q9BTU6	Q9BTU6	-1.68052	1.68052	0.000746866	0.00112614	12	Q9BTU6	PI4K2A	Phosphatidylinositol 4-kinase type 2-alpha	P4K2A_HUMAN	9	-68.803	0.31197	X	N
S / N	Q5SYB0	Q5SYB0	-2.66562	2.66562	0.000747149	0.00112623	27	Q5SYB0	FRMPD1	FERM and PDZ domain-containing protein 1	FRPD1_HUMAN	1	-84.2396	0.157604	S	N
X / N	P05543	P05543	-3.07538	3.07538	0.00075297	0.00113398	24	P05543	SERPINA7	Thyroxine-binding globulin	THBG_HUMAN	10	-88.1364	0.118636	X	N
X / N	Q9Y223	Q9Y223	-2.32864	2.32864	0.000754918	0.00113623	24	Q9Y223	GNE	Bifunctional UDP-N-acetylglucosamine 2-epimerase/N-acetylmannosamine kinase	GLCNE_HUMAN	14	-80.0928	0.199072	X	N
S / N	Q8IY31	Q8IY31	1.08719	1.08719	0.000756789	0.00113871	27	Q8IY31	IFT20	Intraflagellar transport protein 20 homolog	IFT20_HUMAN	2	112.46	2.1246	S	N
X / N	Q05048	Q05048	-1.46324	1.46324	0.000759652	0.00114233	26	Q05048	CSTF1	Cleavage stimulation factor subunit 1	CSTF1_HUMAN	14	-63.7322	0.362678	X	N
X / N	Q9Y5P4	Q9Y5P4	-1.02276	1.02276	0.000762346	0.001145	25	Q9Y5P4	CERT1	Ceramide transfer protein	CERT_HUMAN	11	-50.7827	0.492173	X	N
S / N	O43826	O43826	-2.69988	2.69988	0.000762809	0.00114536	26	O43826	SLC37A4	Glucose-6-phosphate exchanger SLC37A4	G6PT1_HUMAN	3	-84.6094	0.153906	S	N
X / N	Q53FP2	Q53FP2	-1.66516	1.66516	0.00077104	0.00115702	23	Q53FP2	TMEM35A	Novel acetylcholine receptor chaperone	NACHO_HUMAN	2	-68.469	0.31531	X	N
S / N	A6NKD9	A6NKD9	1.02405	1.02405	0.000779569	0.00116877	30	A6NKD9	CCDC85C	Coiled-coil domain-containing protein 85C	CC85C_HUMAN	8	103.363	2.03363	S	N
X / N	Q5T013	Q5T013	1.69155	1.69155	0.000782962	0.0011728	24	Q5T013	HYI	Putative hydroxypyruvate isomerase	HYI_HUMAN	9	223.003	3.23003	X	N
X / N	P53779	P53779	1.16517	1.16517	0.000783725	0.0011736	26	P53779	MAPK10	Mitogen-activated protein kinase 10	MK10_HUMAN	13	124.26	2.2426	X	N
S / N	A0A0C4DH29	A0A0C4DH29	-1.54826	1.54826	0.000784606	0.00117457	23	A0A0C4DH29	IGHV1-3	Immunoglobulin heavy variable 1-3	HV103_HUMAN	1	-65.8078	0.341922	S	N
X / N	P17010	P17010	-3.1336	3.1336	0.000786187	0.00117623	12	P17010	ZFX	Zinc finger X-chromosomal protein	ZFX_HUMAN	2	-88.6056	0.113944	X	N
X / N	Q96T60	Q96T60	-1.38181	1.38181	0.000790128	0.00118177	26	Q96T60	PNKP	Bifunctional polynucleotide phosphatase/kinase	PNKP_HUMAN	19	-61.6263	0.383737	X	N
X / N	Q14168	Q14168	-1.41252	1.41252	0.000800401	0.00119536	25	Q14168	MPP2	MAGUK p55 subfamily member 2	MPP2_HUMAN	18	-62.4346	0.375654	X	N
S / N	P0CAP1	P0CAP1	-1.62219	1.62219	0.000803475	0.00119923	26	P0CAP1	MYZAP	Myocardial zonula adherens protein	MYZAP_HUMAN	20	-67.5157	0.324843	S	N
X / N	Q96EX3	Q96EX3	-1.10053	1.10053	0.000810345	0.00120733	23	Q96EX3	DYNC2I2	Cytoplasmic dynein 2 intermediate chain 2	DC2I2_HUMAN	11	-53.3655	0.466345	X	N
X / N	Q99719	Q99719	1.7817	1.7817	0.000810349	0.00120733	26	Q99719	SEPTIN5	Septin-5	SEPT5_HUMAN	12	243.83	3.4383	X	N
S / N	Q9BS92	Q9BS92	1.42256	1.42256	0.000811766	0.0012085	30	Q9BS92	NIPSNAP3B	Protein NipSnap homolog 3B	NPS3B_HUMAN	12	168.061	2.68061	S	N
S / N	Q96J84	Q96J84	-1.05069	1.05069	0.000812236	0.00120871	15	Q96J84	KIRREL1	Kin of IRRE-like protein 1	KIRR1_HUMAN	3	-51.7263	0.482737	S	N
X / N	P41586	P41586	2.28032	2.28032	0.000816887	0.00121527	26	P41586	ADCYAP1R1	Pituitary adenylate cyclase-activating polypeptide type I receptor	PACR_HUMAN	6	385.785	4.85785	X	N
X / N	P02671	P02671	-1.72679	1.72679	0.000822496	0.00122325	26	P02671	FGA	Fibrinogen alpha chain	FIBA_HUMAN	47	-69.7876	0.302124	X	N
X / N	A0A075B6K5	A0A075B6K5	-1.87886	1.87886	0.000827486	0.0012296	26	A0A075B6K5	IGLV3-9	Immunoglobulin lambda variable 3-9	LV39_HUMAN	3	-72.8102	0.271898	X	N
X / N	P05362	P05362	2.57015	2.57015	0.000828831	0.00123084	22	P05362	ICAM1	Intercellular adhesion molecule 1	ICAM1_HUMAN	13	493.869	5.93869	X	N
S / N	P01742	P01742	-1.95884	1.95884	0.000831698	0.00123364	30	P01742	IGHV1-69	Immunoglobulin heavy variable 1-69	HV169_HUMAN	3	-74.2765	0.257235	S	N
S / N	P46821	P46821	-1.0736	1.0736	0.000831625	0.00123364	30	P46821	MAP1B	Microtubule-associated protein 1B	MAP1B_HUMAN	119	-52.4869	0.475131	S	N
X / N	Q8IXM3	Q8IXM3	-1.16541	1.16541	0.000836834	0.00123979	26	Q8IXM3	MRPL41	39S ribosomal protein L41, mitochondrial	RM41_HUMAN	4	-55.4161	0.445839	X	N
X / N	P11441	P11441	-1.20736	1.20736	0.000846903	0.00125249	26	P11441	UBL4A	Ubiquitin-like protein 4A	UBL4A_HUMAN	8	-56.6939	0.433061	X	N
X / N	P52848	P52848	-3.36585	3.36585	0.000849544	0.00125565	24	P52848	NDST1	Bifunctional heparan sulfate N-deacetylase/N-sulfotransferase 1	NDST1_HUMAN	2	-90.2999	0.0970012	X	N
X / N	P02743	P02743	-3.00441	3.00441	0.000856217	0.00126402	26	P02743	APCS	Serum amyloid P-component	SAMP_HUMAN	9	-87.5382	0.124618	X	N
S / N	Q8NDX6	Q8NDX6	1.35596	1.35596	0.000858014	0.0012656	21	Q8NDX6	ZNF740	Zinc finger protein 740	ZN740_HUMAN	1	155.968	2.55968	S	N
S / N	P02750	P02750	-2.25353	2.25353	0.000862446	0.00127135	30	P02750	LRG1	Leucine-rich alpha-2-glycoprotein	A2GL_HUMAN	11	-79.0289	0.209711	S	N
S / N	Q99941	Q99941	-1.85031	1.85031	0.000870211	0.00128166	26	Q99941	ATF6B	Cyclic AMP-dependent transcription factor ATF-6 beta	ATF6B_HUMAN	2	-72.2667	0.277333	S	N
X / N	Q9NQ66	Q9NQ66	1.92623	1.92623	0.000878316	0.00129132	24	Q9NQ66	PLCB1	1-phosphatidylinositol 4,5-bisphosphate phosphodiesterase beta-1	PLCB1_HUMAN	22	280.06	3.8006	X	N
S / N	Q9BRP8	Q9BRP8	1.16777	1.16777	0.000880532	0.00129382	28	Q9BRP8	PYM1	Partner of Y14 and mago	PYM1_HUMAN	12	124.664	2.24664	S	N
X / N	P01023	P01023	-2.32732	2.32732	0.000881831	0.00129535	26	P01023	A2M	Alpha-2-macroglobulin	A2MG_HUMAN	76	-80.0747	0.199253	X	N
X / N	Q9NQZ5	Q9NQZ5	1.99939	1.99939	0.000885747	0.00130025	26	Q9NQZ5	STARD7	StAR-related lipid transfer protein 7, mitochondrial	STAR7_HUMAN	10	299.832	3.99832	X	N
S / N	Q6P996	Q6P996	-1.57359	1.57359	0.000888196	0.00130279	30	Q6P996	PDXDC1	Pyridoxal-dependent decarboxylase domain-containing protein 1	PDXD1_HUMAN	19	-66.4029	0.335971	S	N
S / N	Q8IVN8	Q8IVN8	-1.85929	1.85929	0.000889364	0.00130412	19	Q8IVN8	SBSPON	Somatomedin-B and thrombospondin type-1 domain-containing protein	SBSPO_HUMAN	7	-72.4388	0.275612	S	N
S / N	P04440	P04440	1.42733	1.42733	0.000898806	0.00131604	25	P04440	HLA-DPB1	HLA class II histocompatibility antigen, DP beta 1 chain	DPB1_HUMAN	3	168.948	2.68948	S	N
X / N	Q9BYT8	Q9BYT8	1.29794	1.29794	0.000901693	0.00131911	26	Q9BYT8	NLN	Neurolysin, mitochondrial	NEUL_HUMAN	26	145.877	2.45877	X	N
X / N	P55058	P55058	-2.36415	2.36415	0.000903111	0.0013208	26	P55058	PLTP	Phospholipid transfer protein	PLTP_HUMAN	19	-80.5768	0.194232	X	N
X / N	O14602	O14602	-1.48905	1.48905	0.000911325	0.00133165	26	O14602	EIF1AY	Eukaryotic translation initiation factor 1A, Y-chromosomal	IF1AY_HUMAN	7	-64.3752	0.356248	X	N
S / N	Q8NFZ8	Q8NFZ8	-1.16058	1.16058	0.00091524	0.00133658	30	Q8NFZ8	CADM4	Cell adhesion molecule 4	CADM4_HUMAN	13	-55.2666	0.447334	S	N
S / N	Q9C0B1	Q9C0B1	-1.49796	1.49796	0.000915336	0.00133658	30	Q9C0B1	FTO	Alpha-ketoglutarate-dependent dioxygenase FTO	FTO_HUMAN	27	-64.5945	0.354055	S	N
S / N	Q9UKP4	Q9UKP4	-1.31994	1.31994	0.00091622	0.00133703	24	Q9UKP4	ADAMTS7	A disintegrin and metalloproteinase with thrombospondin motifs 7	ATS7_HUMAN	3	-59.9447	0.400553	S	N
X / N	P24158	P24158	-2.78265	2.78265	0.000917694	0.00133862	21	P24158	PRTN3	Myeloblastin	PRTN3_HUMAN	6	-85.4675	0.145325	X	N
X / N	Q99962	Q99962	1.00922	1.00922	0.00092216	0.00134396	26	Q99962	SH3GL2	Endophilin-A1	SH3G2_HUMAN	21	101.282	2.01282	X	N
S / N	Q16762	Q16762	1.06397	1.06397	0.000928294	0.00135132	30	Q16762	TST	Thiosulfate sulfurtransferase	THTR_HUMAN	18	109.067	2.09067	S	N
S / N	P10746	P10746	-1.39517	1.39517	0.000929948	0.00135334	29	P10746	UROS	Uroporphyrinogen-III synthase	HEM4_HUMAN	7	-61.9799	0.380201	S	N
S / N	Q96E40	Q96E40	1.96391	1.96391	0.000930877	0.0013543	22	Q96E40	SPACA9	Sperm acrosome-associated protein 9	SACA9_HUMAN	4	290.117	3.90117	S	N
S / N	A0A0C4DH35	A0A0C4DH35	-1.97247	1.97247	0.000931489	0.00135453	29	A0A0C4DH35	IGHV3-35	Probable non-functional immunoglobulin heavy variable 3-35	HV335_HUMAN	2	-74.5183	0.254817	S	N
X / N	Q92633	Q92633	2.09888	2.09888	0.000931578	0.00135453	19	Q92633	LPAR1	Lysophosphatidic acid receptor 1	LPAR1_HUMAN	4	328.376	4.28376	X	N
X / N	P04003	P04003	-1.9202	1.9202	0.000942675	0.00136828	26	P04003	C4BPA	C4b-binding protein alpha chain	C4BPA_HUMAN	23	-73.5782	0.264218	X	N
X / N	P69892	P69892	-3.44881	3.44881	0.000943281	0.00136837	26	P69892	HBG2	Hemoglobin subunit gamma-2	HBG2_HUMAN	1	-90.8419	0.0915807	X	N
S / N	Q9BUK6	Q9BUK6	-1.29196	1.29196	0.000943182	0.00136837	28	Q9BUK6	MSTO1	Protein misato homolog 1	MSTO1_HUMAN	10	-59.1603	0.408397	S	N
X / N	P35542	P35542	-2.64388	2.64388	0.000944257	0.001369	26	P35542	SAA4	Serum amyloid A-4 protein	SAA4_HUMAN	5	-84.0003	0.159997	X	N
X / N	Q9C0D5	Q9C0D5	1.1334	1.1334	0.000946353	0.00137084	26	Q9C0D5	TANC1	Protein TANC1	TANC1_HUMAN	18	119.375	2.19375	X	N
S / N	P01034	P01034	1.05354	1.05354	0.000964778	0.0013923	30	P01034	CST3	Cystatin-C	CYTC_HUMAN	10	107.562	2.07562	S	N
X / N	P17931	P17931	1.02386	1.02386	0.000966796	0.00139481	26	P17931	LGALS3	Galectin-3	LEG3_HUMAN	8	103.335	2.03335	X	N
S / N	P01880	P01880	-1.39444	1.39444	0.000979369	0.00141227	24	P01880	IGHD	Immunoglobulin heavy constant delta	IGHD_HUMAN	8	-61.9607	0.380393	S	N
X / N	P01033	P01033	-2.64175	2.64175	0.00097946	0.00141227	21	P01033	TIMP1	Metalloproteinase inhibitor 1	TIMP1_HUMAN	7	-83.9767	0.160233	X	N
X / N	P05161	P05161	2.80206	2.80206	0.000985316	0.00142031	26	P05161	ISG15	Ubiquitin-like protein ISG15	ISG15_HUMAN	9	597.437	6.97437	X	N
S / N	Q6UWP2	Q6UWP2	-1.40302	1.40302	0.000989394	0.00142455	30	Q6UWP2	DHRS11	Dehydrogenase/reductase SDR family member 11	DHR11_HUMAN	10	-62.1864	0.378136	S	N
X / N	P40189	P40189	1.36418	1.36418	0.000993346	0.00142942	23	P40189	IL6ST	Interleukin-6 receptor subunit beta	IL6RB_HUMAN	5	157.429	2.57429	X	N
X / N	Q6VN20	Q6VN20	-1.76052	1.76052	0.000999147	0.00143694	8	Q6VN20	RANBP10	Ran-binding protein 10	RBP10_HUMAN	1	-70.4859	0.295141	X	N
S / N	P62166	P62166	1.25697	1.25697	0.00100304	0.0014411	23	P62166	NCS1	Neuronal calcium sensor 1	NCS1_HUMAN	5	138.993	2.38993	S	N
X / N	O60683	O60683	-2.03661	2.03661	0.00100319	0.0014411	20	O60683	PEX10	Peroxisome biogenesis factor 10	PEX10_HUMAN	4	-75.6264	0.243736	X	N
X / N	O75521	O75521	-1.19557	1.19557	0.00100949	0.00144889	26	O75521	ECI2	Enoyl-CoA delta isomerase 2	ECI2_HUMAN	18	-56.3387	0.436613	X	N
S / N	P09972	P09972	1.08758	1.08758	0.00101419	0.00145481	30	P09972	ALDOC	Fructose-bisphosphate aldolase C	ALDOC_HUMAN	39	112.518	2.12518	S	N
X / N	A6NHX0	A6NHX0	-1.21373	1.21373	0.00102848	0.0014709	21	A6NHX0	CASTOR2	Cytosolic arginine sensor for mTORC1 subunit 2	CAST2_HUMAN	6	-56.8846	0.431154	X	N
S / N	Q9BW91	Q9BW91	-1.59362	1.59362	0.0010313	0.00147387	30	Q9BW91	NUDT9	ADP-ribose pyrophosphatase, mitochondrial	NUDT9_HUMAN	11	-66.8662	0.331338	S	N
S / N	P01876	P01876	-1.52835	1.52835	0.00103309	0.00147601	30	P01876	IGHA1	Immunoglobulin heavy constant alpha 1	IGHA1_HUMAN	11	-65.3325	0.346675	S	N
X / N	Q99685	Q99685	-1.48537	1.48537	0.00103509	0.00147844	25	Q99685	MGLL	Monoglyceride lipase	MGLL_HUMAN	13	-64.2842	0.357158	X	N
S / N	P29972	P29972	-1.98619	1.98619	0.00103763	0.00147997	30	P29972	AQP1	Aquaporin-1	AQP1_HUMAN	5	-74.7595	0.252405	S	N
X / N	Q9H2C0	Q9H2C0	1.25016	1.25016	0.00103856	0.00148087	25	Q9H2C0	GAN	Gigaxonin	GAN_HUMAN	18	137.868	2.37868	X	N
X / N	Q14019	Q14019	2.9571	2.9571	0.00103947	0.00148175	26	Q14019	COTL1	Coactosin-like protein	COTL1_HUMAN	16	676.56	7.7656	X	N
X / N	Q53TN4	Q53TN4	1.13826	1.13826	0.00104096	0.00148218	25	Q53TN4	CYBRD1	Plasma membrane ascorbate-dependent reductase CYBRD1	CYBR1_HUMAN	5	120.116	2.20116	X	N
S / N	Q9BVM2	Q9BVM2	1.24384	1.24384	0.00104836	0.00149145	30	Q9BVM2	DPCD	Protein DPCD	DPCD_HUMAN	14	136.828	2.36828	S	N
S / N	Q7Z7G0	Q7Z7G0	-2.03344	2.03344	0.00104889	0.00149178	30	Q7Z7G0	ABI3BP	Target of Nesh-SH3	TARSH_HUMAN	21	-75.5728	0.244272	S	N
S / N	O14791	O14791	-2.36626	2.36626	0.00105115	0.00149415	30	O14791	APOL1	Apolipoprotein L1	APOL1_HUMAN	9	-80.6052	0.193948	S	N
X / N	Q9BYN0	Q9BYN0	1.1744	1.1744	0.00109153	0.00154367	26	Q9BYN0	SRXN1	Sulfiredoxin-1	SRXN1_HUMAN	7	125.699	2.25699	X	N
X / N	Q86SJ2	Q86SJ2	-1.14536	1.14536	0.0010954	0.00154783	18	Q86SJ2	AMIGO2	Amphoterin-induced protein 2	AMGO2_HUMAN	5	-54.7925	0.452075	X	N
S / N	A1L0T0	A1L0T0	-1.59674	1.59674	0.00109841	0.00155077	30	A1L0T0	ILVBL	2-hydroxyacyl-CoA lyase 2	HACL2_HUMAN	27	-66.9376	0.330624	S	N
S / N	Q15262	Q15262	-2.23433	2.23433	0.00110374	0.00155699	27	Q15262	PTPRK	Receptor-type tyrosine-protein phosphatase kappa	PTPRK_HUMAN	13	-78.7481	0.212519	S	N
X / N	Q9NQT4	Q9NQT4	-1.46994	1.46994	0.00110731	0.00156157	20	Q9NQT4	EXOSC5	Exosome complex component RRP46	EXOS5_HUMAN	6	-63.9003	0.360997	X	N
X / N	Q9Y6R7	Q9Y6R7	2.65489	2.65489	0.00111079	0.00156604	24	Q9Y6R7	FCGBP	IgGFc-binding protein	FCGBP_HUMAN	26	529.797	6.29797	X	N
X / N	P57103	P57103	2.51034	2.51034	0.00111395	0.00156961	19	P57103	SLC8A3	Sodium/calcium exchanger 3	NAC3_HUMAN	11	469.754	5.69754	X	N
S / N	Q13740	Q13740	-1.73869	1.73869	0.00112137	0.00157786	30	Q13740	ALCAM	CD166 antigen	CD166_HUMAN	26	-70.0359	0.299641	S	N
X / N	Q92934	Q92934	-1.04449	1.04449	0.00112266	0.00157878	22	Q92934	BAD	Bcl2-associated agonist of cell death	BAD_HUMAN	4	-51.5185	0.484815	X	N
X / N	P53355	P53355	-3.07711	3.07711	0.00113454	0.00159325	24	P53355	DAPK1	Death-associated protein kinase 1	DAPK1_HUMAN	4	-88.1506	0.118494	X	N
X / N	Q7Z4G4	Q7Z4G4	-1.17944	1.17944	0.00113668	0.00159448	26	Q7Z4G4	TRMT11	tRNA (guanine(10)-N2)-methyltransferase homolog	TRM11_HUMAN	5	-55.8476	0.441524	X	N
S / N	Q92834	Q92834	1.07442	1.07442	0.00113665	0.00159448	23	Q92834	RPGR	X-linked retinitis pigmentosa GTPase regulator	RPGR_HUMAN	14	110.588	2.10588	S	N
X / N	Q9Y3E1	Q9Y3E1	-1.3747	1.3747	0.00114112	0.00159891	26	Q9Y3E1	HDGFL3	Hepatoma-derived growth factor-related protein 3	HDGR3_HUMAN	8	-61.4367	0.385633	X	N
X / N	Q14012	Q14012	1.46703	1.46703	0.0011447	0.00160348	26	Q14012	CAMK1	Calcium/calmodulin-dependent protein kinase type 1	KCC1A_HUMAN	11	176.453	2.76453	X	N
X / N	P08069	P08069	-1.38463	1.38463	0.00114507	0.00160354	26	P08069	IGF1R	Insulin-like growth factor 1 receptor	IGF1R_HUMAN	18	-61.7011	0.382989	X	N
X / N	P20851	P20851	-2.0115	2.0115	0.00114757	0.00160603	26	P20851	C4BPB	C4b-binding protein beta chain	C4BPB_HUMAN	5	-75.1985	0.248015	X	N
X / N	O94766	O94766	-1.15003	1.15003	0.00115343	0.0016121	26	O94766	B3GAT3	Galactosylgalactosylxylosylprotein 3-beta-glucuronosyltransferase 3	B3GA3_HUMAN	10	-54.9384	0.450616	X	N
S / N	P24821	P24821	-1.11193	1.11193	0.00116021	0.00161813	30	P24821	TNC	Tenascin	TENA_HUMAN	106	-53.7326	0.462674	S	N
S / N	P36980	P36980	-1.44922	1.44922	0.00116065	0.00161813	20	P36980	CFHR2	Complement factor H-related protein 2	FHR2_HUMAN	3	-63.378	0.36622	S	N
S / N	P01700	P01700	-1.62128	1.62128	0.00116962	0.00162928	30	P01700	IGLV1-47	Immunoglobulin lambda variable 1-47	LV147_HUMAN	2	-67.4953	0.325047	S	N
X / N	Q8IZD4	Q8IZD4	-1.17473	1.17473	0.00117666	0.00163818	17	Q8IZD4	DCP1B	mRNA-decapping enzyme 1B	DCP1B_HUMAN	2	-55.7035	0.442965	X	N
S / N	Q8ND90	Q8ND90	1.87606	1.87606	0.00118503	0.00164846	28	Q8ND90	PNMA1	Paraneoplastic antigen Ma1	PNMA1_HUMAN	14	267.071	3.67071	S	N
S / N	Q9HB40	Q9HB40	1.02246	1.02246	0.00118575	0.001649	30	Q9HB40	SCPEP1	Retinoid-inducible serine carboxypeptidase	RISC_HUMAN	12	103.139	2.03139	S	N
X / N	P62070	P62070	-1.30978	1.30978	0.0011923	0.00165718	26	P62070	RRAS2	Ras-related protein R-Ras2	RRAS2_HUMAN	10	-59.6617	0.403383	X	N
X / N	Q8WYB5	Q8WYB5	1.10734	1.10734	0.0011933	0.00165812	26	Q8WYB5	KAT6B	Histone acetyltransferase KAT6B	KAT6B_HUMAN	5	115.448	2.15448	X	N
S / N	A0A075B6K5	A0A075B6K5	-1.90117	1.90117	0.00119904	0.00166517	30	A0A075B6K5	IGLV3-9	Immunoglobulin lambda variable 3-9	LV39_HUMAN	3	-73.2275	0.267725	S	N
X / N	P30533	P30533	-1.5553	1.5553	0.00120185	0.00166861	26	P30533	LRPAP1	Alpha-2-macroglobulin receptor-associated protein	AMRP_HUMAN	20	-65.9743	0.340257	X	N
X / N	P19827	P19827	-1.71126	1.71126	0.00120765	0.0016762	26	P19827	ITIH1	Inter-alpha-trypsin inhibitor heavy chain H1	ITIH1_HUMAN	32	-69.4607	0.305393	X	N
S / N	P32418	P32418	-3.17247	3.17247	0.00120942	0.00167773	30	P32418	SLC8A1	Sodium/calcium exchanger 1	NAC1_HUMAN	9	-88.9084	0.110916	S	N
X / N	Q9NW82	Q9NW82	-1.4662	1.4662	0.00121224	0.00168118	18	Q9NW82	WDR70	WD repeat-containing protein 70	WDR70_HUMAN	4	-63.8067	0.361933	X	N
S / N	Q9NZ56	Q9NZ56	1.08686	1.08686	0.00121889	0.0016876	22	Q9NZ56	FMN2	Formin-2	FMN2_HUMAN	18	112.411	2.12411	S	N
X / N	Q96RN5	Q96RN5	-1.26728	1.26728	0.00121963	0.00168815	18	Q96RN5	MED15	Mediator of RNA polymerase II transcription subunit 15	MED15_HUMAN	5	-58.4557	0.415443	X	N
X / N	Q8N5N7	Q8N5N7	-1.32413	1.32413	0.00122208	0.00169107	23	Q8N5N7	MRPL50	39S ribosomal protein L50, mitochondrial	RM50_HUMAN	5	-60.0611	0.399389	X	N
S / N	P01024	P01024	-2.01351	2.01351	0.00122524	0.0016945	30	P01024	C3	Complement C3	CO3_HUMAN	133	-75.233	0.24767	S	N
S / N	Q9UP38	Q9UP38	-2.2405	2.2405	0.00122668	0.0016959	18	Q9UP38	FZD1	Frizzled-1	FZD1_HUMAN	1	-78.8387	0.211613	S	N
X / N	P18065	P18065	2.30828	2.30828	0.00124485	0.00171548	18	P18065	IGFBP2	Insulin-like growth factor-binding protein 2	IBP2_HUMAN	10	395.294	4.95294	X	N
X / N	P78310	P78310	-1.49008	1.49008	0.00124338	0.00171548	21	P78310	CXADR	Coxsackievirus and adenovirus receptor	CXAR_HUMAN	16	-64.4006	0.355994	X	N
X / N	Q6PJT7	Q6PJT7	-1.43945	1.43945	0.00124478	0.00171548	26	Q6PJT7	ZC3H14	Zinc finger CCCH domain-containing protein 14	ZC3HE_HUMAN	24	-63.1292	0.368708	X	N
X / N	Q9ULU8	Q9ULU8	-1.72765	1.72765	0.00124411	0.00171548	22	Q9ULU8	CADPS	Calcium-dependent secretion activator 1	CAPS1_HUMAN	11	-69.8056	0.301944	X	N
X / N	Q9Y5Z7	Q9Y5Z7	-1.55025	1.55025	0.0012442	0.00171548	23	Q9Y5Z7	HCFC2	Host cell factor 2	HCFC2_HUMAN	3	-65.8549	0.341451	X	N
S / N	P02749	P02749	-1.51515	1.51515	0.0012456	0.00171603	30	P02749	APOH	Beta-2-glycoprotein 1	APOH_HUMAN	17	-65.014	0.34986	S	N
X / N	O15047	O15047	-1.99589	1.99589	0.00124811	0.0017187	25	O15047	SETD1A	Histone-lysine N-methyltransferase SETD1A	SET1A_HUMAN	7	-74.9287	0.250713	X	N
X / N	P53805	P53805	1.527	1.527	0.00124821	0.0017187	18	P53805	RCAN1	Calcipressin-1	RCAN1_HUMAN	1	188.186	2.88186	X	N
S / N	P49006	P49006	2.02337	2.02337	0.00126215	0.00173597	30	P49006	MARCKSL1	MARCKS-related protein	MRP_HUMAN	5	306.532	4.06532	S	N
S / N	P26927	P26927	-1.32165	1.32165	0.00126494	0.00173886	30	P26927	MST1	Hepatocyte growth factor-like protein	HGFL_HUMAN	12	-59.9923	0.400077	S	N
S / N	Q86TV6	Q86TV6	1.12987	1.12987	0.00126822	0.00174193	30	Q86TV6	TTC7B	Tetratricopeptide repeat protein 7B	TTC7B_HUMAN	14	118.838	2.18838	S	N
X / N	Q9Y2Y0	Q9Y2Y0	-1.73198	1.73198	0.00126795	0.00174193	23	Q9Y2Y0	ARL2BP	ADP-ribosylation factor-like protein 2-binding protein	AR2BP_HUMAN	4	-69.8962	0.301038	X	N
X / N	Q24JP5	Q24JP5	2.60737	2.60737	0.00127734	0.0017511	18	Q24JP5	TMEM132A	Transmembrane protein 132A	T132A_HUMAN	12	509.392	6.09392	X	N
S / N	Q96LT7	Q96LT7	1.25611	1.25611	0.00127818	0.00175177	16	Q96LT7	C9orf72	Guanine nucleotide exchange factor C9orf72	CI072_HUMAN	3	138.85	2.3885	S	N
S / N	Q01415	Q01415	-1.3871	1.3871	0.00129102	0.00176695	27	Q01415	GALK2	N-acetylgalactosamine kinase	GALK2_HUMAN	2	-61.7667	0.382333	S	N
S / N	Q15063	Q15063	-3.37373	3.37373	0.00130372	0.00178019	30	Q15063	POSTN	Periostin	POSTN_HUMAN	48	-90.3527	0.0964728	S	N
S / N	Q5VU97	Q5VU97	1.36534	1.36534	0.00131804	0.00179511	20	Q5VU97	CACHD1	VWFA and cache domain-containing protein 1	CAHD1_HUMAN	16	157.638	2.57638	S	N
S / N	P20701	P20701	-1.43085	1.43085	0.00132037	0.0017978	23	P20701	ITGAL	Integrin alpha-L	ITAL_HUMAN	3	-62.9087	0.370913	S	N
X / N	P48723	P48723	-1.94841	1.94841	0.00132579	0.00180339	26	P48723	HSPA13	Heat shock 70 kDa protein 13	HSP13_HUMAN	15	-74.0898	0.259102	X	N
X / N	Q7L311	Q7L311	-2.24154	2.24154	0.00132614	0.00180339	25	Q7L311	ARMCX2	Armadillo repeat-containing X-linked protein 2	ARMX2_HUMAN	12	-78.8539	0.211461	X	N
S / N	O75602	O75602	1.5164	1.5164	0.00132627	0.00180339	26	O75602	SPAG6	Sperm-associated antigen 6	SPAG6_HUMAN	29	186.076	2.86076	S	N
X / N	Q9BVM4	Q9BVM4	3.18944	3.18944	0.00133869	0.00181879	21	Q9BVM4	GGACT	Gamma-glutamylaminecyclotransferase	GGACT_HUMAN	4	812.258	9.12258	X	N
X / N	P20742	P20742	-1.46467	1.46467	0.00134317	0.00182388	17	P20742	PZP	Pregnancy zone protein	PZP_HUMAN	18	-63.7682	0.362318	X	N
X / N	O95394	O95394	1.05271	1.05271	0.00134616	0.00182597	26	O95394	PGM3	Phosphoacetylglucosamine mutase	AGM1_HUMAN	25	107.443	2.07443	X	N
X / N	Q9ULC5	Q9ULC5	-2.26546	2.26546	0.00134603	0.00182597	24	Q9ULC5	ACSL5	Long-chain-fatty-acid--CoA ligase 5	ACSL5_HUMAN	1	-79.2017	0.207983	X	N
S / N	O14735	O14735	-1.42702	1.42702	0.0013513	0.00183096	30	O14735	CDIPT	CDP-diacylglycerol--inositol 3-phosphatidyltransferase	CDIPT_HUMAN	5	-62.8101	0.371899	S	N
X / N	Q9GZR7	Q9GZR7	-1.78715	1.78715	0.00135376	0.0018338	26	Q9GZR7	DDX24	ATP-dependent RNA helicase DDX24	DDX24_HUMAN	38	-71.0257	0.289743	X	N
X / N	Q96D71	Q96D71	1.07805	1.07805	0.00135799	0.00183903	23	Q96D71	REPS1	RalBP1-associated Eps domain-containing protein 1	REPS1_HUMAN	7	111.117	2.11117	X	N
S / N	Q9H492	Q9H492	-1.09861	1.09861	0.00135865	0.00183942	30	Q9H492	MAP1LC3A	Microtubule-associated proteins 1A/1B light chain 3A	MLP3A_HUMAN	1	-53.3034	0.466966	S	N
X / N	Q96JM3	Q96JM3	-1.23682	1.23682	0.00136556	0.00184728	26	Q96JM3	CHAMP1	Chromosome alignment-maintaining phosphoprotein 1	CHAP1_HUMAN	21	-57.5693	0.424307	X	N
S / N	O75970	O75970	1.05993	1.05993	0.00136996	0.00185224	30	O75970	MPDZ	Multiple PDZ domain protein	MPDZ_HUMAN	56	108.483	2.08483	S	N
S / N	Q86T90	Q86T90	2.06182	2.06182	0.00137361	0.00185667	14	Q86T90	KIAA1328	Protein hinderin	K1328_HUMAN	2	317.512	4.17512	S	N
X / N	P10589	P10589	-1.14734	1.14734	0.00137839	0.00186262	25	P10589	NR2F1	COUP transcription factor 1	COT1_HUMAN	8	-54.8542	0.451458	X	N
S / N	P53801	P53801	1.2959	1.2959	0.00138821	0.00187418	21	P53801	PTTG1IP	Pituitary tumor-transforming gene 1 protein-interacting protein	PTTG_HUMAN	1	145.53	2.4553	S	N
X / N	Q8IY95	Q8IY95	-1.07084	1.07084	0.0013877	0.00187418	26	Q8IY95	TMEM192	Transmembrane protein 192	TM192_HUMAN	7	-52.3957	0.476043	X	N
X / N	Q7L099	Q7L099	1.50879	1.50879	0.00139584	0.00188317	26	Q7L099	RUFY3	Protein RUFY3	RUFY3_HUMAN	23	184.572	2.84572	X	N
X / N	P33897	P33897	-1.07259	1.07259	0.00139937	0.00188741	21	P33897	ABCD1	ATP-binding cassette sub-family D member 1	ABCD1_HUMAN	10	-52.4534	0.475466	X	N
S / N	P0C870	P0C870	1.01303	1.01303	0.00141274	0.00190238	30	P0C870	JMJD7	Bifunctional peptidase and (3S)-lysyl hydroxylase JMJD7	JMJD7_HUMAN	13	101.815	2.01815	S	N
X / N	P00846	P00846	1.02672	1.02672	0.00142394	0.00191495	25	P00846	MT-ATP6	ATP synthase subunit a	ATP6_HUMAN	1	103.738	2.03738	X	N
S / N	P00738	P00738	-1.42327	1.42327	0.00142651	0.00191731	30	P00738	HP	Haptoglobin	HPT_HUMAN	33	-62.7134	0.372866	S	N
X / N	P98179	P98179	-1.1794	1.1794	0.00142784	0.00191858	26	P98179	RBM3	RNA-binding protein 3	RBM3_HUMAN	6	-55.8466	0.441534	X	N
X / N	Q969M3	Q969M3	-1.28022	1.28022	0.0014287	0.00191924	20	Q969M3	YIPF5	Protein YIPF5	YIPF5_HUMAN	1	-58.8267	0.411733	X	N
X / N	Q0VF96	Q0VF96	1.78469	1.78469	0.0014318	0.00192192	10	Q0VF96	CGNL1	Cingulin-like protein 1	CGNL1_HUMAN	19	244.544	3.44544	X	N
X / N	P14207	P14207	1.98443	1.98443	0.00143552	0.00192633	25	P14207	FOLR2	Folate receptor beta	FOLR2_HUMAN	11	295.706	3.95706	X	N
S / N	A0A0J9YXX1	A0A0J9YXX1	-1.71967	1.71967	0.00144742	0.00193918	25	A0A0J9YXX1	IGHV5-10-1	Immunoglobulin heavy variable 5-10-1	HV5X1_HUMAN	1	-69.6381	0.303619	S	N
S / N	Q0VF96	Q0VF96	1.80691	1.80691	0.00145189	0.0019426	12	Q0VF96	CGNL1	Cingulin-like protein 1	CGNL1_HUMAN	19	249.893	3.49893	S	N
S / N	P34947	P34947	-1.96855	1.96855	0.00145189	0.0019426	30	P34947	GRK5	G protein-coupled receptor kinase 5	GRK5_HUMAN	3	-74.4491	0.255509	S	N
S / N	P04216	P04216	1.80408	1.80408	0.00145356	0.00194376	29	P04216	THY1	Thy-1 membrane glycoprotein	THY1_HUMAN	4	249.207	3.49207	S	N
S / N	P01861	P01861	-1.9891	1.9891	0.00145532	0.0019456	30	P01861	IGHG4	Immunoglobulin heavy constant gamma 4	IGHG4_HUMAN	9	-74.8105	0.251895	S	N
S / N	P63313	P63313	1.05332	1.05332	0.00145971	0.00194991	24	P63313	TMSB10	Thymosin beta-10	TYB10_HUMAN	1	107.53	2.0753	S	N
X / N	Q8NBK3	Q8NBK3	-1.11394	1.11394	0.00147446	0.001967	22	Q8NBK3	SUMF1	Formylglycine-generating enzyme	SUMF1_HUMAN	4	-53.7971	0.462029	X	N
S / N	O15327	O15327	-2.53648	2.53648	0.00147981	0.0019736	29	O15327	INPP4B	Inositol polyphosphate 4-phosphatase type II	INP4B_HUMAN	43	-82.7638	0.172362	S	N
X / N	Q08174	Q08174	-2.47322	2.47322	0.00148477	0.0019797	23	Q08174	PCDH1	Protocadherin-1	PCDH1_HUMAN	11	-81.9911	0.180089	X	N
S / N	Q9Y6N5	Q9Y6N5	1.56798	1.56798	0.00149037	0.00198664	30	Q9Y6N5	SQOR	Sulfide:quinone oxidoreductase, mitochondrial	SQOR_HUMAN	28	196.489	2.96489	S	N
S / N	P02763	P02763	-2.27085	2.27085	0.00149145	0.00198754	30	P02763	ORM1	Alpha-1-acid glycoprotein 1	A1AG1_HUMAN	7	-79.2793	0.207207	S	N
X / N	Q2MV58	Q2MV58	-1.47352	1.47352	0.00150217	0.00200024	24	Q2MV58	TCTN1	Tectonic-1	TECT1_HUMAN	10	-63.9898	0.360102	X	N
X / N	Q96PZ0	Q96PZ0	-1.05605	1.05605	0.00150403	0.00200218	18	Q96PZ0	PUS7	Pseudouridylate synthase 7 homolog	PUS7_HUMAN	7	-51.9053	0.480947	X	N
X / N	P01706	P01706	-3.39938	3.39938	0.00150823	0.00200724	24	P01706	IGLV2-11	Immunoglobulin lambda variable 2-11	LV211_HUMAN	3	-90.5227	0.0947732	X	N
X / N	Q9H0E3	Q9H0E3	-2.49455	2.49455	0.00150913	0.00200737	21	Q9H0E3	SAP130	Histone deacetylase complex subunit SAP130	SP130_HUMAN	4	-82.2555	0.177445	X	N
S / N	Q9UPU3	Q9UPU3	-2.37461	2.37461	0.00151435	0.00201278	16	Q9UPU3	SORCS3	VPS10 domain-containing receptor SorCS3	SORC3_HUMAN	8	-80.7172	0.192828	S	N
X / N	P32322	P32322	2.9713	2.9713	0.00151854	0.00201721	8	P32322	PYCR1	Pyrroline-5-carboxylate reductase 1, mitochondrial	P5CR1_HUMAN	6	684.244	7.84244	X	N
X / N	P04179	P04179	1.4807	1.4807	0.00152054	0.00201879	26	P04179	SOD2	Superoxide dismutase [Mn], mitochondrial	SODM_HUMAN	14	179.085	2.79085	X	N
S / N	P61129	P61129	1.41126	1.41126	0.001527	0.00202624	24	P61129	ZC3H6	Zinc finger CCCH domain-containing protein 6	ZC3H6_HUMAN	4	165.97	2.6597	S	N
X / N	Q9HD33	Q9HD33	-1.07571	1.07571	0.00153446	0.0020335	26	Q9HD33	MRPL47	39S ribosomal protein L47, mitochondrial	RM47_HUMAN	11	-52.5563	0.474437	X	N
X / N	P55145	P55145	-1.17978	1.17978	0.00153825	0.00203745	26	P55145	MANF	Mesencephalic astrocyte-derived neurotrophic factor	MANF_HUMAN	13	-55.8582	0.441418	X	N
X / N	Q9NZ63	Q9NZ63	-1.7923	1.7923	0.00155133	0.00205128	17	Q9NZ63	C9orf78	Splicing factor C9orf78	TLS1_HUMAN	6	-71.1289	0.288711	X	N
X / N	Q33E94	Q33E94	-1.25353	1.25353	0.00156819	0.00206891	21	Q33E94	RFX4	Transcription factor RFX4	RFX4_HUMAN	7	-58.0578	0.419422	X	N
S / N	P09543	P09543	1.62901	1.62901	0.00156925	0.00206976	30	P09543	CNP	2',3'-cyclic-nucleotide 3'-phosphodiesterase	CN37_HUMAN	39	209.3	3.093	S	N
[truncated: 1,274 more rows]
