# Supplementary material for: Multi-omics analysis delineates molecular signatures of spinal ependymal tumor
Source: Cell Oncol (Dordr). 2025 Oct 29;48(6):1987–2000. doi: 10.1007/s13402-025-01122-0 (PMC12698791; doi:10.1007/s13402-025-01122-0)
Supplement: Supplementary file 5 — Supplementary Material 5 [file 13402_2025_1122_MOESM5_ESM.zip › μû░σó₧ΘÖäΣ╗╢/Targeted gene panel sequencing/MPE3 EX125_175251-TB0928.report_chai.xlsx]

## Sheet: EX125_175251-TB0928.report
##SNP/INDEL
#Gene	Transcript	Chr	Pos	Exon	Mutation_TypeChange	AAchange	AF	DP	ALT_DP	Filter_flag	Hot_flag	Mutaion_flag
IDH1	NM_005896.4	chr2	208248388	exon4	SNV	c.G395A	p.R132H	0.001	1324	1	0	1	0
TERT	-	chr5	1295113	promoter	SNV	G>A	-	0.001	875	1	0	1	0
TERT	-	chr5	1295135	promoter	SNV	G>C	-	0	895	0	0	1	0
FGFR4	NM_213647.3	chr5	177093279	exon9	DEL	c.1199_1202del	p.P400fs	0.028	650	18	1	0	1
BRAF	NM_004333.6	chr7	140753336	exon15	SNV	c.T1799A	p.V600E	0	1744	0	0	1	0
MYC	NM_002467.6	chr8	127738359	exon2	DEL	c.142_144del	p.48_48del	0.029	1700	49	1	0	1
IDH2	NM_002168.4	chr15	90088606	exon4	SNV	c.G515C	p.R172T	0	1270	0	0	1	0
##CNV
#Target	Chr	Start	End	Copy_Num	Type
BRAF	chr7	140726497	140919569	2.3	mix	don't report
CDK4	chr12	57748528	57752013	1.6	deletion	neutral
CDK6	chr7	92615143	92835128	2.4	amplification	don't report
CDKN2A	chr9	21719835	21994921	3.1	amplification	don't report
CDKN2B	chr9	21997783	22247425	3.1	amplification	don't report
EGFR	chr7	55022626	55205614	2.5	amplification	don't report
FGFR1	chr8	38413631	38466642	1.8	neutral	neutral
FGFR2	chr10	121479584	121598062	2.1	neutral	neutral
FGFR3	chr4	1794204	1807285	2	neutral	neutral
FGFR4	chr5	177087419	177097673	1.8	neutral	neutral
KIT	chr4	54658015	54738554	2.6	amplification	amplification
KRAS	chr12	25209798	25248934	1.7	neutral	neutral
MET	chr7	116672578	116796121	2.4	amplification	don't report
MYB	chr6	135185851	135217977	2	neutral	neutral
MYBL1	chr8	66564700	66612838	2	neutral	neutral
MYC	chr8	127736594	127740955	1.6	neutral	neutral
MYCN	chr2	15940426	15946094	1.7	neutral	neutral
NOTCH1	chr9	136496074	136544102	2.7	amplification	amplification
NTRK2	chr9	84668551	85021434	3.1	amplification	amplification
NTRK3	chr15	87876938	88256744	2	neutral	neutral
PDGFRA	chr4	54229097	54295269	2.6	amplification	amplification
PEG3	chr19	56813678	56836434	2.7	amplification	don't report
PIK3CA	chr3	179148114	179234361	1.9	neutral	neutral
PPM1D	chr17	60600415	60663549	1.9	neutral	neutral
PTEN	chr10	87864470	87965469	2	neutral	neutral
PTPN11	chr12	112418351	112505925	1.9	neutral	neutral
RB1	chr13	48305386	48480068	1.3	deletion	deletion
TOP3A	chr17	18271428	18314778	1.9	neutral	neutral
chr10p	chr10	10500	39584787	2	neutral	neutral
chr10q	chr10	39833785	133618029	2	mix	neutral
chr17	chr17	60500	83246941	2	neutral	neutral
chr19q	chr19	26276332	58607116	2.6	amplification	amplification
chr1p	chr1	258166	123380013	1.9	mix	neutral
chr7p	chr7	10500	60089517	2.5	amplification	amplification
chr7q	chr7	60237160	159335473	2.5	amplification	amplification
chr9p	chr9	10500	45365965	3.3	amplification	amplification
##Fusion
#Target	Gene	Transcript	Chr	Breakpoint	Exon	Filter_flag	SU	PE	SR	VF
