# Supplementary material for: Multi-omics analysis delineates molecular signatures of spinal ependymal tumor
Source: Cell Oncol (Dordr). 2025 Oct 29;48(6):1987–2000. doi: 10.1007/s13402-025-01122-0 (PMC12698791; doi:10.1007/s13402-025-01122-0)
Supplement: Supplementary file 5 — Supplementary Material 5 [file 13402_2025_1122_MOESM5_ESM.zip › μû░σó₧ΘÖäΣ╗╢/Supplemental GSEA/SE vs EPN1-4/gsea_report_for_SE vs EPN1-4_pos_1663323730338.xls]

NAME	GS<br> follow link to MSigDB	GS DETAILS	SIZE	ES	NES	NOM p-val	FDR q-val	FWER p-val	RANK AT MAX	LEADING EDGE
HALLMARK_PROTEIN_SECRETION	HALLMARK_PROTEIN_SECRETION	Details ...	95	0.5025896	2.224056	0.0	0.0	0.0	4400	tags=55%, list=25%, signal=72%
HALLMARK_INTERFERON_GAMMA_RESPONSE	HALLMARK_INTERFERON_GAMMA_RESPONSE	Details ...	186	0.40050587	1.9808701	0.0	0.0	0.0	3417	tags=36%, list=19%, signal=44%
HALLMARK_INTERFERON_ALPHA_RESPONSE	HALLMARK_INTERFERON_ALPHA_RESPONSE	Details ...	87	0.41269717	1.8355575	0.0	0.0012380953	0.001	3387	tags=43%, list=19%, signal=52%
HALLMARK_KRAS_SIGNALING_UP	HALLMARK_KRAS_SIGNALING_UP	Details ...	190	0.32729712	1.6432344	0.0	0.01087226	0.013	2824	tags=26%, list=16%, signal=30%
HALLMARK_ANDROGEN_RESPONSE	HALLMARK_ANDROGEN_RESPONSE	Details ...	99	0.354533	1.5832682	0.0	0.01513834	0.022	3382	tags=38%, list=19%, signal=47%
HALLMARK_INFLAMMATORY_RESPONSE	HALLMARK_INFLAMMATORY_RESPONSE	Details ...	197	0.3021716	1.5232204	0.0	0.03109765	0.055	2886	tags=25%, list=16%, signal=30%
HALLMARK_MTORC1_SIGNALING	HALLMARK_MTORC1_SIGNALING	Details ...	194	0.27893662	1.4045477	0.0	0.06483968	0.14	3427	tags=29%, list=19%, signal=36%
HALLMARK_CHOLESTEROL_HOMEOSTASIS	HALLMARK_CHOLESTEROL_HOMEOSTASIS	Details ...	73	0.32848102	1.3891233	0.020920502	0.064930566	0.158	1836	tags=26%, list=10%, signal=29%
HALLMARK_TNFA_SIGNALING_VIA_NFKB	HALLMARK_TNFA_SIGNALING_VIA_NFKB	Details ...	191	0.2782273	1.3771371	0.016	0.06420817	0.172	3908	tags=31%, list=22%, signal=40%
HALLMARK_NOTCH_SIGNALING	HALLMARK_NOTCH_SIGNALING	Details ...	32	0.38383907	1.3733833	0.06666667	0.060647383	0.179	1525	tags=25%, list=9%, signal=27%
HALLMARK_PI3K_AKT_MTOR_SIGNALING	HALLMARK_PI3K_AKT_MTOR_SIGNALING	Details ...	102	0.30124986	1.360678	0.01746725	0.06332134	0.204	2396	tags=24%, list=13%, signal=27%
HALLMARK_FATTY_ACID_METABOLISM	HALLMARK_FATTY_ACID_METABOLISM	Details ...	150	0.27667007	1.3593783	0.006756757	0.05860264	0.206	4067	tags=33%, list=23%, signal=43%
HALLMARK_MYOGENESIS	HALLMARK_MYOGENESIS	Details ...	192	0.26799572	1.3243543	0.015625	0.07390163	0.269	3038	tags=28%, list=17%, signal=34%
HALLMARK_UV_RESPONSE_DN	HALLMARK_UV_RESPONSE_DN	Details ...	140	0.27107808	1.3161564	0.0	0.07351976	0.288	2559	tags=22%, list=14%, signal=26%
HALLMARK_ADIPOGENESIS	HALLMARK_ADIPOGENESIS	Details ...	191	0.26067775	1.302867	0.0	0.07564328	0.318	2899	tags=26%, list=16%, signal=31%
HALLMARK_XENOBIOTIC_METABOLISM	HALLMARK_XENOBIOTIC_METABOLISM	Details ...	187	0.2543677	1.2896827	0.018348623	0.08259165	0.352	3517	tags=28%, list=20%, signal=35%
HALLMARK_COMPLEMENT	HALLMARK_COMPLEMENT	Details ...	190	0.240289	1.1908811	0.075630255	0.16926204	0.615	2971	tags=23%, list=17%, signal=28%
HALLMARK_ALLOGRAFT_REJECTION	HALLMARK_ALLOGRAFT_REJECTION	Details ...	181	0.23268364	1.1607473	0.11965812	0.2118038	0.72	2758	tags=22%, list=16%, signal=25%
HALLMARK_P53_PATHWAY	HALLMARK_P53_PATHWAY	Details ...	193	0.21918386	1.0790125	0.2231405	0.37199265	0.904	3667	tags=28%, list=21%, signal=36%
HALLMARK_BILE_ACID_METABOLISM	HALLMARK_BILE_ACID_METABOLISM	Details ...	110	0.22533005	1.0315934	0.3298969	0.48753065	0.964	2459	tags=23%, list=14%, signal=26%
HALLMARK_APOPTOSIS	HALLMARK_APOPTOSIS		158	0.19974671	0.9995142	0.4722222	0.5660854	0.983	3655	tags=28%, list=21%, signal=36%
HALLMARK_HYPOXIA	HALLMARK_HYPOXIA		192	0.1979712	0.9984486	0.49275362	0.54497033	0.984	2383	tags=18%, list=13%, signal=21%
HALLMARK_PEROXISOME	HALLMARK_PEROXISOME		101	0.21083455	0.9606471	0.56281406	0.64076966	0.994	2947	tags=23%, list=17%, signal=27%
HALLMARK_OXIDATIVE_PHOSPHORYLATION	HALLMARK_OXIDATIVE_PHOSPHORYLATION		196	0.18853332	0.9371344	0.6574074	0.6912976	0.995	2337	tags=17%, list=13%, signal=19%
HALLMARK_UNFOLDED_PROTEIN_RESPONSE	HALLMARK_UNFOLDED_PROTEIN_RESPONSE		108	0.20199673	0.9173773	0.6923077	0.7184656	0.998	3589	tags=29%, list=20%, signal=36%
HALLMARK_IL6_JAK_STAT3_SIGNALING	HALLMARK_IL6_JAK_STAT3_SIGNALING		78	0.2007051	0.8749019	0.73390555	0.79440224	0.999	1470	tags=14%, list=8%, signal=15%
