# Supplementary material for: Multi-omics analysis delineates molecular signatures of spinal ependymal tumor
Source: Cell Oncol (Dordr). 2025 Oct 29;48(6):1987–2000. doi: 10.1007/s13402-025-01122-0 (PMC12698791; doi:10.1007/s13402-025-01122-0)
Supplement: Supplementary file 5 — Supplementary Material 5 [file 13402_2025_1122_MOESM5_ESM.zip › μû░σó₧ΘÖäΣ╗╢/Supplemental GSEA/SE vs EPN1-4/gsea_report_for_SE vs EPN1-4_neg_1680516776592.xls]

NAME	GS<br> follow link to MSigDB	GS DETAILS	SIZE	ES	NES	NOM p-val	FDR q-val	FWER p-val	RANK AT MAX	LEADING EDGE
HALLMARK_WNT_BETA_CATENIN_SIGNALING	HALLMARK_WNT_BETA_CATENIN_SIGNALING	Details ...	41	-0.49511254	-1.6551191	0.004451039	0.021802867	0.041	5225	tags=54%, list=29%, signal=75%
HALLMARK_G2M_CHECKPOINT	HALLMARK_G2M_CHECKPOINT	Details ...	192	-0.34550717	-1.4499047	0.003717472	0.13657375	0.408	5318	tags=43%, list=29%, signal=61%
HALLMARK_HEDGEHOG_SIGNALING	HALLMARK_HEDGEHOG_SIGNALING	Details ...	36	-0.45034978	-1.4423703	0.036418818	0.09973223	0.44	2863	tags=33%, list=16%, signal=40%
HALLMARK_TGF_BETA_SIGNALING	HALLMARK_TGF_BETA_SIGNALING	Details ...	54	-0.39547196	-1.3822945	0.057017542	0.13427076	0.663	1891	tags=20%, list=10%, signal=23%
HALLMARK_MITOTIC_SPINDLE	HALLMARK_MITOTIC_SPINDLE	Details ...	196	-0.3197744	-1.3477963	0.03349876	0.15166181	0.769	2249	tags=21%, list=12%, signal=24%
HALLMARK_ESTROGEN_RESPONSE_EARLY	HALLMARK_ESTROGEN_RESPONSE_EARLY	Details ...	194	-0.3141665	-1.3200083	0.03966346	0.16185561	0.833	2761	tags=23%, list=15%, signal=27%
HALLMARK_E2F_TARGETS	HALLMARK_E2F_TARGETS	Details ...	197	-0.28703997	-1.2141986	0.0777512	0.34670255	0.993	5300	tags=40%, list=29%, signal=55%
HALLMARK_SPERMATOGENESIS	HALLMARK_SPERMATOGENESIS	Details ...	122	-0.29533583	-1.1745721	0.16030534	0.41324726	1.0	5001	tags=34%, list=28%, signal=47%
HALLMARK_DNA_REPAIR	HALLMARK_DNA_REPAIR	Details ...	143	-0.2898319	-1.167798	0.17509727	0.38612047	1.0	3329	tags=24%, list=18%, signal=30%
HALLMARK_MYC_TARGETS_V2	HALLMARK_MYC_TARGETS_V2	Details ...	57	-0.33421385	-1.1591022	0.24492754	0.36961976	1.0	4910	tags=40%, list=27%, signal=55%
HALLMARK_EPITHELIAL_MESENCHYMAL_TRANSITION	HALLMARK_EPITHELIAL_MESENCHYMAL_TRANSITION	Details ...	196	-0.25402337	-1.0626603	0.3313107	0.614392	1.0	1483	tags=16%, list=8%, signal=18%
HALLMARK_APICAL_SURFACE	HALLMARK_APICAL_SURFACE	Details ...	43	-0.31603083	-1.0569537	0.36826783	0.582934	1.0	503	tags=12%, list=3%, signal=12%
HALLMARK_APICAL_JUNCTION	HALLMARK_APICAL_JUNCTION	Details ...	193	-0.2475915	-1.04165	0.3630731	0.58177257	1.0	4259	tags=28%, list=24%, signal=37%
HALLMARK_ANGIOGENESIS	HALLMARK_ANGIOGENESIS	Details ...	36	-0.32281002	-1.0381643	0.38262194	0.55069387	1.0	2906	tags=28%, list=16%, signal=33%
HALLMARK_KRAS_SIGNALING_DN	HALLMARK_KRAS_SIGNALING_DN	Details ...	189	-0.24628317	-1.0378906	0.38228154	0.51467705	1.0	2818	tags=22%, list=16%, signal=25%
HALLMARK_GLYCOLYSIS	HALLMARK_GLYCOLYSIS	Details ...	195	-0.23101614	-0.9724217	0.54710144	0.65719223	1.0	3675	tags=26%, list=20%, signal=32%
HALLMARK_ESTROGEN_RESPONSE_LATE	HALLMARK_ESTROGEN_RESPONSE_LATE	Details ...	194	-0.22882408	-0.9571062	0.5614702	0.65632606	1.0	2334	tags=18%, list=13%, signal=20%
HALLMARK_PANCREAS_BETA_CELLS	HALLMARK_PANCREAS_BETA_CELLS	Details ...	34	-0.28620142	-0.9324672	0.5748503	0.684134	1.0	2233	tags=21%, list=12%, signal=23%
HALLMARK_IL2_STAT5_SIGNALING	HALLMARK_IL2_STAT5_SIGNALING	Details ...	195	-0.18902446	-0.79559946	0.907117	0.9303683	1.0	4819	tags=28%, list=27%, signal=38%
HALLMARK_UV_RESPONSE_UP	HALLMARK_UV_RESPONSE_UP	Details ...	152	-0.1869084	-0.75573415	0.92957747	0.93376374	1.0	2819	tags=16%, list=16%, signal=19%
