# Supplementary material for: Multi-omics analysis delineates molecular signatures of spinal ependymal tumor
Source: Cell Oncol (Dordr). 2025 Oct 29;48(6):1987–2000. doi: 10.1007/s13402-025-01122-0 (PMC12698791; doi:10.1007/s13402-025-01122-0)
Supplement: Supplementary file 5 — Supplementary Material 5 [file 13402_2025_1122_MOESM5_ESM.zip › μû░σó₧ΘÖäΣ╗╢/Supplemental GSEA/MPE VS EPN1-4/gsea_report_for_MPE vs EPN1-4_pos_1680511700220.xls]

NAME	GS<br> follow link to MSigDB	GS DETAILS	SIZE	ES	NES	NOM p-val	FDR q-val	FWER p-val	RANK AT MAX	LEADING EDGE
HALLMARK_OXIDATIVE_PHOSPHORYLATION	HALLMARK_OXIDATIVE_PHOSPHORYLATION	Details ...	198	0.68970346	3.2190254	0.0	0.0	0.0	3858	tags=70%, list=21%, signal=87%
HALLMARK_FATTY_ACID_METABOLISM	HALLMARK_FATTY_ACID_METABOLISM	Details ...	151	0.46385843	2.0724726	0.0	0.0	0.0	3695	tags=44%, list=20%, signal=54%
HALLMARK_GLYCOLYSIS	HALLMARK_GLYCOLYSIS	Details ...	195	0.40111077	1.8384922	0.0	0.0039714286	0.004	3703	tags=41%, list=20%, signal=50%
HALLMARK_ADIPOGENESIS	HALLMARK_ADIPOGENESIS	Details ...	192	0.3762294	1.7711555	0.0	0.004524026	0.006	3844	tags=40%, list=21%, signal=50%
HALLMARK_UNFOLDED_PROTEIN_RESPONSE	HALLMARK_UNFOLDED_PROTEIN_RESPONSE	Details ...	108	0.38572338	1.6847034	0.0	0.006207966	0.011	3263	tags=39%, list=18%, signal=47%
HALLMARK_PROTEIN_SECRETION	HALLMARK_PROTEIN_SECRETION	Details ...	95	0.3766899	1.6039749	0.0042735045	0.011268328	0.025	3233	tags=42%, list=18%, signal=51%
HALLMARK_DNA_REPAIR	HALLMARK_DNA_REPAIR	Details ...	145	0.3262787	1.4845067	0.011049724	0.030922497	0.084	4203	tags=34%, list=23%, signal=44%
HALLMARK_EPITHELIAL_MESENCHYMAL_TRANSITION	HALLMARK_EPITHELIAL_MESENCHYMAL_TRANSITION	Details ...	197	0.30044803	1.395601	0.0	0.06104397	0.176	2299	tags=26%, list=13%, signal=30%
HALLMARK_ANGIOGENESIS	HALLMARK_ANGIOGENESIS	Details ...	36	0.3788944	1.3238679	0.1017964	0.100167334	0.308	1608	tags=28%, list=9%, signal=30%
HALLMARK_NOTCH_SIGNALING	HALLMARK_NOTCH_SIGNALING	Details ...	32	0.387619	1.3060646	0.10461538	0.10352565	0.344	1148	tags=25%, list=6%, signal=27%
HALLMARK_MYC_TARGETS_V2	HALLMARK_MYC_TARGETS_V2	Details ...	57	0.3340789	1.304395	0.088339224	0.09493241	0.345	1969	tags=23%, list=11%, signal=25%
HALLMARK_P53_PATHWAY	HALLMARK_P53_PATHWAY	Details ...	194	0.2756966	1.3041105	0.0116959065	0.08752137	0.346	4113	tags=35%, list=23%, signal=45%
HALLMARK_MTORC1_SIGNALING	HALLMARK_MTORC1_SIGNALING	Details ...	195	0.27512914	1.2946181	0.030075189	0.08784565	0.369	3308	tags=29%, list=18%, signal=35%
HALLMARK_HYPOXIA	HALLMARK_HYPOXIA	Details ...	194	0.28175485	1.2920561	0.007194245	0.08317694	0.376	2769	tags=24%, list=15%, signal=28%
HALLMARK_UV_RESPONSE_DN	HALLMARK_UV_RESPONSE_DN	Details ...	139	0.2734883	1.2359515	0.035897437	0.12550825	0.556	1306	tags=15%, list=7%, signal=16%
HALLMARK_MYC_TARGETS_V1	HALLMARK_MYC_TARGETS_V1	Details ...	192	0.24494961	1.1379933	0.10638298	0.25632548	0.828	4369	tags=34%, list=24%, signal=45%
HALLMARK_XENOBIOTIC_METABOLISM	HALLMARK_XENOBIOTIC_METABOLISM	Details ...	193	0.24051823	1.1258872	0.17791411	0.26564795	0.855	2692	tags=24%, list=15%, signal=28%
HALLMARK_REACTIVE_OXYGEN_SPECIES_PATHWAY	HALLMARK_REACTIVE_OXYGEN_SPECIES_PATHWAY	Details ...	49	0.29936138	1.103578	0.25084746	0.29670426	0.896	3531	tags=35%, list=19%, signal=43%
HALLMARK_CHOLESTEROL_HOMEOSTASIS	HALLMARK_CHOLESTEROL_HOMEOSTASIS	Details ...	73	0.27024797	1.0932758	0.2706767	0.3018601	0.914	3416	tags=33%, list=19%, signal=40%
HALLMARK_HEME_METABOLISM	HALLMARK_HEME_METABOLISM	Details ...	187	0.2280857	1.0749534	0.20754717	0.33016655	0.949	3354	tags=28%, list=18%, signal=34%
HALLMARK_WNT_BETA_CATENIN_SIGNALING	HALLMARK_WNT_BETA_CATENIN_SIGNALING		41	0.29339492	1.0559644	0.37179488	0.35368723	0.959	882	tags=12%, list=5%, signal=13%
HALLMARK_PEROXISOME	HALLMARK_PEROXISOME		102	0.24088393	1.0385978	0.35526314	0.37952706	0.976	2596	tags=22%, list=14%, signal=25%
HALLMARK_ANDROGEN_RESPONSE	HALLMARK_ANDROGEN_RESPONSE		99	0.2366199	1.007625	0.44144145	0.44830334	0.986	3718	tags=30%, list=20%, signal=38%
HALLMARK_E2F_TARGETS	HALLMARK_E2F_TARGETS		196	0.19980338	0.9512205	0.65562916	0.58881754	0.998	2196	tags=14%, list=12%, signal=16%
