# Supplementary material for: Multi-omics analysis delineates molecular signatures of spinal ependymal tumor
Source: Cell Oncol (Dordr). 2025 Oct 29;48(6):1987–2000. doi: 10.1007/s13402-025-01122-0 (PMC12698791; doi:10.1007/s13402-025-01122-0)
Supplement: Supplementary file 5 — Supplementary Material 5 [file 13402_2025_1122_MOESM5_ESM.zip › μû░σó₧ΘÖäΣ╗╢/Supplemental GSEA/MPE VS EPN1-4/gsea_report_for_EPN1-4 vs MPE_pos_1663320003506.xls]

NAME	GS<br> follow link to MSigDB	GS DETAILS	SIZE	ES	NES	NOM p-val	FDR q-val	FWER p-val	RANK AT MAX	LEADING EDGE
HALLMARK_KRAS_SIGNALING_UP	HALLMARK_KRAS_SIGNALING_UP	Details ...	190	0.41172704	1.6429933	0.0	0.042477537	0.051	3144	tags=34%, list=18%, signal=41%
HALLMARK_SPERMATOGENESIS	HALLMARK_SPERMATOGENESIS	Details ...	117	0.41557428	1.5685575	0.0035005833	0.05441792	0.123	2950	tags=27%, list=17%, signal=33%
HALLMARK_IL6_JAK_STAT3_SIGNALING	HALLMARK_IL6_JAK_STAT3_SIGNALING	Details ...	78	0.43951422	1.565003	0.0074626864	0.037056647	0.126	4063	tags=36%, list=23%, signal=46%
HALLMARK_INFLAMMATORY_RESPONSE	HALLMARK_INFLAMMATORY_RESPONSE	Details ...	195	0.38297698	1.5165815	0.002181025	0.056790616	0.248	3586	tags=33%, list=20%, signal=41%
HALLMARK_PANCREAS_BETA_CELLS	HALLMARK_PANCREAS_BETA_CELLS	Details ...	34	0.48259482	1.5135816	0.03624161	0.046591703	0.253	858	tags=24%, list=5%, signal=25%
HALLMARK_ALLOGRAFT_REJECTION	HALLMARK_ALLOGRAFT_REJECTION	Details ...	181	0.36441234	1.4413712	0.0077864295	0.08599381	0.463	4525	tags=40%, list=25%, signal=53%
HALLMARK_G2M_CHECKPOINT	HALLMARK_G2M_CHECKPOINT	Details ...	192	0.34596115	1.3734126	0.014476615	0.15155451	0.723	4478	tags=37%, list=25%, signal=49%
HALLMARK_COMPLEMENT	HALLMARK_COMPLEMENT	Details ...	189	0.34299594	1.3672935	0.012471655	0.14202195	0.745	4560	tags=37%, list=26%, signal=49%
HALLMARK_ESTROGEN_RESPONSE_LATE	HALLMARK_ESTROGEN_RESPONSE_LATE	Details ...	193	0.34200105	1.3660016	0.022346368	0.12770465	0.75	2130	tags=21%, list=12%, signal=24%
HALLMARK_E2F_TARGETS	HALLMARK_E2F_TARGETS	Details ...	196	0.34556437	1.3546331	0.015765766	0.12796666	0.781	5035	tags=42%, list=28%, signal=58%
HALLMARK_ESTROGEN_RESPONSE_EARLY	HALLMARK_ESTROGEN_RESPONSE_EARLY	Details ...	195	0.33619076	1.3420563	0.024830699	0.13143073	0.817	2130	tags=22%, list=12%, signal=24%
HALLMARK_HEDGEHOG_SIGNALING	HALLMARK_HEDGEHOG_SIGNALING	Details ...	36	0.42174432	1.3181539	0.109266944	0.15211014	0.9	1400	tags=22%, list=8%, signal=24%
HALLMARK_UV_RESPONSE_UP	HALLMARK_UV_RESPONSE_UP	Details ...	151	0.33110985	1.288849	0.061342593	0.18322557	0.949	3449	tags=26%, list=19%, signal=33%
HALLMARK_INTERFERON_ALPHA_RESPONSE	HALLMARK_INTERFERON_ALPHA_RESPONSE	Details ...	87	0.34441122	1.247824	0.12653562	0.24670102	0.992	5314	tags=45%, list=30%, signal=64%
HALLMARK_BILE_ACID_METABOLISM	HALLMARK_BILE_ACID_METABOLISM	Details ...	110	0.33009776	1.2219684	0.12848485	0.28689146	0.996	4481	tags=33%, list=25%, signal=43%
HALLMARK_INTERFERON_GAMMA_RESPONSE	HALLMARK_INTERFERON_GAMMA_RESPONSE	Details ...	186	0.3053668	1.2099086	0.11111111	0.2948261	0.998	4560	tags=35%, list=26%, signal=47%
HALLMARK_MYOGENESIS	HALLMARK_MYOGENESIS	Details ...	194	0.29344928	1.172286	0.1592719	0.367558	1.0	3031	tags=23%, list=17%, signal=27%
HALLMARK_XENOBIOTIC_METABOLISM	HALLMARK_XENOBIOTIC_METABOLISM	Details ...	185	0.29604432	1.1709194	0.16222222	0.3502341	1.0	1523	tags=14%, list=9%, signal=15%
HALLMARK_MYC_TARGETS_V1	HALLMARK_MYC_TARGETS_V1	Details ...	191	0.2970088	1.1700556	0.15982242	0.33385035	1.0	4478	tags=34%, list=25%, signal=44%
HALLMARK_APOPTOSIS	HALLMARK_APOPTOSIS	Details ...	158	0.2910593	1.1311483	0.21843003	0.41306758	1.0	1945	tags=16%, list=11%, signal=18%
HALLMARK_PEROXISOME	HALLMARK_PEROXISOME		101	0.29853714	1.0981804	0.3032491	0.47723565	1.0	3533	tags=26%, list=20%, signal=32%
HALLMARK_KRAS_SIGNALING_DN	HALLMARK_KRAS_SIGNALING_DN		187	0.2738115	1.0949417	0.2583519	0.4641322	1.0	2761	tags=18%, list=16%, signal=21%
HALLMARK_TNFA_SIGNALING_VIA_NFKB	HALLMARK_TNFA_SIGNALING_VIA_NFKB		191	0.2669733	1.056662	0.36251402	0.54952925	1.0	3847	tags=25%, list=22%, signal=32%
HALLMARK_MITOTIC_SPINDLE	HALLMARK_MITOTIC_SPINDLE		195	0.25592697	1.0195525	0.44235033	0.6310138	1.0	4455	tags=27%, list=25%, signal=36%
HALLMARK_MTORC1_SIGNALING	HALLMARK_MTORC1_SIGNALING		194	0.24982293	1.0025928	0.4878587	0.6554105	1.0	4648	tags=32%, list=26%, signal=43%
HALLMARK_CHOLESTEROL_HOMEOSTASIS	HALLMARK_CHOLESTEROL_HOMEOSTASIS		72	0.2810288	0.9902017	0.46827412	0.66507596	1.0	1881	tags=18%, list=11%, signal=20%
HALLMARK_APICAL_JUNCTION	HALLMARK_APICAL_JUNCTION		192	0.24755378	0.98334974	0.5104741	0.65839756	1.0	5179	tags=34%, list=29%, signal=48%
HALLMARK_IL2_STAT5_SIGNALING	HALLMARK_IL2_STAT5_SIGNALING		195	0.23909216	0.95442885	0.57743365	0.7111932	1.0	3752	tags=25%, list=21%, signal=31%
HALLMARK_PI3K_AKT_MTOR_SIGNALING	HALLMARK_PI3K_AKT_MTOR_SIGNALING		102	0.2521691	0.93796515	0.59161675	0.7271895	1.0	3866	tags=25%, list=22%, signal=32%
HALLMARK_TGF_BETA_SIGNALING	HALLMARK_TGF_BETA_SIGNALING		53	0.2723197	0.9199688	0.6013158	0.74674743	1.0	3695	tags=25%, list=21%, signal=31%
HALLMARK_APICAL_SURFACE	HALLMARK_APICAL_SURFACE		43	0.28136718	0.8977425	0.6371078	0.7734019	1.0	3144	tags=23%, list=18%, signal=28%
HALLMARK_HEME_METABOLISM	HALLMARK_HEME_METABOLISM		185	0.2207127	0.86883664	0.7668919	0.81081575	1.0	3449	tags=21%, list=19%, signal=25%
HALLMARK_COAGULATION	HALLMARK_COAGULATION		122	0.22999398	0.86048436	0.7422434	0.8034722	1.0	4273	tags=27%, list=24%, signal=35%
HALLMARK_MYC_TARGETS_V2	HALLMARK_MYC_TARGETS_V2		57	0.2465121	0.8406285	0.73884517	0.8166316	1.0	4668	tags=33%, list=26%, signal=45%
HALLMARK_REACTIVE_OXYGEN_SPECIES_PATHWAY	HALLMARK_REACTIVE_OXYGEN_SPECIES_PATHWAY		48	0.24486849	0.79735744	0.7917772	0.86467206	1.0	2633	tags=15%, list=15%, signal=17%
