# Supplementary material for: Multi-omics analysis delineates molecular signatures of spinal ependymal tumor
Source: Cell Oncol (Dordr). 2025 Oct 29;48(6):1987–2000. doi: 10.1007/s13402-025-01122-0 (PMC12698791; doi:10.1007/s13402-025-01122-0)
Supplement: Supplementary file 5 — Supplementary Material 5 [file 13402_2025_1122_MOESM5_ESM.zip › μû░σó₧ΘÖäΣ╗╢/Supplemental GSEA/SE vs MPE/gsea_report_for_SE vs MPE_neg_1680516376519.xls]

NAME	GS<br> follow link to MSigDB	GS DETAILS	SIZE	ES	NES	NOM p-val	FDR q-val	FWER p-val	RANK AT MAX	LEADING EDGE
HALLMARK_OXIDATIVE_PHOSPHORYLATION	HALLMARK_OXIDATIVE_PHOSPHORYLATION	Details ...	197	-0.46675265	-2.0653896	0.0	0.0	0.0	5334	tags=55%, list=29%, signal=77%
HALLMARK_GLYCOLYSIS	HALLMARK_GLYCOLYSIS	Details ...	196	-0.40681002	-1.8026258	0.0	0.0014483661	0.003	3171	tags=32%, list=17%, signal=38%
HALLMARK_MYC_TARGETS_V2	HALLMARK_MYC_TARGETS_V2	Details ...	57	-0.46137282	-1.648019	0.0	0.0051642	0.016	3404	tags=39%, list=19%, signal=47%
HALLMARK_DNA_REPAIR	HALLMARK_DNA_REPAIR	Details ...	145	-0.38178706	-1.6168773	0.0	0.005466557	0.023	5056	tags=46%, list=28%, signal=63%
HALLMARK_WNT_BETA_CATENIN_SIGNALING	HALLMARK_WNT_BETA_CATENIN_SIGNALING	Details ...	41	-0.4504673	-1.544952	0.01608579	0.011366652	0.056	2810	tags=32%, list=15%, signal=37%
HALLMARK_UNFOLDED_PROTEIN_RESPONSE	HALLMARK_UNFOLDED_PROTEIN_RESPONSE	Details ...	108	-0.34201154	-1.377061	0.032934133	0.06197539	0.31	3784	tags=40%, list=21%, signal=50%
HALLMARK_ANGIOGENESIS	HALLMARK_ANGIOGENESIS	Details ...	36	-0.39765456	-1.2927262	0.12433863	0.11080362	0.529	1845	tags=25%, list=10%, signal=28%
HALLMARK_EPITHELIAL_MESENCHYMAL_TRANSITION	HALLMARK_EPITHELIAL_MESENCHYMAL_TRANSITION	Details ...	197	-0.28310594	-1.2416576	0.03272727	0.14852114	0.688	2447	tags=26%, list=13%, signal=30%
HALLMARK_E2F_TARGETS	HALLMARK_E2F_TARGETS	Details ...	197	-0.26944104	-1.1778831	0.102564104	0.22076006	0.868	4998	tags=36%, list=27%, signal=49%
HALLMARK_UV_RESPONSE_DN	HALLMARK_UV_RESPONSE_DN	Details ...	140	-0.27939075	-1.1715623	0.11585366	0.2107428	0.885	1232	tags=16%, list=7%, signal=17%
HALLMARK_HYPOXIA	HALLMARK_HYPOXIA	Details ...	194	-0.24595211	-1.0889217	0.21235521	0.36106628	0.982	3643	tags=27%, list=20%, signal=34%
HALLMARK_APICAL_SURFACE	HALLMARK_APICAL_SURFACE	Details ...	43	-0.31990647	-1.059093	0.3458445	0.4031432	0.993	875	tags=16%, list=5%, signal=17%
HALLMARK_ADIPOGENESIS	HALLMARK_ADIPOGENESIS	Details ...	192	-0.24204455	-1.0582782	0.28148147	0.37380975	0.993	3845	tags=28%, list=21%, signal=35%
HALLMARK_G2M_CHECKPOINT	HALLMARK_G2M_CHECKPOINT	Details ...	192	-0.22907692	-1.0063426	0.4139073	0.49255306	0.999	5292	tags=40%, list=29%, signal=56%
HALLMARK_P53_PATHWAY	HALLMARK_P53_PATHWAY	Details ...	193	-0.20072855	-0.8765594	0.85915494	0.8460923	1.0	3597	tags=25%, list=20%, signal=31%
HALLMARK_MYC_TARGETS_V1	HALLMARK_MYC_TARGETS_V1	Details ...	192	-0.19327432	-0.847521	0.91549295	0.858119	1.0	5292	tags=35%, list=29%, signal=49%
