# Supplementary material for: Multi-omics analysis delineates molecular signatures of spinal ependymal tumor
Source: Cell Oncol (Dordr). 2025 Oct 29;48(6):1987–2000. doi: 10.1007/s13402-025-01122-0 (PMC12698791; doi:10.1007/s13402-025-01122-0)
Supplement: Supplementary file 5 — Supplementary Material 5 [file 13402_2025_1122_MOESM5_ESM.zip › μû░σó₧ΘÖäΣ╗╢/Supplemental GSEA/SE vs MPE/gsea_report_for_SE vs MPE_pos_1680516376519.xls]

NAME	GS<br> follow link to MSigDB	GS DETAILS	SIZE	ES	NES	NOM p-val	FDR q-val	FWER p-val	RANK AT MAX	LEADING EDGE
HALLMARK_INTERFERON_GAMMA_RESPONSE	HALLMARK_INTERFERON_GAMMA_RESPONSE	Details ...	187	0.5416537	2.1551025	0.0	0.0	0.0	3780	tags=50%, list=21%, signal=63%
HALLMARK_INFLAMMATORY_RESPONSE	HALLMARK_INFLAMMATORY_RESPONSE	Details ...	198	0.52101964	2.0820322	0.0	0.0	0.0	3142	tags=45%, list=17%, signal=54%
HALLMARK_KRAS_SIGNALING_UP	HALLMARK_KRAS_SIGNALING_UP	Details ...	192	0.5184529	2.0606046	0.0	0.0	0.0	3218	tags=43%, list=18%, signal=51%
HALLMARK_ALLOGRAFT_REJECTION	HALLMARK_ALLOGRAFT_REJECTION	Details ...	186	0.51580685	2.0378475	0.0	0.0	0.0	4172	tags=47%, list=23%, signal=61%
HALLMARK_INTERFERON_ALPHA_RESPONSE	HALLMARK_INTERFERON_ALPHA_RESPONSE	Details ...	86	0.568864	2.0358655	0.0	0.0	0.0	3773	tags=53%, list=21%, signal=67%
HALLMARK_COMPLEMENT	HALLMARK_COMPLEMENT	Details ...	195	0.49517444	1.9697902	0.0	3.2857142E-4	0.002	3079	tags=37%, list=17%, signal=44%
HALLMARK_IL6_JAK_STAT3_SIGNALING	HALLMARK_IL6_JAK_STAT3_SIGNALING	Details ...	79	0.54060143	1.9127448	0.0	2.8163265E-4	0.002	2690	tags=43%, list=15%, signal=50%
HALLMARK_MYOGENESIS	HALLMARK_MYOGENESIS	Details ...	196	0.36828202	1.4704957	0.0013755158	0.03997084	0.282	3631	tags=33%, list=20%, signal=41%
HALLMARK_XENOBIOTIC_METABOLISM	HALLMARK_XENOBIOTIC_METABOLISM	Details ...	193	0.35392013	1.4140842	0.0055710305	0.06696296	0.473	3764	tags=30%, list=21%, signal=37%
HALLMARK_COAGULATION	HALLMARK_COAGULATION	Details ...	132	0.3547595	1.3482589	0.032258064	0.11592307	0.707	1583	tags=17%, list=9%, signal=19%
HALLMARK_TNFA_SIGNALING_VIA_NFKB	HALLMARK_TNFA_SIGNALING_VIA_NFKB	Details ...	193	0.33252078	1.3261405	0.026499303	0.13121124	0.779	3087	tags=31%, list=17%, signal=37%
HALLMARK_PI3K_AKT_MTOR_SIGNALING	HALLMARK_PI3K_AKT_MTOR_SIGNALING	Details ...	103	0.35239443	1.2985796	0.06845238	0.15804596	0.862	3532	tags=27%, list=19%, signal=34%
HALLMARK_BILE_ACID_METABOLISM	HALLMARK_BILE_ACID_METABOLISM	Details ...	111	0.34886736	1.2959926	0.058912385	0.14924069	0.874	4761	tags=41%, list=26%, signal=56%
HALLMARK_CHOLESTEROL_HOMEOSTASIS	HALLMARK_CHOLESTEROL_HOMEOSTASIS	Details ...	73	0.3718938	1.279049	0.09636651	0.16141078	0.91	3210	tags=33%, list=18%, signal=40%
HALLMARK_PANCREAS_BETA_CELLS	HALLMARK_PANCREAS_BETA_CELLS	Details ...	34	0.4195456	1.260789	0.14662273	0.17789572	0.943	1686	tags=24%, list=9%, signal=26%
HALLMARK_PROTEIN_SECRETION	HALLMARK_PROTEIN_SECRETION	Details ...	94	0.33105433	1.2209496	0.122599706	0.23516716	0.984	4919	tags=40%, list=27%, signal=55%
HALLMARK_APOPTOSIS	HALLMARK_APOPTOSIS	Details ...	157	0.30642024	1.2000374	0.12	0.26149783	0.989	4138	tags=36%, list=23%, signal=46%
HALLMARK_KRAS_SIGNALING_DN	HALLMARK_KRAS_SIGNALING_DN	Details ...	187	0.29977322	1.194029	0.12288135	0.25800297	0.992	2148	tags=17%, list=12%, signal=19%
HALLMARK_SPERMATOGENESIS	HALLMARK_SPERMATOGENESIS	Details ...	126	0.30471003	1.1630832	0.16569768	0.30693272	0.996	1859	tags=13%, list=10%, signal=14%
HALLMARK_MTORC1_SIGNALING	HALLMARK_MTORC1_SIGNALING	Details ...	194	0.28602305	1.1428815	0.18181819	0.3363739	0.999	2912	tags=22%, list=16%, signal=26%
HALLMARK_ESTROGEN_RESPONSE_EARLY	HALLMARK_ESTROGEN_RESPONSE_EARLY		194	0.28371656	1.1330488	0.20027249	0.34194908	0.999	2672	tags=24%, list=15%, signal=27%
HALLMARK_ESTROGEN_RESPONSE_LATE	HALLMARK_ESTROGEN_RESPONSE_LATE		193	0.2847413	1.1296813	0.20551725	0.33321396	0.999	3096	tags=27%, list=17%, signal=32%
HALLMARK_REACTIVE_OXYGEN_SPECIES_PATHWAY	HALLMARK_REACTIVE_OXYGEN_SPECIES_PATHWAY		49	0.3467477	1.1258658	0.24257426	0.32593435	0.999	3638	tags=35%, list=20%, signal=43%
HALLMARK_ANDROGEN_RESPONSE	HALLMARK_ANDROGEN_RESPONSE		99	0.30673996	1.1149532	0.24963504	0.3359041	0.999	4293	tags=37%, list=24%, signal=49%
HALLMARK_UV_RESPONSE_UP	HALLMARK_UV_RESPONSE_UP		152	0.286777	1.110119	0.23198847	0.33255523	0.999	4822	tags=39%, list=27%, signal=52%
HALLMARK_PEROXISOME	HALLMARK_PEROXISOME		101	0.2852566	1.0490779	0.36209553	0.46084636	1.0	1702	tags=16%, list=9%, signal=17%
HALLMARK_NOTCH_SIGNALING	HALLMARK_NOTCH_SIGNALING		32	0.34721327	1.0231657	0.43602693	0.5116686	1.0	658	tags=16%, list=4%, signal=16%
HALLMARK_APICAL_JUNCTION	HALLMARK_APICAL_JUNCTION		195	0.24518684	0.97861516	0.5202797	0.6141042	1.0	2539	tags=18%, list=14%, signal=21%
HALLMARK_IL2_STAT5_SIGNALING	HALLMARK_IL2_STAT5_SIGNALING		195	0.24390595	0.9701665	0.5207756	0.6167281	1.0	4221	tags=31%, list=23%, signal=40%
HALLMARK_HEME_METABOLISM	HALLMARK_HEME_METABOLISM		189	0.24228434	0.9649555	0.56980056	0.6092371	1.0	4191	tags=27%, list=23%, signal=35%
HALLMARK_HEDGEHOG_SIGNALING	HALLMARK_HEDGEHOG_SIGNALING		36	0.3032776	0.92224073	0.5960265	0.7033877	1.0	4234	tags=44%, list=23%, signal=58%
HALLMARK_TGF_BETA_SIGNALING	HALLMARK_TGF_BETA_SIGNALING		54	0.24452409	0.8154431	0.8067633	0.9239292	1.0	2483	tags=20%, list=14%, signal=24%
HALLMARK_FATTY_ACID_METABOLISM	HALLMARK_FATTY_ACID_METABOLISM		151	0.20821388	0.8060945	0.9134078	0.912651	1.0	3370	tags=21%, list=19%, signal=26%
HALLMARK_MITOTIC_SPINDLE	HALLMARK_MITOTIC_SPINDLE		196	0.18898539	0.7468332	0.97463286	0.9558491	1.0	4599	tags=30%, list=25%, signal=40%
